# Supplementary material for: Comparative genomics reveals a core gene toolbox for lifestyle transitions in Hypocreales fungi
Source: Environ Microbiol. 2021 May 11;23(6):3251–64. doi: 10.1111/1462-2920.15554 (PMC8360070; doi:10.1111/1462-2920.15554)
Supplement: Supplementary file 2 — Table S1 Genome information of the 67 studied genomes and raw RNA‐seq data accession numbers of two species. [file EMI-23-3251-s007.xlsx]

## Sheet: Genome_info
Species	Genome size (M)	CDS	BUSCO	Source	Note	REF
Epichloe inebrians	29.7	7861	97.3	Wu and Murray 2019		Wu B, Cox MP: Greater genetic and regulatory plasticity of retained duplicates in Epichloë endophytic fungi. Molecular Ecology 2019:doi:10.1111/mec.15275.
Epichloe gansuensis	39.6	7826	98.1	Wu and Murray 2019		Wu B, Cox MP: Greater genetic and regulatory plasticity of retained duplicates in Epichloë endophytic fungi. Molecular Ecology 2019:doi:10.1111/mec.15275.
Epichloe glyceriae	46.7	9519	98.1	Wu and Murray 2019		Wu B, Cox MP: Greater genetic and regulatory plasticity of retained duplicates in Epichloë endophytic fungi. Molecular Ecology 2019:doi:10.1111/mec.15275.
Epichloe amarillans	38.2	7377	98.1	Wu and Murray 2019		Wu B, Cox MP: Greater genetic and regulatory plasticity of retained duplicates in Epichloë endophytic fungi. Molecular Ecology 2019:doi:10.1111/mec.15275.
Epichloe festucae	35	7597	98.3	Wu and Murray 2019		Wu B, Cox MP: Greater genetic and regulatory plasticity of retained duplicates in Epichloë endophytic fungi. Molecular Ecology 2019:doi:10.1111/mec.15275.
Epichloe bromicola	29.9	7600	98.3	Wu and Murray 2019		Wu B, Cox MP: Greater genetic and regulatory plasticity of retained duplicates in Epichloë endophytic fungi. Molecular Ecology 2019:doi:10.1111/mec.15275.
Epichloe elymi	33.8	7347	98.3	Wu and Murray 2019		Wu B, Cox MP: Greater genetic and regulatory plasticity of retained duplicates in Epichloë endophytic fungi. Molecular Ecology 2019:doi:10.1111/mec.15275.
Epichloe typhina	41.4	7612	98.1	Wu and Murray 2019		Wu B, Cox MP: Greater genetic and regulatory plasticity of retained duplicates in Epichloë endophytic fungi. Molecular Ecology 2019:doi:10.1111/mec.15275.
Epichloe brachyelytri	44.2	7759	97.8	Wu and Murray 2019		Wu B, Cox MP: Greater genetic and regulatory plasticity of retained duplicates in Epichloë endophytic fungi. Molecular Ecology 2019:doi:10.1111/mec.15275.
Metarhizium majus	42.1	11535	97.4	https://www.ncbi.nlm.nih.gov/genome/37185		Hu X, Xiao G, Zheng P, Shang Y, Su Y, Zhang X, Liu X, Zhan S, St Leger RJ, Wang C: Trajectory and genomic determinants of fungal-pathogen speciation and host adaptation. Proc Natl Acad Sci U S A 2014, 111:16796-16801
Metarhizium album	30.5	8472	97.5	https://www.ncbi.nlm.nih.gov/genome/11737		Hu X, Xiao G, Zheng P, Shang Y, Su Y, Zhang X, Liu X, Zhan S, St Leger RJ, Wang C: Trajectory and genomic determinants of fungal-pathogen speciation and host adaptation. Proc Natl Acad Sci U S A 2014, 111:16796-16801
Metarhizium anisopliae	38.5	10891	97.5	https://www.ncbi.nlm.nih.gov/genome/2190		Hu X, Xiao G, Zheng P, Shang Y, Su Y, Zhang X, Liu X, Zhan S, St Leger RJ, Wang C: Trajectory and genomic determinants of fungal-pathogen speciation and host adaptation. Proc Natl Acad Sci U S A 2014, 111:16796-16801
Metarhizium brunneum	37.1	10689	97.8	https://www.ncbi.nlm.nih.gov/genome/15954		Hu X, Xiao G, Zheng P, Shang Y, Su Y, Zhang X, Liu X, Zhan S, St Leger RJ, Wang C: Trajectory and genomic determinants of fungal-pathogen speciation and host adaptation. Proc Natl Acad Sci U S A 2014, 111:16796-16801
Metarhizium acridum	38.1	9849	98.1	https://www.ncbi.nlm.nih.gov/genome/2443		Gao Q, Jin K, Ying SH, Zhang Y, Xiao G, Shang Y, Duan Z, Hu X, Xie XQ, Zhou G, et al: Genome sequencing and comparative transcriptomics of the model entomopathogenic fungi Metarhizium anisopliae and M. acridum. PLoS Genet 2011, 7:e1001264.
Metarhizium guizhouense	43.5	11787	97.1	https://www.ncbi.nlm.nih.gov/genome/15953		Hu X, Xiao G, Zheng P, Shang Y, Su Y, Zhang X, Liu X, Zhan S, St Leger RJ, Wang C: Trajectory and genomic determinants of fungal-pathogen speciation and host adaptation. Proc Natl Acad Sci U S A 2014, 111:16796-16801
Metarhizium rileyi	31.8	8944	98.8	https://www.ncbi.nlm.nih.gov/genome/44815		Shang Y, Xiao G, Zheng P, Cen K, Zhan S, Wang C: Divergent and convergent evolution of fungal pathogenicity. Genome Biol Evol 2016, 8:1374-1387.
Metarhizium robertsii	41.7	11688	99	https://www.ncbi.nlm.nih.gov/genome/13329		Hu X, Xiao G, Zheng P, Shang Y, Su Y, Zhang X, Liu X, Zhan S, St Leger RJ, Wang C: Trajectory and genomic determinants of fungal-pathogen speciation and host adaptation. Proc Natl Acad Sci U S A 2014, 111:16796-16801
Trichoderma asperellum	37.5	12586	99.3	https://mycocosm.jgi.doe.gov/Trias1	section Trichoderma (ST)	Kubicek CP, Herrera-Estrella A, Seidl-Seiboth V, Martinez DA, Druzhinina IS, Thon M, Zeilinger S, Casas-Flores S, Horwitz BA, Mukherjee PK, et al: Comparative genome sequence analysis underscores mycoparasitism as the ancestral life style of Trichoderma. Genome Biol 2011, 12:R40
Trichoderma atroviride	36.1	11828	99.6	https://mycocosm.jgi.doe.gov/Triat2	section Trichoderma (ST)	Kubicek CP, Herrera-Estrella A, Seidl-Seiboth V, Martinez DA, Druzhinina IS, Thon M, Zeilinger S, Casas-Flores S, Horwitz BA, Mukherjee PK, et al: Comparative genome sequence analysis underscores mycoparasitism as the ancestral life style of Trichoderma. Genome Biol 2011, 12:R40
Trichoderma gamsii	38	10944	98.3	https://mycocosm.jgi.doe.gov/Trigam1	section Trichoderma (ST)	Baroncelli R, Zapparata A, Piaggeschi G, Sarrocco S, Vannacci G: Draft whole-genome sequence of Trichoderma gamsii T6085, a promising biocontrol agent of fusarium head blight on wheat. Genome Announc 2016, 4.
Trichoderma arundinaceum	36.9	10473	97.7	https://mycocosm.jgi.doe.gov/Triaru1		Proctor RH, McCormick SP, Kim HS, Cardoza RE, Stanley AM, Lindo L, Kelly A, Brown DW, Lee T, Vaughan MM, et al: Evolution of structural diversity of trichothecenes, a family of toxins produced by plant pathogenic and entomopathogenic fungi. PLoS Pathog 2018, 14:e1006946
Trichoderma citrinoviride	33.2	9737	97.2	https://mycocosm.jgi.doe.gov/Trici4	section Longibrachiatum (SL)	Druzhinina IS, Chenthamara K, Zhang J, Atanasova L, Yang D, Miao Y, Rahimi MJ, Grujic M, Cai F, Pourmehdi S, et al: Massive lateral transfer of genes encoding plant cell wall-degrading enzymes to the mycoparasitic fungus Trichoderma from its plant-associated hosts. PLoS Genet 2018, 14:e1007322.
Trichoderma parareesei	32.1	9062	97.2	https://mycocosm.jgi.doe.gov/Tripar1	section Longibrachiatum (SL)	Yang D, Pomraning K, Kopchinskiy A, Karimi Aghcheh R, Atanasova L, Chenthamara K, Baker SE, Zhang R, Shen Q, Freitag M, et al: Genome sequence and annotation of Trichoderma parareesei, the ancestor of the cellulase producer Trichoderma reesei. Genome Announc 2015, 3.
Trichoderma virens	39	12423	99.7	https://mycocosm.jgi.doe.gov/TriviGv29_8_2	Harzianum/Virens clades (HV)	Kubicek CP, Herrera-Estrella A, Seidl-Seiboth V, Martinez DA, Druzhinina IS, Thon M, Zeilinger S, Casas-Flores S, Horwitz BA, Mukherjee PK, et al: Comparative genome sequence analysis underscores mycoparasitism as the ancestral life style of Trichoderma. Genome Biol 2011, 12:R40
Trichoderma harzianum	41	14095	99.5	https://mycocosm.jgi.doe.gov/Triha1	Harzianum/Virens clades (HV)	Druzhinina IS, Chenthamara K, Zhang J, Atanasova L, Yang D, Miao Y, Rahimi MJ, Grujic M, Cai F, Pourmehdi S, et al: Massive lateral transfer of genes encoding plant cell wall-degrading enzymes to the mycoparasitic fungus Trichoderma from its plant-associated hosts. PLoS Genet 2018, 14:e1007322.
Trichoderma guizhouense	38.3	11255	99.5	https://mycocosm.jgi.doe.gov/Trigui1	Harzianum/Virens clades (HV)	Druzhinina IS, Chenthamara K, Zhang J, Atanasova L, Yang D, Miao Y, Rahimi MJ, Grujic M, Cai F, Pourmehdi S, et al: Massive lateral transfer of genes encoding plant cell wall-degrading enzymes to the mycoparasitic fungus Trichoderma from its plant-associated hosts. PLoS Genet 2018, 14:e1007322.
Fusarium sporotrichioides	37.4	11961	99.2	https://www.ncbi.nlm.nih.gov/genome/10894	Fusarium graminearum species complex (FGSC)	Proctor RH, McCormick SP, Kim HS, Cardoza RE, Stanley AM, Lindo L, Kelly A, Brown DW, Lee T, Vaughan MM, et al: Evolution of structural diversity of trichothecenes, a family of toxins produced by plant pathogenic and entomopathogenic fungi. PLoS Pathog 2018, 14:e1006946
Fusarium pseudograminearum	37	12395	99.6	https://mycocosm.jgi.doe.gov/Fusps1	Fusarium graminearum species complex (FGSC)	Gardiner DM, McDonald MC, Covarelli L, Solomon PS, Rusu AG, Marshall M, Kazan K, Chakraborty S, McDonald BA, Manners JM: Comparative pathogenomics reveals horizontally acquired novel virulence genes in fungi infecting cereal hosts. PLoS Pathog 2012, 8:e1002952
Fusarium culmorum	41.9	12378	95.4	https://www.ncbi.nlm.nih.gov/genome/37214	Fusarium graminearum species complex (FGSC)	Proctor RH, McCormick SP, Kim HS, Cardoza RE, Stanley AM, Lindo L, Kelly A, Brown DW, Lee T, Vaughan MM, et al: Evolution of structural diversity of trichothecenes, a family of toxins produced by plant pathogenic and entomopathogenic fungi. PLoS Pathog 2018, 14:e1006946
Fusarium graminearum	36.5	13322	98.6	https://mycocosm.jgi.doe.gov/Fusgr1	Fusarium graminearum species complex (FGSC)	Cuomo CA, Guldener U, Xu JR, Trail F, Turgeon BG, Di Pietro A, Walton JD, Ma LJ, Baker SE, Rep M, et al: The Fusarium graminearum genome reveals a link between localized polymorphism and pathogen specialization. Science 2007, 317:1400-1402
Fusarium oxysporum	52.9	17168	99.6	https://www.ncbi.nlm.nih.gov/genome/707	Fusarium oxysporum species complex (FOSC)	DeIulio GA, Guo L, Zhang Y, Goldberg JM, Kistler HC, Ma LJ: Kinome expansion in the Fusarium oxysporum species complex driven by accessory chromosomes. mSphere 2018, 3.
Fusarium verticillioides	42.5	13769	97.6	https://www.ncbi.nlm.nih.gov/genome/488	Fusarium fujikuroi species complex (FFSC)	Cuomo CA, Guldener U, Xu JR, Trail F, Turgeon BG, Di Pietro A, Walton JD, Ma LJ, Baker SE, Rep M, et al: The Fusarium graminearum genome reveals a link between localized polymorphism and pathogen specialization. Science 2007, 317:1400-1402
Fusarium mangiferae	46.3	15804	99.8	https://www.ncbi.nlm.nih.gov/genome/43135	Fusarium fujikuroi species complex (FFSC)	Niehaus EM, Munsterkotter M, Proctor RH, Brown DW, Sharon A, Idan Y, Oren-Young L, Sieber CM, Novak O, Pencik A, et al: Comparative "Omics" of the Fusarium fujikuroi species complex highlights differences in genetic potential and metabolite synthesis. Genome Biol Evol 2016, 8:3574-3599.
Fusarium proliferatum	43.1	15254	99.8	https://www.ncbi.nlm.nih.gov/genome/2434	Fusarium fujikuroi species complex (FFSC)	Niehaus EM, Munsterkotter M, Proctor RH, Brown DW, Sharon A, Idan Y, Oren-Young L, Sieber CM, Novak O, Pencik A, et al: Comparative "Omics" of the Fusarium fujikuroi species complex highlights differences in genetic potential and metabolite synthesis. Genome Biol Evol 2016, 8:3574-3599.
Fusarium fujikuroi	43.8	14813	99.9	https://mycocosm.jgi.doe.gov/Fusfu1	Fusarium fujikuroi species complex (FFSC)	Wiemann P, Sieber CM, von Bargen KW, Studt L, Niehaus EM, Espino JJ, Huss K, Michielse CB, Albermann S, Wagner D, et al: Deciphering the cryptic genome: genome-wide analyses of the rice pathogen Fusarium fujikuroi reveal complex regulation of secondary metabolism and novel metabolites. PLoS Pathog 2013, 9:e1003475.
Fusarium_virguliforme	50.5	15025	99.2	https://www.ncbi.nlm.nih.gov/genome/11476	Fusarium solani species complex (FSSC)	Srivastava SK, Huang X, Brar HK, Fakhoury AM, Bluhm BH, Bhattacharyya MK: The genome sequence of the fungal pathogen Fusarium virguliforme that causes sudden death syndrome in soybean. PLoS One 2014, 9:e81832.
Others
Colletotrichum orbiculare	89.8	13348	99.2	https://mycocosm.jgi.doe.gov/Colorb1		Gan P, Ikeda K, Irieda H, Narusaka M, O'Connell RJ, Narusaka Y, Takano Y, Kubo Y, Shirasu K Comparative genomic and transcriptomic analyses reveal the hemibiotrophic stage shift of Colletotrichum fungi. New Phytol. 2013 Mar;197(4):1236-49. doi: 10.1111/nph.12085
Colletotrichum chlorophyti	52.4	10310	97.3	https://mycocosm.jgi.doe.gov/Colch1		Gan P, Narusaka M, Tsushima A, Narusaka Y, Takano Y, Shirasu K Draft Genome Assembly of Colletotrichum chlorophyti, a Pathogen of Herbaceous Plants. Genome Announc. 2017 Mar 9;5(10):. doi: 10.1128/genomeA.01733-16
Colletotrichum orchidophilum	48.6	14496	99.7	https://mycocosm.jgi.doe.gov/Color1		Baroncelli R, Sukno SA, Sarrocco S, Cafà G, Le Floch G, Thon MR Whole-Genome Sequence of the Orchid Anthracnose Pathogen Colletotrichum orchidophilum. Mol Plant Microbe Interact. 2018 Oct;31(10):979-981. doi: 10.1094/MPMI-03-18-0055-A
Colletotrichum salicis	48.4	13783	99.1	https://mycocosm.jgi.doe.gov/Colsa1		Baroncelli R, Amby DB, Zapparata A, Sarrocco S, Vannacci G, Le Floch G, Harrison RJ, Holub E, Sukno SA, Sreenivasaprasad S, Thon MR Gene family expansions and contractions are associated with host range in plant pathogens of the genus Colletotrichum. BMC Genomics. 2016 Aug 5;17():555. doi: 10.1186/s12864-016-2917-6
Colletotrichum fioriniae	49	13759	99.1	https://mycocosm.jgi.doe.gov/Colfi1		Baroncelli R, Sreenivasaprasad S, Sukno SA, Thon MR, Holub E Draft Genome Sequence of Colletotrichum acutatum Sensu Lato (Colletotrichum fioriniae). Genome Announc. 2014 Apr 10;2(2):. doi: 10.1128/genomeA.00112-14
Colletotrichum nymphaeae	50	14404	98.7	https://mycocosm.jgi.doe.gov/Colny1		Baroncelli R, Amby DB, Zapparata A, Sarrocco S, Vannacci G, Le Floch G, Harrison RJ, Holub E, Sukno SA, Sreenivasaprasad S, Thon MR Gene family expansions and contractions are associated with host range in plant pathogens of the genus Colletotrichum. BMC Genomics. 2016 Aug 5;17():555. doi: 10.1186/s12864-016-2917-6
Colletotrichum simmondsii	50.5	13884	98.7	https://mycocosm.jgi.doe.gov/Colsi1		Baroncelli R, Amby DB, Zapparata A, Sarrocco S, Vannacci G, Le Floch G, Harrison RJ, Holub E, Sukno SA, Sreenivasaprasad S, Thon MR Gene family expansions and contractions are associated with host range in plant pathogens of the genus Colletotrichum. BMC Genomics. 2016 Aug 5;17():555. doi: 10.1186/s12864-016-2917-6
Colletotrichum higginsianum	50.7	14651	99.1	https://mycocosm.jgi.doe.gov/Colhig2		Zampounis A, Pigné S, Dallery JF, Wittenberg AH, Zhou S, Schwartz DC, Thon MR, O'Connell RJ Genome Sequence and Annotation of Colletotrichum higginsianum, a Causal Agent of Crucifer Anthracnose Disease. Genome Announc. 2016 Aug 18;4(4):. doi: 10.1128/genomeA.00821-16
Colletotrichum graminicola	51.6	12006	100	https://mycocosm.jgi.doe.gov/Colgr1		O'Connell RJ, Thon MR, Hacquard S, Amyotte SG, Kleemann J, Torres MF, Damm U, Buiate EA, Epstein L, Alkan N, Altmüller J, Alvarado-Balderrama L, Bauser CA, Becker C, Birren BW, Chen Z, Choi J, Crouch JA, Duvick JP, Farman MA, Gan P, Heiman D, Henrissat B, Howard RJ, Kabbage M, Koch C, Kracher B, Kubo Y, Law AD, Lebrun MH, Lee YH, Miyara I, Moore N, Neumann U, Nordström K, Panaccione DG, Panstruga…
Colletotrichum incanum	53.3	11852	97.9	https://mycocosm.jgi.doe.gov/Colin1		Gan P, Narusaka M, Kumakura N, Tsushima A, Takano Y, Narusaka Y, Shirasu K Genus-Wide Comparative Genome Analyses of Colletotrichum Species Reveal Specific Gene Family Losses and Gains during Adaptation to Specific Infection Lifestyles. Genome Biol Evol. 2016 May 22;8(5):1467-81. doi: 10.1093/gbe/evw089
Neurospora crassa	41.1	10785	99.8	https://mycocosm.jgi.doe.gov/Neucr2		Galagan JE, Calvo SE, Borkovich KA, Selker EU, Read ND, Jaffe D, FitzHugh W, Ma LJ, Smirnov S, Purcell S, Rehman B, Elkins T, Engels R, Wang S, Nielsen CB, Butler J, Endrizzi M, Qui D, Ianakiev P, Bell-Pedersen D, Nelson MA, Werner-Washburne M, Selitrennikoff CP, Kinsey JA, Braun EL, Zelter A, Schulte U, Kothe GO, Jedd G, Mewes W, Staben C, Marcotte E, Greenberg D, Roy A, Foley K, Naylor J, Stang…
Neurospora discreta	37.3	9948	96.5	https://mycocosm.jgi.doe.gov/Neudi1		Gladieux P, Wilson BA, Perraudeau F, Montoya LA, Kowbel D, Hann-Soden C, Fischer M, Sylvain I, Jacobson DJ, Taylor JW: Genomic sequencing reveals historical, demographic and selective factors associated with the diversification of the fire-associated fungus Neurospora discreta. Mol Ecol 2015, 24:5657-5675.
Neurospora hispaniola	40.8	10446	98.8	https://mycocosm.jgi.doe.gov/Neuhi1		These sequence data were produced by the US Department of Energy Joint Genome Institute http://www.jgi.doe.gov/ in collaboration with the user community
Neurospora tetrasperma	39.1	10380	97.4	https://mycocosm.jgi.doe.gov/Neute_matA2		Ellison CE, Stajich JE, Jacobson DJ, Natvig DO, Lapidus A, Foster B, Aerts A, Riley R, Lindquist EA, Grigoriev IV, Taylor JW Massive changes in genome architecture accompany the transition to self-fertility in the filamentous fungus Neurospora tetrasperma. Genetics. 2011 Sep;189(1):55-69. doi: 10.1534/genetics.111.130690
Claviceps purpurea 20.1	32.1	8823	98.3	https://www.ncbi.nlm.nih.gov/genome/11202		Chardl CL, Young CA, Hesse U, Amyotte SG, Andreeva K, Calie PJ, Fleetwood DJ, Haws DC, Moore N, Oeser B, et al: Plant-symbiotic fungi as chemical engineers: multi-genome analysis of the clavicipitaceae reveals dynamics of alkaloid loci. PLoS Genet 2013, 9:e1003323.
Stachybotrys chartarum	41	11530	98.9	https://www.ncbi.nlm.nih.gov/genome/16216		Betancourt DA, Dean TR, Kim J, Levy J: Genome sequence of Stachybotrys chartarum strain 51-11. Genome Announc 2015, 3.
Bassiana bassiana	33.7	10364	99.4	https://mycocosm.jgi.doe.gov/Beaba1		Xiao G, Ying SH, Zheng P, Wang ZL, Zhang S, Xie XQ, Shang Y, St Leger RJ, Zhao GP, Wang C, Feng MG Genomic perspectives on the evolution of fungal entomopathogenicity in Beauveria bassiana. Sci Rep. 2012;2():483. doi: 10.1038/srep00483
Cordyceps militaris	32.3	9651	96.4	https://mycocosm.jgi.doe.gov/Cormi1		Zheng P, Xia Y, Xiao G, Xiong C, Hu X, Zhang S, Zheng H, Huang Y, Zhou Y, Wang S, Zhao GP, Liu X, St Leger RJ, Wang C Genome sequence of the insect pathogenic fungus Cordyceps militaris, a valued traditional Chinese medicine. Genome Biol. 2011 Nov 23;12(11):R116. doi: 10.1186/gb-2011-12-11-r116
Tolypocladium inflatum	30.4	9998	92.3	https://mycocosm.jgi.doe.gov/Tolinf1		Bushley KE, Raja R, Jaiswal P, Cumbie JS, Nonogaki M, Boyd AE, Owensby CA, Knaus BJ, Elser J, Miller D, Di Y, McPhail KL, Spatafora JW The genome of tolypocladium inflatum: evolution, organization, and expression of the cyclosporin biosynthetic gene cluster. PLoS Genet. 2013 Jun;9(6):e1003496. doi: 10.1371/journal.pgen.1003496
Tolypocladium_ophioglossoides	31.3	9317	95.1	https://www.ncbi.nlm.nih.gov/genome/13177		Quandt CA, Bushley KE, Spatafora JW: The genome of the truffle-parasite Tolypocladium ophioglossoides and the evolution of antifungal peptaibiotics. BMC Genomics 2015, 16:553.
Dicyma pulvinata	46.9	12992	97.2	https://www.ncbi.nlm.nih.gov/genome/82277		Sushida H, Sumita T, Higashi Y, Iida Y: Draft genome sequence of Dicyma pulvinata strain 414-3, a mycoparasite of Cladosporium fulvum, causal agent of tomato leaf mold. Microbiol Resour Announc 2019, 8.
Ascocoryne sarcoide	34.2	10672	98.9	https://mycocosm.jgi.doe.gov/Ascsa1		Gianoulis TA, Griffin MA, Spakowicz DJ, Dunican BF, Alpha CJ, Sboner A, Sismour AM, Kodira C, Egholm M, Church GM, Gerstein MB, Strobel SA Genomic analysis of the hydrocarbon-producing, cellulolytic, endophytic fungus Ascocoryne sarcoides. PLoS Genet. 2012;8(3):e1002558. doi: 10.1371/journal.pgen.1002558
Phialocephala scopiformis	48.9	18573	99.6	https://mycocosm.jgi.doe.gov/Phisc1		Walker AK, Frasz SL, Seifert KA, Miller JD, Mondo SJ, LaButti K, Lipzen A, Dockter RB, Kennedy MC, Grigoriev IV, Spatafora JW Full Genome of Phialocephala scopiformis DAOMC 229536, a Fungal Endophyte of Spruce Producing the Potent Anti-Insectan Compound Rugulosin. Genome Announc. 2016 Feb 25;4(1):. doi: 10.1128/genomeA.01768-15
Cochliobolus carbonum	31.27	12857	99	https://mycocosm.jgi.doe.gov/Cocca1		Condon BJ, Leng Y, Wu D, Bushley KE, Ohm RA, Otillar R, Martin J, Schackwitz W, Grimwood J, MohdZainudin N, Xue C, Wang R, Manning VA, Dhillon B, Tu ZJ, Steffenson BJ, Salamov A, Sun H, Lowry S, LaButti K, Han J, Copeland A, Lindquist E, Barry K, Schmutz J, Baker SE, Ciuffetti LM, Grigoriev IV, Zhong S, Turgeon BG Comparative genome structure, secondary metabolite, and effector coding capacity ac…
Cochliobolus miyabeanus	31.4	12007	98.8	https://mycocosm.jgi.doe.gov/Cocmi1		Condon BJ, Leng Y, Wu D, Bushley KE, Ohm RA, Otillar R, Martin J, Schackwitz W, Grimwood J, MohdZainudin N, Xue C, Wang R, Manning VA, Dhillon B, Tu ZJ, Steffenson BJ, Salamov A, Sun H, Lowry S, LaButti K, Han J, Copeland A, Lindquist E, Barry K, Schmutz J, Baker SE, Ciuffetti LM, Grigoriev IV, Zhong S, Turgeon BG Comparative genome structure, secondary metabolite, and effector coding capacity ac…
Cochliobolus sativus	34.42	12250	99.3	https://mycocosm.jgi.doe.gov/Cocsa1		Condon BJ, Leng Y, Wu D, Bushley KE, Ohm RA, Otillar R, Martin J, Schackwitz W, Grimwood J, MohdZainudin N, Xue C, Wang R, Manning VA, Dhillon B, Tu ZJ, Steffenson BJ, Salamov A, Sun H, Lowry S, LaButti K, Han J, Copeland A, Lindquist E, Barry K, Schmutz J, Baker SE, Ciuffetti LM, Grigoriev IV, Zhong S, Turgeon BG Comparative genome structure, secondary metabolite, and effector coding capacity ac…
Cochliobolus heterostrophu	36.46	13336	99.5	https://mycocosm.jgi.doe.gov/CocheC5_3		Condon BJ, Leng Y, Wu D, Bushley KE, Ohm RA, Otillar R, Martin J, Schackwitz W, Grimwood J, MohdZainudin N, Xue C, Wang R, Manning VA, Dhillon B, Tu ZJ, Steffenson BJ, Salamov A, Sun H, Lowry S, LaButti K, Han J, Copeland A, Lindquist E, Barry K, Schmutz J, Baker SE, Ciuffetti LM, Grigoriev IV, Zhong S, Turgeon BG Comparative genome structure, secondary metabolite, and effector coding capacity ac…
Cochliobolus lunatus	31.17	12131	98.9	https://mycocosm.jgi.doe.gov/Coclu2		Condon BJ, Leng Y, Wu D, Bushley KE, Ohm RA, Otillar R, Martin J, Schackwitz W, Grimwood J, MohdZainudin N, Xue C, Wang R, Manning VA, Dhillon B, Tu ZJ, Steffenson BJ, Salamov A, Sun H, Lowry S, LaButti K, Han J, Copeland A, Lindquist E, Barry K, Schmutz J, Baker SE, Ciuffetti LM, Grigoriev IV, Zhong S, Turgeon BG Comparative genome structure, secondary metabolite, and effector coding capacity ac…
Ampelomyces quisqualis	36.81	11144	99.2	https://mycocosm.jgi.doe.gov/Ampqui1		Haridas S, Albert R, Binder M, Bloem J, LaButti K, Salamov A, Andreopoulos B, Baker SE, Barry K, Bills G, Bluhm BH, Cannon C, Castanera R, Culley DE, Daum C, Ezra D, González JB, Henrissat B, Kuo A, Liang C, Lipzen A, Lutzoni F, Magnuson J, Mondo SJ, Nolan M, Ohm RA, Pangilinan J, Park HJ, Ramírez L, Alfaro M, Sun H, Tritt A, Yoshinaga Y, Zwiers LH, Turgeon BG, Goodwin SB, Spatafora JW, Crous PW,…
Xylona heveae	24.34	8205	98.6	https://mycocosm.jgi.doe.gov/Xylhe1		Gazis R, Kuo A, Riley R, LaButti K, Lipzen A, Lin J, Amirebrahimi M, Hesse CN, Spatafora JW, Henrissat B, Hainaut M, Grigoriev IV, Hibbett DS The genome of Xylona heveae provides a window into fungal endophytism. Fungal Biol. 2016 Jan;120(1):26-42. doi: 10.1016/j.funbio.2015.10.002
Talaromyces rugulosus	35.75	11901	97	https://www.ncbi.nlm.nih.gov/genome/92334		Wang B, Guo L, Ye K, Wang L: Chromosome-scale genome assembly of Talaromyces rugulosus W13939, a mycoparasitic fungus and promising biocontrol agent. Mol Plant Microbe Interact 2020, 33:1446-1450.

## Sheet: Raw reads
Trichoderma harzianum			Epichloë festucae
TrihaGlu	SRR976273		planta	SRR7640295
TrihaGlu	SRR976274		planta	SRR7640296
TrihaGlu	SRR976275		planta	SRR7640310
TrihaSS	SRR976276		culture	SRR7640308
TrihaSS	SRR976277		culture	SRR7640309
TrihaSS	SRR976278		culture	SRR7640306
