# Supplementary material for: Comparative genomics reveals a core gene toolbox for lifestyle transitions in Hypocreales fungi
Source: Environ Microbiol. 2021 May 11;23(6):3251–64. doi: 10.1111/1462-2920.15554 (PMC8360070; doi:10.1111/1462-2920.15554)
Supplement: Supplementary file 3 — Table S2 Gene families significantly contracted or expanded at branches leading to new lifestyles. Function was annotated using proteins from Fusarium graminearum. [file EMI-23-3251-s008.xlsx]

## Sheet: F_expansion_sig
Orthogroup	EpiBra.aa	EpiTy.aa	Epiam.aa	Epibro.aa	Epiel.aa	Epife.aa	Epiga.aa	Epigl.aa	Epiin.aa	Fuscu.aa	Fusfu.aa	Fusgr.aa	Fusma.aa	Fusox.aa	Fuspr.aa	Fusps.aa	Fussp.aa	Fusve.aa	Fusvi.aa	Metac.aa	Metaj.aa	Metam.aa	Metan.aa	Metbr.aa	Metgu.aa	Metri.aa	Metro.aa	Triar.aa	Trias.aa	Triat.aa	Trici.aa	Triga.aa	Trigu.aa	Triha.aa	Tripa.aa	Trivi.aa	Zendo_Ascsa1.aa	Zendo_Phisc1.aa	Zendo_Xylhe1.aa	Zin_Claviceps_purpurea.aa	Zin_Stachybotrys_chartarum.aa	Zin_Tolinf1.aa	Zin_Tolypocladium_ophioglossoides.aa	Zinsec_Beaba1.aa	Zinsec_Cormi1.aa	Zmycro_Ampqui1.aa	Zmycro_Dicyma_pulvinata.aa	Zmycro_Talaromycesrugulosus.aa	Zplant0_Colch.aa
OG0000001	EpiBra_1.0g1956.t1, EpiBra_1.0g3448.t1, EpiBra_1.0g4394.t1, EpiBra_1.0g4988.t1, EpiBra_1.0g5306.t1, EpiBra_1.0g5499.t1, EpiBra_1.0g6032.t1, EpiBra_1.0g7496.t1, EpiBra_1.0g810.t1, EpiBra_1.0g977.t1	ETyphina_1.0g2038.t1, ETyphina_1.0g2556.t1, ETyphina_1.0g3151.t1, ETyphina_1.0g5249.t1, ETyphina_1.0g591.t1, ETyphina_1.0g6031.t1, ETyphina_1.0g651.t1, ETyphina_1.0g6865.t1, ETyphina_1.0g7047.t1, ETyphina_1.0g7512.t1	E_amag1050.t1, E_amag1114.t1, E_amag2446.t1, E_amag6199.t1, E_amag6520.t1, E_amag6846.t1, E_amag6876.t1, E_amag7086.t1, E_amag955.t1, E_amag969.t1	Ebromicola_E7626g1300.t1, Ebromicola_E7626g1563.t1, Ebromicola_E7626g1890.t1, Ebromicola_E7626g3062.t1, Ebromicola_E7626g3460.t1, Ebromicola_E7626g4024.t1, Ebromicola_E7626g4459.t1, Ebromicola_E7626g6286.t1, Ebromicola_E7626g6899.t1, Ebromicola_E7626g7048.t1	E_elyg2603.t1, E_elyg2846.t1, E_elyg3018.t1, E_elyg3097.t1, E_elyg3168.t1, E_elyg3458.t1, E_elyg4420.t1, E_elyg5727.t1, E_elyg5838.t1, E_elyg7321.t1	EfeFl1g1805.t1, EfeFl1g3082.t1, EfeFl1g593.t1, EfeFl1g6695.t1, EfeFl1g676.t1, EfeFl1g6814.t1, EfeFl1g6842.t1, EfeFl1g7085.t1, EfeFl1g7292.t1, EfeFl1g742.t1	Egansuensis_E7080g1442.t1, Egansuensis_E7080g1738.t1, Egansuensis_E7080g1968.t1, Egansuensis_E7080g499.t1, Egansuensis_E7080g5345.t1, Egansuensis_E7080g5394.t1, Egansuensis_E7080g5635.t1, Egansuensis_E7080g566.t1, Egansuensis_E7080g6580.t1, Egansuensis_E7080g706.t1, Egansuensis_E7080g7581.t1	EpiGly_1.0g1084.t1, EpiGly_1.0g2947.t1, EpiGly_1.0g3647.t1, EpiGly_1.0g4690.t1, EpiGly_1.0g4868.t1, EpiGly_1.0g4939.t1, EpiGly_1.0g5775.t1, EpiGly_1.0g6804.t1, EpiGly_1.0g7920.t1, EpiGly_1.0g9484.t1	Einebrians_E818g1694.t1, Einebrians_E818g2455.t1, Einebrians_E818g2950.t1, Einebrians_E818g4508.t1, Einebrians_E818g4844.t1, Einebrians_E818g4913.t1, Einebrians_E818g5860.t1, Einebrians_E818g6873.t1, Einebrians_E818g6874.t1, Einebrians_E818g6994.t1, Einebrians_E818g7824.t1	FCul_PTD01213.1, FCul_PTD02179.1, FCul_PTD02634.1, FCul_PTD03382.1, FCul_PTD03593.1, FCul_PTD04678.1, FCul_PTD04850.1, FCul_PTD05221.1, FCul_PTD05497.1, FCul_PTD05550.1, FCul_PTD06018.1, FCul_PTD06201.1, FCul_PTD06501.1, FCul_PTD06669.1, FCul_PTD06920.1, FCul_PTD07057.1, FCul_PTD07087.1, FCul_PTD07116.1, FCul_PTD07165.1, FCul_PTD07180.1, FCul_PTD07261.1, FCul_PTD07401.1, FCul_PTD07517.1, FCul_PTD…	FFUJ_01172m.01, FFUJ_02203m.01, FFUJ_02428m.01, FFUJ_03469m.01, FFUJ_03781m.01, FFUJ_03824m.01, FFUJ_05084m.01, FFUJ_05239m.01, FFUJ_06111m.01, FFUJ_06586m.01, FFUJ_06859m.01, FFUJ_08243m.01, FFUJ_09069m.01, FFUJ_09604m.01, FFUJ_09923m.01, FFUJ_10164m.01, FFUJ_10239m.01, FFUJ_10308m.01, FFUJ_10343m.01, FFUJ_10674m.01, FFUJ_10860m.01, FFUJ_10879m.01, FFUJ_10891m.01, FFUJ_11347m.01, FFUJ_11554m.01,…	FGSG_00101T0, FGSG_00994T0, FGSG_02155T0, FGSG_02374T0, FGSG_03005T0, FGSG_03009T0, FGSG_03087T0, FGSG_03151T0, FGSG_03164T0, FGSG_03277T0, FGSG_03336T0, FGSG_03377T0, FGSG_03409T0, FGSG_03464T0, FGSG_03504T0, FGSG_03707T0, FGSG_03823T0, FGSG_03897T0, FGSG_04159T0, FGSG_04529T0, FGSG_04731T0, FGSG_05039T0, FGSG_05722T0, FGSG_05754T0, FGSG_05821T0, FGSG_06541T0, FGSG_07489T0, FGSG_07601T0, FGSG_07…	Fman_CVK83511.1, Fman_CVK85960.1, Fman_CVK88250.1, Fman_CVK90933.1, Fman_CVK91950.1, Fman_CVK94427.1, Fman_CVK94492.1, Fman_CVK94782.1, Fman_CVK94875.1, Fman_CVK94930.1, Fman_CVK95065.1, Fman_CVK95508.1, Fman_CVK95723.1, Fman_CVK95820.1, Fman_CVK95842.1, Fman_CVK95854.1, Fman_CVK96814.1, Fman_CVK97004.1, Fman_CVK97395.1, Fman_CVK97538.1, Fman_CVK97725.1, Fman_CVK97949.1, Fman_CVK98335.1, Fman_CVK…	Fox_PCD21403.1, Fox_PCD21965.1, Fox_PCD22010.1, Fox_PCD22046.1, Fox_PCD22159.1, Fox_PCD22255.1, Fox_PCD23278.1, Fox_PCD23324.1, Fox_PCD23332.1, Fox_PCD23420.1, Fox_PCD23660.1, Fox_PCD23697.1, Fox_PCD23813.1, Fox_PCD24789.1, Fox_PCD25082.1, Fox_PCD25162.1, Fox_PCD25195.1, Fox_PCD25310.1, Fox_PCD25537.1, Fox_PCD25953.1, Fox_PCD26153.1, Fox_PCD26236.1, Fox_PCD26274.1, Fox_PCD26363.1, Fox_PCD26626.1,…	FPRN_00925n, FPRN_02140n, FPRN_02296n, FPRN_03549n, FPRN_03586n, FPRN_03618n, FPRN_03680n, FPRN_03768n, FPRN_03990n, FPRN_05095n, FPRN_05236n, FPRN_06720n, FPRN_07163n, FPRN_08507n, FPRN_09260n, FPRN_09929n, FPRN_10757n, FPRN_11148n, FPRN_11275n, FPRN_11439n, FPRN_11528n, FPRN_11665n, FPRN_11741n, FPRN_11769n, FPRN_11893n, FPRN_12109n, FPRN_12337n, FPRN_12661n, FPRN_13130n, FPRN_13203n, FPRN_1323…	FPSE_00471T0, FPSE_00580T0, FPSE_00696T0, FPSE_01286T0, FPSE_01489T0, FPSE_01716T0, FPSE_02062T0, FPSE_02138T0, FPSE_02227T0, FPSE_02232T0, FPSE_02854T0, FPSE_03247T0, FPSE_03742T0, FPSE_03744T0, FPSE_04053T0, FPSE_04710T0, FPSE_04930T0, FPSE_05378T0, FPSE_05647T0, FPSE_06060T0, FPSE_06075T0, FPSE_06661T0, FPSE_07022T0, FPSE_07030T0, FPSE_07496T0, FPSE_08055T0, FPSE_08301T0, FPSE_08335T0, FPSE_08…	RGP62978.1, RGP63505.1, RGP63994.1, RGP64030.1, RGP64203.1, RGP64226.1, RGP64947.1, RGP66182.1, RGP66297.1, RGP66733.1, RGP67225.1, RGP67607.1, RGP67706.1, RGP68808.1, RGP68879.1, RGP68909.1, RGP69113.1, RGP69450.1, RGP69579.1, RGP69691.1, RGP70020.1, RGP70962.1, RGP70993.1, RGP71163.1, RGP71274.1, RGP71547.1, RGP71671.1, RGP71790.1, RGP71907.1, RGP71912.1, RGP72248.1, RGP73435.1, RGP73693.1, RGP…	Fver_RBQ64716.1, Fver_RBQ64878.1, Fver_RBQ66453.1, Fver_RBQ66595.1, Fver_RBQ67532.1, Fver_RBQ69449.1, Fver_RBQ70232.1, Fver_RBQ70382.1, Fver_RBQ71060.1, Fver_RBQ71512.1, Fver_RBQ71721.1, Fver_RBQ72022.1, Fver_RBQ72637.1, Fver_RBQ72828.1, Fver_RBQ72967.1, Fver_RBQ73672.1, Fver_RBQ74807.1, Fver_RBQ74901.1, Fver_RBQ74923.1, Fver_RBQ74946.1, Fver_RBQ75434.1, Fver_RBQ75724.1, Fver_RBQ76438.1, Fver_RBQ…	Fusvirg10165.t1, Fusvirg10216.t1, Fusvirg10250.t1, Fusvirg10277.t1, Fusvirg10719.t1, Fusvirg1090.t1, Fusvirg10960.t1, Fusvirg11254.t1, Fusvirg11528.t1, Fusvirg11548.t1, Fusvirg11744.t1, Fusvirg12071.t1, Fusvirg12149.t1, Fusvirg12818.t1, Fusvirg12851.t1, Fusvirg13441.t1, Fusvirg13855.t1, Fusvirg14681.t1, Fusvirg14825.t1, Fusvirg1641.t1, Fusvirg2961.t1, Fusvirg2999.t1, Fusvirg3178.t1, Fusvirg3393.t…	MAC_01393n, MAC_01569n, MAC_02236n, MAC_04572n, MAC_05731n, MAC_05835n, MAC_06698n, MAC_06934n, MAC_07004n, MAC_07112n, MAC_07823n, MAC_07831n, MAC_08834n, MAC_09015n, MAC_09359n	MAJ_00598n, MAJ_02463n, MAJ_03081n, MAJ_03113n, MAJ_03178n, MAJ_04371n, MAJ_05408n, MAJ_06440n, MAJ_06999n, MAJ_07460n, MAJ_08048n, MAJ_08149n, MAJ_08194n, MAJ_08223n, MAJ_08452n, MAJ_09688n, MAJ_09890n, MAJ_10277n, MAJ_10527n, MAJ_10586n, MAJ_10595n	MAM_01161n, MAM_01242n, MAM_01393n, MAM_04494n, MAM_06403n, MAM_06595n, MAM_07227n, MAM_08023n, MAM_08137n, MAM_08254n	MAN_00013n, MAN_00804n, MAN_00883n, MAN_01765n, MAN_01924n, MAN_01968n, MAN_02027n, MAN_04603n, MAN_05088n, MAN_06130n, MAN_06185n, MAN_07191n, MAN_07256n, MAN_07380n, MAN_08217n, MAN_08932n, MAN_09188n, MAN_09440n, MAN_09713n, MAN_10676n	MBR_00616n, MBR_02735n, MBR_03509n, MBR_04041n, MBR_04834n, MBR_04985n, MBR_06250n, MBR_06423n, MBR_06582n, MBR_08463n, MBR_08562n, MBR_08781n, MBR_08842n, MBR_08955n, MBR_09010n, MBR_09136n, MBR_09334n, MBR_09420n, MBR_10305n, MBR_10510n, MBR_10515n	MGU_00279n, MGU_00927n, MGU_01685n, MGU_04614n, MGU_04973n, MGU_06611n, MGU_06698n, MGU_07189n, MGU_07759n, MGU_07879n, MGU_08008n, MGU_08735n, MGU_08992n, MGU_09054n, MGU_09622n, MGU_09797n, MGU_09979n, MGU_10523n, MGU_10716n, MGU_10795n, MGU_11054n, MGU_11197n, MGU_11298n, MGU_11434n, MGU_11741n	MRI_000279n, MRI_000719n, MRI_000867n, MRI_002409n, MRI_003041n, MRI_004801n, MRI_004934n, MRI_005261n, MRI_005756n, MRI_006412n, MRI_007839n, MRI_008985n	MAA_00072n, MAA_00422n, MAA_02406n, MAA_03266n, MAA_03310n, MAA_03367n, MAA_04041n, MAA_04981n, MAA_06268n, MAA_06947n, MAA_07591n, MAA_08050n, MAA_08688n, MAA_10188n, MAA_10221n, MAA_10646n, MAA_10754n, MAA_11011n, MAA_11054n, MAA_11141n, MAA_11622n, MAA_11632n, MAA_11649n	Triaru_rna10281, Triaru_rna2596, Triaru_rna3286, Triaru_rna3578, Triaru_rna4814, Triaru_rna620, Triaru_rna7168, Triaru_rna7174, Triaru_rna7694, Triaru_rna8262, Triaru_rna8870, Triaru_rna9099, Triaru_rna9349, Triaru_rna9875	Trias1_119627, Trias1_147703, Trias1_178981, Trias1_180574, Trias1_184059, Trias1_26715, Trias1_28698, Trias1_43164, Trias1_47598, Trias1_60735, Trias1_68889, Trias1_73449, Trias1_88949	Tatro_152180, Tatro_184923, Tatro_222553, Tatro_252553, Tatro_297464, Tatro_300847, Tatro_30137, Tatro_316718, Tatro_320199, Tatro_322695, Tatro_7539, Tatro_85568, Tatro_88792, Tatro_91914	Trici_PTB62326.1, Trici_PTB62631.1, Trici_PTB63167.1, Trici_PTB64965.1, Trici_PTB65747.1, Trici_PTB65879.1, Trici_PTB66043.1, Trici_PTB66984.1, Trici_PTB67056.1, Trici_PTB67779.1, Trici_PTB68465.1, Trici_PTB69407.1, Trici_PTB70368.1, Trici_PTB70392.1	TrigamTGAM01_01252T0, TrigamTGAM01_01614T0, TrigamTGAM01_01925T0, TrigamTGAM01_02528T0, TrigamTGAM01_03086T0, TrigamTGAM01_03559T0, TrigamTGAM01_04168T0, TrigamTGAM01_07164T0, TrigamTGAM01_07902T0, TrigamTGAM01_07927T0, TrigamTGAM01_09000T0, TrigamTGAM01_09023T0	Trigui_OPB36788, Trigui_OPB37178, Trigui_OPB37779, Trigui_OPB38653, Trigui_OPB38677, Trigui_OPB43350, Trigui_OPB43855, Trigui_OPB44547, Trigui_OPB45643, Trigui_OPB45859, Trigui_OPB45865, Trigui_OPB46287, Trigui_OPB46426, Trigui_OPB46846	Triha_119090, Triha_127194, Triha_4273, Triha_476, Triha_481091, Triha_482972, Triha_495639, Triha_496504, Triha_501, Triha_505314, Triha_507005, Triha_513301, Triha_513646, Triha_522867, Triha_84846, Triha_91198	Tripar1_rna1203, Tripar1_rna1342, Tripar1_rna2021, Tripar1_rna2654, Tripar1_rna3455, Tripar1_rna346, Tripar1_rna5762, Tripar1_rna6287, Tripar1_rna6643, Tripar1_rna8913, Tripar1_rna987	Tvirens_129304, Tvirens_136611, Tvirens_137343, Tvirens_143640, Tvirens_15465, Tvirens_204543, Tvirens_218092, Tvirens_221904, Tvirens_25302, Tvirens_28615, Tvirens_39567, Tvirens_39723, Tvirens_42454, Tvirens_44825, Tvirens_51635, Tvirens_53566, Tvirens_53608, Tvirens_57355, Tvirens_69487, Tvirens_78159	Ascsa1_10342, Ascsa1_120, Ascsa1_2207, Ascsa1_4963, Ascsa1_5688, Ascsa1_6962, Ascsa1_7084, Ascsa1_8497, Ascsa1_8629, Ascsa1_9415	Phisc1_342081, Phisc1_378431, Phisc1_498174, Phisc1_547040, Phisc1_548631, Phisc1_558860, Phisc1_569212, Phisc1_577423, Phisc1_584744, Phisc1_591259, Phisc1_609882, Phisc1_649396, Phisc1_656229, Phisc1_663009, Phisc1_667995, Phisc1_672467, Phisc1_674404, Phisc1_683928, Phisc1_689534, Phisc1_723801, Phisc1_726973, Phisc1_728223, Phisc1_731510, Phisc1_736511, Phisc1_739839, Phisc1_741320, Phisc1_74…	Xylhe1_137464, Xylhe1_238042, Xylhe1_248004	CCE26579.1, CCE26749.1, CCE26766.1, CCE27629.1, CCE30293.1, CCE32398.1, CCE33409.1	KEY64630.1, KEY66070.1, KEY66972.1, KEY67480.1, KEY68503.1, KEY69017.1, KEY69349.1, KEY69934.1, KEY71735.1, KEY73521.1, KEY73537.1, KEY73883.1, KEY73986.1, KEY74468.1, KEY74551.1, KEY74717.1, KEY74738.1	jgi_Tolinf1_190929_TINF00053, jgi_Tolinf1_191034_TINF01655, jgi_Tolinf1_192311_TINF03396, jgi_Tolinf1_192342_TINF02922, jgi_Tolinf1_192352_TINF02917, jgi_Tolinf1_192442_TINF03317, jgi_Tolinf1_193372_TINF04105, jgi_Tolinf1_193399_TINF03993, jgi_Tolinf1_193531_TINF00417, jgi_Tolinf1_195358_TINF05295, jgi_Tolinf1_196528_TINF06243, jgi_Tolinf1_198126_TINF08194, jgi_Tolinf1_198399_TINF08495, jgi_Tolin…	TolopKND86203.1, TolopKND86233.1, TolopKND86608.1, TolopKND87147.1, TolopKND87668.1, TolopKND87683.1, TolopKND87690.1, TolopKND88123.1, TolopKND88233.1, TolopKND88260.1, TolopKND89041.1, TolopKND89226.1, TolopKND89451.1, TolopKND89528.1, TolopKND92025.1, TolopKND95322.1	Beaba1_2314, Beaba1_3824, Beaba1_5711, Beaba1_6341, Beaba1_7783, Beaba1_8356, Beaba1_8726	Cormi1_3986, Cormi1_4341, Cormi1_5493, Cormi1_5713, Cormi1_5836, Cormi1_6197, Cormi1_7932, Cormi1_8010, Cormi1_9191	Ampqui1_116496, Ampqui1_16106, Ampqui1_436220, Ampqui1_451812, Ampqui1_453234, Ampqui1_461088, Ampqui1_489397, Ampqui1_490848, Ampqui1_504528, Ampqui1_510041, Ampqui1_513312, Ampqui1_514751, Ampqui1_524386, Ampqui1_534164, Ampqui1_535436, Ampqui1_570680, Ampqui1_579894, Ampqui1_581267, Ampqui1_589671, Ampqui1_64270	Dicpug10381.t1, Dicpug12156.t1, Dicpug12621.t1, Dicpug12632.t1, Dicpug1290.t1, Dicpug162.t1, Dicpug2113.t1, Dicpug2345.t1, Dicpug3109.t1, Dicpug3628.t1, Dicpug4857.t1, Dicpug5242.t1, Dicpug6745.t1, Dicpug679.t1, Dicpug7176.t1, Dicpug7297.t1, Dicpug731.t1, Dicpug7928.t1, Dicpug8071.t1, Dicpug8186.t1, Dicpug8758.t1, Dicpug917.t1, Dicpug9261.t1, Dicpug9288.t1, Dicpug9406.t1, Dicpug9493.t1, Dicpug998…	XP_035339178.1, XP_035339476.1, XP_035339667.1, XP_035339881.1, XP_035340035.1, XP_035340274.1, XP_035340422.1, XP_035340438.1, XP_035340505.1, XP_035340566.1, XP_035340988.1, XP_035341227.1, XP_035341579.1, XP_035341629.1, XP_035341638.1, XP_035341999.1, XP_035342020.1, XP_035342191.1, XP_035343652.1, XP_035343871.1, XP_035344017.1, XP_035344143.1, XP_035345908.1, XP_035346937.1, XP_035347316.1,…	Colch1_mrna_1496, Colch1_mrna_15, Colch1_mrna_1631, Colch1_mrna_1855, Colch1_mrna_1940, Colch1_mrna_2027, Colch1_mrna_2044, Colch1_mrna_2120, Colch1_mrna_2139, Colch1_mrna_2151, Colch1_mrna_221, Colch1_mrna_2406, Colch1_mrna_2616, Colch1_mrna_278, Colch1_mrna_2992, Colch1_mrna_3183, Colch1_mrna_3669, Colch1_mrna_3723, Colch1_mrna_375, Colch1_mrna_3984, Colch1_mrna_4206, Colch1_mrna_4336, Colch1_m…
OG0000002							Egansuensis_E7080g3521.t1, Egansuensis_E7080g4656.t1, Egansuensis_E7080g6442.t1		Einebrians_E818g3538.t1, Einebrians_E818g7559.t1	FCul_PTD01576.1, FCul_PTD02162.1, FCul_PTD02662.1, FCul_PTD02750.1, FCul_PTD03574.1, FCul_PTD04279.1, FCul_PTD05425.1, FCul_PTD05464.1, FCul_PTD05494.1, FCul_PTD05571.1, FCul_PTD07083.1, FCul_PTD07114.1, FCul_PTD07293.1, FCul_PTD07345.1, FCul_PTD07510.1, FCul_PTD07646.1, FCul_PTD08181.1, FCul_PTD08203.1, FCul_PTD08526.1, FCul_PTD08825.1, FCul_PTD08888.1, FCul_PTD09225.1, FCul_PTD09301.1, FCul_PTD…	FFUJ_00087m.01, FFUJ_00206m.01, FFUJ_00274m.01, FFUJ_00307m.01, FFUJ_01767m.01, FFUJ_01968m.01, FFUJ_02184m.01, FFUJ_02286m.01, FFUJ_02593m.01, FFUJ_03575m.01, FFUJ_03792m.01, FFUJ_03876m.01, FFUJ_03939m.01, FFUJ_03957m.01, FFUJ_04032m.01, FFUJ_04037m.01, FFUJ_05396m.01, FFUJ_05478m.01, FFUJ_05782m.01, FFUJ_05836m.01, FFUJ_06508m.01, FFUJ_06530m.01, FFUJ_06560m.01, FFUJ_06564m.01, FFUJ_06565m.01,…	FGSG_01556T0, FGSG_01725T0, FGSG_02393T0, FGSG_02830T0, FGSG_03117T0, FGSG_03337T0, FGSG_04565T0, FGSG_04802T0, FGSG_05850T0, FGSG_07348T0, FGSG_08060T0, FGSG_08120T0, FGSG_09350T0, FGSG_10602T0, FGSG_11107T0, FGSG_11266T0, FGSG_11541T0, FGSG_11631T0, FGSG_12017T0, FGSG_12135T0, FGSG_12346T0, FGSG_12497T0, FGSG_12590T0, FGSG_12657T0, FGSG_12817T0, FGSG_13424T0, FGSG_13425T0, FGSG_13831T0, FGSG_13…	Fman_CVK84873.1, Fman_CVK84940.1, Fman_CVK86035.1, Fman_CVK86048.1, Fman_CVK86171.1, Fman_CVK86393.1, Fman_CVK87362.1, Fman_CVK87631.1, Fman_CVK87683.1, Fman_CVK87913.1, Fman_CVK87953.1, Fman_CVK89707.1, Fman_CVK90399.1, Fman_CVK90491.1, Fman_CVK91329.1, Fman_CVK91471.1, Fman_CVK91805.1, Fman_CVK91807.1, Fman_CVK91988.1, Fman_CVK92002.1, Fman_CVK94070.1, Fman_CVK94079.1, Fman_CVK94207.1, Fman_CVK…	Fox_PCD21117.1, Fox_PCD23320.1, Fox_PCD23606.1, Fox_PCD23984.1, Fox_PCD23995.1, Fox_PCD24016.1, Fox_PCD24523.1, Fox_PCD24839.1, Fox_PCD24845.1, Fox_PCD24846.1, Fox_PCD24920.1, Fox_PCD25171.1, Fox_PCD25324.1, Fox_PCD25840.1, Fox_PCD26048.1, Fox_PCD26231.1, Fox_PCD26259.1, Fox_PCD26506.1, Fox_PCD26553.1, Fox_PCD27163.1, Fox_PCD28726.1, Fox_PCD28815.1, Fox_PCD28816.1, Fox_PCD29363.1, Fox_PCD30395.1,…	FPRN_00148n, FPRN_00336n, FPRN_01748n, FPRN_01795n, FPRN_01859n, FPRN_01989n, FPRN_01990n, FPRN_02141n, FPRN_03340n, FPRN_03345n, FPRN_03419n, FPRN_03438n, FPRN_03480n, FPRN_03575n, FPRN_03749n, FPRN_03849n, FPRN_04060n, FPRN_04216n, FPRN_05198n, FPRN_05364n, FPRN_05513n, FPRN_05547n, FPRN_05703n, FPRN_06365n, FPRN_06456n, FPRN_06595n, FPRN_06669n, FPRN_06676n, FPRN_06957n, FPRN_07069n, FPRN_0707…	FPSE_00721T0, FPSE_00778T0, FPSE_01983T0, FPSE_02312T0, FPSE_02406T0, FPSE_02411T0, FPSE_03249T0, FPSE_03739T0, FPSE_04073T0, FPSE_04158T0, FPSE_04379T0, FPSE_04394T0, FPSE_04472T0, FPSE_04565T0, FPSE_04872T0, FPSE_05059T0, FPSE_05327T0, FPSE_05436T0, FPSE_05561T0, FPSE_06000T0, FPSE_06860T0, FPSE_07456T0, FPSE_07497T0, FPSE_07815T0, FPSE_09766T0, FPSE_10106T0, FPSE_10641T0, FPSE_10811T0, FPSE_11…	RGP58139.1, RGP58371.1, RGP58944.1, RGP59170.1, RGP60616.1, RGP62572.1, RGP62580.1, RGP64285.1, RGP65164.1, RGP65400.1, RGP66195.1, RGP66920.1, RGP67622.1, RGP68689.1, RGP68806.1, RGP68911.1, RGP69553.1, RGP69663.1, RGP69991.1, RGP70274.1, RGP70275.1, RGP71811.1, RGP71963.1, RGP72042.1, RGP72524.1, RGP73998.1, RGP74775.1	Fver_RBQ66503.1, Fver_RBQ67157.1, Fver_RBQ68343.1, Fver_RBQ70410.1, Fver_RBQ70414.1, Fver_RBQ70633.1, Fver_RBQ71346.1, Fver_RBQ72012.1, Fver_RBQ72025.1, Fver_RBQ73118.1, Fver_RBQ73146.1, Fver_RBQ73397.1, Fver_RBQ73497.1, Fver_RBQ73499.1, Fver_RBQ75492.1, Fver_RBQ75985.1, Fver_RBQ76033.1, Fver_RBQ76122.1, Fver_RBQ76419.1, Fver_RBQ76426.1, Fver_RBQ77095.1, Fver_RBQ77945.1, Fver_RBQ77960.1, Fver_RBQ…	Fusvirg10204.t1, Fusvirg10381.t1, Fusvirg10385.t1, Fusvirg10929.t1, Fusvirg11046.t1, Fusvirg11266.t1, Fusvirg11434.t1, Fusvirg11499.t1, Fusvirg11521.t1, Fusvirg11592.t1, Fusvirg11890.t1, Fusvirg11891.t1, Fusvirg12404.t1, Fusvirg12410.t1, Fusvirg12480.t1, Fusvirg12492.t1, Fusvirg12528.t1, Fusvirg12531.t1, Fusvirg12546.t1, Fusvirg12630.t1, Fusvirg12632.t1, Fusvirg12927.t1, Fusvirg13027.t1, Fusvirg1…	MAC_00057n, MAC_01429n, MAC_02437n, MAC_02579n, MAC_02654n, MAC_02809n, MAC_03802n, MAC_05851n, MAC_06633n, MAC_07677n, MAC_09014n, MAC_09391n	MAJ_00186n, MAJ_00557n, MAJ_04790n, MAJ_05039n, MAJ_06201n, MAJ_07921n, MAJ_07997n, MAJ_08272n, MAJ_08362n, MAJ_09163n, MAJ_09776n, MAJ_09889n, MAJ_10024n, MAJ_10172n, MAJ_10199n, MAJ_10254n, MAJ_10373n, MAJ_10475n, MAJ_11113n, MAJ_11256n	MAM_05234n, MAM_06105n, MAM_07481n, MAM_08368n	MAN_00097n, MAN_00224n, MAN_01019n, MAN_01072n, MAN_01739n, MAN_01780n, MAN_02832n, MAN_03927n, MAN_04297n, MAN_05337n, MAN_05563n, MAN_06267n, MAN_06268n, MAN_06639n, MAN_07254n, MAN_09715n, MAN_10692n, MAN_10700n, MAN_10703n	MBR_00052n, MBR_00827n, MBR_02452n, MBR_04178n, MBR_04231n, MBR_06251n, MBR_06252n, MBR_06397n, MBR_06438n, MBR_06873n, MBR_07876n, MBR_08643n, MBR_09562n, MBR_09856n, MBR_10512n, MBR_10513n	MGU_00560n, MGU_04493n, MGU_05031n, MGU_05085n, MGU_06199n, MGU_06239n, MGU_06332n, MGU_07021n, MGU_07063n, MGU_07923n, MGU_08505n, MGU_09209n, MGU_10094n, MGU_10136n, MGU_10717n, MGU_11450n, MGU_11601n	MRI_001271n, MRI_003216n, MRI_004183n, MRI_004439n, MRI_004747n, MRI_004756n, MRI_006948n, MRI_007355n	MAA_01795n, MAA_02148n, MAA_03011n, MAA_03060n, MAA_06650n, MAA_07049n, MAA_07590n, MAA_07892n, MAA_08025n, MAA_08107n, MAA_08799n, MAA_09221n, MAA_09751n, MAA_09752n, MAA_10190n, MAA_11008n, MAA_11307n	Triaru_rna1961, Triaru_rna2427, Triaru_rna2863, Triaru_rna3245, Triaru_rna3643, Triaru_rna4127, Triaru_rna4232, Triaru_rna4271, Triaru_rna502, Triaru_rna5093, Triaru_rna5300, Triaru_rna5739, Triaru_rna6157, Triaru_rna6169, Triaru_rna6310, Triaru_rna7378, Triaru_rna770, Triaru_rna7948, Triaru_rna835, Triaru_rna9314, Triaru_rna9810	Trias1_132363, Trias1_138261, Trias1_140035, Trias1_148509, Trias1_168146, Trias1_175856, Trias1_196188, Trias1_28675, Trias1_29301, Trias1_32422, Trias1_36508, Trias1_37931, Trias1_445978, Trias1_53143, Trias1_54467, Trias1_58525, Trias1_59097, Trias1_61308, Trias1_62651, Trias1_66759, Trias1_70349, Trias1_71670, Trias1_82310, Trias1_89163	Tatro_144106, Tatro_170896, Tatro_176740, Tatro_180361, Tatro_180369, Tatro_180941, Tatro_181002, Tatro_181484, Tatro_181995, Tatro_185576, Tatro_185589, Tatro_185630, Tatro_194157, Tatro_210557, Tatro_214334, Tatro_218517, Tatro_220698, Tatro_232687, Tatro_23808, Tatro_24482, Tatro_2771, Tatro_282610, Tatro_288129, Tatro_290387, Tatro_29129, Tatro_291940, Tatro_292414, Tatro_298334, Tatro_305335…	Trici_PTB62266.1, Trici_PTB62288.1, Trici_PTB62292.1, Trici_PTB62714.1, Trici_PTB63091.1, Trici_PTB63234.1, Trici_PTB63321.1, Trici_PTB63610.1, Trici_PTB63800.1, Trici_PTB64811.1, Trici_PTB65628.1, Trici_PTB65723.1, Trici_PTB65738.1, Trici_PTB66809.1, Trici_PTB67231.1, Trici_PTB69293.1	TrigamTGAM01_00359T0, TrigamTGAM01_00371T0, TrigamTGAM01_00428T0, TrigamTGAM01_00501T0, TrigamTGAM01_00957T0, TrigamTGAM01_01112T0, TrigamTGAM01_01407T0, TrigamTGAM01_01596T0, TrigamTGAM01_01780T0, TrigamTGAM01_01859T0, TrigamTGAM01_02262T0, TrigamTGAM01_02469T0, TrigamTGAM01_02665T0, TrigamTGAM01_02796T0, TrigamTGAM01_02928T0, TrigamTGAM01_03744T0, TrigamTGAM01_04301T0, TrigamTGAM01_05183T0, Tri…	Trigui_OPB36121, Trigui_OPB36165, Trigui_OPB36197, Trigui_OPB37596, Trigui_OPB38883, Trigui_OPB39195, Trigui_OPB39615, Trigui_OPB39703, Trigui_OPB40451, Trigui_OPB40550, Trigui_OPB40872, Trigui_OPB41133, Trigui_OPB41239, Trigui_OPB41806, Trigui_OPB42126, Trigui_OPB44633, Trigui_OPB44821, Trigui_OPB44996, Trigui_OPB45872, Trigui_OPB46041, Trigui_OPB46212, Trigui_OPB46295, Trigui_OPB46348, Trigui_O…	Triha_100327, Triha_101488, Triha_110541, Triha_11086, Triha_123581, Triha_128125, Triha_19239, Triha_264, Triha_268432, Triha_315938, Triha_3641, Triha_366744, Triha_40546, Triha_476466, Triha_477231, Triha_490900, Triha_496575, Triha_499356, Triha_509753, Triha_513295, Triha_513478, Triha_513525, Triha_514531, Triha_526249, Triha_535538, Triha_549354, Triha_6684, Triha_72027, Triha_75287, Triha…	Tripar1_rna2174, Tripar1_rna2818, Tripar1_rna4689, Tripar1_rna4702, Tripar1_rna503, Tripar1_rna5352, Tripar1_rna5359, Tripar1_rna5672, Tripar1_rna6651, Tripar1_rna6666, Tripar1_rna7583, Tripar1_rna7968, Tripar1_rna8505	Tvirens_12429, Tvirens_126440, Tvirens_131859, Tvirens_131892, Tvirens_132850, Tvirens_138433, Tvirens_138476, Tvirens_138489, Tvirens_138504, Tvirens_143449, Tvirens_153219, Tvirens_153440, Tvirens_161679, Tvirens_161805, Tvirens_222322, Tvirens_222685, Tvirens_223393, Tvirens_223395, Tvirens_227311, Tvirens_2382, Tvirens_25970, Tvirens_3172, Tvirens_39487, Tvirens_39727, Tvirens_51242, Tvirens_…	Ascsa1_1013, Ascsa1_10168, Ascsa1_10300, Ascsa1_121, Ascsa1_1261, Ascsa1_1975, Ascsa1_2293, Ascsa1_2319, Ascsa1_2386, Ascsa1_2430, Ascsa1_2693, Ascsa1_3092, Ascsa1_31, Ascsa1_3122, Ascsa1_4092, Ascsa1_4096, Ascsa1_4557, Ascsa1_4560, Ascsa1_4689, Ascsa1_4699, Ascsa1_5660, Ascsa1_5889, Ascsa1_5978, Ascsa1_6822, Ascsa1_6823, Ascsa1_6824, Ascsa1_6977, Ascsa1_7130, Ascsa1_7601, Ascsa1_8372, Ascsa1_868…	Phisc1_137986, Phisc1_147261, Phisc1_147358, Phisc1_193119, Phisc1_237677, Phisc1_238894, Phisc1_288129, Phisc1_386304, Phisc1_399668, Phisc1_456999, Phisc1_538749, Phisc1_538881, Phisc1_539710, Phisc1_540779, Phisc1_543875, Phisc1_546407, Phisc1_553204, Phisc1_556648, Phisc1_558296, Phisc1_562850, Phisc1_562961, Phisc1_571126, Phisc1_577413, Phisc1_578893, Phisc1_584848, Phisc1_586491, Phisc1_58…		CCE29233.1, CCE34273.1, CCE34275.1	KEY63975.1, KEY64096.1, KEY64145.1, KEY64849.1, KEY65399.1, KEY66237.1, KEY66238.1, KEY66264.1, KEY66375.1, KEY66480.1, KEY66671.1, KEY67046.1, KEY67063.1, KEY67756.1, KEY68194.1, KEY69030.1, KEY69208.1, KEY69481.1, KEY69606.1, KEY69689.1, KEY70192.1, KEY70667.1, KEY70831.1, KEY70843.1, KEY71237.1, KEY71266.1, KEY71781.1, KEY72158.1, KEY72214.1, KEY72228.1, KEY72262.1, KEY72515.1, KEY72640.1, KEY…	jgi_Tolinf1_191882_TINF02667, jgi_Tolinf1_192428_TINF03049, jgi_Tolinf1_192449_TINF03191, jgi_Tolinf1_192497_TINF03218, jgi_Tolinf1_192634_TINF02928, jgi_Tolinf1_193608_TINF00319, jgi_Tolinf1_198926_TINF08708, jgi_Tolinf1_199909_TINF09926	TolopKND87413.1, TolopKND87674.1, TolopKND89321.1, TolopKND93714.1	Beaba1_1531, Beaba1_3517, Beaba1_3993, Beaba1_683, Beaba1_7051, Beaba1_7759, Beaba1_8911, Beaba1_9676	Cormi1_1007, Cormi1_436, Cormi1_44, Cormi1_7238, Cormi1_8845, Cormi1_9022	Ampqui1_211653, Ampqui1_242209, Ampqui1_269327, Ampqui1_333493, Ampqui1_418924, Ampqui1_434366, Ampqui1_438584, Ampqui1_442885, Ampqui1_447474, Ampqui1_448606, Ampqui1_449802, Ampqui1_454631, Ampqui1_496120, Ampqui1_510542, Ampqui1_518621, Ampqui1_523835, Ampqui1_535219, Ampqui1_543229, Ampqui1_564311, Ampqui1_586293, Ampqui1_587141, Ampqui1_593728	Dicpug10165.t1, Dicpug12510.t1, Dicpug2255.t1, Dicpug2933.t1, Dicpug3655.t1, Dicpug372.t1, Dicpug5453.t1, Dicpug6008.t1, Dicpug6271.t1, Dicpug738.t1	XP_035349224.1	Colch1_mrna_1031, Colch1_mrna_1812, Colch1_mrna_2108, Colch1_mrna_2167, Colch1_mrna_3024, Colch1_mrna_5066, Colch1_mrna_614, Colch1_mrna_8529, Colch1_mrna_92
OG0000004							Egansuensis_E7080g2737.t1		Einebrians_E818g1656.t1	FCul_PTD01982.1, FCul_PTD02123.1, FCul_PTD02142.1, FCul_PTD02605.1, FCul_PTD02774.1, FCul_PTD03055.1, FCul_PTD03334.1, FCul_PTD04174.1, FCul_PTD05191.1, FCul_PTD05816.1, FCul_PTD06096.1, FCul_PTD06188.1, FCul_PTD06623.1, FCul_PTD06700.1, FCul_PTD07326.1, FCul_PTD07524.1, FCul_PTD07967.1, FCul_PTD08025.1, FCul_PTD08133.1, FCul_PTD08258.1, FCul_PTD08320.1, FCul_PTD08506.1, FCul_PTD08508.1, FCul_PTD…	FFUJ_00176m.01, FFUJ_02007m.01, FFUJ_02032m.01, FFUJ_02038m.01, FFUJ_02217m.01, FFUJ_02296m.01, FFUJ_03662m.01, FFUJ_05379m.01, FFUJ_05463m.01, FFUJ_06629m.01, FFUJ_06637m.01, FFUJ_06665m.01, FFUJ_06766m.01, FFUJ_06791m.01, FFUJ_06874m.01, FFUJ_07003m.01, FFUJ_07158m.01, FFUJ_08042m.01, FFUJ_08047m.01, FFUJ_09163m.01, FFUJ_09202m.01, FFUJ_09313m.01, FFUJ_09347m.01, FFUJ_09425m.01, FFUJ_10079m.01,…	FGSG_00130T0, FGSG_02039T0, FGSG_02140T0, FGSG_02152T0, FGSG_02180T0, FGSG_02246T0, FGSG_03004T0, FGSG_03299T0, FGSG_03376T0, FGSG_03576T0, FGSG_03669T0, FGSG_04011T0, FGSG_04633T0, FGSG_04660T0, FGSG_04794T0, FGSG_04868T0, FGSG_07650T0, FGSG_07705T0, FGSG_08096T0, FGSG_08119T0, FGSG_08140T0, FGSG_08237T0, FGSG_10289T0, FGSG_10469T0, FGSG_10558T0, FGSG_10658T0, FGSG_11286T0, FGSG_11543T0, FGSG_12…	Fman_CVK86192.1, Fman_CVK86193.1, Fman_CVK86270.1, Fman_CVK86306.1, Fman_CVK87434.1, Fman_CVK87775.1, Fman_CVK91974.1, Fman_CVK91975.1, Fman_CVK92187.1, Fman_CVK92399.1, Fman_CVK94941.1, Fman_CVK95028.1, Fman_CVK95470.1, Fman_CVK95541.1, Fman_CVK95805.1, Fman_CVK95915.1, Fman_CVK96695.1, Fman_CVK96915.1, Fman_CVK96992.1, Fman_CVK97599.1, Fman_CVK97654.1, Fman_CVK98085.1, Fman_CVK98722.1, Fman_CVK…	Fox_PCD21146.1, Fox_PCD23317.1, Fox_PCD23706.1, Fox_PCD23779.1, Fox_PCD23824.1, Fox_PCD24576.1, Fox_PCD24583.1, Fox_PCD24584.1, Fox_PCD24652.1, Fox_PCD24670.1, Fox_PCD25010.1, Fox_PCD25370.1, Fox_PCD25447.1, Fox_PCD25889.1, Fox_PCD26283.1, Fox_PCD26344.1, Fox_PCD26600.1, Fox_PCD26644.1, Fox_PCD26816.1, Fox_PCD29384.1, Fox_PCD32436.1, Fox_PCD34713.1, Fox_PCD34783.1, Fox_PCD34784.1, Fox_PCD34785.1,…	FPRN_00088n, FPRN_01890n, FPRN_02122n, FPRN_03859n, FPRN_04043n, FPRN_05088n, FPRN_05284n, FPRN_05469n, FPRN_05662n, FPRN_06508n, FPRN_06533n, FPRN_06580n, FPRN_06799n, FPRN_06928n, FPRN_06989n, FPRN_07099n, FPRN_07177n, FPRN_07309n, FPRN_07471n, FPRN_08425n, FPRN_08514n, FPRN_08551n, FPRN_08628n, FPRN_08631n, FPRN_09764n, FPRN_09771n, FPRN_09772n, FPRN_11039n, FPRN_11219n, FPRN_11268n, FPRN_1156…	FPSE_00261T0, FPSE_00606T0, FPSE_01865T0, FPSE_02234T0, FPSE_03842T0, FPSE_04042T0, FPSE_04709T0, FPSE_05131T0, FPSE_05265T0, FPSE_05644T0, FPSE_06641T0, FPSE_07512T0, FPSE_08096T0, FPSE_08144T0, FPSE_08404T0, FPSE_08920T0, FPSE_09574T0, FPSE_09987T0, FPSE_10457T0, FPSE_10517T0, FPSE_10684T0, FPSE_10900T0, FPSE_11092T0, FPSE_11195T0, FPSE_12201T0, FPSE_12386T0	RGP58776.1, RGP58789.1, RGP58815.1, RGP58962.1, RGP59044.1, RGP60903.1, RGP62657.1, RGP62723.1, RGP62943.1, RGP62993.1, RGP63169.1, RGP64289.1, RGP64771.1, RGP65229.1, RGP65813.1, RGP65953.1, RGP66159.1, RGP66167.1, RGP66177.1, RGP66788.1, RGP68537.1, RGP70098.1, RGP70130.1, RGP70207.1, RGP70237.1, RGP70263.1, RGP70279.1, RGP71287.1, RGP71653.1, RGP74044.1, RGP74104.1, RGP74677.1	Fver_RBQ68537.1, Fver_RBQ68796.1, Fver_RBQ69600.1, Fver_RBQ69618.1, Fver_RBQ71318.1, Fver_RBQ71320.1, Fver_RBQ71554.1, Fver_RBQ72356.1, Fver_RBQ74195.1, Fver_RBQ76132.1, Fver_RBQ76435.1, Fver_RBQ77011.1, Fver_RBQ77275.1, Fver_RBQ77359.1, Fver_RBQ78782.1, Fver_RBQ79487.1, Fver_RBQ80931.1	Fusvirg10069.t1, Fusvirg10129.t1, Fusvirg10202.t1, Fusvirg10243.t1, Fusvirg10354.t1, Fusvirg10420.t1, Fusvirg10421.t1, Fusvirg10857.t1, Fusvirg10944.t1, Fusvirg10949.t1, Fusvirg11186.t1, Fusvirg11192.t1, Fusvirg11250.t1, Fusvirg11479.t1, Fusvirg11496.t1, Fusvirg11839.t1, Fusvirg11896.t1, Fusvirg11932.t1, Fusvirg12006.t1, Fusvirg12028.t1, Fusvirg12041.t1, Fusvirg12212.t1, Fusvirg12331.t1, Fusvirg1…	MAC_03986n, MAC_04547n, MAC_07547n, MAC_08218n, MAC_09246n	MAJ_03407n, MAJ_04752n, MAJ_06174n, MAJ_06676n, MAJ_09676n, MAJ_09887n, MAJ_10680n, MAJ_11027n, MAJ_11040n	MAM_00396n, MAM_08094n	MAN_00190n, MAN_00829n, MAN_02806n, MAN_05298n, MAN_05513n, MAN_06081n, MAN_06124n, MAN_06381n	MBR_00014n, MBR_00799n, MBR_05282n, MBR_06904n, MBR_07915n, MBR_08948n, MBR_09651n	MGU_01456n, MGU_04325n, MGU_05319n, MGU_06305n, MGU_06426n, MGU_06689n, MGU_09061n, MGU_09260n, MGU_09782n	MRI_000708n, MRI_002437n, MRI_004750n, MRI_004814n	MAA_06778n, MAA_07023n, MAA_07928n, MAA_08073n, MAA_08142n, MAA_09932n, MAA_10140n, MAA_10390n, MAA_10876n, MAA_11287n	Triaru_rna1138, Triaru_rna139, Triaru_rna141, Triaru_rna1497, Triaru_rna1555, Triaru_rna2464, Triaru_rna2674, Triaru_rna2678, Triaru_rna3457, Triaru_rna3682, Triaru_rna3733, Triaru_rna5105, Triaru_rna545, Triaru_rna5494, Triaru_rna5601, Triaru_rna6821, Triaru_rna7069, Triaru_rna7826, Triaru_rna9117, Triaru_rna953	Trias1_109350, Trias1_137985, Trias1_145211, Trias1_149454, Trias1_152805, Trias1_171065, Trias1_173117, Trias1_181174, Trias1_185750, Trias1_195700, Trias1_203169, Trias1_205471, Trias1_23717, Trias1_264686, Trias1_267158, Trias1_26932, Trias1_452735, Trias1_55017, Trias1_66450, Trias1_74230, Trias1_89475, Trias1_90405	Tatro_163575, Tatro_167983, Tatro_168126, Tatro_173093, Tatro_177916, Tatro_178950, Tatro_179156, Tatro_182378, Tatro_185735, Tatro_185737, Tatro_196811, Tatro_210872, Tatro_228911, Tatro_280362, Tatro_282999, Tatro_283772, Tatro_289148, Tatro_318979, Tatro_53480, Tatro_79491, Tatro_84710, Tatro_89381	Trici_PTB62630.1, Trici_PTB62784.1, Trici_PTB63676.1, Trici_PTB63787.1, Trici_PTB63949.1, Trici_PTB65482.1, Trici_PTB65563.1, Trici_PTB65715.1, Trici_PTB65717.1, Trici_PTB66814.1, Trici_PTB69136.1, Trici_PTB69137.1, Trici_PTB69977.1, Trici_PTB70150.1	TrigamTGAM01_00509T0, TrigamTGAM01_00631T0, TrigamTGAM01_00829T0, TrigamTGAM01_00831T0, TrigamTGAM01_01041T0, TrigamTGAM01_02394T0, TrigamTGAM01_02848T0, TrigamTGAM01_02852T0, TrigamTGAM01_03800T0, TrigamTGAM01_03962T0, TrigamTGAM01_04220T0, TrigamTGAM01_04810T0, TrigamTGAM01_05150T0, TrigamTGAM01_05200T0, TrigamTGAM01_05212T0, TrigamTGAM01_05335T0, TrigamTGAM01_06414T0, TrigamTGAM01_06582T0, Tri…	Trigui_OPB36564, Trigui_OPB37294, Trigui_OPB37489, Trigui_OPB38894, Trigui_OPB39101, Trigui_OPB39691, Trigui_OPB40553, Trigui_OPB40980, Trigui_OPB41022, Trigui_OPB41358, Trigui_OPB41733, Trigui_OPB42758, Trigui_OPB42880, Trigui_OPB44882, Trigui_OPB45750, Trigui_OPB46585, Trigui_OPB46595, Trigui_OPB47103	Triha_103652, Triha_109786, Triha_122167, Triha_126347, Triha_151816, Triha_16427, Triha_20799, Triha_352198, Triha_485424, Triha_486610, Triha_488841, Triha_490786, Triha_495722, Triha_498790, Triha_500507, Triha_502271, Triha_511787, Triha_513368, Triha_526026, Triha_528908, Triha_530339, Triha_533543, Triha_535769, Triha_539240, Triha_6128, Triha_75933, Triha_9659	Tripar1_rna1761, Tripar1_rna2476, Tripar1_rna2811, Tripar1_rna3344, Tripar1_rna347, Tripar1_rna348, Tripar1_rna4312, Tripar1_rna4530, Tripar1_rna4826, Tripar1_rna6415, Tripar1_rna6673, Tripar1_rna6789, Tripar1_rna8377, Tripar1_rna8514, Tripar1_rna9020	Tvirens_118478, Tvirens_118660, Tvirens_118710, Tvirens_123879, Tvirens_128433, Tvirens_128562, Tvirens_128569, Tvirens_128628, Tvirens_128645, Tvirens_131204, Tvirens_133234, Tvirens_136433, Tvirens_138679, Tvirens_138711, Tvirens_151024, Tvirens_155817, Tvirens_157620, Tvirens_163740, Tvirens_181669, Tvirens_187981, Tvirens_189668, Tvirens_194514, Tvirens_194917, Tvirens_201037, Tvirens_32492, …	Ascsa1_10156, Ascsa1_10421, Ascsa1_10422, Ascsa1_10480, Ascsa1_1174, Ascsa1_1754, Ascsa1_2093, Ascsa1_2160, Ascsa1_2336, Ascsa1_2342, Ascsa1_3019, Ascsa1_3081, Ascsa1_3093, Ascsa1_3106, Ascsa1_3124, Ascsa1_3211, Ascsa1_4149, Ascsa1_4506, Ascsa1_5224, Ascsa1_5825, Ascsa1_5847, Ascsa1_5852, Ascsa1_6139, Ascsa1_6790, Ascsa1_683, Ascsa1_8444, Ascsa1_8660, Ascsa1_9172, Ascsa1_9308	Phisc1_155042, Phisc1_186042, Phisc1_308998, Phisc1_378289, Phisc1_435005, Phisc1_435380, Phisc1_538419, Phisc1_556682, Phisc1_557824, Phisc1_562791, Phisc1_567129, Phisc1_569883, Phisc1_571485, Phisc1_577755, Phisc1_580326, Phisc1_581722, Phisc1_582571, Phisc1_582648, Phisc1_584023, Phisc1_591271, Phisc1_596762, Phisc1_604699, Phisc1_605010, Phisc1_605144, Phisc1_609739, Phisc1_610564, Phisc1_61…			KEY63813.1, KEY63891.1, KEY63935.1, KEY63940.1, KEY64209.1, KEY64228.1, KEY64556.1, KEY64806.1, KEY65531.1, KEY66213.1, KEY66570.1, KEY67735.1, KEY68191.1, KEY69073.1, KEY69346.1, KEY69592.1, KEY69918.1, KEY70481.1, KEY70830.1, KEY71004.1, KEY71445.1, KEY71734.1, KEY71737.1, KEY71899.1, KEY72507.1, KEY72614.1, KEY72959.1, KEY72990.1, KEY73455.1, KEY73596.1, KEY73597.1, KEY73955.1, KEY74393.1, KEY…	jgi_Tolinf1_194699_TINF04818	TolopKND86481.1, TolopKND88387.1, TolopKND92074.1	Beaba1_2628, Beaba1_3818, Beaba1_4737, Beaba1_6578	Cormi1_2513, Cormi1_597	Ampqui1_126998, Ampqui1_192145, Ampqui1_241806, Ampqui1_431949, Ampqui1_468009, Ampqui1_490011, Ampqui1_494290, Ampqui1_508756, Ampqui1_511872, Ampqui1_522459, Ampqui1_522923, Ampqui1_533196, Ampqui1_540198, Ampqui1_541758	Dicpug11696.t1, Dicpug12110.t1, Dicpug12181.t1, Dicpug12182.t1, Dicpug12374.t1, Dicpug2680.t1, Dicpug3417.t1, Dicpug4997.t1, Dicpug8099.t1		Colch1_mrna_2127, Colch1_mrna_2578, Colch1_mrna_5048, Colch1_mrna_5700, Colch1_mrna_5756, Colch1_mrna_7695
OG0000011	EpiBra_1.0g4419.t1	ETyphina_1.0g6612.t1	E_amag1149.t1	Ebromicola_E7626g3303.t1	E_elyg6243.t1	EfeFl1g777.t1	Egansuensis_E7080g1269.t1	EpiGly_1.0g2986.t1, EpiGly_1.0g8542.t1	Einebrians_E818g6292.t1	FCul_PTD03039.1, FCul_PTD04733.1, FCul_PTD04848.1, FCul_PTD06136.1, FCul_PTD06144.1, FCul_PTD06176.1, FCul_PTD06274.1, FCul_PTD06368.1, FCul_PTD06603.1, FCul_PTD06719.1, FCul_PTD06829.1, FCul_PTD06986.1, FCul_PTD07368.1, FCul_PTD07549.1, FCul_PTD07748.1, FCul_PTD07787.1, FCul_PTD08937.1, FCul_PTD09078.1, FCul_PTD10245.1, FCul_PTD10394.1, FCul_PTD10456.1, FCul_PTD10581.1	FFUJ_00145m.01, FFUJ_00165m.01, FFUJ_02333m.01, FFUJ_03544m.01, FFUJ_03619m.01, FFUJ_03675m.01, FFUJ_03706m.01, FFUJ_04040m.01, FFUJ_04596m.01, FFUJ_05177m.01, FFUJ_06647m.01, FFUJ_06686m.01, FFUJ_10573m.01, FFUJ_10678m.01, FFUJ_10849m.01, FFUJ_10883m.01, FFUJ_11100m.01, FFUJ_11114m.01, FFUJ_11124m.01, FFUJ_11270m.01, FFUJ_11634m.01, FFUJ_11865m.01, FFUJ_12048m.01, FFUJ_12087m.01, FFUJ_12605m.01,…	FGSG_00015T0, FGSG_00067T0, FGSG_00087T0, FGSG_03140T0, FGSG_03144T0, FGSG_03272T0, FGSG_03306T0, FGSG_03424T0, FGSG_03608T0, FGSG_04537T0, FGSG_04676T0, FGSG_05352T0, FGSG_05720T0, FGSG_07350T0, FGSG_07616T0, FGSG_07631T0, FGSG_07690T0, FGSG_10685T0, FGSG_11057T0, FGSG_11182T0, FGSG_11367T0, FGSG_11495T0, FGSG_11606T0	Fman_CVK84985.1, Fman_CVK85032.1, Fman_CVK85935.1, Fman_CVK86008.1, Fman_CVK93369.1, Fman_CVK94065.1, Fman_CVK94623.1, Fman_CVK95321.1, Fman_CVK95515.1, Fman_CVK95804.1, Fman_CVK95846.1, Fman_CVK96098.1, Fman_CVK96111.1, Fman_CVK96138.1, Fman_CVK99374.1, Fman_CVL02279.1, Fman_CVL03393.1, Fman_CVL03763.1, Fman_CVL04126.1, Fman_CVL06114.1, Fman_CVL06607.1, Fman_CVL06860.1, Fman_CVL07523.1, Fman_CVL…	Fox_PCD23188.1, Fox_PCD23393.1, Fox_PCD23651.1, Fox_PCD23952.1, Fox_PCD24776.1, Fox_PCD24824.1, Fox_PCD25136.1, Fox_PCD25330.1, Fox_PCD26524.1, Fox_PCD26629.1, Fox_PCD26815.1, Fox_PCD26868.1, Fox_PCD27078.1, Fox_PCD27086.1, Fox_PCD27098.1, Fox_PCD29659.1, Fox_PCD30337.1, Fox_PCD30341.1, Fox_PCD31387.1, Fox_PCD32462.1, Fox_PCD32484.1, Fox_PCD36011.1, Fox_PCD36087.1, Fox_PCD37270.1, Fox_PCD38466.1,…	FPRN_01900n, FPRN_01939n, FPRN_02206n, FPRN_02798n, FPRN_03337n, FPRN_03668n, FPRN_03894n, FPRN_05169n, FPRN_05244n, FPRN_05296n, FPRN_06691n, FPRN_06735n, FPRN_08564n, FPRN_09787n, FPRN_09830n, FPRN_10939n, FPRN_11714n, FPRN_11923n, FPRN_13475n, FPRN_13585n, FPRN_13757n, FPRN_13793n, FPRN_14009n, FPRN_14022n, FPRN_14033n, FPRN_14186n, FPRN_14552n, FPRN_14788n, FPRN_14975n, FPRN_15014n	FPSE_02080T0, FPSE_02084T0, FPSE_02424T0, FPSE_02901T0, FPSE_04162T0, FPSE_05479T0, FPSE_05714T0, FPSE_07061T0, FPSE_07855T0, FPSE_08001T0, FPSE_08128T0, FPSE_08376T0, FPSE_08464T0, FPSE_08938T0, FPSE_08952T0, FPSE_09265T0, FPSE_10449T0, FPSE_10699T0, FPSE_11224T0, FPSE_12031T0	RGP58949.1, RGP59473.1, RGP62963.1, RGP63981.1, RGP65955.1, RGP67157.1, RGP67585.1, RGP67589.1, RGP67709.1, RGP67740.1, RGP68913.1, RGP69544.1, RGP70019.1, RGP70220.1, RGP70946.1, RGP71938.1, RGP73925.1, RGP73939.1, RGP74060.1, RGP75988.1, RGP76125.1	Fver_RBQ64952.1, Fver_RBQ65033.1, Fver_RBQ67907.1, Fver_RBQ67925.1, Fver_RBQ68954.1, Fver_RBQ70329.1, Fver_RBQ70427.1, Fver_RBQ70460.1, Fver_RBQ70624.1, Fver_RBQ71251.1, Fver_RBQ71734.1, Fver_RBQ71742.1, Fver_RBQ73436.1, Fver_RBQ73439.1, Fver_RBQ73440.1, Fver_RBQ73443.1, Fver_RBQ74166.1, Fver_RBQ74172.1, Fver_RBQ74177.1, Fver_RBQ74350.1, Fver_RBQ77685.1, Fver_RBQ77767.1, Fver_RBQ78005.1, Fver_RBQ…	Fusvirg10203.t1, Fusvirg10822.t1, Fusvirg11036.t1, Fusvirg11348.t1, Fusvirg11358.t1, Fusvirg12094.t1, Fusvirg12309.t1, Fusvirg12484.t1, Fusvirg12559.t1, Fusvirg12607.t1, Fusvirg13269.t1, Fusvirg13359.t1, Fusvirg13471.t1, Fusvirg13683.t1, Fusvirg13913.t1, Fusvirg14657.t1, Fusvirg1633.t1, Fusvirg3399.t1, Fusvirg6387.t1, Fusvirg7986.t1, Fusvirg9841.t1, Fusvirg9987.t1	MAC_00989n, MAC_04774n, MAC_05513n, MAC_06843n, MAC_07990n, MAC_09372n	MAJ_02544n, MAJ_05941n, MAJ_07772n, MAJ_09497n, MAJ_11294n	MAM_00629n, MAM_05228n, MAM_08163n	MAN_00346n, MAN_01593n, MAN_02703n, MAN_06802n, MAN_08158n	MBR_00178n, MBR_02651n, MBR_08112n, MBR_09716n, MBR_10496n	MGU_00362n, MGU_03420n, MGU_03680n, MGU_08285n, MGU_08727n, MGU_09683n	MRI_001243n, MRI_005940n, MRI_007209n	MAA_00479n, MAA_02336n, MAA_05197n, MAA_09601n	Triaru_rna1645, Triaru_rna1676, Triaru_rna1853, Triaru_rna278, Triaru_rna3143, Triaru_rna5701, Triaru_rna6261, Triaru_rna7336, Triaru_rna823, Triaru_rna936, Triaru_rna9361, Triaru_rna937	Trias1_133006, Trias1_134871, Trias1_203393, Trias1_52363, Trias1_54281, Trias1_63289	Tatro_211304, Tatro_215408, Tatro_288149, Tatro_300941, Tatro_34851, Tatro_37336, Tatro_83920	Trici_PTB62370.1, Trici_PTB66118.1, Trici_PTB66645.1, Trici_PTB70120.1, Trici_PTB70473.1	TrigamTGAM01_00105T0, TrigamTGAM01_01874T0, TrigamTGAM01_02372T0, TrigamTGAM01_04616T0, TrigamTGAM01_08235T0	Trigui_OPB36180, Trigui_OPB36830, Trigui_OPB38569, Trigui_OPB40651, Trigui_OPB40746, Trigui_OPB40913, Trigui_OPB41175, Trigui_OPB42335, Trigui_OPB42840, Trigui_OPB43417, Trigui_OPB44720	Triha_101977, Triha_111997, Triha_130330, Triha_150598, Triha_19751, Triha_4515, Triha_492647, Triha_500193, Triha_502689, Triha_546505, Triha_75576, Triha_86552	Tripar1_rna100, Tripar1_rna1789, Tripar1_rna3864, Tripar1_rna7025, Tripar1_rna846	Tvirens_159722, Tvirens_212504, Tvirens_214734, Tvirens_27972, Tvirens_29009, Tvirens_29924, Tvirens_33735, Tvirens_52669, Tvirens_53472, Tvirens_78356, Tvirens_78848	Ascsa1_10083, Ascsa1_3280, Ascsa1_47, Ascsa1_5359, Ascsa1_8613, Ascsa1_8962, Ascsa1_9466	Phisc1_208590, Phisc1_463246, Phisc1_47190, Phisc1_583739, Phisc1_594853, Phisc1_596193, Phisc1_619388, Phisc1_634045, Phisc1_639993, Phisc1_660131, Phisc1_692686, Phisc1_693741, Phisc1_699078, Phisc1_704136, Phisc1_736162, Phisc1_748866, Phisc1_783739	Xylhe1_268397		KEY63816.1, KEY64402.1, KEY64419.1, KEY66393.1, KEY66763.1, KEY68136.1, KEY69249.1, KEY69461.1, KEY69561.1, KEY72999.1, KEY73196.1, KEY74578.1, KEY75107.1	jgi_Tolinf1_196035_TINF05930, jgi_Tolinf1_197590_TINF07700, jgi_Tolinf1_197759_TINF07878, jgi_Tolinf1_198640_TINF08983, jgi_Tolinf1_199113_TINF09377	TolopKND90723.1, TolopKND92568.1	Beaba1_1674, Beaba1_5673, Beaba1_9169	Cormi1_3807, Cormi1_5281, Cormi1_7961, Cormi1_9068	Ampqui1_502306, Ampqui1_505941, Ampqui1_511420, Ampqui1_513187, Ampqui1_544884, Ampqui1_563099, Ampqui1_6448, Ampqui1_82648	Dicpug12824.t1, Dicpug12825.t1, Dicpug2428.t1, Dicpug8332.t1, Dicpug8515.t1	XP_035341712.1, XP_035342089.1, XP_035343813.1, XP_035344027.1, XP_035345914.1, XP_035346843.1, XP_035347142.1, XP_035348962.1, XP_035350659.1	Colch1_mrna_10001, Colch1_mrna_10081, Colch1_mrna_1643, Colch1_mrna_2103, Colch1_mrna_2132, Colch1_mrna_2173, Colch1_mrna_3069, Colch1_mrna_4309, Colch1_mrna_473, Colch1_mrna_508, Colch1_mrna_5080, Colch1_mrna_5176, Colch1_mrna_5760, Colch1_mrna_5799, Colch1_mrna_6514, Colch1_mrna_7063, Colch1_mrna_8428, Colch1_mrna_856, Colch1_mrna_8959, Colch1_mrna_9375, Colch1_mrna_9539, Colch1_mrna_9705
OG0000013	EpiBra_1.0g3436.t1	ETyphina_1.0g3416.t1	E_amag2980.t1	Ebromicola_E7626g4699.t1	E_elyg4938.t1	EfeFl1g3608.t1	Egansuensis_E7080g2675.t1	EpiGly_1.0g1725.t1, EpiGly_1.0g2717.t1, EpiGly_1.0g3887.t1, EpiGly_1.0g8651.t1	Einebrians_E818g3245.t1	FCul_PTD01268.1, FCul_PTD01452.1, FCul_PTD02044.1, FCul_PTD02348.1, FCul_PTD02375.1, FCul_PTD02663.1, FCul_PTD03442.1, FCul_PTD03445.1, FCul_PTD03446.1, FCul_PTD03447.1, FCul_PTD03458.1, FCul_PTD03474.1, FCul_PTD03479.1, FCul_PTD05416.1, FCul_PTD05774.1, FCul_PTD05924.1, FCul_PTD05925.1, FCul_PTD08822.1, FCul_PTD10850.1, FCul_PTD10855.1, FCul_PTD11359.1, FCul_PTD11360.1	FFUJ_03935m.01, FFUJ_03958m.01, FFUJ_05382m.01, FFUJ_06968m.01, FFUJ_08152m.01, FFUJ_12504m.01, FFUJ_12622m.01, FFUJ_12623m.01, FFUJ_12624m.01, FFUJ_12821m.01, FFUJ_12825m.01, FFUJ_13977m.01	FGSG_00205T0, FGSG_02557T0, FGSG_04587T0, FGSG_04859T0, FGSG_08144T0, FGSG_08952T0, FGSG_08955T0, FGSG_10493T0, FGSG_10494T0, FGSG_10601T0, FGSG_10616T0, FGSG_10632T0, FGSG_11067T0, FGSG_11434T0, FGSG_12624T0, FGSG_13472T0, FGSG_13473T0	Fman_CVK92126.1, Fman_CVK96738.1, Fman_CVK97670.1, Fman_CVK98885.1, Fman_CVK98886.1, Fman_CVL05011.1, Fman_CVL05330.1, Fman_CVL06639.1, Fman_CVL06807.1, Fman_CVL06857.1, Fman_CVL06861.1, Fman_CVL07284.1	Fox_PCD20283.1, Fox_PCD20317.1, Fox_PCD20318.1, Fox_PCD20329.1, Fox_PCD20333.1, Fox_PCD23684.1, Fox_PCD25027.1, Fox_PCD25153.1, Fox_PCD25154.1, Fox_PCD25239.1, Fox_PCD25329.1, Fox_PCD25331.1, Fox_PCD25507.1, Fox_PCD25891.1, Fox_PCD28709.1, Fox_PCD29631.1, Fox_PCD34690.1, Fox_PCD34863.1	FPRN_03442n, FPRN_04046n, FPRN_04047n, FPRN_05517n, FPRN_07274n, FPRN_07275n, FPRN_09878n, FPRN_09879n, FPRN_10843n, FPRN_11063n, FPRN_11624n, FPRN_11731n, FPRN_11864n, FPRN_11920n, FPRN_11926n, FPRN_13011n, FPRN_15146n	FPSE_00714T0, FPSE_00722T0, FPSE_04032T0, FPSE_04044T0, FPSE_05466T0, FPSE_06951T0, FPSE_07144T0, FPSE_08076T0, FPSE_08676T0, FPSE_09639T0, FPSE_09786T0	RGP58943.1, RGP62431.1, RGP63769.1, RGP66280.1, RGP66281.1, RGP70149.1, RGP70267.1, RGP71332.1, RGP71768.1, RGP71777.1, RGP71778.1	Fver_RBQ66094.1, Fver_RBQ71733.1, Fver_RBQ77854.1, Fver_RBQ78488.1, Fver_RBQ81854.1	Fusvirg10072.t1, Fusvirg10197.t1, Fusvirg10364.t1, Fusvirg11837.t1, Fusvirg11930.t1, Fusvirg12033.t1, Fusvirg12462.t1, Fusvirg12780.t1, Fusvirg13384.t1, Fusvirg13629.t1, Fusvirg14266.t1, Fusvirg14320.t1, Fusvirg14361.t1, Fusvirg14362.t1, Fusvirg14368.t1, Fusvirg14440.t1, Fusvirg4008.t1, Fusvirg7629.t1, Fusvirg8572.t1, Fusvirg8573.t1, Fusvirg8746.t1, Fusvirg8747.t1	MAC_00526n, MAC_00647n, MAC_06105n, MAC_06106n, MAC_06107n, MAC_07116n, MAC_08494n, MAC_08980n, MAC_09043n, MAC_09403n	MAJ_01794n, MAJ_02039n, MAJ_08014n, MAJ_08348n, MAJ_08855n, MAJ_08856n, MAJ_08960n, MAJ_08961n, MAJ_09345n, MAJ_10733n, MAJ_10734n, MAJ_10872n	MAM_07981n	MAN_00619n, MAN_00620n, MAN_06058n, MAN_06932n, MAN_07018n, MAN_07807n, MAN_09262n, MAN_10245n, MAN_10270n	MBR_00430n, MBR_03777n, MBR_03866n, MBR_05304n, MBR_06124n, MBR_06149n, MBR_06723n, MBR_08385n, MBR_08721n, MBR_09629n	MGU_01112n, MGU_05836n, MGU_06764n, MGU_06765n, MGU_06957n, MGU_07506n, MGU_08096n, MGU_08229n, MGU_09755n, MGU_10059n, MGU_10501n, MGU_10560n, MGU_11473n	MRI_002804n, MRI_008669n	MAA_04438n, MAA_06448n, MAA_07282n, MAA_07829n, MAA_09255n, MAA_09359n, MAA_09429n, MAA_09811n, MAA_10279n, MAA_10528n, MAA_11030n, MAA_11317n, MAA_11588n	Triaru_rna1113, Triaru_rna1788, Triaru_rna1947, Triaru_rna2918, Triaru_rna3378, Triaru_rna3641, Triaru_rna3642, Triaru_rna3724, Triaru_rna4142, Triaru_rna4321, Triaru_rna4508, Triaru_rna6300, Triaru_rna6530, Triaru_rna6531, Triaru_rna6541, Triaru_rna828, Triaru_rna8334, Triaru_rna8866	Trias1_100264, Trias1_109690, Trias1_129127, Trias1_130876, Trias1_142816, Trias1_154958, Trias1_163181, Trias1_169595, Trias1_170604, Trias1_172096, Trias1_196081, Trias1_199224, Trias1_205216, Trias1_228282, Trias1_402135, Trias1_41334, Trias1_42714, Trias1_43668, Trias1_456676, Trias1_49800, Trias1_56623, Trias1_59154, Trias1_59520, Trias1_60566, Trias1_61452, Trias1_68472, Trias1_70414, Trias…	Tatro_10225, Tatro_12616, Tatro_131307, Tatro_133230, Tatro_171630, Tatro_181379, Tatro_181383, Tatro_181405, Tatro_181472, Tatro_181620, Tatro_18467, Tatro_185791, Tatro_185799, Tatro_186083, Tatro_186084, Tatro_186886, Tatro_187897, Tatro_188008, Tatro_191639, Tatro_21187, Tatro_214124, Tatro_214533, Tatro_215011, Tatro_216469, Tatro_217277, Tatro_217787, Tatro_219595, Tatro_220064, Tatro_26256…	Trici_PTB61516.1, Trici_PTB62058.1, Trici_PTB62988.1, Trici_PTB63658.1, Trici_PTB63912.1, Trici_PTB65061.1, Trici_PTB65067.1, Trici_PTB66173.1, Trici_PTB66461.1, Trici_PTB66713.1, Trici_PTB66799.1, Trici_PTB66953.1, Trici_PTB70919.1, Trici_PTB70920.1	TrigamTGAM01_00378T0, TrigamTGAM01_00492T0, TrigamTGAM01_00677T0, TrigamTGAM01_00771T0, TrigamTGAM01_00785T0, TrigamTGAM01_01135T0, TrigamTGAM01_01241T0, TrigamTGAM01_01305T0, TrigamTGAM01_01434T0, TrigamTGAM01_01435T0, TrigamTGAM01_01514T0, TrigamTGAM01_01947T0, TrigamTGAM01_02899T0, TrigamTGAM01_03262T0, TrigamTGAM01_03708T0, TrigamTGAM01_03911T0, TrigamTGAM01_05178T0, TrigamTGAM01_05382T0, Tri…	Trigui_OPB36242, Trigui_OPB36260, Trigui_OPB37023, Trigui_OPB37027, Trigui_OPB38139, Trigui_OPB38161, Trigui_OPB38858, Trigui_OPB38914, Trigui_OPB39150, Trigui_OPB39342, Trigui_OPB39616, Trigui_OPB39830, Trigui_OPB39838, Trigui_OPB40516, Trigui_OPB40895, Trigui_OPB40908, Trigui_OPB43186, Trigui_OPB43187, Trigui_OPB43286, Trigui_OPB43287, Trigui_OPB43531, Trigui_OPB43886, Trigui_OPB45775, Trigui_O…	Triha_102560, Triha_105125, Triha_107397, Triha_108380, Triha_12111, Triha_123724, Triha_132402, Triha_134915, Triha_145668, Triha_146006, Triha_17224, Triha_19801, Triha_273607, Triha_476586, Triha_476716, Triha_477859, Triha_479145, Triha_479635, Triha_483313, Triha_485147, Triha_485765, Triha_488891, Triha_495786, Triha_496001, Triha_500173, Triha_500767, Triha_501581, Triha_504171, Triha_5079…	Tripar1_rna1085, Tripar1_rna1086, Tripar1_rna1189, Tripar1_rna1620, Tripar1_rna2784, Tripar1_rna2785, Tripar1_rna2827, Tripar1_rna5585, Tripar1_rna5742, Tripar1_rna5821, Tripar1_rna5823, Tripar1_rna7467, Tripar1_rna7977, Tripar1_rna8224, Tripar1_rna8817	Tvirens_10543, Tvirens_122850, Tvirens_132302, Tvirens_132350, Tvirens_132466, Tvirens_132488, Tvirens_132552, Tvirens_132567, Tvirens_132634, Tvirens_132703, Tvirens_134520, Tvirens_139387, Tvirens_144674, Tvirens_149469, Tvirens_154597, Tvirens_154638, Tvirens_155264, Tvirens_155684, Tvirens_159420, Tvirens_159771, Tvirens_160506, Tvirens_160869, Tvirens_165017, Tvirens_192502, Tvirens_193671, …	Ascsa1_2414, Ascsa1_3192, Ascsa1_3193, Ascsa1_337, Ascsa1_3461, Ascsa1_552, Ascsa1_5697, Ascsa1_7517	Phisc1_436813, Phisc1_456117, Phisc1_582416, Phisc1_649578, Phisc1_679703, Phisc1_687710, Phisc1_704310, Phisc1_710917, Phisc1_719820, Phisc1_726897, Phisc1_735355, Phisc1_738145	Xylhe1_151786	CCE30648.1	KEY69925.1, KEY71377.1, KEY71560.1, KEY71653.1, KEY71667.1, KEY71668.1, KEY71978.1, KEY74895.1, KEY75048.1, KEY75230.1, KEY75272.1, KEY75329.1	jgi_Tolinf1_191920_TINF02688, jgi_Tolinf1_191923_TINF02532, jgi_Tolinf1_197416_TINF07524, jgi_Tolinf1_197981_TINF08090, jgi_Tolinf1_198070_TINF08099, jgi_Tolinf1_199693_TINF09705, jgi_Tolinf1_199694_TINF09704, jgi_Tolinf1_199945_TINF09945, jgi_Tolinf1_199951_TINF09948	TolopKND85791.1, TolopKND86202.1, TolopKND86281.1, TolopKND87250.1, TolopKND87251.1, TolopKND87302.1, TolopKND87332.1, TolopKND88439.1, TolopKND89249.1, TolopKND89309.1, TolopKND90020.1, TolopKND90066.1, TolopKND90069.1, TolopKND91038.1, TolopKND91344.1, TolopKND91690.1, TolopKND91794.1, TolopKND93793.1	Beaba1_292, Beaba1_4348, Beaba1_7718, Beaba1_7854, Beaba1_8457, Beaba1_9503, Beaba1_9613, Beaba1_9675, Beaba1_9912	Cormi1_6315, Cormi1_8324, Cormi1_8664		Dicpug11036.t1, Dicpug11313.t1, Dicpug3691.t1, Dicpug5223.t1, Dicpug6751.t1, Dicpug6797.t1, Dicpug8829.t1, Dicpug9649.t1	XP_035339820.1, XP_035343220.1, XP_035346346.1, XP_035346651.1, XP_035346658.1, XP_035346665.1, XP_035347794.1, XP_035347804.1, XP_035347854.1, XP_035348469.1, XP_035348736.1, XP_035348739.1	Colch1_mrna_4260, Colch1_mrna_6506, Colch1_mrna_6806, Colch1_mrna_8485
OG0000014	EpiBra_1.0g6999.t1				E_elyg4969.t1		Egansuensis_E7080g1691.t1, Egansuensis_E7080g4552.t1, Egansuensis_E7080g686.t1, Egansuensis_E7080g7088.t1	EpiGly_1.0g904.t1	Einebrians_E818g1954.t1, Einebrians_E818g6579.t1	FCul_PTD02969.1, FCul_PTD04559.1, FCul_PTD05824.1, FCul_PTD06095.1, FCul_PTD06342.1, FCul_PTD06357.1, FCul_PTD06918.1, FCul_PTD07628.1, FCul_PTD08448.1, FCul_PTD08449.1, FCul_PTD08465.1, FCul_PTD08663.1, FCul_PTD08976.1, FCul_PTD09541.1, FCul_PTD10238.1, FCul_PTD11356.1, FCul_PTD11540.1, FCul_PTD12099.1	FFUJ_00154m.01, FFUJ_00299m.01, FFUJ_01087m.01, FFUJ_02142m.01, FFUJ_02283m.01, FFUJ_06092m.01, FFUJ_06566m.01, FFUJ_06903m.01, FFUJ_07109m.01, FFUJ_08435m.01, FFUJ_11096m.01, FFUJ_11414m.01, FFUJ_12502m.01, FFUJ_12895m.01, FFUJ_13824m.01, FFUJ_14032m.01, FFUJ_14787m.01	FGSG_00203T0, FGSG_00579T0, FGSG_02081T0, FGSG_04807T0, FGSG_07622T0, FGSG_07687T0, FGSG_08419T0, FGSG_10771T0, FGSG_11017T0, FGSG_11165T0, FGSG_11297T0, FGSG_11363T0, FGSG_11448T0, FGSG_12470T0, FGSG_13743T0	Fman_CVK83644.1, Fman_CVK84849.1, Fman_CVK85015.1, Fman_CVK86216.1, Fman_CVK87876.1, Fman_CVK90915.1, Fman_CVK91476.1, Fman_CVK92023.1, Fman_CVK92350.1, Fman_CVK96078.1, Fman_CVK96660.1, Fman_CVK96909.1, Fman_CVK97668.1, Fman_CVL05799.1, Fman_CVL06170.1, Fman_CVL06411.1, Fman_CVL06924.1, Fman_CVL07672.1	Fox_PCD23860.1, Fox_PCD24532.1, Fox_PCD24945.1, Fox_PCD25024.1, Fox_PCD25413.1, Fox_PCD27048.1, Fox_PCD31077.1, Fox_PCD32443.1, Fox_PCD33026.1, Fox_PCD34808.1, Fox_PCD35005.1, Fox_PCD37013.1, Fox_PCD37074.1, Fox_PCD37228.1, Fox_PCD41158.1, Fox_PCD42696.1, Fox_PCD45583.1	FPRN_01005n, FPRN_01775n, FPRN_01928n, FPRN_03709n, FPRN_03846n, FPRN_06567n, FPRN_07209n, FPRN_07421n, FPRN_09248n, FPRN_09704n, FPRN_10560n, FPRN_11028n, FPRN_11215n, FPRN_11622n, FPRN_11982n, FPRN_12042n, FPRN_14004n, FPRN_14331n	FPSE_02463T0, FPSE_02849T0, FPSE_02896T0, FPSE_03271T0, FPSE_04063T0, FPSE_05029T0, FPSE_05171T0, FPSE_06949T0, FPSE_07058T0, FPSE_08416T0, FPSE_08816T0, FPSE_08943T0, FPSE_09028T0, FPSE_09988T0	RGP58954.1, RGP58956.1, RGP58974.1, RGP63810.1, RGP63931.1, RGP65766.1, RGP67724.1, RGP67940.1, RGP69505.1, RGP70592.1, RGP71153.1, RGP72852.1, RGP73931.1, RGP74063.1, RGP75389.1	Fver_RBQ64728.1, Fver_RBQ65542.1, Fver_RBQ66774.1, Fver_RBQ66919.1, Fver_RBQ67928.1, Fver_RBQ70243.1, Fver_RBQ74253.1, Fver_RBQ75381.1, Fver_RBQ76151.1, Fver_RBQ77195.1, Fver_RBQ77570.1, Fver_RBQ78853.1	Fusvirg11850.t1, Fusvirg11858.t1, Fusvirg11864.t1, Fusvirg12466.t1, Fusvirg12762.t1, Fusvirg12770.t1, Fusvirg12844.t1, Fusvirg12857.t1, Fusvirg13595.t1, Fusvirg13596.t1, Fusvirg14462.t1, Fusvirg14542.t1, Fusvirg14543.t1, Fusvirg235.t1, Fusvirg236.t1, Fusvirg2678.t1, Fusvirg3418.t1, Fusvirg3976.t1, Fusvirg4772.t1, Fusvirg5206.t1, Fusvirg5570.t1, Fusvirg6082.t1, Fusvirg6453.t1, Fusvirg7674.t1	MAC_00062n, MAC_03042n, MAC_04807n, MAC_08549n, MAC_09454n, MAC_09525n	MAJ_00422n, MAJ_00562n, MAJ_00701n, MAJ_01022n, MAJ_04959n, MAJ_04960n, MAJ_10354n, MAJ_10355n, MAJ_10954n, MAJ_11389n	MAM_00244n, MAM_00245n, MAM_05395n, MAM_05396n	MAN_03048n, MAN_03922n, MAN_04062n, MAN_04986n, MAN_05808n, MAN_06718n, MAN_09091n	MBR_00665n, MBR_01037n, MBR_02245n, MBR_03406n, MBR_03407n, MBR_05552n, MBR_06868n	MGU_00875n, MGU_02788n, MGU_03111n, MGU_04358n, MGU_04498n, MGU_06169n, MGU_07411n	MRI_001703n, MRI_005845n	MAA_00628n, MAA_01285n, MAA_01790n, MAA_01926n, MAA_04140n, MAA_06222n, MAA_09666n, MAA_09714n, MAA_10723n	Triaru_rna1789, Triaru_rna2302, Triaru_rna347, Triaru_rna350, Triaru_rna3710, Triaru_rna4526, Triaru_rna6808, Triaru_rna7224, Triaru_rna7546	Trias1_186193, Trias1_58989, Trias1_59532, Trias1_62716	Tatro_158198, Tatro_178920, Tatro_184737, Tatro_212181, Tatro_220714, Tatro_229477, Tatro_232182, Tatro_263631, Tatro_289587, Tatro_292246, Tatro_32004, Tatro_44345, Tatro_51065	Trici_PTB63707.1, Trici_PTB66278.1, Trici_PTB66973.1, Trici_PTB66978.1, Trici_PTB69370.1, Trici_PTB69371.1	TrigamTGAM01_00542T0, TrigamTGAM01_00822T0, TrigamTGAM01_01671T0, TrigamTGAM01_02397T0, TrigamTGAM01_03626T0, TrigamTGAM01_03629T0, TrigamTGAM01_05199T0, TrigamTGAM01_08389T0, TrigamTGAM01_09173T0	Trigui_OPB36166, Trigui_OPB36173, Trigui_OPB36309, Trigui_OPB37118, Trigui_OPB37511, Trigui_OPB39037, Trigui_OPB39184, Trigui_OPB39582, Trigui_OPB40514, Trigui_OPB41277, Trigui_OPB43718, Trigui_OPB45319, Trigui_OPB45712, Trigui_OPB45722, Trigui_OPB46912, Trigui_OPB46915, Trigui_OPB47139	Triha_142119, Triha_38775, Triha_492394, Triha_500861, Triha_508870, Triha_512802, Triha_513460, Triha_514519, Triha_524886, Triha_540773, Triha_546317, Triha_58546, Triha_61524, Triha_66894, Triha_67798, Triha_71263, Triha_73826, Triha_87059	Tripar1_rna1004, Tripar1_rna1197, Tripar1_rna2487, Tripar1_rna5562, Tripar1_rna6035, Tripar1_rna7540, Tripar1_rna8411	Tvirens_119392, Tvirens_119408, Tvirens_119616, Tvirens_129595, Tvirens_129603, Tvirens_129610, Tvirens_130613, Tvirens_137139, Tvirens_137229, Tvirens_137250, Tvirens_155528, Tvirens_164753, Tvirens_173096, Tvirens_222361, Tvirens_227164, Tvirens_227712, Tvirens_231821, Tvirens_46904, Tvirens_67248, Tvirens_67565, Tvirens_68584	Ascsa1_1785, Ascsa1_1788, Ascsa1_1891, Ascsa1_2362, Ascsa1_3075, Ascsa1_4543, Ascsa1_4690, Ascsa1_5768, Ascsa1_7053, Ascsa1_8289, Ascsa1_8381	Phisc1_206271, Phisc1_216053, Phisc1_352169, Phisc1_50073, Phisc1_535887, Phisc1_559254, Phisc1_564643, Phisc1_565906, Phisc1_571089, Phisc1_571560, Phisc1_577282, Phisc1_592296, Phisc1_593225, Phisc1_622918, Phisc1_653565, Phisc1_670724, Phisc1_678299, Phisc1_679740, Phisc1_683590, Phisc1_686143, Phisc1_691451, Phisc1_692709, Phisc1_693820, Phisc1_696219, Phisc1_697867, Phisc1_698873, Phisc1_699…			KEY64645.1, KEY64807.1, KEY66364.1, KEY67602.1, KEY68528.1, KEY68862.1, KEY68863.1, KEY68908.1, KEY69537.1, KEY69605.1, KEY71375.1, KEY71904.1, KEY73092.1, KEY73931.1, KEY74001.1, KEY74398.1, KEY75078.1	jgi_Tolinf1_194478_TINF04698	TolopKND91151.1	Beaba1_2184, Beaba1_3373, Beaba1_6742, Beaba1_6778, Beaba1_6783, Beaba1_703, Beaba1_7595	Cormi1_3262, Cormi1_8720, Cormi1_9504	Ampqui1_424245, Ampqui1_434652, Ampqui1_449717, Ampqui1_510097, Ampqui1_513225, Ampqui1_517642, Ampqui1_520013, Ampqui1_596192	Dicpug10284.t1, Dicpug11345.t1, Dicpug11766.t1, Dicpug12038.t1, Dicpug12341.t1, Dicpug12383.t1, Dicpug3369.t1, Dicpug3845.t1, Dicpug4102.t1, Dicpug75.t1, Dicpug7857.t1, Dicpug798.t1, Dicpug8919.t1		Colch1_mrna_1023, Colch1_mrna_10268, Colch1_mrna_218, Colch1_mrna_2907, Colch1_mrna_4237, Colch1_mrna_4274, Colch1_mrna_4554, Colch1_mrna_4663, Colch1_mrna_5128, Colch1_mrna_5539, Colch1_mrna_6280, Colch1_mrna_7812, Colch1_mrna_892, Colch1_mrna_893, Colch1_mrna_9631
OG0000015	EpiBra_1.0g4482.t1, EpiBra_1.0g4773.t1, EpiBra_1.0g835.t1	ETyphina_1.0g3988.t1, ETyphina_1.0g695.t1	E_amag6603.t1, E_amag931.t1	Ebromicola_E7626g5012.t1, Ebromicola_E7626g5537.t1	E_elyg2929.t1, E_elyg5604.t1	EfeFl1g2784.t1, EfeFl1g7170.t1	Egansuensis_E7080g1910.t1, Egansuensis_E7080g6733.t1	EpiGly_1.0g3657.t1, EpiGly_1.0g5793.t1	Einebrians_E818g404.t1, Einebrians_E818g5523.t1	FCul_PTD02473.1, FCul_PTD03409.1, FCul_PTD06105.1, FCul_PTD06199.1, FCul_PTD06519.1, FCul_PTD06530.1, FCul_PTD08264.1, FCul_PTD09154.1, FCul_PTD11257.1, FCul_PTD11449.1, FCul_PTD11786.1, FCul_PTD13299.1	FFUJ_00141m.01, FFUJ_00224m.01, FFUJ_00288m.01, FFUJ_00851m.01, FFUJ_01944m.01, FFUJ_02193m.01, FFUJ_05267m.01, FFUJ_06681m.01, FFUJ_07731m.01, FFUJ_08076m.01, FFUJ_09907m.01, FFUJ_11057m.01, FFUJ_11072m.01, FFUJ_11224m.01, FFUJ_11320m.01, FFUJ_11583m.01, FFUJ_11639m.01, FFUJ_12508m.01, FFUJ_12533m.01, FFUJ_13818m.01, FFUJ_14088m.01, FFUJ_14384m.01	FGSG_00083T0, FGSG_00108T0, FGSG_00219T0, FGSG_00345T0, FGSG_01712T0, FGSG_01792T0, FGSG_02945T0, FGSG_03855T0, FGSG_07584T0, FGSG_08099T0, FGSG_10310T0, FGSG_11552T0, FGSG_11571T0	Fman_CVK84042.1, Fman_CVK84859.1, Fman_CVK84923.1, Fman_CVK85036.1, Fman_CVK95815.1, Fman_CVK96019.1, Fman_CVK96039.1, Fman_CVK96546.1, Fman_CVK96588.1, Fman_CVK96919.1, Fman_CVK97674.1, Fman_CVK97700.1, Fman_CVK98359.1, Fman_CVK99257.1, Fman_CVL01662.1, Fman_CVL02569.1, Fman_CVL02668.1, Fman_CVL04121.1, Fman_CVL04180.1, Fman_CVL05255.1, Fman_CVL06098.1, Fman_CVL06318.1, Fman_CVL07444.1, Fman_CVL…	Fox_PCD23518.1, Fox_PCD23647.1, Fox_PCD23919.1, Fox_PCD25031.1, Fox_PCD25055.1, Fox_PCD26829.1, Fox_PCD28583.1, Fox_PCD28584.1, Fox_PCD28898.1, Fox_PCD29592.1, Fox_PCD31406.1, Fox_PCD31461.1, Fox_PCD32467.1, Fox_PCD35639.1, Fox_PCD37155.1, Fox_PCD42691.1, Fox_PCD44492.1, Fox_PCD44651.1, Fox_PCD44749.1, Fox_PCD45830.1, Fox_PCD46390.1, Fox_PCD46441.1, Fox_PCD46537.1	FPRN_00166n, FPRN_01238n, FPRN_01785n, FPRN_01845n, FPRN_01943n, FPRN_02115n, FPRN_03759n, FPRN_08048n, FPRN_08446n, FPRN_09825n, FPRN_10923n, FPRN_10960n, FPRN_11221n, FPRN_11628n, FPRN_12356n, FPRN_13965n, FPRN_13979n, FPRN_14141n, FPRN_14232n, FPRN_14504n, FPRN_14556n	FPSE_06623T0, FPSE_06736T0, FPSE_06965T0, FPSE_07664T0, FPSE_08048T0, FPSE_08180T0, FPSE_10076T0, FPSE_11361T0, FPSE_11445T0, FPSE_12365T0	RGP60809.1, RGP62701.1, RGP62702.1, RGP62939.1, RGP64751.1, RGP66293.1, RGP66732.1, RGP66745.1, RGP70108.1, RGP70425.1, RGP71980.1, RGP72462.1, RGP73904.1, RGP74685.1, RGP75977.1	Fver_RBQ65627.1, Fver_RBQ65718.1, Fver_RBQ66494.1, Fver_RBQ68645.1, Fver_RBQ68957.1, Fver_RBQ69923.1, Fver_RBQ73131.1, Fver_RBQ73652.1, Fver_RBQ74210.1, Fver_RBQ75464.1, Fver_RBQ77156.1, Fver_RBQ77567.1, Fver_RBQ77689.1, Fver_RBQ77885.1, Fver_RBQ77907.1, Fver_RBQ77929.1, Fver_RBQ78904.1, Fver_RBQ79352.1, Fver_RBQ80019.1, Fver_RBQ80377.1, Fver_RBQ81465.1, Fver_RBQ81468.1, Fver_RBQ81536.1	Fusvirg10142.t1, Fusvirg10270.t1, Fusvirg10335.t1, Fusvirg10370.t1, Fusvirg11322.t1, Fusvirg11753.t1, Fusvirg12469.t1, Fusvirg12938.t1, Fusvirg13066.t1, Fusvirg14080.t1, Fusvirg14684.t1, Fusvirg5574.t1, Fusvirg6681.t1, Fusvirg7815.t1, Fusvirg827.t1, Fusvirg8486.t1, Fusvirg8955.t1, Fusvirg9806.t1	MAC_03084n, MAC_05575n, MAC_07527n, MAC_08478n, MAC_09273n, MAC_09808n	MAJ_02812n, MAJ_03454n, MAJ_04435n, MAJ_04522n, MAJ_06895n, MAJ_07201n, MAJ_08260n	MAM_00368n, MAM_04872n	MAN_00503n, MAN_05554n, MAN_06283n, MAN_07292n, MAN_07413n, MAN_08116n, MAN_10458n, MAN_10474n	MBR_00335n, MBR_04899n, MBR_05018n, MBR_06064n, MBR_06945n, MBR_07391n, MBR_08559n, MBR_09549n, MBR_10252n	MGU_01231n, MGU_01652n, MGU_01772n, MGU_05358n, MGU_10321n, MGU_11041n, MGU_11324n	MRI_003681n, MRI_003903n, MRI_008125n	MAA_00161n, MAA_04897n, MAA_05012n, MAA_05046n, MAA_06635n, MAA_08460n, MAA_10050n, MAA_10224n, MAA_11379n	Triaru_rna1668, Triaru_rna2781, Triaru_rna6274, Triaru_rna6393, Triaru_rna6469, Triaru_rna6538, Triaru_rna991	Trias1_152856, Trias1_153029, Trias1_156431, Trias1_203253, Trias1_452917, Trias1_52871, Trias1_61960, Trias1_63236, Trias1_70070, Trias1_72520, Trias1_84973	Tatro_156683, Tatro_224091, Tatro_295128, Tatro_302043, Tatro_44277, Tatro_46082, Tatro_50442, Tatro_52025, Tatro_53914, Tatro_83791, Tatro_84450	Trici_PTB63291.1, Trici_PTB63357.1, Trici_PTB66232.1, Trici_PTB66626.1	TrigamTGAM01_00039T0, TrigamTGAM01_00772T0, TrigamTGAM01_02432T0, TrigamTGAM01_02535T0, TrigamTGAM01_03027T0, TrigamTGAM01_03981T0, TrigamTGAM01_06874T0, TrigamTGAM01_07557T0, TrigamTGAM01_08961T0, TrigamTGAM01_09305T0, TrigamTGAM01_09422T0	Trigui_OPB38939, Trigui_OPB39089, Trigui_OPB41038, Trigui_OPB41485, Trigui_OPB41866, Trigui_OPB43435, Trigui_OPB43537, Trigui_OPB43773, Trigui_OPB43841, Trigui_OPB44029, Trigui_OPB44781, Trigui_OPB44859, Trigui_OPB45815, Trigui_OPB46301	Triha_103290, Triha_146169, Triha_20418, Triha_494933, Triha_498676, Triha_501587, Triha_510905, Triha_519746, Triha_535057, Triha_545830, Triha_76207, Triha_86446, Triha_93303, Triha_97308	Tripar1_rna1452, Tripar1_rna2761, Tripar1_rna5438, Tripar1_rna7015, Tripar1_rna8583	Tvirens_150101, Tvirens_151831, Tvirens_193371, Tvirens_195440, Tvirens_31634, Tvirens_31825, Tvirens_40073, Tvirens_42145, Tvirens_45987, Tvirens_46411, Tvirens_47698, Tvirens_58392, Tvirens_59913, Tvirens_87376	Ascsa1_1877, Ascsa1_1944, Ascsa1_2981, Ascsa1_5775, Ascsa1_5799, Ascsa1_5865, Ascsa1_7068, Ascsa1_717, Ascsa1_7590, Ascsa1_8604, Ascsa1_949	Phisc1_128943, Phisc1_160391, Phisc1_439766, Phisc1_541834, Phisc1_576680, Phisc1_585180, Phisc1_587687, Phisc1_590397, Phisc1_590649, Phisc1_598126, Phisc1_598578, Phisc1_637280, Phisc1_650444, Phisc1_675766, Phisc1_694858, Phisc1_696049, Phisc1_698976, Phisc1_701215, Phisc1_708972, Phisc1_709625, Phisc1_710268, Phisc1_712334, Phisc1_716877, Phisc1_724141, Phisc1_739546, Phisc1_741367, Phisc1_78…	Xylhe1_210321, Xylhe1_224858, Xylhe1_232858, Xylhe1_245829, Xylhe1_254780, Xylhe1_256515	CCE26548.1, CCE33384.1, CCE33385.1, CCE34095.1	KEY74559.1, KEY74633.1	jgi_Tolinf1_190796_TINF01518, jgi_Tolinf1_191348_TINF01996, jgi_Tolinf1_191565_TINF02011, jgi_Tolinf1_191665_TINF02740, jgi_Tolinf1_193541_TINF00250, jgi_Tolinf1_194252_TINF04535, jgi_Tolinf1_196042_TINF05742, jgi_Tolinf1_196553_TINF07233, jgi_Tolinf1_197494_TINF07655, jgi_Tolinf1_198480_TINF08558	TolopKND86994.1, TolopKND87788.1, TolopKND88041.1, TolopKND88995.1, TolopKND89355.1, TolopKND90450.1	Beaba1_282, Beaba1_3541, Beaba1_4064, Beaba1_5809, Beaba1_8471, Beaba1_9352, Beaba1_9592	Cormi1_2691, Cormi1_375, Cormi1_4736, Cormi1_5445, Cormi1_5562, Cormi1_7936, Cormi1_9021	Ampqui1_210024, Ampqui1_231496, Ampqui1_436224, Ampqui1_453254, Ampqui1_570030, Ampqui1_578530	Dicpug10216.t1, Dicpug10220.t1, Dicpug11364.t1, Dicpug12608.t1, Dicpug3035.t1, Dicpug4338.t1, Dicpug7731.t1	XP_035340102.1, XP_035341282.1, XP_035341464.1, XP_035341532.1, XP_035342235.1, XP_035343952.1, XP_035343990.1, XP_035344008.1, XP_035344568.1, XP_035345164.1, XP_035345263.1, XP_035346398.1, XP_035346627.1, XP_035347875.1, XP_035348175.1, XP_035348396.1, XP_035349155.1, XP_035349202.1, XP_035349271.1, XP_035350652.1	Colch1_mrna_1194, Colch1_mrna_123, Colch1_mrna_149, Colch1_mrna_2227, Colch1_mrna_2386, Colch1_mrna_2932, Colch1_mrna_3018, Colch1_mrna_3151, Colch1_mrna_3229, Colch1_mrna_3769, Colch1_mrna_4045, Colch1_mrna_4123, Colch1_mrna_4727, Colch1_mrna_5042, Colch1_mrna_8422, Colch1_mrna_8583
OG0000023	EpiBra_1.0g5428.t1, EpiBra_1.0g581.t1	ETyphina_1.0g2967.t1, ETyphina_1.0g5976.t1	E_amag5866.t1, E_amag6696.t1	Ebromicola_E7626g3825.t1, Ebromicola_E7626g6731.t1, Ebromicola_E7626g6871.t1	E_elyg2434.t1, E_elyg3911.t1, E_elyg5265.t1	EfeFl1g2331.t1, EfeFl1g4904.t1, EfeFl1g5078.t1	Egansuensis_E7080g3645.t1, Egansuensis_E7080g7433.t1	EpiGly_1.0g6813.t1	Einebrians_E818g3843.t1, Einebrians_E818g5403.t1	FCul_PTD02270.1, FCul_PTD04331.1, FCul_PTD06969.1, FCul_PTD07028.1, FCul_PTD07049.1, FCul_PTD08668.1, FCul_PTD09283.1, FCul_PTD11001.1, FCul_PTD11885.1, FCul_PTD12037.1, FCul_PTD12460.1	FFUJ_00575m.01, FFUJ_01978m.01, FFUJ_03390m.01, FFUJ_03459m.01, FFUJ_03764m.01, FFUJ_05738m.01, FFUJ_09431m.01, FFUJ_09490m.01, FFUJ_09623m.01, FFUJ_10761m.01, FFUJ_10823m.01, FFUJ_11403m.01, FFUJ_12456m.01, FFUJ_13128m.01	FGSG_00680T0, FGSG_02186T0, FGSG_02425T0, FGSG_03319T0, FGSG_04177T0, FGSG_04525T0, FGSG_05940T0, FGSG_09116T0, FGSG_11003T0, FGSG_11716T0, FGSG_11727T0	Fman_CVK84487.1, Fman_CVK87425.1, Fman_CVK88260.1, Fman_CVK88377.1, Fman_CVK90328.1, Fman_CVK94514.1, Fman_CVK95659.1, Fman_CVK95765.1, Fman_CVK97616.1, Fman_CVK98795.1, Fman_CVL02512.1, Fman_CVL02635.1, Fman_CVL03548.1, Fman_CVL04490.1, Fman_CVL04656.1, Fman_CVL04722.1	Fox_PCD23945.1, Fox_PCD26716.1, Fox_PCD26787.1, Fox_PCD29185.1, Fox_PCD29321.1, Fox_PCD32654.1, Fox_PCD33380.1, Fox_PCD38316.1, Fox_PCD38317.1, Fox_PCD38388.1, Fox_PCD41402.1, Fox_PCD42269.1, Fox_PCD46110.1	FPRN_00135n, FPRN_01504n, FPRN_03604n, FPRN_05016n, FPRN_05086n, FPRN_05402n, FPRN_05668n, FPRN_08589n, FPRN_08898n, FPRN_09691n, FPRN_11575n, FPRN_12642n, FPRN_12774n, FPRN_12833n, FPRN_13668n, FPRN_13729n, FPRN_14317n	FPSE_00213T0, FPSE_00652T0, FPSE_01643T0, FPSE_01981T0, FPSE_02339T0, FPSE_02480T0, FPSE_03040T0, FPSE_05407T0, FPSE_06784T0, FPSE_06973T0, FPSE_10435T0, FPSE_12142T0	RGP58291.1, RGP60190.1, RGP61609.1, RGP62821.1, RGP63742.1, RGP66302.1, RGP67400.1, RGP67755.1, RGP67979.1, RGP68713.1, RGP70042.1, RGP70128.1, RGP72192.1, RGP73206.1	Fver_RBQ66405.1, Fver_RBQ69420.1, Fver_RBQ70044.1, Fver_RBQ71774.1, Fver_RBQ72019.1, Fver_RBQ72040.1, Fver_RBQ72252.1, Fver_RBQ72534.1, Fver_RBQ75389.1, Fver_RBQ77123.1, Fver_RBQ77498.1, Fver_RBQ79012.1, Fver_RBQ80106.1, Fver_RBQ80821.1, Fver_RBQ81297.1	Fusvirg10438.t1, Fusvirg11558.t1, Fusvirg11842.t1, Fusvirg12395.t1, Fusvirg13694.t1, Fusvirg2924.t1, Fusvirg2987.t1, Fusvirg510.t1, Fusvirg6608.t1, Fusvirg7179.t1, Fusvirg7969.t1, Fusvirg8265.t1, Fusvirg8695.t1, Fusvirg9021.t1, Fusvirg9287.t1, Fusvirg9288.t1, Fusvirg9938.t1	MAC_02288n, MAC_07288n, MAC_08150n, MAC_08484n	MAJ_01475n, MAJ_02629n, MAJ_09470n, MAJ_09591n, MAJ_11300n, MAJ_11301n, MAJ_11352n, MAJ_11523n	MAM_03027n, MAM_05833n, MAM_07213n	MAN_01331n, MAN_01858n, MAN_09430n, MAN_09927n, MAN_09928n	MBR_04473n, MBR_05669n, MBR_06513n, MBR_10296n	MGU_03222n, MGU_04039n	MRI_000827n, MRI_001642n, MRI_001833n, MRI_006114n, MRI_008531n	MAA_00745n, MAA_02758n, MAA_07753n, MAA_08314n	Triaru_rna1732, Triaru_rna3504, Triaru_rna3728, Triaru_rna3879, Triaru_rna4208, Triaru_rna5356, Triaru_rna5443, Triaru_rna8341, Triaru_rna9196	Trias1_135101, Trias1_140518, Trias1_146680, Trias1_149285, Trias1_164006, Trias1_38348, Trias1_51783, Trias1_52809, Trias1_60806, Trias1_90806	Tatro_162337, Tatro_172361, Tatro_17892, Tatro_185690, Tatro_189969, Tatro_218763, Tatro_239716, Tatro_253068, Tatro_262278, Tatro_293769, Tatro_302589, Tatro_45281	Trici_PTB61575.1, Trici_PTB62054.1, Trici_PTB62175.1, Trici_PTB62296.1, Trici_PTB63012.1, Trici_PTB64349.1, Trici_PTB65794.1, Trici_PTB66806.1, Trici_PTB67596.1, Trici_PTB67740.1, Trici_PTB68830.1, Trici_PTB69277.1	TrigamTGAM01_00516T0, TrigamTGAM01_00890T0, TrigamTGAM01_01073T0, TrigamTGAM01_02925T0, TrigamTGAM01_03094T0, TrigamTGAM01_03144T0, TrigamTGAM01_03310T0, TrigamTGAM01_04589T0, TrigamTGAM01_05780T0, TrigamTGAM01_06599T0, TrigamTGAM01_06719T0, TrigamTGAM01_09641T0, TrigamTGAM01_10006T0	Trigui_OPB37610, Trigui_OPB39338, Trigui_OPB41054, Trigui_OPB41155, Trigui_OPB41404, Trigui_OPB42673, Trigui_OPB44264, Trigui_OPB44598, Trigui_OPB44991, Trigui_OPB46152, Trigui_OPB46289, Trigui_OPB46311, Trigui_OPB46587, Trigui_OPB47111, Trigui_OPB47125	Triha_146193, Triha_149373, Triha_153705, Triha_2082, Triha_20833, Triha_46247, Triha_479776, Triha_483216, Triha_506877, Triha_513700, Triha_6109, Triha_78694, Triha_86185, Triha_87999, Triha_89344	Tripar1_rna1559, Tripar1_rna2821, Tripar1_rna4060, Tripar1_rna5347, Tripar1_rna5348, Tripar1_rna5729, Tripar1_rna5812, Tripar1_rna6918, Tripar1_rna7056, Tripar1_rna7277, Tripar1_rna73, Tripar1_rna906	Tvirens_123178, Tvirens_132053, Tvirens_142751, Tvirens_146143, Tvirens_151519, Tvirens_156071, Tvirens_161476, Tvirens_193091, Tvirens_201372, Tvirens_216282, Tvirens_222413, Tvirens_226812, Tvirens_32340, Tvirens_4009, Tvirens_44412, Tvirens_61173, Tvirens_65546	Ascsa1_10230, Ascsa1_1236, Ascsa1_2081, Ascsa1_3585, Ascsa1_3617, Ascsa1_4479, Ascsa1_4480, Ascsa1_5166, Ascsa1_5219, Ascsa1_5241, Ascsa1_7551, Ascsa1_7626, Ascsa1_7824, Ascsa1_8531, Ascsa1_9909, Ascsa1_9943	Phisc1_225972, Phisc1_272029, Phisc1_586560, Phisc1_594711, Phisc1_597461, Phisc1_598783, Phisc1_616276, Phisc1_639144, Phisc1_643820, Phisc1_660043, Phisc1_664056, Phisc1_692743, Phisc1_698358, Phisc1_708147, Phisc1_712694, Phisc1_718144, Phisc1_721075, Phisc1_739466, Phisc1_739508, Phisc1_82981	Xylhe1_131240, Xylhe1_251513, Xylhe1_265065	CCE29073.1	KEY64659.1, KEY64860.1, KEY65151.1, KEY65533.1, KEY66008.1, KEY66645.1, KEY68887.1, KEY70215.1, KEY71697.1, KEY71709.1, KEY71730.1, KEY73453.1, KEY74588.1, KEY74662.1, KEY74919.1	jgi_Tolinf1_193211_TINF03430, jgi_Tolinf1_195450_TINF05044, jgi_Tolinf1_199410_TINF09562	TolopKND87220.1, TolopKND89503.1, TolopKND91654.1, TolopKND93453.1, TolopKND94606.1	Beaba1_3801, Beaba1_6286, Beaba1_8642	Cormi1_5659, Cormi1_673, Cormi1_7394, Cormi1_7984	Ampqui1_328173, Ampqui1_457598, Ampqui1_521434, Ampqui1_535360, Ampqui1_587443	Dicpug10395.t1, Dicpug12079.t1, Dicpug155.t1, Dicpug4700.t1, Dicpug5503.t1, Dicpug7966.t1, Dicpug8632.t1, Dicpug8637.t1	XP_035340308.1, XP_035343599.1, XP_035344012.1, XP_035345401.1, XP_035345666.1, XP_035346000.1, XP_035346672.1	Colch1_mrna_1100, Colch1_mrna_1397, Colch1_mrna_4603, Colch1_mrna_4737, Colch1_mrna_5333, Colch1_mrna_7792, Colch1_mrna_959, Colch1_mrna_9619
OG0000028	EpiBra_1.0g279.t1	ETyphina_1.0g4424.t1	E_amag2096.t1	Ebromicola_E7626g5695.t1	E_elyg1409.t1	EfeFl1g2015.t1, EfeFl1g759.t1	Egansuensis_E7080g5554.t1	EpiGly_1.0g5139.t1, EpiGly_1.0g7766.t1	Einebrians_E818g55.t1	FCul_PTD04503.1, FCul_PTD06686.1, FCul_PTD07523.1, FCul_PTD07569.1, FCul_PTD09162.1, FCul_PTD09529.1, FCul_PTD09698.1, FCul_PTD12072.1	FFUJ_01720m.01, FFUJ_01987m.01, FFUJ_02213m.01, FFUJ_02312m.01, FFUJ_03554m.01, FFUJ_03661m.01, FFUJ_03903m.01, FFUJ_05378m.01, FFUJ_07113m.01, FFUJ_08072m.01, FFUJ_09199m.01, FFUJ_09500m.01, FFUJ_10966m.01, FFUJ_12091m.01, FFUJ_12101m.01, FFUJ_12991m.01	FGSG_01484T0, FGSG_03934T0, FGSG_04062T0, FGSG_05839T0, FGSG_06464T0, FGSG_07587T0, FGSG_10338T0, FGSG_13232T0	Fman_CVK85919.1, Fman_CVK87653.1, Fman_CVK91394.1, Fman_CVK92354.1, Fman_CVK94291.1, Fman_CVK95926.1, Fman_CVK98892.1, Fman_CVL02606.1, Fman_CVL03044.1, Fman_CVL03365.1, Fman_CVL04647.1, Fman_CVL05083.1, Fman_CVL05249.1, Fman_CVL06134.1, Fman_CVL06167.1, Fman_CVL06287.1, Fman_CVL06395.1, Fman_CVL07939.1, Fman_CVL08003.1, Fman_CVL08316.1, Fman_CVL08511.1, Fman_CVL08650.1, Fman_CVL08715.1	Fox_PCD23212.1, Fox_PCD24543.1, Fox_PCD26082.1, Fox_PCD28668.1, Fox_PCD28684.1, Fox_PCD29312.1, Fox_PCD29511.1, Fox_PCD33717.1, Fox_PCD35009.1, Fox_PCD37067.1, Fox_PCD37165.1, Fox_PCD38476.1, Fox_PCD38538.1, Fox_PCD38582.1, Fox_PCD41271.1, Fox_PCD42327.1, Fox_PCD42328.1, Fox_PCD43178.1, Fox_PCD44959.1	FPRN_00126n, FPRN_00384n, FPRN_03472n, FPRN_03777n, FPRN_03872n, FPRN_04042n, FPRN_05179n, FPRN_05202n, FPRN_05282n, FPRN_05535n, FPRN_06744n, FPRN_07425n, FPRN_09786n, FPRN_10927n, FPRN_12764n, FPRN_13067n, FPRN_13874n, FPRN_15029n	FPSE_04989T0, FPSE_05210T0, FPSE_05341T0, FPSE_05821T0, FPSE_08044T0, FPSE_09025T0, FPSE_10120T0	RGP61469.1, RGP62901.1, RGP68792.1, RGP72110.1, RGP73900.1, RGP73962.1, RGP74158.1, RGP74759.1, RGP75393.1, RGP75993.1, RGP76486.1	Fver_RBQ66770.1, Fver_RBQ67179.1, Fver_RBQ68495.1, Fver_RBQ68862.1, Fver_RBQ69192.1, Fver_RBQ69601.1, Fver_RBQ71069.1, Fver_RBQ71242.1, Fver_RBQ72043.1, Fver_RBQ77130.1, Fver_RBQ77696.1, Fver_RBQ77749.1, Fver_RBQ77789.1, Fver_RBQ77790.1, Fver_RBQ79665.1, Fver_RBQ79851.1, Fver_RBQ79940.1, Fver_RBQ80394.1, Fver_RBQ81458.1	Fusvirg11019.t1, Fusvirg11038.t1, Fusvirg11048.t1, Fusvirg11052.t1, Fusvirg11737.t1, Fusvirg12515.t1, Fusvirg12516.t1, Fusvirg12588.t1, Fusvirg13048.t1, Fusvirg13181.t1, Fusvirg13801.t1, Fusvirg1666.t1, Fusvirg1667.t1, Fusvirg3097.t1, Fusvirg6037.t1, Fusvirg8258.t1, Fusvirg8861.t1, Fusvirg8890.t1, Fusvirg9270.t1, Fusvirg9731.t1	MAC_00959n, MAC_05200n, MAC_06256n, MAC_07641n, MAC_09346n	MAJ_02480n, MAJ_03786n, MAJ_04505n, MAJ_04885n, MAJ_05356n, MAJ_09829n, MAJ_11253n	MAM_00572n, MAM_04733n, MAM_04913n	MAN_02476n, MAN_04527n, MAN_05881n, MAN_07367n, MAN_07662n, MAN_08198n, MAN_09775n	MBR_04970n, MBR_05267n, MBR_05480n, MBR_08279n, MBR_08551n, MBR_10025n	MGU_00297n, MGU_01395n, MGU_01698n, MGU_03452n, MGU_05541n, MGU_08410n, MGU_08939n, MGU_11162n	MRI_000033n, MRI_002847n, MRI_005452n, MRI_008589n	MAA_00551n, MAA_03801n, MAA_04966n, MAA_07532n, MAA_07738n, MAA_09590n	Triaru_rna1200, Triaru_rna1849, Triaru_rna2410, Triaru_rna3826, Triaru_rna60, Triaru_rna8318, Triaru_rna9334	Trias1_178126, Trias1_23304, Trias1_27014, Trias1_30101	Tatro_264566, Tatro_42567, Tatro_86359, Tatro_86553, Tatro_90319	Trici_PTB64938.1, Trici_PTB65936.1, Trici_PTB70329.1	TrigamTGAM01_00193T0, TrigamTGAM01_02968T0, TrigamTGAM01_05110T0, TrigamTGAM01_06949T0, TrigamTGAM01_09521T0, TrigamTGAM01_09547T0	Trigui_OPB37887, Trigui_OPB38720, Trigui_OPB43440, Trigui_OPB45614, Trigui_OPB45617, Trigui_OPB45917, Trigui_OPB46362, Trigui_OPB46415, Trigui_OPB46510	Triha_120499, Triha_127057, Triha_17900, Triha_502483, Triha_508687, Triha_6986, Triha_82579, Triha_91606	Tripar1_rna1174, Tripar1_rna1366, Tripar1_rna558	Tvirens_194325, Tvirens_44788, Tvirens_49958, Tvirens_53991, Tvirens_60073, Tvirens_69207, Tvirens_69459	Ascsa1_2334	Phisc1_48720, Phisc1_546238, Phisc1_592203, Phisc1_611208, Phisc1_619092, Phisc1_649148, Phisc1_655144, Phisc1_701234, Phisc1_705623, Phisc1_706134, Phisc1_707467, Phisc1_719805, Phisc1_723395, Phisc1_730284, Phisc1_737851, Phisc1_765151, Phisc1_786311, Phisc1_789467	Xylhe1_241841	CCE29048.1, CCE34243.1	KEY65089.1, KEY67767.1, KEY68855.1, KEY71815.1	jgi_Tolinf1_190943_TINF00068, jgi_Tolinf1_191955_TINF02483, jgi_Tolinf1_191972_TINF02656, jgi_Tolinf1_193887_TINF00498	TolopKND87544.1, TolopKND88045.1, TolopKND91153.1	Beaba1_2762, Beaba1_397, Beaba1_5736, Beaba1_7312, Beaba1_8788	Cormi1_2092, Cormi1_5969, Cormi1_8269	Ampqui1_199395, Ampqui1_459974, Ampqui1_465548, Ampqui1_486637, Ampqui1_537275, Ampqui1_542712, Ampqui1_550670, Ampqui1_555805, Ampqui1_558078	Dicpug11125.t1, Dicpug11281.t1, Dicpug11742.t1, Dicpug11896.t1, Dicpug12338.t1, Dicpug1569.t1, Dicpug2132.t1, Dicpug2594.t1, Dicpug2793.t1, Dicpug4046.t1, Dicpug5961.t1, Dicpug6811.t1, Dicpug7224.t1, Dicpug7670.t1, Dicpug779.t1, Dicpug8322.t1, Dicpug8806.t1, Dicpug9589.t1, Dicpug9799.t1	XP_035340544.1, XP_035340582.1, XP_035340851.1, XP_035340863.1, XP_035340868.1, XP_035341157.1, XP_035341469.1, XP_035341636.1, XP_035341750.1, XP_035341800.1, XP_035341900.1, XP_035342106.1, XP_035342271.1, XP_035342811.1, XP_035342836.1, XP_035343553.1, XP_035343740.1, XP_035343758.1, XP_035343963.1, XP_035343989.1, XP_035344146.1, XP_035344879.1, XP_035345847.1, XP_035345896.1, XP_035346034.1,…	Colch1_mrna_11, Colch1_mrna_1160, Colch1_mrna_1232, Colch1_mrna_3215, Colch1_mrna_4295, Colch1_mrna_4296, Colch1_mrna_4643, Colch1_mrna_6250, Colch1_mrna_7446, Colch1_mrna_7491, Colch1_mrna_8436
OG0000038										FCul_PTD02470.1, FCul_PTD05412.1, FCul_PTD05630.1, FCul_PTD06016.1, FCul_PTD08480.1, FCul_PTD11599.1, FCul_PTD12457.1	FFUJ_00054m.01, FFUJ_00075m.01, FFUJ_02120m.01, FFUJ_03808m.01, FFUJ_04574m.01, FFUJ_06640m.01, FFUJ_08128m.01, FFUJ_13561m.01, FFUJ_14860m.01, FFUJ_14862m.01, FFUJ_14930m.01	FGSG_00235T0, FGSG_04873T0, FGSG_05332T0, FGSG_06324T0, FGSG_10364T0, FGSG_11247T0, FGSG_11537T0, FGSG_11561T0, FGSG_12018T0, FGSG_12584T0, FGSG_12641T0	Fman_CVK85083.1, Fman_CVK85105.1, Fman_CVK86097.1, Fman_CVK86099.1, Fman_CVK86736.1, Fman_CVK87805.1, Fman_CVK87849.1, Fman_CVK91332.1, Fman_CVK91389.1, Fman_CVK93404.1, Fman_CVK94461.1, Fman_CVL03688.1, Fman_CVL05302.1, Fman_CVL06405.1, Fman_CVL06442.1, Fman_CVL07248.1, Fman_CVL07536.1, Fman_CVL07958.1	Fox_PCD22110.1, Fox_PCD22162.1, Fox_PCD23347.1, Fox_PCD24510.1, Fox_PCD24874.1, Fox_PCD25443.1, Fox_PCD25900.1, Fox_PCD26656.1, Fox_PCD28618.1, Fox_PCD29598.1, Fox_PCD29650.1, Fox_PCD31384.1, Fox_PCD31410.1, Fox_PCD32447.1, Fox_PCD34731.1, Fox_PCD34973.1, Fox_PCD37100.1, Fox_PCD41176.1, Fox_PCD41838.1, Fox_PCD43096.1, Fox_PCD43815.1, Fox_PCD46578.1, Fox_PCD46584.1	FPRN_02018n, FPRN_02820n, FPRN_03564n, FPRN_03690n, FPRN_05427n, FPRN_06108n, FPRN_06640n, FPRN_06642n, FPRN_08571n, FPRN_09650n, FPRN_09775n, FPRN_10862n, FPRN_14830n, FPRN_15231n	FPSE_01168T0, FPSE_01204T0, FPSE_02393T0, FPSE_04010T0, FPSE_06983T0, FPSE_07156T0, FPSE_08170T0, FPSE_11319T0	RGP61812.1, RGP62619.1, RGP64799.1, RGP64950.1, RGP68272.1, RGP70241.1, RGP71076.1, RGP71748.1, RGP72421.1	Fver_RBQ65745.1, Fver_RBQ69343.1, Fver_RBQ73409.1, Fver_RBQ79425.1, Fver_RBQ80911.1, Fver_RBQ81424.1	Fusvirg10847.t1, Fusvirg11059.t1, Fusvirg11267.t1, Fusvirg13784.t1, Fusvirg14117.t1, Fusvirg14346.t1, Fusvirg1728.t1, Fusvirg1991.t1, Fusvirg44.t1, Fusvirg6049.t1, Fusvirg6052.t1, Fusvirg6389.t1, Fusvirg6445.t1, Fusvirg6576.t1, Fusvirg8944.t1	MAC_00412n, MAC_03982n, MAC_05096n	MAJ_01078n, MAJ_06169n, MAJ_10706n	MAM_02499n, MAM_03440n	MAN_02801n, MAN_03107n, MAN_03771n, MAN_04088n, MAN_06573n, MAN_09689n	MBR_00794n, MBR_01094n, MBR_06225n, MBR_07184n, MBR_09935n	MGU_00771n, MGU_06300n, MGU_07466n, MGU_09976n	MRI_002251n, MRI_005322n	MAA_00111n, MAA_01952n, MAA_10103n, MAA_10763n, MAA_10797n	Triaru_rna2153, Triaru_rna2568, Triaru_rna3713, Triaru_rna45	Trias1_134122, Trias1_139346, Trias1_143392, Trias1_154745, Trias1_154756, Trias1_165680, Trias1_199770, Trias1_56943, Trias1_62625, Trias1_82594, Trias1_84060	Tatro_214444, Tatro_280233, Tatro_285904, Tatro_293818, Tatro_295767, Tatro_30284, Tatro_90860, Tatro_92496	Trici_PTB66785.1, Trici_PTB69631.1, Trici_PTB70148.1	TrigamTGAM01_00128T0, TrigamTGAM01_00481T0, TrigamTGAM01_00900T0, TrigamTGAM01_01603T0, TrigamTGAM01_03077T0, TrigamTGAM01_04032T0, TrigamTGAM01_09405T0	Trigui_OPB36259, Trigui_OPB37409, Trigui_OPB47136	Triha_3052, Triha_495766, Triha_498937, Triha_502203, Triha_543502	Tripar1_rna1763, Tripar1_rna2620, Tripar1_rna5745	Tvirens_149245, Tvirens_156269, Tvirens_201647, Tvirens_28001, Tvirens_55553, Tvirens_67251	Ascsa1_10105, Ascsa1_2719, Ascsa1_2992, Ascsa1_3828, Ascsa1_5524, Ascsa1_5803, Ascsa1_7642, Ascsa1_7729, Ascsa1_936, Ascsa1_9373, Ascsa1_9962	Phisc1_122628, Phisc1_158747, Phisc1_243869, Phisc1_262682, Phisc1_365946, Phisc1_504603, Phisc1_536641, Phisc1_589586, Phisc1_596778, Phisc1_603329, Phisc1_622311, Phisc1_654081, Phisc1_665858, Phisc1_673533, Phisc1_684377, Phisc1_685944, Phisc1_692155, Phisc1_709107, Phisc1_725519, Phisc1_726142, Phisc1_741475, Phisc1_780563	Xylhe1_238866, Xylhe1_246622, Xylhe1_257875, Xylhe1_257970		KEY68349.1, KEY69357.1, KEY69779.1, KEY71264.1, KEY71316.1, KEY71325.1, KEY72106.1, KEY73168.1	jgi_Tolinf1_190908_TINF00078	TolopKND89422.1, TolopKND93369.1	Beaba1_7453, Beaba1_7457		Ampqui1_336920, Ampqui1_453289, Ampqui1_535138, Ampqui1_560192	Dicpug12352.t1, Dicpug12912.t1, Dicpug1460.t1, Dicpug2332.t1, Dicpug2356.t1, Dicpug2512.t1, Dicpug8613.t1, Dicpug8799.t1	XP_035339300.1, XP_035340060.1, XP_035340841.1, XP_035341211.1, XP_035341511.1, XP_035343455.1, XP_035344051.1, XP_035344220.1, XP_035345679.1, XP_035345875.1, XP_035345911.1, XP_035347414.1, XP_035347762.1, XP_035348077.1, XP_035348188.1, XP_035349927.1, XP_035350102.1	Colch1_mrna_1581, Colch1_mrna_2065, Colch1_mrna_3036, Colch1_mrna_3714, Colch1_mrna_3722, Colch1_mrna_5027, Colch1_mrna_513, Colch1_mrna_537, Colch1_mrna_6678, Colch1_mrna_7413, Colch1_mrna_7414, Colch1_mrna_8487, Colch1_mrna_8604, Colch1_mrna_9522, Colch1_mrna_9622, Colch1_mrna_9625, Colch1_mrna_9926
OG0000048	EpiBra_1.0g2967.t1, EpiBra_1.0g6043.t1	ETyphina_1.0g3438.t1, ETyphina_1.0g7122.t1	E_amag5273.t1, E_amag857.t1	Ebromicola_E7626g3515.t1, Ebromicola_E7626g6753.t1	E_elyg5129.t1	EfeFl1g2192.t1, EfeFl1g4791.t1	Egansuensis_E7080g4687.t1, Egansuensis_E7080g6249.t1, Egansuensis_E7080g6459.t1	EpiGly_1.0g3794.t1	Einebrians_E818g1575.t1, Einebrians_E818g3667.t1, Einebrians_E818g5633.t1	FCul_PTD01862.1, FCul_PTD06742.1, FCul_PTD06992.1, FCul_PTD10089.1, FCul_PTD11867.1, FCul_PTD12582.1	FFUJ_00528m.01, FFUJ_01794m.01, FFUJ_02817m.01, FFUJ_04329m.01, FFUJ_10053m.01, FFUJ_10712m.01, FFUJ_11518m.01, FFUJ_13819m.01	FGSG_01584T0, FGSG_03360T0, FGSG_03726T0, FGSG_07036T0, FGSG_07802T0, FGSG_09461T0, FGSG_11815T0	Fman_CVK84569.1, Fman_CVK89335.1, Fman_CVK93667.1, Fman_CVK95572.1, Fman_CVK96917.1, Fman_CVL02893.1, Fman_CVL08767.1	Fox_PCD23735.1, Fox_PCD26667.1, Fox_PCD37733.1, Fox_PCD42692.1, Fox_PCD43571.1, Fox_PCD43572.1, Fox_PCD44618.1, Fox_PCD44885.1, Fox_PCD46155.1	FPRN_00307n, FPRN_01555n, FPRN_03064n, FPRN_04443n, FPRN_11220n, FPRN_13619n, FPRN_14438n	FPSE_00324T0, FPSE_02754T0, FPSE_02755T0, FPSE_04692T0, FPSE_05170T0, FPSE_06094T0, FPSE_07919T0, FPSE_10510T0, FPSE_10999T0	RGP60360.1, RGP63695.1, RGP69354.1, RGP71012.1, RGP73238.1, RGP73969.1, RGP74554.1	Fver_RBQ65225.1, Fver_RBQ68782.1, Fver_RBQ71368.1, Fver_RBQ71753.1, Fver_RBQ71754.1, Fver_RBQ74027.1, Fver_RBQ77568.1, Fver_RBQ78971.1, Fver_RBQ80560.1	Fusvirg10036.t1, Fusvirg13388.t1, Fusvirg14276.t1, Fusvirg2604.t1, Fusvirg455.t1, Fusvirg5571.t1, Fusvirg6811.t1, Fusvirg7173.t1, Fusvirg8331.t1, Fusvirg8959.t1	MAC_05680n, MAC_07258n	MAJ_02660n, MAJ_06557n, MAJ_09460n, MAJ_09925n, MAJ_10389n, MAJ_10513n, MAJ_10949n	MAM_07881n, MAM_08055n, MAM_08471n	MAN_01653n, MAN_01938n, MAN_07226n, MAN_09836n, MAN_09897n, MAN_10832n	MBR_00925n, MBR_05699n, MBR_06306n, MBR_07173n, MBR_09345n, MBR_09989n	MGU_03253n, MGU_06109n, MGU_06749n, MGU_06750n, MGU_08612n, MGU_08822n, MGU_09970n, MGU_11087n, MGU_11235n, MGU_11236n	MRI_001164n, MRI_004253n, MRI_004310n, MRI_005806n	MAA_00774n, MAA_03278n, MAA_07132n, MAA_08516n, MAA_08698n, MAA_10112n, MAA_11142n, MAA_11651n	Triaru_rna3843, Triaru_rna6636, Triaru_rna6757, Triaru_rna7358	Trias1_137025, Trias1_255052, Trias1_32676, Trias1_37083, Trias1_60685, Trias1_82191, Trias1_90153	Tatro_152206, Tatro_251581, Tatro_291851, Tatro_296462, Tatro_302688, Tatro_35187, Tatro_41726, Tatro_53091	Trici_PTB62274.1, Trici_PTB65895.1, Trici_PTB68211.1, Trici_PTB70129.1	TrigamTGAM01_00084T0, TrigamTGAM01_01622T0, TrigamTGAM01_03084T0, TrigamTGAM01_04229T0, TrigamTGAM01_04441T0, TrigamTGAM01_04664T0, TrigamTGAM01_05138T0, TrigamTGAM01_06485T0	Trigui_OPB36217, Trigui_OPB37678, Trigui_OPB42570, Trigui_OPB43535, Trigui_OPB44427, Trigui_OPB44500, Trigui_OPB44603, Trigui_OPB45492, Trigui_OPB45596, Trigui_OPB46201, Trigui_OPB46503	Triha_10921, Triha_363028, Triha_484156, Triha_488109, Triha_495425, Triha_509726, Triha_510385, Triha_549110, Triha_80775	Tripar1_rna1779, Tripar1_rna5322, Tripar1_rna5333	Tvirens_138439, Tvirens_189029, Tvirens_191595, Tvirens_192420, Tvirens_213302, Tvirens_222581, Tvirens_48199, Tvirens_68115	Ascsa1_1483, Ascsa1_1979, Ascsa1_2666, Ascsa1_5332, Ascsa1_6115, Ascsa1_7429, Ascsa1_8687, Ascsa1_9843	Phisc1_458608, Phisc1_540405, Phisc1_54584, Phisc1_574034, Phisc1_578540, Phisc1_589700, Phisc1_592698, Phisc1_593117, Phisc1_615370, Phisc1_661417, Phisc1_664475, Phisc1_672034, Phisc1_676293, Phisc1_679735, Phisc1_691449, Phisc1_703346, Phisc1_703815, Phisc1_710873, Phisc1_754363, Phisc1_757095, Phisc1_773926, Phisc1_782722	Xylhe1_244160, Xylhe1_248597, Xylhe1_264520, Xylhe1_6598	CCE33241.1	KEY65333.1, KEY71251.1, KEY72632.1, KEY72967.1, KEY73085.1	jgi_Tolinf1_192379_TINF03155, jgi_Tolinf1_197501_TINF07612, jgi_Tolinf1_198554_TINF09181, jgi_Tolinf1_198866_TINF08776	TolopKND88262.1, TolopKND91202.1	Beaba1_1379, Beaba1_3612, Beaba1_3613, Beaba1_4248, Beaba1_4371, Beaba1_7351, Beaba1_9526, Beaba1_9858	Cormi1_55, Cormi1_8053, Cormi1_9020	Ampqui1_364391, Ampqui1_522241, Ampqui1_555546, Ampqui1_558323, Ampqui1_560048, Ampqui1_598070	Dicpug4962.t1, Dicpug4963.t1, Dicpug5123.t1	XP_035339357.1, XP_035340557.1, XP_035341317.1, XP_035343590.1, XP_035344642.1, XP_035344764.1, XP_035345226.1, XP_035346758.1, XP_035347211.1, XP_035347774.1, XP_035348742.1, XP_035349313.1	Colch1_mrna_3771, Colch1_mrna_5267, Colch1_mrna_6312, Colch1_mrna_7363, Colch1_mrna_8579
OG0000054	EpiBra_1.0g6431.t1	ETyphina_1.0g2739.t1	E_amag1439.t1, E_amag514.t1	Ebromicola_E7626g6241.t1	E_elyg1276.t1	EfeFl1g47.t1	Egansuensis_E7080g3794.t1	EpiGly_1.0g1887.t1	Einebrians_E818g3282.t1, Einebrians_E818g4272.t1	FCul_PTD01189.1, FCul_PTD01575.1, FCul_PTD03371.1, FCul_PTD06344.1, FCul_PTD06542.1, FCul_PTD07183.1, FCul_PTD08411.1, FCul_PTD08571.1, FCul_PTD10079.1, FCul_PTD12233.1	FFUJ_00049m.01, FFUJ_02058m.01, FFUJ_04027m.01, FFUJ_05370m.01, FFUJ_06809m.01, FFUJ_10147m.01, FFUJ_10183m.01, FFUJ_10425m.01, FFUJ_10907m.01, FFUJ_11921m.01, FFUJ_14077m.01	FGSG_01745T0, FGSG_02982T0, FGSG_03260T0, FGSG_03264T0, FGSG_07977T0, FGSG_09351T0, FGSG_11424T0, FGSG_12534T0, FGSG_13459T0, FGSG_13739T0	Fman_CVK85004.1, Fman_CVK85110.1, Fman_CVK87900.1, Fman_CVK94087.1, Fman_CVK95074.1, Fman_CVK95404.1, Fman_CVK95869.1, Fman_CVK96220.1, Fman_CVK96642.1, Fman_CVK97919.1, Fman_CVK97982.1, Fman_CVL02538.1, Fman_CVL03659.1, Fman_CVL08128.1, Fman_CVL08619.1	Fox_PCD21138.1, Fox_PCD21421.1, Fox_PCD21809.1, Fox_PCD22280.1, Fox_PCD23331.1, Fox_PCD25391.1, Fox_PCD25917.1, Fox_PCD26062.1, Fox_PCD26370.1, Fox_PCD26895.1, Fox_PCD27161.1, Fox_PCD28702.1, Fox_PCD41144.1, Fox_PCD43288.1, Fox_PCD44571.1, Fox_PCD44626.1, Fox_PCD46635.1, Fox_PCD46654.1, Fox_PCD46655.1	FPRN_00059n, FPRN_01920n, FPRN_02023n, FPRN_03350n, FPRN_04033n, FPRN_05398n, FPRN_07115n, FPRN_08522n, FPRN_09627n, FPRN_12073n, FPRN_12090n, FPRN_12127n, FPRN_13324n, FPRN_13816n, FPRN_14156n, FPRN_14846n	FPSE_02228T0, FPSE_02258T0, FPSE_05060T0, FPSE_05719T0, FPSE_08472T0, FPSE_08476T0, FPSE_11410T0	RGP63503.1, RGP65963.1, RGP66706.1, RGP66919.1, RGP67698.1, RGP67702.1, RGP68515.1, RGP68715.1, RGP71908.1, RGP72506.1	Fver_RBQ68340.1, Fver_RBQ69324.1, Fver_RBQ70616.1, Fver_RBQ71038.1, Fver_RBQ73746.1, Fver_RBQ76465.1, Fver_RBQ77231.1, Fver_RBQ77981.1, Fver_RBQ79886.1, Fver_RBQ80814.1, Fver_RBQ80922.1	Fusvirg10102.t1, Fusvirg10260.t1, Fusvirg10959.t1, Fusvirg11862.t1, Fusvirg13135.t1, Fusvirg13295.t1, Fusvirg13299.t1, Fusvirg13301.t1, Fusvirg13849.t1, Fusvirg14598.t1, Fusvirg2905.t1, Fusvirg3392.t1, Fusvirg4708.t1, Fusvirg6162.t1, Fusvirg6364.t1, Fusvirg8759.t1, Fusvirg8838.t1, Fusvirg9681.t1, Fusvirg9971.t1	MAC_00142n, MAC_01628n, MAC_04555n, MAC_07852n	MAJ_02405n, MAJ_04760n, MAJ_06745n, MAJ_10620n	MAM_03591n, MAM_04417n	MAN_00285n, MAN_05306n, MAN_08278n, MAN_10348n	MBR_00117n, MBR_02794n, MBR_04812n, MBR_07907n	MGU_00218n, MGU_04635n, MGU_08322n, MGU_09252n, MGU_09453n	MRI_000700n, MRI_004131n	MAA_02459n, MAA_04809n, MAA_05248n, MAA_07921n, MAA_09648n, MAA_09659n	Triaru_rna2090	Trias1_195933, Trias1_205582	Tatro_263486, Tatro_288687, Tatro_51470	Trici_PTB63250.1, Trici_PTB63608.1, Trici_PTB65476.1	TrigamTGAM01_00654T0, TrigamTGAM01_07544T0, TrigamTGAM01_09364T0	Trigui_OPB36091, Trigui_OPB42893, Trigui_OPB44969, Trigui_OPB45870	Triha_105629, Triha_19263, Triha_488675, Triha_490219, Triha_513297, Triha_540491	Tripar1_rna1419, Tripar1_rna5669	Tvirens_193511, Tvirens_201459, Tvirens_224106, Tvirens_228211, Tvirens_39153	Ascsa1_9863	Phisc1_569154, Phisc1_594790, Phisc1_595102, Phisc1_654062, Phisc1_656116, Phisc1_658660, Phisc1_674191, Phisc1_695873, Phisc1_699801, Phisc1_737335, Phisc1_745060, Phisc1_748836, Phisc1_770566, Phisc1_776417, Phisc1_778981, Phisc1_788981	Xylhe1_214739	CCE26612.1	KEY64588.1, KEY69110.1, KEY71246.1, KEY71720.1, KEY71920.1, KEY74443.1		TolopKND89163.1	Beaba1_2698	Cormi1_2055	Ampqui1_459775, Ampqui1_511802	Dicpug11436.t1, Dicpug12537.t1, Dicpug3056.t1, Dicpug3274.t1, Dicpug5908.t1, Dicpug6229.t1, Dicpug6749.t1, Dicpug8157.t1, Dicpug9453.t1	XP_035339406.1, XP_035340028.1, XP_035340085.1, XP_035340098.1, XP_035340502.1, XP_035340857.1, XP_035341126.1, XP_035341143.1, XP_035341642.1, XP_035344753.1, XP_035346389.1, XP_035347985.1, XP_035348302.1, XP_035348842.1, XP_035349200.1, XP_035349338.1	Colch1_mrna_3656, Colch1_mrna_4082, Colch1_mrna_6525, Colch1_mrna_7399, Colch1_mrna_8559, Colch1_mrna_9501
OG0000057				Ebromicola_E7626g2001.t1	E_elyg1125.t1		Egansuensis_E7080g4645.t1	EpiGly_1.0g5343.t1	Einebrians_E818g1617.t1	FCul_PTD01197.1, FCul_PTD04560.1, FCul_PTD04859.1, FCul_PTD07641.1, FCul_PTD08196.1, FCul_PTD10454.1, FCul_PTD11135.1	FFUJ_02078m.01, FFUJ_02269m.01, FFUJ_03755m.01, FFUJ_06520m.01, FFUJ_06829m.01, FFUJ_07742m.01, FFUJ_08880m.01, FFUJ_09137m.01, FFUJ_10065m.01, FFUJ_10133m.01, FFUJ_10770m.01, FFUJ_12476m.01, FFUJ_12802m.01, FFUJ_12957m.01, FFUJ_13134m.01	FGSG_02675T0, FGSG_03345T0, FGSG_04804T0, FGSG_04976T0, FGSG_07610T0, FGSG_07985T0	Fman_CVK85594.1, Fman_CVK85969.1, Fman_CVK87417.1, Fman_CVK87714.1, Fman_CVK91413.1, Fman_CVK91923.1, Fman_CVK94540.1, Fman_CVK95676.1, Fman_CVK97642.1, Fman_CVK98001.1, Fman_CVK98113.1, Fman_CVL00339.1, Fman_CVL00769.1, Fman_CVL01679.1, Fman_CVL02498.1, Fman_CVL06192.1, Fman_CVL06715.1, Fman_CVL06847.1, Fman_CVL08740.1	Fox_PCD21116.1, Fox_PCD21850.1, Fox_PCD24722.1, Fox_PCD24794.1, Fox_PCD24999.1, Fox_PCD25319.1, Fox_PCD26725.1, Fox_PCD26726.1, Fox_PCD27009.1, Fox_PCD27131.1, Fox_PCD28698.1, Fox_PCD28750.1, Fox_PCD30329.1, Fox_PCD30362.1, Fox_PCD30620.1, Fox_PCD32516.1, Fox_PCD32765.1, Fox_PCD34660.1, Fox_PCD34751.1, Fox_PCD35650.1, Fox_PCD37214.1, Fox_PCD41232.1, Fox_PCD41407.1, Fox_PCD43057.1, Fox_PCD44589.1,…	FPRN_00012n, FPRN_00040n, FPRN_03612n, FPRN_03831n, FPRN_05496n, FPRN_05674n, FPRN_06716n, FPRN_06797n, FPRN_06947n, FPRN_07003n, FPRN_07134n, FPRN_08059n, FPRN_09662n, FPRN_09871n, FPRN_10117n, FPRN_11595n, FPRN_11903n, FPRN_12140n, FPRN_12204n, FPRN_13678n	FPSE_00382T0, FPSE_04071T0, FPSE_04676T0, FPSE_04860T0, FPSE_08065T0	RGP60604.1, RGP62352.1, RGP71032.1, RGP71802.1, RGP73920.1	Fver_RBQ66398.1, Fver_RBQ69402.1, Fver_RBQ70445.1, Fver_RBQ71358.1, Fver_RBQ71727.1, Fver_RBQ71780.1, Fver_RBQ73028.1, Fver_RBQ73377.1, Fver_RBQ73742.1, Fver_RBQ75404.1, Fver_RBQ76455.1, Fver_RBQ76951.1, Fver_RBQ77177.1, Fver_RBQ77247.1, Fver_RBQ78091.1, Fver_RBQ79265.1, Fver_RBQ79296.1, Fver_RBQ79648.1, Fver_RBQ81105.1	Fusvirg10465.t1, Fusvirg11251.t1, Fusvirg11763.t1, Fusvirg12823.t1, Fusvirg14030.t1, Fusvirg14717.t1, Fusvirg14738.t1, Fusvirg2481.t1, Fusvirg3734.t1, Fusvirg6701.t1, Fusvirg7783.t1, Fusvirg7784.t1	MAC_02149n, MAC_05103n, MAC_05293n, MAC_06933n, MAC_07665n	MAJ_02277n, MAJ_04097n, MAJ_04751n, MAJ_05305n, MAJ_07000n, MAJ_08439n, MAJ_08988n, MAJ_09631n, MAJ_09838n, MAJ_10260n	MAM_06340n, MAM_06790n, MAM_07049n	MAN_00215n, MAN_03426n, MAN_04604n, MAN_05137n, MAN_05297n, MAN_06593n, MAN_07179n, MAN_07611n, MAN_09663n, MAN_10205n, MAN_10682n	MBR_00039n, MBR_01416n, MBR_03732n, MBR_05219n, MBR_06189n, MBR_06199n, MBR_07916n, MBR_08462n, MBR_09148n, MBR_09900n	MGU_01447n, MGU_02091n, MGU_04923n, MGU_06838n, MGU_06882n, MGU_09196n, MGU_09261n, MGU_09399n, MGU_09746n, MGU_09810n, MGU_09959n, MGU_10154n, MGU_11055n	MRI_001573n, MRI_004696n, MRI_005518n	MAA_00071n, MAA_03936n, MAA_05747n, MAA_06935n, MAA_07694n, MAA_07929n, MAA_08119n, MAA_09711n, MAA_09986n, MAA_09996n, MAA_10163n	Triaru_rna1039, Triaru_rna1488, Triaru_rna2949, Triaru_rna7480, Triaru_rna752, Triaru_rna824, Triaru_rna825	Trias1_142755, Trias1_40879, Trias1_64178	Tatro_210609, Tatro_30150, Tatro_319971, Tatro_54316, Tatro_78388	Trici_PTB63620.1, Trici_PTB65290.1, Trici_PTB70180.1	TrigamTGAM01_00198T0, TrigamTGAM01_05708T0, TrigamTGAM01_05893T0, TrigamTGAM01_09351T0	Trigui_OPB37547, Trigui_OPB38904, Trigui_OPB38972, Trigui_OPB41792, Trigui_OPB45849, Trigui_OPB46223	Triha_1677, Triha_496435, Triha_499888, Triha_502258, Triha_505743, Triha_72018, Triha_98649	Tripar1_rna1727, Tripar1_rna5686, Tripar1_rna864	Tvirens_184629, Tvirens_38447, Tvirens_39699, Tvirens_45410, Tvirens_53883, Tvirens_68348	Ascsa1_2216, Ascsa1_5109, Ascsa1_9638	Phisc1_182589, Phisc1_287977, Phisc1_396869, Phisc1_588475, Phisc1_612099, Phisc1_627539, Phisc1_643313, Phisc1_649990, Phisc1_712393, Phisc1_720520, Phisc1_722293, Phisc1_730005, Phisc1_740178, Phisc1_786403	Xylhe1_217283, Xylhe1_233024			jgi_Tolinf1_190267_TINF01017, jgi_Tolinf1_190857_TINF01592, jgi_Tolinf1_192141_TINF02738, jgi_Tolinf1_193291_TINF04102, jgi_Tolinf1_193292_TINF04069, jgi_Tolinf1_193515_TINF00248, jgi_Tolinf1_196969_TINF07012, jgi_Tolinf1_199650_TINF09683, jgi_Tolinf1_199901_TINF09900	TolopKND86698.1, TolopKND87054.1, TolopKND92544.1, TolopKND94992.1	Beaba1_10050, Beaba1_10175, Beaba1_2426, Beaba1_451, Beaba1_7385, Beaba1_9754, Beaba1_985	Cormi1_1900, Cormi1_2098, Cormi1_2338, Cormi1_4287, Cormi1_770, Cormi1_8330, Cormi1_8566, Cormi1_8975		Dicpug3673.t1, Dicpug3674.t1, Dicpug6912.t1, Dicpug7850.t1	XP_035343362.1, XP_035344515.1, XP_035345753.1, XP_035346031.1, XP_035346387.1, XP_035347617.1, XP_035349115.1, XP_035350134.1	Colch1_mrna_10091, Colch1_mrna_2193, Colch1_mrna_9256
OG0000062										FCul_PTD01864.1, FCul_PTD03918.1, FCul_PTD06121.1, FCul_PTD06879.1, FCul_PTD08041.1, FCul_PTD08368.1, FCul_PTD08479.1, FCul_PTD08481.1, FCul_PTD10672.1, FCul_PTD12548.1, FCul_PTD13484.1	FFUJ_00313m.01, FFUJ_02133m.01, FFUJ_04331m.01, FFUJ_04575m.01, FFUJ_06511m.01, FFUJ_06764m.01, FFUJ_10020m.01, FFUJ_10075m.01, FFUJ_10703m.01, FFUJ_10806m.01, FFUJ_11195m.01, FFUJ_11512m.01, FFUJ_11904m.01, FFUJ_11905m.01, FFUJ_13827m.01, FFUJ_14861m.01, FFUJ_14863m.01	FGSG_00211T0, FGSG_02084T0, FGSG_03350T0, FGSG_03759T0, FGSG_04550T0, FGSG_04705T0, FGSG_04706T0, FGSG_05333T0, FGSG_06441T0, FGSG_09463T0, FGSG_11246T0, FGSG_11248T0, FGSG_12642T0	Fman_CVK84838.1, Fman_CVK85084.1, Fman_CVK86095.1, Fman_CVK86098.1, Fman_CVK87807.1, Fman_CVK87848.1, Fman_CVK91331.1, Fman_CVK91387.1, Fman_CVK93402.1, Fman_CVK93665.1, Fman_CVK95559.1, Fman_CVK95741.1, Fman_CVK96260.1, Fman_CVK96905.1, Fman_CVK98092.1, Fman_CVK98171.1, Fman_CVL02504.1, Fman_CVL03689.1, Fman_CVL03691.1, Fman_CVL06427.1, Fman_CVL07244.1, Fman_CVL08015.1, Fman_CVL08706.1, Fman_CVL…	Fox_PCD23348.1, Fox_PCD23349.1, Fox_PCD23370.1, Fox_PCD23741.1, Fox_PCD24509.1, Fox_PCD24873.1, Fox_PCD24875.1, Fox_PCD25419.1, Fox_PCD25441.1, Fox_PCD25442.1, Fox_PCD26655.1, Fox_PCD26773.1, Fox_PCD28617.1, Fox_PCD28743.1, Fox_PCD28782.1, Fox_PCD31411.1, Fox_PCD37091.1, Fox_PCD38710.1, Fox_PCD41177.1, Fox_PCD42699.1, Fox_PCD43574.1, Fox_PCD43816.1, Fox_PCD44593.1, Fox_PCD46359.1, Fox_PCD46366.1	FPRN_00016n, FPRN_01765n, FPRN_02000n, FPRN_02819n, FPRN_03062n, FPRN_03699n, FPRN_05428n, FPRN_06641n, FPRN_06643n, FPRN_07076n, FPRN_09649n, FPRN_11212n, FPRN_12194n, FPRN_12244n, FPRN_13610n, FPRN_13715n, FPRN_14113n, FPRN_14432n, FPRN_14829n	FPSE_02392T0, FPSE_02394T0, FPSE_03489T0, FPSE_04682T0, FPSE_05174T0, FPSE_06957T0, FPSE_07155T0, FPSE_10093T0, FPSE_10508T0	RGP61397.1, RGP62618.1, RGP62620.1, RGP63808.1, RGP65763.1, RGP66286.1, RGP68598.1, RGP69352.1, RGP70007.1, RGP71026.1, RGP71077.1, RGP74591.1	Fver_RBQ66700.1, Fver_RBQ66920.1, Fver_RBQ68809.1, Fver_RBQ71394.1, Fver_RBQ72166.1, Fver_RBQ73410.1, Fver_RBQ74377.1, Fver_RBQ79225.1, Fver_RBQ79401.1, Fver_RBQ79402.1, Fver_RBQ80618.1, Fver_RBQ81019.1	Fusvirg10846.t1, Fusvirg10903.t1, Fusvirg12577.t1, Fusvirg13110.t1, Fusvirg13759.t1, Fusvirg14120.t1, Fusvirg14122.t1, Fusvirg1727.t1, Fusvirg3383.t1, Fusvirg4703.t1, Fusvirg5566.t1, Fusvirg6050.t1, Fusvirg6053.t1, Fusvirg6809.t1, Fusvirg9850.t1, Fusvirg9851.t1	MAC_02657n, MAC_05097n	MAJ_00189n, MAJ_01660n	MAM_00833n	MAN_01482n, MAN_04293n	MBR_02448n, MBR_04655n	MGU_00563n, MGU_04225n	MRI_004308n, MRI_007670n	MAA_02145n, MAA_02577n		Trias1_146321, Trias1_146528, Trias1_147395, Trias1_154740, Trias1_154752, Trias1_164521, Trias1_41720, Trias1_63786	Tatro_128834, Tatro_178509, Tatro_190116, Tatro_31590, Tatro_34505, Tatro_93901	Trici_PTB62117.1, Trici_PTB67775.1	TrigamTGAM01_00901T0, TrigamTGAM01_03076T0, TrigamTGAM01_05918T0	Trigui_OPB40483, Trigui_OPB41871, Trigui_OPB42718	Triha_153133, Triha_498938, Triha_518874, Triha_88668	Tripar1_rna1530	Tvirens_151637, Tvirens_151640, Tvirens_191638, Tvirens_193645, Tvirens_24959, Tvirens_46560, Tvirens_52793, Tvirens_59885	Ascsa1_10654, Ascsa1_1237, Ascsa1_1252, Ascsa1_1724, Ascsa1_2742, Ascsa1_2991, Ascsa1_541, Ascsa1_5804, Ascsa1_9961	Phisc1_263763, Phisc1_380069, Phisc1_444013, Phisc1_543670, Phisc1_563938, Phisc1_596166, Phisc1_676543, Phisc1_758098, Phisc1_785902	Xylhe1_220614, Xylhe1_279639		KEY65478.1, KEY69356.1, KEY69609.1, KEY69776.1, KEY70723.1, KEY71324.1, KEY72223.1, KEY72226.1, KEY73433.1, KEY74783.1, KEY75137.1	jgi_Tolinf1_191270_TINF01993, jgi_Tolinf1_198271_TINF08378	TolopKND88131.1, TolopKND88182.1	Beaba1_3900, Beaba1_498, Beaba1_7454, Beaba1_7456, Beaba1_8291, Beaba1_9362	Cormi1_203, Cormi1_3497, Cormi1_5068, Cormi1_9013	Ampqui1_150525, Ampqui1_168958, Ampqui1_297445, Ampqui1_47957	Dicpug2333.t1, Dicpug8798.t1	XP_035339180.1, XP_035341212.1, XP_035341222.1, XP_035343592.1, XP_035344221.1, XP_035344222.1, XP_035347165.1, XP_035347413.1, XP_035347883.1, XP_035348364.1	Colch1_mrna_204, Colch1_mrna_3090, Colch1_mrna_514, Colch1_mrna_5145, Colch1_mrna_6677, Colch1_mrna_9518, Colch1_mrna_962, Colch1_mrna_9624, Colch1_mrna_9626
OG0000076										FCul_PTD01204.1, FCul_PTD02373.1, FCul_PTD03770.1, FCul_PTD03771.1, FCul_PTD04165.1, FCul_PTD06622.1, FCul_PTD08527.1, FCul_PTD08528.1, FCul_PTD08676.1, FCul_PTD10938.1	FFUJ_00068m.01, FFUJ_00074m.01, FFUJ_00153m.01, FFUJ_00209m.01, FFUJ_02102m.01, FFUJ_03775m.01, FFUJ_03898m.01, FFUJ_05505m.01, FFUJ_06786m.01, FFUJ_08189m.01, FFUJ_10305m.01, FFUJ_10335m.01, FFUJ_10575m.01, FFUJ_11315m.01, FFUJ_11727m.01, FFUJ_12344m.01, FFUJ_14146m.01	FGSG_02409T0, FGSG_03995T0, FGSG_04622T0, FGSG_04632T0, FGSG_04894T0, FGSG_08248T0, FGSG_13510T0, FGSG_13824T0	Fman_CVK84937.1, Fman_CVK85018.1, Fman_CVK85085.1, Fman_CVK85091.1, Fman_CVK91303.1, Fman_CVK94501.1, Fman_CVK94865.1, Fman_CVK94916.1, Fman_CVK94918.1, Fman_CVK95326.1, Fman_CVK97438.1, Fman_CVL02190.1, Fman_CVL05373.1, Fman_CVL08666.1	Fox_PCD23551.1, Fox_PCD23556.1, Fox_PCD23822.1, Fox_PCD23823.1, Fox_PCD26267.1, Fox_PCD29401.1, Fox_PCD31330.1, Fox_PCD34709.1, Fox_PCD41069.1, Fox_PCD42318.1, Fox_PCD42319.1, Fox_PCD42379.1, Fox_PCD46452.1, Fox_PCD46579.1	FPRN_01856n, FPRN_01931n, FPRN_02004n, FPRN_03502n, FPRN_03592n, FPRN_04069n, FPRN_05416n, FPRN_07094n, FPRN_07299n, FPRN_10809n, FPRN_11461n, FPRN_12858n, FPRN_13200n, FPRN_13228n, FPRN_13229n, FPRN_14229n, FPRN_14230n, FPRN_15065n, FPRN_15079n, FPRN_15096n	FPSE_02000T0, FPSE_03987T0, FPSE_05282T0, FPSE_07809T0, FPSE_08083T0, FPSE_08095T0, FPSE_10676T0	RGP59031.1, RGP61626.1, RGP62646.1, RGP64290.1, RGP64299.1, RGP67339.1, RGP70106.1	Fver_RBQ64693.1, Fver_RBQ67175.1, Fver_RBQ73121.1, Fver_RBQ73603.1, Fver_RBQ73867.1, Fver_RBQ74906.1, Fver_RBQ75684.1, Fver_RBQ75719.1, Fver_RBQ76466.1, Fver_RBQ81388.1	Fusvirg10586.t1, Fusvirg10924.t1, Fusvirg11030.t1, Fusvirg12507.t1, Fusvirg12848.t1, Fusvirg13053.t1, Fusvirg13437.t1, Fusvirg136.t1, Fusvirg1662.t1, Fusvirg2944.t1, Fusvirg3076.t1, Fusvirg3804.t1, Fusvirg8920.t1, Fusvirg912.t1, Fusvirg9742.t1	MAC_08543n	MAJ_00416n, MAJ_08199n, MAJ_09664n		MAN_04068n	MBR_02251n, MBR_09998n	MGU_04351n, MGU_07785n, MGU_09743n, MGU_11668n		MAA_01932n	Triaru_rna1147, Triaru_rna1385, Triaru_rna5303, Triaru_rna73, Triaru_rna9229, Triaru_rna9230	Trias1_145479, Trias1_43583, Trias1_56155, Trias1_94481	Tatro_146839, Tatro_242405, Tatro_316153, Tatro_322971, Tatro_41622, Tatro_94382	Trici_PTB61400.1, Trici_PTB62037.1, Trici_PTB63414.1, Trici_PTB65045.1, Trici_PTB65093.1, Trici_PTB65569.1	TrigamTGAM01_00313T0, TrigamTGAM01_01048T0, TrigamTGAM01_03913T0, TrigamTGAM01_04208T0, TrigamTGAM01_04569T0, TrigamTGAM01_07057T0	Trigui_OPB35985, Trigui_OPB36150, Trigui_OPB38901, Trigui_OPB40535, Trigui_OPB43300, Trigui_OPB44990	Triha_101899, Triha_144153, Triha_19243, Triha_19673, Triha_495690, Triha_502264, Triha_507943, Triha_508741, Triha_535856, Triha_98298, Triha_9957	Tripar1_rna3350, Tripar1_rna4076, Tripar1_rna4079, Tripar1_rna4080	Tvirens_113166, Tvirens_149971, Tvirens_155869, Tvirens_156499, Tvirens_158638, Tvirens_158985, Tvirens_159631, Tvirens_201943, Tvirens_202804, Tvirens_44835, Tvirens_68568	Ascsa1_10424, Ascsa1_9236	Phisc1_133939, Phisc1_133942, Phisc1_259688, Phisc1_259734, Phisc1_494046, Phisc1_558574, Phisc1_581937, Phisc1_587891, Phisc1_589140, Phisc1_591281, Phisc1_593058, Phisc1_642613, Phisc1_651612, Phisc1_667608, Phisc1_674608, Phisc1_685948, Phisc1_689860, Phisc1_691323, Phisc1_692455, Phisc1_699451, Phisc1_705581, Phisc1_725998, Phisc1_741301, Phisc1_741603, Phisc1_752926, Phisc1_774610, Phisc1_77…	Xylhe1_251040		KEY67099.1, KEY69342.1, KEY71726.1, KEY73551.1, KEY73796.1	jgi_Tolinf1_190823_TINF01554, jgi_Tolinf1_194499_TINF04781	TolopKND93066.1	Beaba1_10142, Beaba1_5048, Beaba1_5593	Cormi1_1727, Cormi1_4800, Cormi1_5443, Cormi1_7089	Ampqui1_127831, Ampqui1_583573	Dicpug12467.t1, Dicpug2711.t1, Dicpug3257.t1, Dicpug7127.t1, Dicpug7557.t1, Dicpug8886.t1	XP_035339331.1, XP_035340242.1, XP_035341326.1, XP_035342930.1, XP_035347721.1
OG0000105										FCul_PTD04008.1, FCul_PTD07987.1, FCul_PTD08661.1, FCul_PTD09942.1, FCul_PTD10679.1, FCul_PTD11993.1	FFUJ_01916m.01, FFUJ_02890m.01, FFUJ_03047m.01, FFUJ_05454m.01, FFUJ_06360m.01, FFUJ_06460m.01, FFUJ_06986m.01, FFUJ_08134m.01, FFUJ_10646m.01, FFUJ_10706m.01, FFUJ_14626m.01	FGSG_01687T0, FGSG_06824T0, FGSG_06968T0, FGSG_08284T0, FGSG_11023T0, FGSG_13201T0	Fman_CVK85733.1, Fman_CVK86460.1, Fman_CVK88958.1, Fman_CVK89221.1, Fman_CVK91217.1, Fman_CVK91317.1, Fman_CVK92157.1, Fman_CVK95459.1, Fman_CVK95563.1, Fman_CVK98739.1, Fman_CVK98930.1, Fman_CVL02695.1, Fman_CVL05314.1	Fox_PCD20270.1, Fox_PCD24661.1, Fox_PCD26594.1, Fox_PCD26661.1, Fox_PCD31378.1, Fox_PCD32762.1, Fox_PCD33659.1, Fox_PCD33728.1, Fox_PCD34878.1, Fox_PCD37177.1, Fox_PCD37805.1, Fox_PCD37971.1, Fox_PCD42135.1, Fox_PCD44771.1	FPRN_00191n, FPRN_04515n, FPRN_04674n, FPRN_06400n, FPRN_06863n, FPRN_08620n, FPRN_09508n, FPRN_10858n, FPRN_13550n, FPRN_13613n	FPSE_02460T0, FPSE_04752T0, FPSE_05529T0, FPSE_09525T0, FPSE_10541T0, FPSE_11475T0, FPSE_11841T0	RGP59156.1, RGP59529.1, RGP59811.1, RGP60837.1, RGP60880.1, RGP62074.1, RGP63756.1, RGP69539.1	Fver_RBQ75401.1, Fver_RBQ78719.1, Fver_RBQ80261.1, Fver_RBQ80418.1	Fusvirg12009.t1, Fusvirg12299.t1, Fusvirg14797.t1, Fusvirg1772.t1, Fusvirg2418.t1, Fusvirg2582.t1, Fusvirg3155.t1, Fusvirg8466.t1		MAJ_11092n, MAJ_11405n		MAN_03002n	MBR_00993n	MGU_07729n, MGU_10696n		MAA_07197n	Triaru_rna2644, Triaru_rna4683, Triaru_rna6354, Triaru_rna6890, Triaru_rna7360, Triaru_rna9560, Triaru_rna9820	Trias1_128396, Trias1_146607, Trias1_192727, Trias1_356882, Trias1_46606	Tatro_214714, Tatro_217934, Tatro_241425, Tatro_28199, Tatro_286255, Tatro_289500, Tatro_88640	Trici_PTB64137.1, Trici_PTB64820.1, Trici_PTB65044.1, Trici_PTB66093.1, Trici_PTB66528.1, Trici_PTB67902.1, Trici_PTB68150.1, Trici_PTB70708.1	TrigamTGAM01_00969T0, TrigamTGAM01_01308T0, TrigamTGAM01_02552T0, TrigamTGAM01_06791T0, TrigamTGAM01_08383T0, TrigamTGAM01_09840T0, TrigamTGAM01_09980T0, TrigamTGAM01_10397T0	Trigui_OPB36068, Trigui_OPB39562, Trigui_OPB42794, Trigui_OPB45204, Trigui_OPB45438, Trigui_OPB46701	Triha_101334, Triha_110871, Triha_152443, Triha_21866, Triha_242996, Triha_324498, Triha_455202, Triha_48260, Triha_488688, Triha_494677, Triha_497566, Triha_502958, Triha_506948, Triha_515698, Triha_531959, Triha_76981, Triha_99558	Tripar1_rna3737, Tripar1_rna3954, Tripar1_rna5998, Tripar1_rna8417	Tvirens_119702, Tvirens_127331, Tvirens_130355, Tvirens_149930, Tvirens_163926, Tvirens_202464, Tvirens_222184, Tvirens_33951, Tvirens_66879, Tvirens_8674, Tvirens_9435	Ascsa1_1908, Ascsa1_2517, Ascsa1_2596, Ascsa1_3621, Ascsa1_4107, Ascsa1_4567, Ascsa1_5125, Ascsa1_5261, Ascsa1_56, Ascsa1_5846, Ascsa1_8293	Phisc1_155397, Phisc1_446379, Phisc1_561096, Phisc1_585760, Phisc1_656375, Phisc1_660834, Phisc1_679418, Phisc1_681111, Phisc1_691066, Phisc1_727267, Phisc1_727941, Phisc1_732019, Phisc1_735363, Phisc1_743837	Xylhe1_237422, Xylhe1_259977, Xylhe1_265034, Xylhe1_281388		KEY63920.1, KEY64115.1, KEY66068.1, KEY68207.1, KEY70592.1, KEY71296.1, KEY71444.1, KEY71691.1, KEY74420.1, KEY74474.1, KEY74674.1		TolopKND93764.1	Beaba1_1217, Beaba1_8420, Beaba1_8781	Cormi1_3052, Cormi1_5357, Cormi1_9307		Dicpug1474.t1, Dicpug9992.t1, Dicpug9993.t1	XP_035339383.1, XP_035340042.1, XP_035340551.1, XP_035340620.1, XP_035341658.1, XP_035341782.1, XP_035342123.1, XP_035343931.1, XP_035344180.1, XP_035344470.1, XP_035344802.1, XP_035346474.1, XP_035347649.1, XP_035348070.1, XP_035350940.1	Colch1_mrna_1019, Colch1_mrna_2366, Colch1_mrna_3712
OG0000122										FCul_PTD02126.1, FCul_PTD02962.1, FCul_PTD06163.1, FCul_PTD11940.1, FCul_PTD12016.1	FFUJ_01697m.01, FFUJ_01698m.01, FFUJ_02003m.01, FFUJ_02005m.01, FFUJ_03632m.01, FFUJ_06466m.01, FFUJ_06532m.01, FFUJ_07115m.01, FFUJ_09135m.01, FFUJ_10578m.01, FFUJ_11231m.01, FFUJ_13869m.01, FFUJ_13870m.01, FFUJ_13876m.01, FFUJ_13877m.01, FFUJ_14368m.01	FGSG_00963T0, FGSG_01507T0, FGSG_08138T0, FGSG_11649T0	Fman_CVK84389.1, Fman_CVK85972.1, Fman_CVK87825.1, Fman_CVK87827.1, Fman_CVK91322.1, Fman_CVK91431.1, Fman_CVK92357.1, Fman_CVK95331.1, Fman_CVK96837.1, Fman_CVK96838.1, Fman_CVK96841.1, Fman_CVK96845.1, Fman_CVL00342.1, Fman_CVL02102.1, Fman_CVL02625.1, Fman_CVL02627.1, Fman_CVL03077.1, Fman_CVL03079.1, Fman_CVL08447.1, Fman_CVL08720.1	Fox_PCD21384.1, Fox_PCD21915.1, Fox_PCD22207.1, Fox_PCD24539.1, Fox_PCD24796.1, Fox_PCD26527.1, Fox_PCD32616.1, Fox_PCD35011.1, Fox_PCD35976.1, Fox_PCD42743.1, Fox_PCD44695.1, Fox_PCD44697.1, Fox_PCD44980.1, Fox_PCD44981.1, Fox_PCD46053.1	FPRN_00108n, FPRN_00110n, FPRN_00406n, FPRN_00407n, FPRN_01442n, FPRN_03421n, FPRN_05255n, FPRN_06714n, FPRN_07428n, FPRN_08461n, FPRN_09605n, FPRN_09673n, FPRN_09873n, FPRN_11166n, FPRN_11168n, FPRN_11171n, FPRN_13479n	FPSE_01455T0, FPSE_03719T0, FPSE_05010T0, FPSE_05461T0, FPSE_09023T0	RGP59191.1, RGP59827.1, RGP61005.1, RGP70262.1, RGP71465.1, RGP72090.1, RGP75395.1	Fver_RBQ65335.1, Fver_RBQ66768.1, Fver_RBQ69352.1, Fver_RBQ70130.1, Fver_RBQ70325.1, Fver_RBQ72280.1, Fver_RBQ77940.1, Fver_RBQ80674.1, Fver_RBQ80694.1	Fusvirg10039.t1, Fusvirg10889.t1, Fusvirg11814.t1, Fusvirg11815.t1, Fusvirg12894.t1, Fusvirg12900.t1, Fusvirg14157.t1, Fusvirg14431.t1, Fusvirg14947.t1, Fusvirg188.t1, Fusvirg6013.t1, Fusvirg6019.t1, Fusvirg676.t1, Fusvirg7866.t1, Fusvirg7868.t1, Fusvirg7871.t1	MAC_01549n	MAJ_02483n, MAJ_06431n, MAJ_06432n, MAJ_06433n, MAJ_11289n	MAM_00575n	MAN_08195n	MBR_02714n	MGU_00300n	MRI_007688n	MAA_02385n, MAA_08424n	Triaru_rna4015	Trias1_22664, Trias1_55622	Tatro_173336	Trici_PTB62353.1	TrigamTGAM01_01900T0	Trigui_OPB36814	Triha_83763	Tripar1_rna1494	Tvirens_124089, Tvirens_206447, Tvirens_219708, Tvirens_61051		Phisc1_106137, Phisc1_148693, Phisc1_266617, Phisc1_320965, Phisc1_489628, Phisc1_509576, Phisc1_509611, Phisc1_509659, Phisc1_736524, Phisc1_784427, Phisc1_784428			KEY64089.1, KEY64706.1, KEY64707.1, KEY66970.1, KEY68223.1, KEY73922.1, KEY74615.1, KEY74980.1	jgi_Tolinf1_199134_TINF09049	TolopKND90802.1	Beaba1_6740, Beaba1_6741	Cormi1_3260, Cormi1_3261, Cormi1_4891		Dicpug3647.t1		Colch1_mrna_337, Colch1_mrna_7098
OG0000141										FCul_PTD02984.1, FCul_PTD04332.1, FCul_PTD05063.1, FCul_PTD11723.1	FFUJ_02437m.01, FFUJ_03879m.01, FFUJ_11137m.01, FFUJ_14290m.01	FGSG_00119T0, FGSG_04821T0, FGSG_07737T0, FGSG_10508T0, FGSG_11061T0	Fman_CVK89853.1, Fman_CVK91297.1, Fman_CVK94091.1, Fman_CVK94318.1, Fman_CVK96158.1, Fman_CVK98860.1, Fman_CVL02542.1, Fman_CVL02631.1, Fman_CVL08157.1	Fox_PCD26493.1, Fox_PCD27104.1, Fox_PCD31337.1, Fox_PCD37368.1, Fox_PCD43168.1, Fox_PCD44603.1, Fox_PCD44629.1	FPRN_01946n, FPRN_03482n, FPRN_04071n, FPRN_08533n, FPRN_09583n, FPRN_09700n, FPRN_12097n, FPRN_12098n, FPRN_14046n	FPSE_00743T0, FPSE_02419T0, FPSE_03035T0, FPSE_03391T0, FPSE_04056T0	RGP64697.1, RGP69547.1, RGP70269.1	Fver_RBQ67158.1, Fver_RBQ70494.1, Fver_RBQ77434.1, Fver_RBQ77989.1	Fusvirg11825.t1, Fusvirg13024.t1, Fusvirg14145.t1, Fusvirg1806.t1, Fusvirg210.t1, Fusvirg6241.t1, Fusvirg7684.t1, Fusvirg8628.t1	MAC_02004n, MAC_06185n, MAC_06975n, MAC_08967n	MAJ_06230n, MAJ_08107n, MAJ_09514n, MAJ_09515n	MAM_06513n	MAN_00059n, MAN_06153n, MAN_08918n, MAN_09418n, MAN_10201n	MBR_08978n, MBR_09964n, MBR_10282n	MGU_06767n, MGU_07907n		MAA_04760n, MAA_06751n, MAA_08328n, MAA_08610n, MAA_09511n, MAA_09524n, MAA_10285n, MAA_11563n	Triaru_rna2141, Triaru_rna3649, Triaru_rna4802, Triaru_rna4921, Triaru_rna9670	Trias1_107741, Trias1_191120, Trias1_248954, Trias1_268357, Trias1_447277, Trias1_453279, Trias1_54568, Trias1_54680, Trias1_68632	Tatro_163125, Tatro_164503, Tatro_175603, Tatro_182228, Tatro_185950, Tatro_251378, Tatro_285954, Tatro_289101, Tatro_294571, Tatro_305383, Tatro_311879, Tatro_317167, Tatro_318027, Tatro_319773, Tatro_84875	Trici_PTB62050.1, Trici_PTB64677.1, Trici_PTB65210.1, Trici_PTB66170.1, Trici_PTB69279.1, Trici_PTB69396.1, Trici_PTB70808.1	TrigamTGAM01_00132T0, TrigamTGAM01_00165T0, TrigamTGAM01_00824T0, TrigamTGAM01_01910T0, TrigamTGAM01_02493T0, TrigamTGAM01_06616T0, TrigamTGAM01_07517T0, TrigamTGAM01_10567T0	Trigui_OPB36630, Trigui_OPB37609, Trigui_OPB38239, Trigui_OPB38929, Trigui_OPB41115, Trigui_OPB43697, Trigui_OPB45354, Trigui_OPB46730	Triha_141304, Triha_2561, Triha_298062, Triha_481612, Triha_488150, Triha_491969, Triha_510498, Triha_524676, Triha_557509, Triha_56883, Triha_6509, Triha_68130, Triha_71562, Triha_78376, Triha_91816	Tripar1_rna1182, Tripar1_rna5730, Tripar1_rna8572	Tvirens_116979, Tvirens_123746, Tvirens_127290, Tvirens_150197, Tvirens_152503, Tvirens_201202, Tvirens_202514, Tvirens_217707, Tvirens_221367, Tvirens_223467, Tvirens_223558, Tvirens_223590, Tvirens_34224, Tvirens_48046, Tvirens_60500, Tvirens_62850, Tvirens_63983	Ascsa1_2100	Phisc1_670333, Phisc1_725319, Phisc1_732597, Phisc1_734941, Phisc1_742517	Xylhe1_102685, Xylhe1_102689		KEY65507.1, KEY69191.1, KEY69299.1, KEY74960.1	jgi_Tolinf1_197430_TINF07572, jgi_Tolinf1_198657_TINF09079	TolopKND87725.1			Ampqui1_274856, Ampqui1_447181	Dicpug10655.t1	XP_035344054.1, XP_035347434.1, XP_035348615.1, XP_035350739.1
OG0000246		ETyphina_1.0g4211.t1, ETyphina_1.0g6144.t1	E_amag1529.t1	Ebromicola_E7626g6875.t1, Ebromicola_E7626g7568.t1	E_elyg6641.t1	EfeFl1g4818.t1, EfeFl1g7407.t1			Einebrians_E818g3514.t1, Einebrians_E818g6321.t1	FCul_PTD02495.1, FCul_PTD06336.1	FFUJ_10988m.01, FFUJ_11702m.01, FFUJ_11858m.01, FFUJ_11985m.01, FFUJ_12846m.01, FFUJ_12950m.01	FGSG_13953T0	Fman_CVK85921.1, Fman_CVK95947.1, Fman_CVL03575.1, Fman_CVL04057.1, Fman_CVL06882.1, Fman_CVL06998.1, Fman_CVL07405.1, Fman_CVL08198.1, Fman_CVL08861.1, Fman_CVL08888.1, Fman_CVL09254.1, Fman_CVL09289.1	Fox_PCD21287.1, Fox_PCD21318.1, Fox_PCD21321.1, Fox_PCD21342.1, Fox_PCD21344.1, Fox_PCD21354.1, Fox_PCD21447.1, Fox_PCD21519.1, Fox_PCD21520.1, Fox_PCD21742.1, Fox_PCD21772.1, Fox_PCD21916.1, Fox_PCD22106.1, Fox_PCD22176.1, Fox_PCD22189.1, Fox_PCD22196.1, Fox_PCD22210.1, Fox_PCD22265.1, Fox_PCD23268.1, Fox_PCD25445.1, Fox_PCD25531.1, Fox_PCD26961.1	FPRN_06742n, FPRN_11944n, FPRN_12037n, FPRN_13893n, FPRN_14782n, FPRN_14911n	FPSE_02847T0, FPSE_03273T0, FPSE_05523T0, FPSE_05524T0, FPSE_08167T0	RGP58414.1, RGP58814.1, RGP63929.1, RGP64188.1	Fver_RBQ64996.1, Fver_RBQ67893.1, Fver_RBQ79832.1, Fver_RBQ80884.1	Fusvirg10977.t1, Fusvirg10992.t1, Fusvirg12091.t1, Fusvirg12955.t1, Fusvirg12963.t1, Fusvirg13003.t1, Fusvirg13191.t1, Fusvirg13194.t1, Fusvirg13213.t1, Fusvirg13316.t1, Fusvirg13476.t1, Fusvirg14056.t1, Fusvirg14123.t1, Fusvirg14509.t1, Fusvirg14587.t1, Fusvirg14747.t1, Fusvirg14788.t1, Fusvirg14792.t1	MAC_00147n, MAC_00164n, MAC_02785n, MAC_03609n, MAC_06627n, MAC_07501n, MAC_07694n, MAC_08231n, MAC_08870n, MAC_09341n, MAC_09797n	MAJ_03380n, MAJ_06995n, MAJ_09171n, MAJ_10711n, MAJ_11022n, MAJ_11223n, MAJ_11376n	MAM_05004n			MGU_09556n, MGU_10547n	MRI_000025n, MRI_000048n, MRI_001551n, MRI_001765n, MRI_003732n, MRI_003804n	MAA_00120n, MAA_00901n, MAA_10060n	Triaru_rna8438	Trias1_133222, Trias1_143165	Tatro_156068, Tatro_176541			Trigui_OPB38469	Triha_193135, Triha_534891		Tvirens_127343, Tvirens_155730	Ascsa1_10373					jgi_Tolinf1_189988_TINF00027, jgi_Tolinf1_199877_TINF09867	TolopKND86218.1, TolopKND86762.1, TolopKND88303.1	Beaba1_10235, Beaba1_10343, Beaba1_2887, Beaba1_6227, Beaba1_9288	Cormi1_2399, Cormi1_8252, Cormi1_9032, Cormi1_9071, Cormi1_9236, Cormi1_9486, Cormi1_9595, Cormi1_9596	Ampqui1_536750	Dicpug12539.t1, Dicpug12782.t1, Dicpug12820.t1, Dicpug12861.t1, Dicpug12975.t1, Dicpug12976.t1, Dicpug12978.t1
OG0000541	EpiBra_1.0g978.t1	ETyphina_1.0g2555.t1	E_amag1113.t1	Ebromicola_E7626g1301.t1	E_elyg3169.t1	EfeFl1g743.t1	Egansuensis_E7080g1675.t1, Egansuensis_E7080g4154.t1, Egansuensis_E7080g7580.t1	EpiGly_1.0g1195.t1, EpiGly_1.0g1515.t1, EpiGly_1.0g1841.t1, EpiGly_1.0g1842.t1, EpiGly_1.0g2706.t1, EpiGly_1.0g2707.t1, EpiGly_1.0g2708.t1, EpiGly_1.0g4007.t1, EpiGly_1.0g4094.t1, EpiGly_1.0g466.t1, EpiGly_1.0g4689.t1, EpiGly_1.0g5181.t1, EpiGly_1.0g5413.t1, EpiGly_1.0g5414.t1, EpiGly_1.0g742.t1, EpiGly_1.0g833.t1	Einebrians_E818g4001.t1, Einebrians_E818g6995.t1	FCul_PTD06070.1	FFUJ_06097m.01, FFUJ_06581m.01, FFUJ_10175m.01, FFUJ_14086m.01	FGSG_04702T0, FGSG_08414T0	Fman_CVK85153.1, Fman_CVK90922.1, Fman_CVK91501.1, Fman_CVK96584.1, Fman_CVK97929.1, Fman_CVL06164.1, Fman_CVL07392.1, Fman_CVL07482.1	Fox_PCD28639.1, Fox_PCD32570.1, Fox_PCD33021.1, Fox_PCD42933.1	FPRN_09253n, FPRN_09717n, FPRN_10958n, FPRN_12101n	FPSE_11937T0	RGP63527.1, RGP71157.1	Fver_RBQ70236.1, Fver_RBQ70377.1, Fver_RBQ71994.1, Fver_RBQ80767.1	Fusvirg11016.t1, Fusvirg11018.t1, Fusvirg11786.t1, Fusvirg13517.t1, Fusvirg3799.t1, Fusvirg4669.t1, Fusvirg4670.t1, Fusvirg4683.t1, Fusvirg5200.t1, Fusvirg5495.t1	MAC_01567n	MAJ_02465n		MAN_08215n	MBR_02733n	MGU_00281n	MRI_007832n	MAA_02404n						Trigui_OPB37488	Triha_517718				Phisc1_745392				jgi_Tolinf1_199151_TINF09190	TolopKND90696.1	Beaba1_3012	Cormi1_3106	Ampqui1_437539	Dicpug11711.t1, Dicpug11892.t1, Dicpug11895.t1, Dicpug891.t1	XP_035345867.1, XP_035345980.1, XP_035347707.1, XP_035348322.1, XP_035348987.1, XP_035350898.1, XP_035350929.1
[truncated: 18 more columns]

## Sheet: F_contraction_sig
Orthogroup	EpiBra.aa	EpiTy.aa	Epiam.aa	Epibro.aa	Epiel.aa	Epife.aa	Epiga.aa	Epigl.aa	Epiin.aa	Fuscu.aa	Fusfu.aa	Fusgr.aa	Fusma.aa	Fusox.aa	Fuspr.aa	Fusps.aa	Fussp.aa	Fusve.aa	Fusvi.aa	Metac.aa	Metaj.aa	Metam.aa	Metan.aa	Metbr.aa	Metgu.aa	Metri.aa	Metro.aa	Triar.aa	Trias.aa	Triat.aa	Trici.aa	Triga.aa	Trigu.aa	Triha.aa	Tripa.aa	Trivi.aa	Zendo_Ascsa1.aa	Zendo_Phisc1.aa	Zendo_Xylhe1.aa	Zin_Claviceps_purpurea.aa	Zin_Stachybotrys_chartarum.aa	Zin_Tolinf1.aa	Zin_Tolypocladium_ophioglossoides.aa	Zinsec_Beaba1.aa	Zinsec_Cormi1.aa	Zmycro_Ampqui1.aa	Zmycro_Dicyma_pulvinata.aa	Zmycro_Talaromycesrugulosus.aa	Zplant0_Colch.aa
OG0000008	EpiBra_1.0g3685.t1, EpiBra_1.0g3787.t1, EpiBra_1.0g3789.t1, EpiBra_1.0g3790.t1, EpiBra_1.0g3791.t1, EpiBra_1.0g4374.t1, EpiBra_1.0g4635.t1, EpiBra_1.0g7024.t1, EpiBra_1.0g7467.t1	ETyphina_1.0g1659.t1, ETyphina_1.0g1661.t1, ETyphina_1.0g1662.t1, ETyphina_1.0g1663.t1, ETyphina_1.0g3557.t1, ETyphina_1.0g4275.t1, ETyphina_1.0g6014.t1, ETyphina_1.0g7082.t1, ETyphina_1.0g7399.t1	E_amag2370.t1, E_amag2768.t1, E_amag4472.t1, E_amag4473.t1, E_amag4475.t1, E_amag461.t1, E_amag6226.t1	Ebromicola_E7626g1908.t1, Ebromicola_E7626g2271.t1, Ebromicola_E7626g2489.t1, Ebromicola_E7626g4725.t1, Ebromicola_E7626g6264.t1, Ebromicola_E7626g6265.t1, Ebromicola_E7626g6266.t1, Ebromicola_E7626g7397.t1, Ebromicola_E7626g7424.t1	E_elyg3381.t1, E_elyg4721.t1, E_elyg7298.t1	EfeFl1g1832.t1, EfeFl1g3395.t1, EfeFl1g4947.t1, EfeFl1g5283.t1, EfeFl1g5424.t1, EfeFl1g6012.t1, EfeFl1g6013.t1, EfeFl1g6767.t1, EfeFl1g7015.t1	Egansuensis_E7080g1029.t1, Egansuensis_E7080g2986.t1, Egansuensis_E7080g3497.t1, Egansuensis_E7080g5074.t1, Egansuensis_E7080g5075.t1, Egansuensis_E7080g6337.t1, Egansuensis_E7080g6363.t1, Egansuensis_E7080g6577.t1, Egansuensis_E7080g6578.t1, Egansuensis_E7080g7019.t1	EpiGly_1.0g3059.t1, EpiGly_1.0g3061.t1, EpiGly_1.0g3510.t1, EpiGly_1.0g3704.t1, EpiGly_1.0g374.t1, EpiGly_1.0g375.t1	Einebrians_E818g1485.t1, Einebrians_E818g2436.t1, Einebrians_E818g2442.t1, Einebrians_E818g4781.t1, Einebrians_E818g5639.t1, Einebrians_E818g5770.t1, Einebrians_E818g5957.t1, Einebrians_E818g7137.t1, Einebrians_E818g7602.t1, Einebrians_E818g7674.t1, Einebrians_E818g7675.t1	FCul_PTD06282.1, FCul_PTD06760.1, FCul_PTD09554.1, FCul_PTD11912.1	FFUJ_01888m.01, FFUJ_03868m.01, FFUJ_03872m.01, FFUJ_09147m.01, FFUJ_10432m.01, FFUJ_12527m.01, FFUJ_12732m.01	FGSG_01673T0, FGSG_04662T0, FGSG_07066T0, FGSG_11471T0, FGSG_11523T0	Fman_CVK94355.1, Fman_CVK94361.1, Fman_CVK97692.1, Fman_CVL00322.1, Fman_CVL02736.1, Fman_CVL06801.1	Fox_PCD25047.1, Fox_PCD25261.1, Fox_PCD30351.1, Fox_PCD44794.1	FPRN_00217n, FPRN_03504n, FPRN_03508n, FPRN_09861n, FPRN_11838n, FPRN_13331n	FPSE_08146T0, FPSE_09345T0, FPSE_11487T0	RGP61062.1, RGP61942.1, RGP63952.1, RGP64973.1, RGP69052.1	Fver_RBQ69501.1, Fver_RBQ71926.1, Fver_RBQ77241.1	Fusvirg3073.t1, Fusvirg8389.t1	MAC_01453n, MAC_02137n, MAC_02170n, MAC_02171n, MAC_02325n, MAC_02471n, MAC_04452n, MAC_04456n, MAC_05684n, MAC_05748n, MAC_06311n, MAC_06565n, MAC_08864n, MAC_09151n, MAC_09526n, MAC_09651n, MAC_09653n, MAC_09654n	MAJ_01119n, MAJ_01120n, MAJ_03231n, MAJ_03375n, MAJ_07103n, MAJ_07496n, MAJ_08453n, MAJ_09445n, MAJ_09656n, MAJ_09657n, MAJ_09813n, MAJ_09814n, MAJ_09816n, MAJ_11168n, MAJ_11169n, MAJ_11513n	MAM_00426n, MAM_02442n, MAM_06632n, MAM_06892n, MAM_07290n, MAM_07350n, MAM_08397n	MAN_00048n, MAN_03147n, MAN_03148n, MAN_05484n, MAN_06324n, MAN_06325n, MAN_06327n, MAN_06344n, MAN_07192n, MAN_07718n, MAN_07927n, MAN_08988n, MAN_09218n	MBR_00637n, MBR_01135n, MBR_01136n, MBR_05877n, MBR_06293n, MBR_07731n, MBR_08597n, MBR_09135n, MBR_09362n, MBR_09483n, MBR_09485n, MBR_09505n, MBR_09507n, MBR_09508n, MBR_10088n, MBR_10650n, MBR_10651n	MGU_00907n, MGU_01320n, MGU_01381n, MGU_05287n, MGU_06809n, MGU_07133n, MGU_07134n, MGU_07794n, MGU_07795n, MGU_07973n, MGU_08371n, MGU_08373n, MGU_08596n, MGU_08681n, MGU_09894n, MGU_09896n, MGU_09897n, MGU_10344n, MGU_10607n, MGU_10608n	MRI_000059n, MRI_000080n, MRI_000181n, MRI_000747n, MRI_000992n, MRI_000993n, MRI_001776n, MRI_002341n, MRI_003596n, MRI_005896n	MAA_00345n, MAA_06023n, MAA_06248n, MAA_06597n, MAA_06599n, MAA_06600n, MAA_06949n, MAA_07997n, MAA_07998n, MAA_08395n, MAA_08712n, MAA_09016n	Triaru_rna10085, Triaru_rna1308, Triaru_rna2385, Triaru_rna2671, Triaru_rna2672, Triaru_rna2673, Triaru_rna670, Triaru_rna7307, Triaru_rna7396, Triaru_rna8601, Triaru_rna8959, Triaru_rna8960, Triaru_rna8962	Trias1_104336, Trias1_164496, Trias1_194351, Trias1_29993, Trias1_29994, Trias1_32205, Trias1_454983, Trias1_458587, Trias1_62132, Trias1_68703, Trias1_70290, Trias1_80378, Trias1_84843	Tatro_179057, Tatro_210245, Tatro_278807, Tatro_305832, Tatro_307986, Tatro_323107, Tatro_41843, Tatro_48471, Tatro_49480	Trici_PTB61714.1, Trici_PTB61715.1, Trici_PTB61716.1, Trici_PTB62039.1, Trici_PTB62040.1, Trici_PTB62103.1, Trici_PTB62195.1, Trici_PTB63243.1, Trici_PTB63385.1, Trici_PTB63387.1, Trici_PTB63601.1, Trici_PTB65659.1, Trici_PTB65858.1, Trici_PTB65859.1, Trici_PTB67743.1	TrigamTGAM01_01985T0, TrigamTGAM01_01986T0, TrigamTGAM01_03072T0, TrigamTGAM01_06796T0, TrigamTGAM01_07247T0, TrigamTGAM01_08357T0, TrigamTGAM01_08358T0, TrigamTGAM01_08372T0	Trigui_OPB39075, Trigui_OPB39299, Trigui_OPB39300, Trigui_OPB40731, Trigui_OPB42123, Trigui_OPB42705, Trigui_OPB43752, Trigui_OPB43753, Trigui_OPB44626, Trigui_OPB44627, Trigui_OPB44699, Trigui_OPB44966, Trigui_OPB45897, Trigui_OPB45898, Trigui_OPB46504, Trigui_OPB46521	Triha_100297, Triha_100359, Triha_100479, Triha_101680, Triha_101951, Triha_102651, Triha_102659, Triha_10467, Triha_10633, Triha_107577, Triha_12007, Triha_127017, Triha_13734, Triha_154464, Triha_21831, Triha_303836, Triha_319892, Triha_480153, Triha_485059, Triha_486546, Triha_487598, Triha_490756, Triha_492942, Triha_502087, Triha_506902, Triha_524423, Triha_527925, Triha_532221, Triha_533497…	Tripar1_rna1555, Tripar1_rna1842, Tripar1_rna1843, Tripar1_rna2941, Tripar1_rna2942, Tripar1_rna4078, Tripar1_rna6660, Tripar1_rna668	Tvirens_111968, Tvirens_129925, Tvirens_131309, Tvirens_140688, Tvirens_144910, Tvirens_148840, Tvirens_152199, Tvirens_224319, Tvirens_224862, Tvirens_228354, Tvirens_46478, Tvirens_53132, Tvirens_64879, Tvirens_66300, Tvirens_70487, Tvirens_70489, Tvirens_81530	Ascsa1_10053, Ascsa1_10356, Ascsa1_10358, Ascsa1_2593, Ascsa1_329, Ascsa1_4833, Ascsa1_5286, Ascsa1_5570, Ascsa1_7949, Ascsa1_7950	Phisc1_107084, Phisc1_183107, Phisc1_208018, Phisc1_287893, Phisc1_33966, Phisc1_467634, Phisc1_564048, Phisc1_573258, Phisc1_576834, Phisc1_589180, Phisc1_593491, Phisc1_600178, Phisc1_601883, Phisc1_602677, Phisc1_603510, Phisc1_603858, Phisc1_605148, Phisc1_615981, Phisc1_634620, Phisc1_639313, Phisc1_640955, Phisc1_640989, Phisc1_645897, Phisc1_661012, Phisc1_669143, Phisc1_676821, Phisc1_688…	Xylhe1_245949, Xylhe1_267311, Xylhe1_267312, Xylhe1_267314	CCE30761.1, CCE30871.1, CCE30873.1, CCE32632.1, CCE33628.1, CCE33731.1, CCE33732.1, CCE33737.1	KEY65290.1, KEY71909.1, KEY71910.1, KEY71912.1, KEY74797.1	jgi_Tolinf1_192196_TINF02561, jgi_Tolinf1_192197_TINF02453, jgi_Tolinf1_192294_TINF03367, jgi_Tolinf1_193004_TINF03550, jgi_Tolinf1_193315_TINF04079, jgi_Tolinf1_193384_TINF04075, jgi_Tolinf1_193385_TINF03998, jgi_Tolinf1_193506_TINF00213, jgi_Tolinf1_196023_TINF06010, jgi_Tolinf1_196024_TINF05822, jgi_Tolinf1_197528_TINF07644, jgi_Tolinf1_197529_TINF07519, jgi_Tolinf1_197530_TINF07498, jgi_Tolin…	TolopKND86115.1, TolopKND86455.1, TolopKND86886.1, TolopKND87851.1, TolopKND90074.1, TolopKND91180.1, TolopKND91184.1, TolopKND92312.1	Beaba1_19, Beaba1_196, Beaba1_199, Beaba1_2514, Beaba1_2944, Beaba1_3004, Beaba1_3006, Beaba1_3661, Beaba1_4184, Beaba1_4188, Beaba1_4190, Beaba1_4660, Beaba1_6802, Beaba1_7364, Beaba1_7638, Beaba1_7639, Beaba1_77, Beaba1_7706, Beaba1_7776, Beaba1_78, Beaba1_8121, Beaba1_9879, Beaba1_9880	Cormi1_1010, Cormi1_1011, Cormi1_2053, Cormi1_2054, Cormi1_2551, Cormi1_2553, Cormi1_2558, Cormi1_3125, Cormi1_3158, Cormi1_3465, Cormi1_4396, Cormi1_6288, Cormi1_6289, Cormi1_6477, Cormi1_6836, Cormi1_6837, Cormi1_7380, Cormi1_9361	Ampqui1_203922, Ampqui1_494444, Ampqui1_507779, Ampqui1_509835, Ampqui1_589758	Dicpug10397.t1, Dicpug2163.t1, Dicpug826.t1	XP_035339783.1, XP_035340275.1, XP_035340276.1, XP_035340884.1, XP_035341358.1, XP_035341359.1, XP_035341360.1, XP_035341362.1, XP_035341541.1, XP_035344364.1, XP_035346323.1, XP_035346943.1, XP_035346944.1, XP_035347177.1, XP_035348885.1, XP_035349381.1, XP_035349382.1, XP_035350106.1, XP_035350820.1, XP_035350995.1, XP_035350996.1	Colch1_mrna_1004, Colch1_mrna_10085, Colch1_mrna_1206, Colch1_mrna_1386, Colch1_mrna_2397, Colch1_mrna_554, Colch1_mrna_5592, Colch1_mrna_7655, Colch1_mrna_7710, Colch1_mrna_7737, Colch1_mrna_7790, Colch1_mrna_8290, Colch1_mrna_8400, Colch1_mrna_8401, Colch1_mrna_8936, Colch1_mrna_8948
[truncated: 18 more columns]

## Sheet: T_expansion_sig
Orthogroup	EpiBra.aa	EpiTy.aa	Epiam.aa	Epibro.aa	Epiel.aa	Epife.aa	Epiga.aa	Epigl.aa	Epiin.aa	Fuscu.aa	Fusfu.aa	Fusgr.aa	Fusma.aa	Fusox.aa	Fuspr.aa	Fusps.aa	Fussp.aa	Fusve.aa	Fusvi.aa	Metac.aa	Metaj.aa	Metam.aa	Metan.aa	Metbr.aa	Metgu.aa	Metri.aa	Metro.aa	Triar.aa	Trias.aa	Triat.aa	Trici.aa	Triga.aa	Trigu.aa	Triha.aa	Tripa.aa	Trivi.aa	Zendo_Ascsa1.aa	Zendo_Phisc1.aa	Zendo_Xylhe1.aa	Zin_Claviceps_purpurea.aa	Zin_Stachybotrys_chartarum.aa	Zin_Tolinf1.aa	Zin_Tolypocladium_ophioglossoides.aa	Zinsec_Beaba1.aa	Zinsec_Cormi1.aa	Zmycro_Ampqui1.aa	Zmycro_Dicyma_pulvinata.aa	Zmycro_Talaromycesrugulosus.aa	Zplant0_Colch.aa
OG0000002							Egansuensis_E7080g3521.t1, Egansuensis_E7080g4656.t1, Egansuensis_E7080g6442.t1		Einebrians_E818g3538.t1, Einebrians_E818g7559.t1	FCul_PTD01576.1, FCul_PTD02162.1, FCul_PTD02662.1, FCul_PTD02750.1, FCul_PTD03574.1, FCul_PTD04279.1, FCul_PTD05425.1, FCul_PTD05464.1, FCul_PTD05494.1, FCul_PTD05571.1, FCul_PTD07083.1, FCul_PTD07114.1, FCul_PTD07293.1, FCul_PTD07345.1, FCul_PTD07510.1, FCul_PTD07646.1, FCul_PTD08181.1, FCul_PTD08203.1, FCul_PTD08526.1, FCul_PTD08825.1, FCul_PTD08888.1, FCul_PTD09225.1, FCul_PTD09301.1, FCul_PTD…	FFUJ_00087m.01, FFUJ_00206m.01, FFUJ_00274m.01, FFUJ_00307m.01, FFUJ_01767m.01, FFUJ_01968m.01, FFUJ_02184m.01, FFUJ_02286m.01, FFUJ_02593m.01, FFUJ_03575m.01, FFUJ_03792m.01, FFUJ_03876m.01, FFUJ_03939m.01, FFUJ_03957m.01, FFUJ_04032m.01, FFUJ_04037m.01, FFUJ_05396m.01, FFUJ_05478m.01, FFUJ_05782m.01, FFUJ_05836m.01, FFUJ_06508m.01, FFUJ_06530m.01, FFUJ_06560m.01, FFUJ_06564m.01, FFUJ_06565m.01,…	FGSG_01556T0, FGSG_01725T0, FGSG_02393T0, FGSG_02830T0, FGSG_03117T0, FGSG_03337T0, FGSG_04565T0, FGSG_04802T0, FGSG_05850T0, FGSG_07348T0, FGSG_08060T0, FGSG_08120T0, FGSG_09350T0, FGSG_10602T0, FGSG_11107T0, FGSG_11266T0, FGSG_11541T0, FGSG_11631T0, FGSG_12017T0, FGSG_12135T0, FGSG_12346T0, FGSG_12497T0, FGSG_12590T0, FGSG_12657T0, FGSG_12817T0, FGSG_13424T0, FGSG_13425T0, FGSG_13831T0, FGSG_13…	Fman_CVK84873.1, Fman_CVK84940.1, Fman_CVK86035.1, Fman_CVK86048.1, Fman_CVK86171.1, Fman_CVK86393.1, Fman_CVK87362.1, Fman_CVK87631.1, Fman_CVK87683.1, Fman_CVK87913.1, Fman_CVK87953.1, Fman_CVK89707.1, Fman_CVK90399.1, Fman_CVK90491.1, Fman_CVK91329.1, Fman_CVK91471.1, Fman_CVK91805.1, Fman_CVK91807.1, Fman_CVK91988.1, Fman_CVK92002.1, Fman_CVK94070.1, Fman_CVK94079.1, Fman_CVK94207.1, Fman_CVK…	Fox_PCD21117.1, Fox_PCD23320.1, Fox_PCD23606.1, Fox_PCD23984.1, Fox_PCD23995.1, Fox_PCD24016.1, Fox_PCD24523.1, Fox_PCD24839.1, Fox_PCD24845.1, Fox_PCD24846.1, Fox_PCD24920.1, Fox_PCD25171.1, Fox_PCD25324.1, Fox_PCD25840.1, Fox_PCD26048.1, Fox_PCD26231.1, Fox_PCD26259.1, Fox_PCD26506.1, Fox_PCD26553.1, Fox_PCD27163.1, Fox_PCD28726.1, Fox_PCD28815.1, Fox_PCD28816.1, Fox_PCD29363.1, Fox_PCD30395.1,…	FPRN_00148n, FPRN_00336n, FPRN_01748n, FPRN_01795n, FPRN_01859n, FPRN_01989n, FPRN_01990n, FPRN_02141n, FPRN_03340n, FPRN_03345n, FPRN_03419n, FPRN_03438n, FPRN_03480n, FPRN_03575n, FPRN_03749n, FPRN_03849n, FPRN_04060n, FPRN_04216n, FPRN_05198n, FPRN_05364n, FPRN_05513n, FPRN_05547n, FPRN_05703n, FPRN_06365n, FPRN_06456n, FPRN_06595n, FPRN_06669n, FPRN_06676n, FPRN_06957n, FPRN_07069n, FPRN_0707…	FPSE_00721T0, FPSE_00778T0, FPSE_01983T0, FPSE_02312T0, FPSE_02406T0, FPSE_02411T0, FPSE_03249T0, FPSE_03739T0, FPSE_04073T0, FPSE_04158T0, FPSE_04379T0, FPSE_04394T0, FPSE_04472T0, FPSE_04565T0, FPSE_04872T0, FPSE_05059T0, FPSE_05327T0, FPSE_05436T0, FPSE_05561T0, FPSE_06000T0, FPSE_06860T0, FPSE_07456T0, FPSE_07497T0, FPSE_07815T0, FPSE_09766T0, FPSE_10106T0, FPSE_10641T0, FPSE_10811T0, FPSE_11…	RGP58139.1, RGP58371.1, RGP58944.1, RGP59170.1, RGP60616.1, RGP62572.1, RGP62580.1, RGP64285.1, RGP65164.1, RGP65400.1, RGP66195.1, RGP66920.1, RGP67622.1, RGP68689.1, RGP68806.1, RGP68911.1, RGP69553.1, RGP69663.1, RGP69991.1, RGP70274.1, RGP70275.1, RGP71811.1, RGP71963.1, RGP72042.1, RGP72524.1, RGP73998.1, RGP74775.1	Fver_RBQ66503.1, Fver_RBQ67157.1, Fver_RBQ68343.1, Fver_RBQ70410.1, Fver_RBQ70414.1, Fver_RBQ70633.1, Fver_RBQ71346.1, Fver_RBQ72012.1, Fver_RBQ72025.1, Fver_RBQ73118.1, Fver_RBQ73146.1, Fver_RBQ73397.1, Fver_RBQ73497.1, Fver_RBQ73499.1, Fver_RBQ75492.1, Fver_RBQ75985.1, Fver_RBQ76033.1, Fver_RBQ76122.1, Fver_RBQ76419.1, Fver_RBQ76426.1, Fver_RBQ77095.1, Fver_RBQ77945.1, Fver_RBQ77960.1, Fver_RBQ…	Fusvirg10204.t1, Fusvirg10381.t1, Fusvirg10385.t1, Fusvirg10929.t1, Fusvirg11046.t1, Fusvirg11266.t1, Fusvirg11434.t1, Fusvirg11499.t1, Fusvirg11521.t1, Fusvirg11592.t1, Fusvirg11890.t1, Fusvirg11891.t1, Fusvirg12404.t1, Fusvirg12410.t1, Fusvirg12480.t1, Fusvirg12492.t1, Fusvirg12528.t1, Fusvirg12531.t1, Fusvirg12546.t1, Fusvirg12630.t1, Fusvirg12632.t1, Fusvirg12927.t1, Fusvirg13027.t1, Fusvirg1…	MAC_00057n, MAC_01429n, MAC_02437n, MAC_02579n, MAC_02654n, MAC_02809n, MAC_03802n, MAC_05851n, MAC_06633n, MAC_07677n, MAC_09014n, MAC_09391n	MAJ_00186n, MAJ_00557n, MAJ_04790n, MAJ_05039n, MAJ_06201n, MAJ_07921n, MAJ_07997n, MAJ_08272n, MAJ_08362n, MAJ_09163n, MAJ_09776n, MAJ_09889n, MAJ_10024n, MAJ_10172n, MAJ_10199n, MAJ_10254n, MAJ_10373n, MAJ_10475n, MAJ_11113n, MAJ_11256n	MAM_05234n, MAM_06105n, MAM_07481n, MAM_08368n	MAN_00097n, MAN_00224n, MAN_01019n, MAN_01072n, MAN_01739n, MAN_01780n, MAN_02832n, MAN_03927n, MAN_04297n, MAN_05337n, MAN_05563n, MAN_06267n, MAN_06268n, MAN_06639n, MAN_07254n, MAN_09715n, MAN_10692n, MAN_10700n, MAN_10703n	MBR_00052n, MBR_00827n, MBR_02452n, MBR_04178n, MBR_04231n, MBR_06251n, MBR_06252n, MBR_06397n, MBR_06438n, MBR_06873n, MBR_07876n, MBR_08643n, MBR_09562n, MBR_09856n, MBR_10512n, MBR_10513n	MGU_00560n, MGU_04493n, MGU_05031n, MGU_05085n, MGU_06199n, MGU_06239n, MGU_06332n, MGU_07021n, MGU_07063n, MGU_07923n, MGU_08505n, MGU_09209n, MGU_10094n, MGU_10136n, MGU_10717n, MGU_11450n, MGU_11601n	MRI_001271n, MRI_003216n, MRI_004183n, MRI_004439n, MRI_004747n, MRI_004756n, MRI_006948n, MRI_007355n	MAA_01795n, MAA_02148n, MAA_03011n, MAA_03060n, MAA_06650n, MAA_07049n, MAA_07590n, MAA_07892n, MAA_08025n, MAA_08107n, MAA_08799n, MAA_09221n, MAA_09751n, MAA_09752n, MAA_10190n, MAA_11008n, MAA_11307n	Triaru_rna1961, Triaru_rna2427, Triaru_rna2863, Triaru_rna3245, Triaru_rna3643, Triaru_rna4127, Triaru_rna4232, Triaru_rna4271, Triaru_rna502, Triaru_rna5093, Triaru_rna5300, Triaru_rna5739, Triaru_rna6157, Triaru_rna6169, Triaru_rna6310, Triaru_rna7378, Triaru_rna770, Triaru_rna7948, Triaru_rna835, Triaru_rna9314, Triaru_rna9810	Trias1_132363, Trias1_138261, Trias1_140035, Trias1_148509, Trias1_168146, Trias1_175856, Trias1_196188, Trias1_28675, Trias1_29301, Trias1_32422, Trias1_36508, Trias1_37931, Trias1_445978, Trias1_53143, Trias1_54467, Trias1_58525, Trias1_59097, Trias1_61308, Trias1_62651, Trias1_66759, Trias1_70349, Trias1_71670, Trias1_82310, Trias1_89163	Tatro_144106, Tatro_170896, Tatro_176740, Tatro_180361, Tatro_180369, Tatro_180941, Tatro_181002, Tatro_181484, Tatro_181995, Tatro_185576, Tatro_185589, Tatro_185630, Tatro_194157, Tatro_210557, Tatro_214334, Tatro_218517, Tatro_220698, Tatro_232687, Tatro_23808, Tatro_24482, Tatro_2771, Tatro_282610, Tatro_288129, Tatro_290387, Tatro_29129, Tatro_291940, Tatro_292414, Tatro_298334, Tatro_305335…	Trici_PTB62266.1, Trici_PTB62288.1, Trici_PTB62292.1, Trici_PTB62714.1, Trici_PTB63091.1, Trici_PTB63234.1, Trici_PTB63321.1, Trici_PTB63610.1, Trici_PTB63800.1, Trici_PTB64811.1, Trici_PTB65628.1, Trici_PTB65723.1, Trici_PTB65738.1, Trici_PTB66809.1, Trici_PTB67231.1, Trici_PTB69293.1	TrigamTGAM01_00359T0, TrigamTGAM01_00371T0, TrigamTGAM01_00428T0, TrigamTGAM01_00501T0, TrigamTGAM01_00957T0, TrigamTGAM01_01112T0, TrigamTGAM01_01407T0, TrigamTGAM01_01596T0, TrigamTGAM01_01780T0, TrigamTGAM01_01859T0, TrigamTGAM01_02262T0, TrigamTGAM01_02469T0, TrigamTGAM01_02665T0, TrigamTGAM01_02796T0, TrigamTGAM01_02928T0, TrigamTGAM01_03744T0, TrigamTGAM01_04301T0, TrigamTGAM01_05183T0, Tri…	Trigui_OPB36121, Trigui_OPB36165, Trigui_OPB36197, Trigui_OPB37596, Trigui_OPB38883, Trigui_OPB39195, Trigui_OPB39615, Trigui_OPB39703, Trigui_OPB40451, Trigui_OPB40550, Trigui_OPB40872, Trigui_OPB41133, Trigui_OPB41239, Trigui_OPB41806, Trigui_OPB42126, Trigui_OPB44633, Trigui_OPB44821, Trigui_OPB44996, Trigui_OPB45872, Trigui_OPB46041, Trigui_OPB46212, Trigui_OPB46295, Trigui_OPB46348, Trigui_O…	Triha_100327, Triha_101488, Triha_110541, Triha_11086, Triha_123581, Triha_128125, Triha_19239, Triha_264, Triha_268432, Triha_315938, Triha_3641, Triha_366744, Triha_40546, Triha_476466, Triha_477231, Triha_490900, Triha_496575, Triha_499356, Triha_509753, Triha_513295, Triha_513478, Triha_513525, Triha_514531, Triha_526249, Triha_535538, Triha_549354, Triha_6684, Triha_72027, Triha_75287, Triha…	Tripar1_rna2174, Tripar1_rna2818, Tripar1_rna4689, Tripar1_rna4702, Tripar1_rna503, Tripar1_rna5352, Tripar1_rna5359, Tripar1_rna5672, Tripar1_rna6651, Tripar1_rna6666, Tripar1_rna7583, Tripar1_rna7968, Tripar1_rna8505	Tvirens_12429, Tvirens_126440, Tvirens_131859, Tvirens_131892, Tvirens_132850, Tvirens_138433, Tvirens_138476, Tvirens_138489, Tvirens_138504, Tvirens_143449, Tvirens_153219, Tvirens_153440, Tvirens_161679, Tvirens_161805, Tvirens_222322, Tvirens_222685, Tvirens_223393, Tvirens_223395, Tvirens_227311, Tvirens_2382, Tvirens_25970, Tvirens_3172, Tvirens_39487, Tvirens_39727, Tvirens_51242, Tvirens_…	Ascsa1_1013, Ascsa1_10168, Ascsa1_10300, Ascsa1_121, Ascsa1_1261, Ascsa1_1975, Ascsa1_2293, Ascsa1_2319, Ascsa1_2386, Ascsa1_2430, Ascsa1_2693, Ascsa1_3092, Ascsa1_31, Ascsa1_3122, Ascsa1_4092, Ascsa1_4096, Ascsa1_4557, Ascsa1_4560, Ascsa1_4689, Ascsa1_4699, Ascsa1_5660, Ascsa1_5889, Ascsa1_5978, Ascsa1_6822, Ascsa1_6823, Ascsa1_6824, Ascsa1_6977, Ascsa1_7130, Ascsa1_7601, Ascsa1_8372, Ascsa1_868…	Phisc1_137986, Phisc1_147261, Phisc1_147358, Phisc1_193119, Phisc1_237677, Phisc1_238894, Phisc1_288129, Phisc1_386304, Phisc1_399668, Phisc1_456999, Phisc1_538749, Phisc1_538881, Phisc1_539710, Phisc1_540779, Phisc1_543875, Phisc1_546407, Phisc1_553204, Phisc1_556648, Phisc1_558296, Phisc1_562850, Phisc1_562961, Phisc1_571126, Phisc1_577413, Phisc1_578893, Phisc1_584848, Phisc1_586491, Phisc1_58…		CCE29233.1, CCE34273.1, CCE34275.1	KEY63975.1, KEY64096.1, KEY64145.1, KEY64849.1, KEY65399.1, KEY66237.1, KEY66238.1, KEY66264.1, KEY66375.1, KEY66480.1, KEY66671.1, KEY67046.1, KEY67063.1, KEY67756.1, KEY68194.1, KEY69030.1, KEY69208.1, KEY69481.1, KEY69606.1, KEY69689.1, KEY70192.1, KEY70667.1, KEY70831.1, KEY70843.1, KEY71237.1, KEY71266.1, KEY71781.1, KEY72158.1, KEY72214.1, KEY72228.1, KEY72262.1, KEY72515.1, KEY72640.1, KEY…	jgi_Tolinf1_191882_TINF02667, jgi_Tolinf1_192428_TINF03049, jgi_Tolinf1_192449_TINF03191, jgi_Tolinf1_192497_TINF03218, jgi_Tolinf1_192634_TINF02928, jgi_Tolinf1_193608_TINF00319, jgi_Tolinf1_198926_TINF08708, jgi_Tolinf1_199909_TINF09926	TolopKND87413.1, TolopKND87674.1, TolopKND89321.1, TolopKND93714.1	Beaba1_1531, Beaba1_3517, Beaba1_3993, Beaba1_683, Beaba1_7051, Beaba1_7759, Beaba1_8911, Beaba1_9676	Cormi1_1007, Cormi1_436, Cormi1_44, Cormi1_7238, Cormi1_8845, Cormi1_9022	Ampqui1_211653, Ampqui1_242209, Ampqui1_269327, Ampqui1_333493, Ampqui1_418924, Ampqui1_434366, Ampqui1_438584, Ampqui1_442885, Ampqui1_447474, Ampqui1_448606, Ampqui1_449802, Ampqui1_454631, Ampqui1_496120, Ampqui1_510542, Ampqui1_518621, Ampqui1_523835, Ampqui1_535219, Ampqui1_543229, Ampqui1_564311, Ampqui1_586293, Ampqui1_587141, Ampqui1_593728	Dicpug10165.t1, Dicpug12510.t1, Dicpug2255.t1, Dicpug2933.t1, Dicpug3655.t1, Dicpug372.t1, Dicpug5453.t1, Dicpug6008.t1, Dicpug6271.t1, Dicpug738.t1	XP_035349224.1	Colch1_mrna_1031, Colch1_mrna_1812, Colch1_mrna_2108, Colch1_mrna_2167, Colch1_mrna_3024, Colch1_mrna_5066, Colch1_mrna_614, Colch1_mrna_8529, Colch1_mrna_92
OG0000003	EpiBra_1.0g6154.t1, EpiBra_1.0g6576.t1, EpiBra_1.0g7226.t1, EpiBra_1.0g7346.t1	ETyphina_1.0g6067.t1, ETyphina_1.0g7552.t1	E_amag2511.t1, E_amag6773.t1, E_amag7375.t1	Ebromicola_E7626g4479.t1, Ebromicola_E7626g5480.t1, Ebromicola_E7626g6189.t1		EfeFl1g2475.t1, EfeFl1g7361.t1	Egansuensis_E7080g1425.t1, Egansuensis_E7080g3043.t1, Egansuensis_E7080g3473.t1	EpiGly_1.0g1285.t1, EpiGly_1.0g2768.t1, EpiGly_1.0g3369.t1, EpiGly_1.0g8715.t1	Einebrians_E818g1117.t1, Einebrians_E818g1465.t1	FCul_PTD01267.1, FCul_PTD02086.1, FCul_PTD02210.1, FCul_PTD02374.1, FCul_PTD02817.1, FCul_PTD03455.1, FCul_PTD03484.1, FCul_PTD04949.1, FCul_PTD05102.1, FCul_PTD05450.1, FCul_PTD06837.1, FCul_PTD07029.1, FCul_PTD07511.1, FCul_PTD07997.1, FCul_PTD08202.1, FCul_PTD08703.1, FCul_PTD11509.1	FFUJ_00055m.01, FFUJ_02253m.01, FFUJ_02313m.01, FFUJ_03762m.01, FFUJ_03811m.01, FFUJ_05307m.01, FFUJ_05449m.01, FFUJ_05480m.01, FFUJ_06510m.01, FFUJ_06973m.01, FFUJ_08171m.01, FFUJ_08231m.01, FFUJ_08878m.01, FFUJ_08928m.01, FFUJ_09434m.01, FFUJ_10314m.01, FFUJ_10951m.01, FFUJ_11097m.01, FFUJ_11138m.01, FFUJ_11150m.01, FFUJ_11298m.01, FFUJ_11875m.01, FFUJ_11959m.01, FFUJ_12417m.01, FFUJ_12460m.01,…	FGSG_00239T0, FGSG_03980T0, FGSG_04505T0, FGSG_04526T0, FGSG_08108T0, FGSG_08147T0, FGSG_08155T0, FGSG_08171T0, FGSG_08958T0, FGSG_09172T0, FGSG_11425T0, FGSG_11584T0, FGSG_12378T0, FGSG_12627T0, FGSG_12661T0, FGSG_13401T0, FGSG_13788T0	Fman_CVK85104.1, Fman_CVK85613.1, Fman_CVK85711.1, Fman_CVK92130.1, Fman_CVK92446.1, Fman_CVK92455.1, Fman_CVK94206.1, Fman_CVK94517.1, Fman_CVK94749.1, Fman_CVK94886.1, Fman_CVK95911.1, Fman_CVK96079.1, Fman_CVK96701.1, Fman_CVK96862.1, Fman_CVK97622.1, Fman_CVK97623.1, Fman_CVK98123.1, Fman_CVK98682.1, Fman_CVK99187.1, Fman_CVL00692.1, Fman_CVL00772.1, Fman_CVL02054.1, Fman_CVL02202.1, Fman_CVL…	Fox_PCD20300.1, Fox_PCD21147.1, Fox_PCD21162.1, Fox_PCD21195.1, Fox_PCD21286.1, Fox_PCD22300.1, Fox_PCD22304.1, Fox_PCD23153.1, Fox_PCD23380.1, Fox_PCD24894.1, Fox_PCD24982.1, Fox_PCD24983.1, Fox_PCD24984.1, Fox_PCD25026.1, Fox_PCD25345.1, Fox_PCD25353.1, Fox_PCD25430.1, Fox_PCD26255.1, Fox_PCD27067.1, Fox_PCD27105.1, Fox_PCD30464.1, Fox_PCD30621.1, Fox_PCD31295.1, Fox_PCD33631.1, Fox_PCD34865.1,…	FPRN_02017n, FPRN_02078n, FPRN_03561n, FPRN_03606n, FPRN_03770n, FPRN_03815n, FPRN_03873n, FPRN_05208n, FPRN_05229n, FPRN_06873n, FPRN_06955n, FPRN_07280n, FPRN_08648n, FPRN_09648n, FPRN_10066n, FPRN_10119n, FPRN_10766n, FPRN_10826n, FPRN_11045n, FPRN_11185n, FPRN_11579n, FPRN_11580n, FPRN_11766n, FPRN_11810n, FPRN_11938n, FPRN_11993n, FPRN_12013n, FPRN_12212n, FPRN_12944n, FPRN_13210n, FPRN_1385…	FPSE_03722T0, FPSE_03740T0, FPSE_04055T0, FPSE_04566T0, FPSE_04850T0, FPSE_05427T0, FPSE_06989T0, FPSE_07143T0, FPSE_09534T0, FPSE_09567T0, FPSE_10877T0, FPSE_11240T0	RGP55653.1, RGP58288.1, RGP59820.1, RGP60204.1, RGP60873.1, RGP61700.1, RGP64319.1, RGP66314.1, RGP69013.1, RGP69537.1, RGP70022.1, RGP70287.1	Fver_RBQ65906.1, Fver_RBQ66093.1, Fver_RBQ67901.1, Fver_RBQ68345.1, Fver_RBQ70004.1, Fver_RBQ73231.1, Fver_RBQ73889.1, Fver_RBQ74161.1, Fver_RBQ74186.1, Fver_RBQ74546.1, Fver_RBQ74943.1, Fver_RBQ75584.1, Fver_RBQ75986.1, Fver_RBQ77016.1, Fver_RBQ77188.1, Fver_RBQ77191.1, Fver_RBQ77549.1, Fver_RBQ77954.1, Fver_RBQ78477.1, Fver_RBQ78675.1, Fver_RBQ78676.1, Fver_RBQ78710.1, Fver_RBQ79724.1, Fver_RBQ…	Fusvirg10210.t1, Fusvirg10581.t1, Fusvirg11553.t1, Fusvirg11870.t1, Fusvirg11917.t1, Fusvirg11942.t1, Fusvirg121.t1, Fusvirg12429.t1, Fusvirg12620.t1, Fusvirg14571.t1, Fusvirg14744.t1, Fusvirg14774.t1, Fusvirg14778.t1, Fusvirg14779.t1, Fusvirg14785.t1, Fusvirg14786.t1, Fusvirg14969.t1, Fusvirg1795.t1, Fusvirg3194.t1, Fusvirg3984.t1, Fusvirg4529.t1, Fusvirg4615.t1, Fusvirg4785.t1, Fusvirg5303.t1, …	MAC_00200n, MAC_00225n, MAC_00266n, MAC_00589n, MAC_02323n, MAC_02457n, MAC_02784n, MAC_02868n, MAC_03250n, MAC_03257n, MAC_03670n, MAC_04140n, MAC_05616n, MAC_05818n, MAC_05819n, MAC_06006n, MAC_06075n, MAC_07673n, MAC_07687n, MAC_07753n, MAC_08482n, MAC_08882n, MAC_09010n, MAC_09752n	MAJ_01028n, MAJ_02789n, MAJ_03440n, MAJ_03449n, MAJ_03450n, MAJ_05612n, MAJ_06564n, MAJ_07019n, MAJ_07333n, MAJ_07979n, MAJ_07984n, MAJ_08113n, MAJ_08222n, MAJ_08349n, MAJ_08350n, MAJ_08357n, MAJ_08659n, MAJ_08661n, MAJ_08751n, MAJ_09065n, MAJ_09067n, MAJ_09086n, MAJ_09087n, MAJ_09124n, MAJ_09536n, MAJ_10285n, MAJ_10286n, MAJ_10555n, MAJ_11239n	MAM_01069n, MAM_01261n, MAM_01298n, MAM_02546n, MAM_03324n, MAM_03568n, MAM_05832n, MAM_06510n	MAN_00207n, MAN_01647n, MAN_01749n, MAN_01866n, MAN_03054n, MAN_03775n, MAN_03815n, MAN_04624n, MAN_04665n, MAN_04704n, MAN_05550n, MAN_05647n, MAN_06159n, MAN_06562n, MAN_06563n, MAN_06590n, MAN_06591n, MAN_06658n, MAN_06677n, MAN_06680n, MAN_06721n, MAN_07126n, MAN_07457n, MAN_09126n, MAN_09359n, MAN_09443n, MAN_10430n, MAN_10431n	MBR_00013n, MBR_00048n, MBR_01043n, MBR_03122n, MBR_05063n, MBR_06065n, MBR_06226n, MBR_06300n, MBR_06406n, MBR_06520n, MBR_06628n, MBR_06764n, MBR_06941n, MBR_07037n, MBR_07165n, MBR_07197n, MBR_07420n, MBR_08401n, MBR_08443n, MBR_08739n, MBR_09203n, MBR_09819n, MBR_09837n, MBR_10127n, MBR_10462n, MBR_10469n, MBR_10478n, MBR_10480n	MGU_01608n, MGU_03382n, MGU_05354n, MGU_06092n, MGU_06093n, MGU_06100n, MGU_06103n, MGU_06211n, MGU_06872n, MGU_06879n, MGU_06888n, MGU_06969n, MGU_07015n, MGU_07080n, MGU_07106n, MGU_07417n, MGU_07546n, MGU_07586n, MGU_07601n, MGU_07875n, MGU_08228n, MGU_09205n, MGU_09385n, MGU_09494n, MGU_09516n, MGU_09536n, MGU_09691n, MGU_10210n	MRI_000014n, MRI_000634n, MRI_002451n, MRI_006439n	MAA_00011n, MAA_00052n, MAA_00160n, MAA_00892n, MAA_01068n, MAA_01382n, MAA_01411n, MAA_01412n, MAA_01673n, MAA_04410n, MAA_04412n, MAA_06114n, MAA_06888n, MAA_08007n, MAA_08072n, MAA_08111n, MAA_08306n, MAA_08457n, MAA_08522n, MAA_08788n, MAA_08832n, MAA_09046n, MAA_09067n, MAA_09275n, MAA_09331n, MAA_09399n, MAA_09660n, MAA_10122n, MAA_10232n, MAA_10742n, MAA_11417n, MAA_11431n, MAA_11466n, MAA…	Triaru_rna110, Triaru_rna1141, Triaru_rna1492, Triaru_rna1559, Triaru_rna1730, Triaru_rna2151, Triaru_rna2162, Triaru_rna2632, Triaru_rna2727, Triaru_rna2950, Triaru_rna3576, Triaru_rna4085, Triaru_rna4143, Triaru_rna4242, Triaru_rna4669, Triaru_rna4670, Triaru_rna4674, Triaru_rna4725, Triaru_rna4920, Triaru_rna5304, Triaru_rna5536, Triaru_rna6246, Triaru_rna6301, Triaru_rna6344, Triaru_rna6377, …	Trias1_102771, Trias1_105535, Trias1_127961, Trias1_130497, Trias1_131216, Trias1_132120, Trias1_133080, Trias1_135379, Trias1_136832, Trias1_139187, Trias1_142325, Trias1_149409, Trias1_154932, Trias1_155084, Trias1_159717, Trias1_165853, Trias1_174273, Trias1_194367, Trias1_199624, Trias1_203510, Trias1_222718, Trias1_238757, Trias1_25103, Trias1_289879, Trias1_333200, Trias1_38273, Trias1_3912…	Tatro_12080, Tatro_134181, Tatro_134226, Tatro_145443, Tatro_146818, Tatro_149910, Tatro_153453, Tatro_154409, Tatro_171853, Tatro_173359, Tatro_178036, Tatro_178317, Tatro_181283, Tatro_181285, Tatro_181437, Tatro_181960, Tatro_199130, Tatro_211690, Tatro_215159, Tatro_215171, Tatro_220486, Tatro_222602, Tatro_223198, Tatro_223785, Tatro_225185, Tatro_225310, Tatro_227281, Tatro_227283, Tatro_22…	Trici_PTB61755.1, Trici_PTB62049.1, Trici_PTB62075.1, Trici_PTB62131.1, Trici_PTB62779.1, Trici_PTB62782.1, Trici_PTB63415.1, Trici_PTB63677.1, Trici_PTB64492.1, Trici_PTB64857.1, Trici_PTB64883.1, Trici_PTB65133.1, Trici_PTB65205.1, Trici_PTB65209.1, Trici_PTB65479.1, Trici_PTB65483.1, Trici_PTB65719.1, Trici_PTB65741.1, Trici_PTB65862.1, Trici_PTB65882.1, Trici_PTB66135.1, Trici_PTB66159.1, Tri…	TrigamTGAM01_00115T0, TrigamTGAM01_00130T0, TrigamTGAM01_00186T0, TrigamTGAM01_00310T0, TrigamTGAM01_00412T0, TrigamTGAM01_00443T0, TrigamTGAM01_00567T0, TrigamTGAM01_00706T0, TrigamTGAM01_00708T0, TrigamTGAM01_00738T0, TrigamTGAM01_00786T0, TrigamTGAM01_00802T0, TrigamTGAM01_00823T0, TrigamTGAM01_00897T0, TrigamTGAM01_00940T0, TrigamTGAM01_01090T0, TrigamTGAM01_01091T0, TrigamTGAM01_01324T0, Tri…	Trigui_OPB35975, Trigui_OPB35998, Trigui_OPB36014, Trigui_OPB36500, Trigui_OPB37001, Trigui_OPB37378, Trigui_OPB37480, Trigui_OPB37494, Trigui_OPB37564, Trigui_OPB37581, Trigui_OPB38114, Trigui_OPB38238, Trigui_OPB38863, Trigui_OPB38908, Trigui_OPB39165, Trigui_OPB39220, Trigui_OPB39837, Trigui_OPB39839, Trigui_OPB39958, Trigui_OPB40202, Trigui_OPB40228, Trigui_OPB40466, Trigui_OPB40468, Trigui_O…	Triha_10062, Triha_10285, Triha_118362, Triha_120935, Triha_123621, Triha_124134, Triha_125875, Triha_127387, Triha_133530, Triha_150222, Triha_153725, Triha_155677, Triha_16486, Triha_173651, Triha_1946, Triha_239520, Triha_246269, Triha_246558, Triha_270473, Triha_280352, Triha_335626, Triha_335667, Triha_343913, Triha_359382, Triha_368353, Triha_390088, Triha_412378, Triha_427104, Triha_42815,…	Tripar1_rna1180, Tripar1_rna1185, Tripar1_rna1412, Tripar1_rna1602, Tripar1_rna19, Tripar1_rna1954, Tripar1_rna1957, Tripar1_rna2473, Tripar1_rna2477, Tripar1_rna2808, Tripar1_rna2887, Tripar1_rna2920, Tripar1_rna2938, Tripar1_rna3257, Tripar1_rna3358, Tripar1_rna3930, Tripar1_rna4253, Tripar1_rna4311, Tripar1_rna4751, Tripar1_rna4752, Tripar1_rna5822, Tripar1_rna6670, Tripar1_rna6671, Tripar1_rn…	Tvirens_112473, Tvirens_112497, Tvirens_112704, Tvirens_118997, Tvirens_121878, Tvirens_122480, Tvirens_129013, Tvirens_129217, Tvirens_129385, Tvirens_132203, Tvirens_132430, Tvirens_132487, Tvirens_132531, Tvirens_132539, Tvirens_132672, Tvirens_132867, Tvirens_133015, Tvirens_133076, Tvirens_133760, Tvirens_136177, Tvirens_136184, Tvirens_136609, Tvirens_141703, Tvirens_142895, Tvirens_142964,…	Ascsa1_10112, Ascsa1_2694, Ascsa1_2696, Ascsa1_338, Ascsa1_3450, Ascsa1_361, Ascsa1_4558, Ascsa1_5737, Ascsa1_5755, Ascsa1_6100, Ascsa1_7144, Ascsa1_7618, Ascsa1_8481, Ascsa1_8676	Phisc1_153773, Phisc1_192295, Phisc1_53208, Phisc1_542673, Phisc1_563532, Phisc1_584525, Phisc1_597275, Phisc1_662723, Phisc1_669553, Phisc1_716235, Phisc1_719937, Phisc1_729351, Phisc1_733179, Phisc1_741860, Phisc1_753194, Phisc1_761415, Phisc1_767578, Phisc1_785768	Xylhe1_242048		KEY64848.1, KEY65538.1, KEY65955.1, KEY67042.1, KEY67793.1, KEY68196.1, KEY68204.1, KEY68280.1, KEY68912.1, KEY69190.1, KEY70145.1, KEY70193.1, KEY70489.1, KEY70793.1, KEY70796.1, KEY71238.1, KEY71372.1, KEY71731.1, KEY71810.1, KEY71886.1, KEY72590.1, KEY72596.1, KEY72933.1, KEY72974.1, KEY73474.1, KEY73582.1, KEY73780.1, KEY73862.1, KEY73924.1, KEY73941.1, KEY73950.1, KEY73994.1, KEY74083.1, KEY…	jgi_Tolinf1_190010_TINF00767, jgi_Tolinf1_190011_TINF00814, jgi_Tolinf1_190024_TINF00812, jgi_Tolinf1_190934_TINF00076, jgi_Tolinf1_192095_TINF02851, jgi_Tolinf1_192171_TINF02461, jgi_Tolinf1_192335_TINF03118, jgi_Tolinf1_192343_TINF03206, jgi_Tolinf1_193844_TINF00149, jgi_Tolinf1_195533_TINF05213, jgi_Tolinf1_195534_TINF05594, jgi_Tolinf1_196198_TINF07258, jgi_Tolinf1_197424_TINF07506, jgi_Tolin…	TolopKND85546.1, TolopKND86134.1, TolopKND86460.1, TolopKND86473.1, TolopKND86748.1, TolopKND87195.1, TolopKND87203.1, TolopKND87221.1, TolopKND87255.1, TolopKND87409.1, TolopKND87822.1, TolopKND88200.1, TolopKND88442.1, TolopKND88443.1, TolopKND88668.1, TolopKND88948.1, TolopKND89490.1, TolopKND89507.1, TolopKND90235.1, TolopKND90467.1, TolopKND90749.1, TolopKND90947.1, TolopKND90949.1, TolopKND…	Beaba1_10317, Beaba1_2127, Beaba1_2408, Beaba1_3088, Beaba1_3287, Beaba1_3472, Beaba1_5802, Beaba1_617, Beaba1_6452, Beaba1_684, Beaba1_7476, Beaba1_7765, Beaba1_7985, Beaba1_8778, Beaba1_9028, Beaba1_9204, Beaba1_9426, Beaba1_9696, Beaba1_9839, Beaba1_9915, Beaba1_9925	Cormi1_166, Cormi1_4285, Cormi1_4953, Cormi1_7328, Cormi1_9188	Ampqui1_541761, Ampqui1_559256	Dicpug10258.t1, Dicpug10317.t1, Dicpug10372.t1, Dicpug10472.t1, Dicpug11048.t1, Dicpug11915.t1, Dicpug12103.t1, Dicpug12175.t1, Dicpug12204.t1, Dicpug1378.t1, Dicpug1605.t1, Dicpug1793.t1, Dicpug2750.t1, Dicpug3092.t1, Dicpug338.t1, Dicpug3411.t1, Dicpug389.t1, Dicpug4441.t1, Dicpug5248.t1, Dicpug6165.t1, Dicpug6739.t1, Dicpug8737.t1, Dicpug8999.t1, Dicpug9651.t1	XP_035339371.1, XP_035339546.1, XP_035340279.1, XP_035340435.1, XP_035340699.1, XP_035340708.1, XP_035340938.1, XP_035341259.1, XP_035341446.1, XP_035341507.1, XP_035341536.1, XP_035341709.1, XP_035341725.1, XP_035341817.1, XP_035341997.1, XP_035342702.1, XP_035342957.1, XP_035343041.1, XP_035343206.1, XP_035343301.1, XP_035343730.1, XP_035344206.1, XP_035344219.1, XP_035344240.1, XP_035344351.1,…	Colch1_mrna_10013, Colch1_mrna_1262, Colch1_mrna_1554, Colch1_mrna_1613, Colch1_mrna_2637, Colch1_mrna_2817, Colch1_mrna_3740, Colch1_mrna_3975, Colch1_mrna_4391, Colch1_mrna_4956, Colch1_mrna_5453, Colch1_mrna_5841, Colch1_mrna_6505, Colch1_mrna_6538, Colch1_mrna_6561, Colch1_mrna_6805, Colch1_mrna_6867, Colch1_mrna_7836, Colch1_mrna_7958, Colch1_mrna_8397, Colch1_mrna_8404, Colch1_mrna_8486, Co…
OG0000004							Egansuensis_E7080g2737.t1		Einebrians_E818g1656.t1	FCul_PTD01982.1, FCul_PTD02123.1, FCul_PTD02142.1, FCul_PTD02605.1, FCul_PTD02774.1, FCul_PTD03055.1, FCul_PTD03334.1, FCul_PTD04174.1, FCul_PTD05191.1, FCul_PTD05816.1, FCul_PTD06096.1, FCul_PTD06188.1, FCul_PTD06623.1, FCul_PTD06700.1, FCul_PTD07326.1, FCul_PTD07524.1, FCul_PTD07967.1, FCul_PTD08025.1, FCul_PTD08133.1, FCul_PTD08258.1, FCul_PTD08320.1, FCul_PTD08506.1, FCul_PTD08508.1, FCul_PTD…	FFUJ_00176m.01, FFUJ_02007m.01, FFUJ_02032m.01, FFUJ_02038m.01, FFUJ_02217m.01, FFUJ_02296m.01, FFUJ_03662m.01, FFUJ_05379m.01, FFUJ_05463m.01, FFUJ_06629m.01, FFUJ_06637m.01, FFUJ_06665m.01, FFUJ_06766m.01, FFUJ_06791m.01, FFUJ_06874m.01, FFUJ_07003m.01, FFUJ_07158m.01, FFUJ_08042m.01, FFUJ_08047m.01, FFUJ_09163m.01, FFUJ_09202m.01, FFUJ_09313m.01, FFUJ_09347m.01, FFUJ_09425m.01, FFUJ_10079m.01,…	FGSG_00130T0, FGSG_02039T0, FGSG_02140T0, FGSG_02152T0, FGSG_02180T0, FGSG_02246T0, FGSG_03004T0, FGSG_03299T0, FGSG_03376T0, FGSG_03576T0, FGSG_03669T0, FGSG_04011T0, FGSG_04633T0, FGSG_04660T0, FGSG_04794T0, FGSG_04868T0, FGSG_07650T0, FGSG_07705T0, FGSG_08096T0, FGSG_08119T0, FGSG_08140T0, FGSG_08237T0, FGSG_10289T0, FGSG_10469T0, FGSG_10558T0, FGSG_10658T0, FGSG_11286T0, FGSG_11543T0, FGSG_12…	Fman_CVK86192.1, Fman_CVK86193.1, Fman_CVK86270.1, Fman_CVK86306.1, Fman_CVK87434.1, Fman_CVK87775.1, Fman_CVK91974.1, Fman_CVK91975.1, Fman_CVK92187.1, Fman_CVK92399.1, Fman_CVK94941.1, Fman_CVK95028.1, Fman_CVK95470.1, Fman_CVK95541.1, Fman_CVK95805.1, Fman_CVK95915.1, Fman_CVK96695.1, Fman_CVK96915.1, Fman_CVK96992.1, Fman_CVK97599.1, Fman_CVK97654.1, Fman_CVK98085.1, Fman_CVK98722.1, Fman_CVK…	Fox_PCD21146.1, Fox_PCD23317.1, Fox_PCD23706.1, Fox_PCD23779.1, Fox_PCD23824.1, Fox_PCD24576.1, Fox_PCD24583.1, Fox_PCD24584.1, Fox_PCD24652.1, Fox_PCD24670.1, Fox_PCD25010.1, Fox_PCD25370.1, Fox_PCD25447.1, Fox_PCD25889.1, Fox_PCD26283.1, Fox_PCD26344.1, Fox_PCD26600.1, Fox_PCD26644.1, Fox_PCD26816.1, Fox_PCD29384.1, Fox_PCD32436.1, Fox_PCD34713.1, Fox_PCD34783.1, Fox_PCD34784.1, Fox_PCD34785.1,…	FPRN_00088n, FPRN_01890n, FPRN_02122n, FPRN_03859n, FPRN_04043n, FPRN_05088n, FPRN_05284n, FPRN_05469n, FPRN_05662n, FPRN_06508n, FPRN_06533n, FPRN_06580n, FPRN_06799n, FPRN_06928n, FPRN_06989n, FPRN_07099n, FPRN_07177n, FPRN_07309n, FPRN_07471n, FPRN_08425n, FPRN_08514n, FPRN_08551n, FPRN_08628n, FPRN_08631n, FPRN_09764n, FPRN_09771n, FPRN_09772n, FPRN_11039n, FPRN_11219n, FPRN_11268n, FPRN_1156…	FPSE_00261T0, FPSE_00606T0, FPSE_01865T0, FPSE_02234T0, FPSE_03842T0, FPSE_04042T0, FPSE_04709T0, FPSE_05131T0, FPSE_05265T0, FPSE_05644T0, FPSE_06641T0, FPSE_07512T0, FPSE_08096T0, FPSE_08144T0, FPSE_08404T0, FPSE_08920T0, FPSE_09574T0, FPSE_09987T0, FPSE_10457T0, FPSE_10517T0, FPSE_10684T0, FPSE_10900T0, FPSE_11092T0, FPSE_11195T0, FPSE_12201T0, FPSE_12386T0	RGP58776.1, RGP58789.1, RGP58815.1, RGP58962.1, RGP59044.1, RGP60903.1, RGP62657.1, RGP62723.1, RGP62943.1, RGP62993.1, RGP63169.1, RGP64289.1, RGP64771.1, RGP65229.1, RGP65813.1, RGP65953.1, RGP66159.1, RGP66167.1, RGP66177.1, RGP66788.1, RGP68537.1, RGP70098.1, RGP70130.1, RGP70207.1, RGP70237.1, RGP70263.1, RGP70279.1, RGP71287.1, RGP71653.1, RGP74044.1, RGP74104.1, RGP74677.1	Fver_RBQ68537.1, Fver_RBQ68796.1, Fver_RBQ69600.1, Fver_RBQ69618.1, Fver_RBQ71318.1, Fver_RBQ71320.1, Fver_RBQ71554.1, Fver_RBQ72356.1, Fver_RBQ74195.1, Fver_RBQ76132.1, Fver_RBQ76435.1, Fver_RBQ77011.1, Fver_RBQ77275.1, Fver_RBQ77359.1, Fver_RBQ78782.1, Fver_RBQ79487.1, Fver_RBQ80931.1	Fusvirg10069.t1, Fusvirg10129.t1, Fusvirg10202.t1, Fusvirg10243.t1, Fusvirg10354.t1, Fusvirg10420.t1, Fusvirg10421.t1, Fusvirg10857.t1, Fusvirg10944.t1, Fusvirg10949.t1, Fusvirg11186.t1, Fusvirg11192.t1, Fusvirg11250.t1, Fusvirg11479.t1, Fusvirg11496.t1, Fusvirg11839.t1, Fusvirg11896.t1, Fusvirg11932.t1, Fusvirg12006.t1, Fusvirg12028.t1, Fusvirg12041.t1, Fusvirg12212.t1, Fusvirg12331.t1, Fusvirg1…	MAC_03986n, MAC_04547n, MAC_07547n, MAC_08218n, MAC_09246n	MAJ_03407n, MAJ_04752n, MAJ_06174n, MAJ_06676n, MAJ_09676n, MAJ_09887n, MAJ_10680n, MAJ_11027n, MAJ_11040n	MAM_00396n, MAM_08094n	MAN_00190n, MAN_00829n, MAN_02806n, MAN_05298n, MAN_05513n, MAN_06081n, MAN_06124n, MAN_06381n	MBR_00014n, MBR_00799n, MBR_05282n, MBR_06904n, MBR_07915n, MBR_08948n, MBR_09651n	MGU_01456n, MGU_04325n, MGU_05319n, MGU_06305n, MGU_06426n, MGU_06689n, MGU_09061n, MGU_09260n, MGU_09782n	MRI_000708n, MRI_002437n, MRI_004750n, MRI_004814n	MAA_06778n, MAA_07023n, MAA_07928n, MAA_08073n, MAA_08142n, MAA_09932n, MAA_10140n, MAA_10390n, MAA_10876n, MAA_11287n	Triaru_rna1138, Triaru_rna139, Triaru_rna141, Triaru_rna1497, Triaru_rna1555, Triaru_rna2464, Triaru_rna2674, Triaru_rna2678, Triaru_rna3457, Triaru_rna3682, Triaru_rna3733, Triaru_rna5105, Triaru_rna545, Triaru_rna5494, Triaru_rna5601, Triaru_rna6821, Triaru_rna7069, Triaru_rna7826, Triaru_rna9117, Triaru_rna953	Trias1_109350, Trias1_137985, Trias1_145211, Trias1_149454, Trias1_152805, Trias1_171065, Trias1_173117, Trias1_181174, Trias1_185750, Trias1_195700, Trias1_203169, Trias1_205471, Trias1_23717, Trias1_264686, Trias1_267158, Trias1_26932, Trias1_452735, Trias1_55017, Trias1_66450, Trias1_74230, Trias1_89475, Trias1_90405	Tatro_163575, Tatro_167983, Tatro_168126, Tatro_173093, Tatro_177916, Tatro_178950, Tatro_179156, Tatro_182378, Tatro_185735, Tatro_185737, Tatro_196811, Tatro_210872, Tatro_228911, Tatro_280362, Tatro_282999, Tatro_283772, Tatro_289148, Tatro_318979, Tatro_53480, Tatro_79491, Tatro_84710, Tatro_89381	Trici_PTB62630.1, Trici_PTB62784.1, Trici_PTB63676.1, Trici_PTB63787.1, Trici_PTB63949.1, Trici_PTB65482.1, Trici_PTB65563.1, Trici_PTB65715.1, Trici_PTB65717.1, Trici_PTB66814.1, Trici_PTB69136.1, Trici_PTB69137.1, Trici_PTB69977.1, Trici_PTB70150.1	TrigamTGAM01_00509T0, TrigamTGAM01_00631T0, TrigamTGAM01_00829T0, TrigamTGAM01_00831T0, TrigamTGAM01_01041T0, TrigamTGAM01_02394T0, TrigamTGAM01_02848T0, TrigamTGAM01_02852T0, TrigamTGAM01_03800T0, TrigamTGAM01_03962T0, TrigamTGAM01_04220T0, TrigamTGAM01_04810T0, TrigamTGAM01_05150T0, TrigamTGAM01_05200T0, TrigamTGAM01_05212T0, TrigamTGAM01_05335T0, TrigamTGAM01_06414T0, TrigamTGAM01_06582T0, Tri…	Trigui_OPB36564, Trigui_OPB37294, Trigui_OPB37489, Trigui_OPB38894, Trigui_OPB39101, Trigui_OPB39691, Trigui_OPB40553, Trigui_OPB40980, Trigui_OPB41022, Trigui_OPB41358, Trigui_OPB41733, Trigui_OPB42758, Trigui_OPB42880, Trigui_OPB44882, Trigui_OPB45750, Trigui_OPB46585, Trigui_OPB46595, Trigui_OPB47103	Triha_103652, Triha_109786, Triha_122167, Triha_126347, Triha_151816, Triha_16427, Triha_20799, Triha_352198, Triha_485424, Triha_486610, Triha_488841, Triha_490786, Triha_495722, Triha_498790, Triha_500507, Triha_502271, Triha_511787, Triha_513368, Triha_526026, Triha_528908, Triha_530339, Triha_533543, Triha_535769, Triha_539240, Triha_6128, Triha_75933, Triha_9659	Tripar1_rna1761, Tripar1_rna2476, Tripar1_rna2811, Tripar1_rna3344, Tripar1_rna347, Tripar1_rna348, Tripar1_rna4312, Tripar1_rna4530, Tripar1_rna4826, Tripar1_rna6415, Tripar1_rna6673, Tripar1_rna6789, Tripar1_rna8377, Tripar1_rna8514, Tripar1_rna9020	Tvirens_118478, Tvirens_118660, Tvirens_118710, Tvirens_123879, Tvirens_128433, Tvirens_128562, Tvirens_128569, Tvirens_128628, Tvirens_128645, Tvirens_131204, Tvirens_133234, Tvirens_136433, Tvirens_138679, Tvirens_138711, Tvirens_151024, Tvirens_155817, Tvirens_157620, Tvirens_163740, Tvirens_181669, Tvirens_187981, Tvirens_189668, Tvirens_194514, Tvirens_194917, Tvirens_201037, Tvirens_32492, …	Ascsa1_10156, Ascsa1_10421, Ascsa1_10422, Ascsa1_10480, Ascsa1_1174, Ascsa1_1754, Ascsa1_2093, Ascsa1_2160, Ascsa1_2336, Ascsa1_2342, Ascsa1_3019, Ascsa1_3081, Ascsa1_3093, Ascsa1_3106, Ascsa1_3124, Ascsa1_3211, Ascsa1_4149, Ascsa1_4506, Ascsa1_5224, Ascsa1_5825, Ascsa1_5847, Ascsa1_5852, Ascsa1_6139, Ascsa1_6790, Ascsa1_683, Ascsa1_8444, Ascsa1_8660, Ascsa1_9172, Ascsa1_9308	Phisc1_155042, Phisc1_186042, Phisc1_308998, Phisc1_378289, Phisc1_435005, Phisc1_435380, Phisc1_538419, Phisc1_556682, Phisc1_557824, Phisc1_562791, Phisc1_567129, Phisc1_569883, Phisc1_571485, Phisc1_577755, Phisc1_580326, Phisc1_581722, Phisc1_582571, Phisc1_582648, Phisc1_584023, Phisc1_591271, Phisc1_596762, Phisc1_604699, Phisc1_605010, Phisc1_605144, Phisc1_609739, Phisc1_610564, Phisc1_61…			KEY63813.1, KEY63891.1, KEY63935.1, KEY63940.1, KEY64209.1, KEY64228.1, KEY64556.1, KEY64806.1, KEY65531.1, KEY66213.1, KEY66570.1, KEY67735.1, KEY68191.1, KEY69073.1, KEY69346.1, KEY69592.1, KEY69918.1, KEY70481.1, KEY70830.1, KEY71004.1, KEY71445.1, KEY71734.1, KEY71737.1, KEY71899.1, KEY72507.1, KEY72614.1, KEY72959.1, KEY72990.1, KEY73455.1, KEY73596.1, KEY73597.1, KEY73955.1, KEY74393.1, KEY…	jgi_Tolinf1_194699_TINF04818	TolopKND86481.1, TolopKND88387.1, TolopKND92074.1	Beaba1_2628, Beaba1_3818, Beaba1_4737, Beaba1_6578	Cormi1_2513, Cormi1_597	Ampqui1_126998, Ampqui1_192145, Ampqui1_241806, Ampqui1_431949, Ampqui1_468009, Ampqui1_490011, Ampqui1_494290, Ampqui1_508756, Ampqui1_511872, Ampqui1_522459, Ampqui1_522923, Ampqui1_533196, Ampqui1_540198, Ampqui1_541758	Dicpug11696.t1, Dicpug12110.t1, Dicpug12181.t1, Dicpug12182.t1, Dicpug12374.t1, Dicpug2680.t1, Dicpug3417.t1, Dicpug4997.t1, Dicpug8099.t1		Colch1_mrna_2127, Colch1_mrna_2578, Colch1_mrna_5048, Colch1_mrna_5700, Colch1_mrna_5756, Colch1_mrna_7695
OG0000006	EpiBra_1.0g3786.t1, EpiBra_1.0g6565.t1, EpiBra_1.0g6990.t1	ETyphina_1.0g1658.t1, ETyphina_1.0g2909.t1, ETyphina_1.0g5587.t1, ETyphina_1.0g692.t1, ETyphina_1.0g966.t1	E_amag4476.t1	Ebromicola_E7626g1271.t1, Ebromicola_E7626g7398.t1	E_elyg2933.t1	EfeFl1g4443.t1, EfeFl1g5284.t1	Egansuensis_E7080g6270.t1	EpiGly_1.0g172.t1, EpiGly_1.0g3058.t1, EpiGly_1.0g658.t1, EpiGly_1.0g924.t1	Einebrians_E818g1118.t1, Einebrians_E818g2099.t1, Einebrians_E818g400.t1	FCul_PTD02138.1, FCul_PTD04685.1, FCul_PTD05592.1, FCul_PTD06499.1, FCul_PTD08777.1, FCul_PTD08982.1, FCul_PTD09186.1, FCul_PTD11177.1	FFUJ_00012m.01, FFUJ_00064m.01, FFUJ_02064m.01, FFUJ_03605m.01, FFUJ_03779m.01, FFUJ_05413m.01, FFUJ_07024m.01, FFUJ_07629m.01, FFUJ_09255m.01, FFUJ_10093m.01, FFUJ_10442m.01, FFUJ_12655m.01, FFUJ_13118m.01, FFUJ_13765m.01, FFUJ_14249m.01	FGSG_02772T0, FGSG_03471T0, FGSG_07816T0, FGSG_08197T0, FGSG_09640T0, FGSG_10581T0, FGSG_10633T0, FGSG_10994T0, FGSG_12605T0, FGSG_12621T0, FGSG_12626T0, FGSG_12640T0, FGSG_12998T0, FGSG_13758T0, FGSG_13844T0, FGSG_13969T0, FGSG_14027T0	Fman_CVK85094.1, Fman_CVK85713.1, Fman_CVK86462.1, Fman_CVK87440.1, Fman_CVK87894.1, Fman_CVK91382.1, Fman_CVK92217.1, Fman_CVK95099.1, Fman_CVK96182.1, Fman_CVK97003.1, Fman_CVK98059.1, Fman_CVK98064.1, Fman_CVK98814.1, Fman_CVL01498.1, Fman_CVL05254.1, Fman_CVL05458.1, Fman_CVL06689.1, Fman_CVL07118.1, Fman_CVL07425.1, Fman_CVL07664.1, Fman_CVL08019.1, Fman_CVL08124.1, Fman_CVL08188.1, Fman_CVL…	Fox_PCD21143.1, Fox_PCD21153.1, Fox_PCD21414.1, Fox_PCD21801.1, Fox_PCD21818.1, Fox_PCD21832.1, Fox_PCD22170.1, Fox_PCD22198.1, Fox_PCD22325.1, Fox_PCD23404.1, Fox_PCD23866.1, Fox_PCD23936.1, Fox_PCD25186.1, Fox_PCD25431.1, Fox_PCD26387.1, Fox_PCD30297.1, Fox_PCD33647.1, Fox_PCD33681.1, Fox_PCD34911.1, Fox_PCD35539.1, Fox_PCD36055.1, Fox_PCD38698.1, Fox_PCD41146.1, Fox_PCD41392.1, Fox_PCD41393.1,…	FPRN_00053n, FPRN_02007n, FPRN_03588n, FPRN_03874n, FPRN_05403n, FPRN_05658n, FPRN_07044n, FPRN_07330n, FPRN_07949n, FPRN_08579n, FPRN_11274n, FPRN_11760n, FPRN_12175n, FPRN_12829n, FPRN_13199n, FPRN_13344n, FPRN_14322n, FPRN_15054n, FPRN_15061n	FPSE_02489T0, FPSE_04026T0, FPSE_07866T0, FPSE_09743T0, FPSE_10262T0, FPSE_10316T0, FPSE_11812T0	RGP59080.1, RGP61726.1, RGP62934.1, RGP63194.1, RGP67297.1, RGP70901.1, RGP71766.1	Fver_RBQ64879.1, Fver_RBQ64970.1, Fver_RBQ68719.1, Fver_RBQ71537.1, Fver_RBQ71908.1, Fver_RBQ72566.1, Fver_RBQ75386.1, Fver_RBQ75763.1, Fver_RBQ77005.1, Fver_RBQ77894.1, Fver_RBQ78711.1, Fver_RBQ79816.1, Fver_RBQ81875.1	Fusvirg12147.t1, Fusvirg12759.t1, Fusvirg12883.t1, Fusvirg13710.t1, Fusvirg14796.t1, Fusvirg14955.t1, Fusvirg2789.t1, Fusvirg3264.t1, Fusvirg3986.t1, Fusvirg5486.t1, Fusvirg7637.t1, Fusvirg8528.t1, Fusvirg8613.t1, Fusvirg8767.t1, Fusvirg9198.t1, Fusvirg9761.t1	MAC_00138n, MAC_00323n, MAC_02250n, MAC_02883n, MAC_03280n, MAC_04438n, MAC_04442n, MAC_07560n, MAC_07578n, MAC_07703n, MAC_07754n, MAC_08486n, MAC_08535n, MAC_08678n, MAC_08987n, MAC_09262n, MAC_09814n	MAJ_01029n, MAJ_03448n, MAJ_06472n, MAJ_06563n, MAJ_06860n, MAJ_08226n, MAJ_08408n, MAJ_08785n, MAJ_09005n, MAJ_09064n, MAJ_09127n, MAJ_09751n, MAJ_10096n, MAJ_10284n, MAJ_10324n, MAJ_10327n, MAJ_10365n, MAJ_10537n, MAJ_10573n, MAJ_10884n, MAJ_11010n, MAJ_11273n, MAJ_11367n, MAJ_11412n, MAJ_11530n	MAM_01063n, MAM_02557n, MAM_06015n, MAM_06747n, MAM_07256n, MAM_07595n, MAM_07603n	MAN_00142n, MAN_00159n, MAN_00197n, MAN_02438n, MAN_03055n, MAN_04703n, MAN_06211n, MAN_07251n, MAN_07448n, MAN_07740n, MAN_08919n, MAN_09127n, MAN_09136n, MAN_09161n, MAN_09402n, MAN_10455n, MAN_10564n, MAN_10818n, MAN_10819n, MAN_10852n, MAN_10855n, MAN_10883n	MBR_00021n, MBR_03121n, MBR_05054n, MBR_06934n, MBR_08241n, MBR_08690n, MBR_09035n, MBR_09338n, MBR_09339n, MBR_09902n, MBR_09965n, MBR_10120n, MBR_10128n, MBR_10268n, MBR_10451n	MGU_01310n, MGU_01345n, MGU_01618n, MGU_01798n, MGU_03412n, MGU_06933n, MGU_07081n, MGU_07558n, MGU_08066n, MGU_08083n, MGU_08348n, MGU_08747n, MGU_08868n, MGU_09178n, MGU_09750n, MGU_09753n, MGU_10226n, MGU_10276n, MGU_10804n, MGU_10808n, MGU_10881n, MGU_10892n, MGU_10913n, MGU_11218n	MRI_000432n, MRI_000459n, MRI_000524n, MRI_003662n, MRI_004083n, MRI_004971n, MRI_006883n, MRI_ANK2n	MAA_00127n, MAA_00926n, MAA_00934n, MAA_01641n, MAA_03766n, MAA_03951n, MAA_04872n, MAA_06107n, MAA_06700n, MAA_06886n, MAA_08026n, MAA_08134n, MAA_08823n, MAA_08885n, MAA_09118n, MAA_09140n, MAA_09510n, MAA_10008n, MAA_10249n, MAA_10441n, MAA_10488n, MAA_10907n, MAA_11192n, MAA_11283n, MAA_11432n, MAA_11440n, MAA_11788n	Triaru_rna1429, Triaru_rna19, Triaru_rna1943, Triaru_rna1945, Triaru_rna2227, Triaru_rna2682, Triaru_rna4120, Triaru_rna4733, Triaru_rna5301, Triaru_rna6356, Triaru_rna6589, Triaru_rna7080, Triaru_rna7606, Triaru_rna7614, Triaru_rna7729, Triaru_rna8333, Triaru_rna8858, Triaru_rna9409	Trias1_101550, Trias1_102388, Trias1_102489, Trias1_102744, Trias1_103602, Trias1_104622, Trias1_105264, Trias1_105378, Trias1_105538, Trias1_105587, Trias1_106943, Trias1_108041, Trias1_111136, Trias1_112040, Trias1_113096, Trias1_113626, Trias1_115609, Trias1_116133, Trias1_117076, Trias1_117683, Trias1_119294, Trias1_120429, Trias1_121796, Trias1_125344, Trias1_128662, Trias1_129660, Trias1_13…	Tatro_131025, Tatro_169796, Tatro_178339, Tatro_180216, Tatro_185053, Tatro_185341, Tatro_186587, Tatro_190696, Tatro_191145, Tatro_194077, Tatro_201838, Tatro_203737, Tatro_205818, Tatro_211953, Tatro_214847, Tatro_217780, Tatro_224237, Tatro_224344, Tatro_229044, Tatro_231657, Tatro_239629, Tatro_28133, Tatro_300710, Tatro_302393, Tatro_305319, Tatro_308110, Tatro_310060, Tatro_316836, Tatro_31…	Trici_PTB62130.1, Trici_PTB62150.1, Trici_PTB62671.1, Trici_PTB63230.1, Trici_PTB63395.1, Trici_PTB63413.1, Trici_PTB63706.1, Trici_PTB64367.1, Trici_PTB64812.1, Trici_PTB64877.1, Trici_PTB65086.1, Trici_PTB65087.1, Trici_PTB65100.1, Trici_PTB65206.1, Trici_PTB65863.1, Trici_PTB66169.1, Trici_PTB66279.1, Trici_PTB66599.1, Trici_PTB66760.1, Trici_PTB68606.1, Trici_PTB69716.1, Trici_PTB69775.1, Tri…	TrigamTGAM01_00097T0, TrigamTGAM01_00120T0, TrigamTGAM01_01833T0, TrigamTGAM01_02402T0, TrigamTGAM01_02802T0, TrigamTGAM01_02919T0, TrigamTGAM01_03281T0, TrigamTGAM01_05065T0, TrigamTGAM01_05796T0, TrigamTGAM01_06083T0, TrigamTGAM01_06497T0, TrigamTGAM01_06844T0, TrigamTGAM01_06983T0, TrigamTGAM01_07035T0, TrigamTGAM01_07143T0, TrigamTGAM01_07862T0, TrigamTGAM01_08147T0, TrigamTGAM01_08243T0, Tri…	Trigui_OPB35997, Trigui_OPB37098, Trigui_OPB37377, Trigui_OPB38573, Trigui_OPB38755, Trigui_OPB38814, Trigui_OPB39320, Trigui_OPB39343, Trigui_OPB40453, Trigui_OPB40809, Trigui_OPB40882, Trigui_OPB41015, Trigui_OPB41144, Trigui_OPB42534, Trigui_OPB44043, Trigui_OPB45528, Trigui_OPB45721, Trigui_OPB46113, Trigui_OPB46160, Trigui_OPB46465, Trigui_OPB46666	Triha_10504, Triha_107630, Triha_11220, Triha_145709, Triha_1948, Triha_35738, Triha_36422, Triha_36724, Triha_39922, Triha_40469, Triha_42246, Triha_43202, Triha_43331, Triha_440174, Triha_44122, Triha_44203, Triha_44411, Triha_44994, Triha_46571, Triha_46598, Triha_46902, Triha_476669, Triha_47674, Triha_47874, Triha_479222, Triha_483224, Triha_486578, Triha_49294, Triha_49346, Triha_504418, Tr…	Tripar1_rna1077, Tripar1_rna1391, Tripar1_rna1623, Tripar1_rna1630, Tripar1_rna2432, Tripar1_rna2875, Tripar1_rna2897, Tripar1_rna2936, Tripar1_rna3359, Tripar1_rna3790, Tripar1_rna4016, Tripar1_rna4637, Tripar1_rna4638, Tripar1_rna4750, Tripar1_rna5344, Tripar1_rna687	Tvirens_120571, Tvirens_121905, Tvirens_123575, Tvirens_130245, Tvirens_131195, Tvirens_131613, Tvirens_131798, Tvirens_131866, Tvirens_132046, Tvirens_137356, Tvirens_138208, Tvirens_138216, Tvirens_138511, Tvirens_140294, Tvirens_141738, Tvirens_148944, Tvirens_150639, Tvirens_153698, Tvirens_155075, Tvirens_155252, Tvirens_156018, Tvirens_156341, Tvirens_156699, Tvirens_160746, Tvirens_160875,…	Ascsa1_10352, Ascsa1_10461, Ascsa1_1220, Ascsa1_4044, Ascsa1_4556, Ascsa1_4562, Ascsa1_4886, Ascsa1_5140, Ascsa1_5736, Ascsa1_6788, Ascsa1_8288, Ascsa1_899, Ascsa1_9422	Phisc1_15308, Phisc1_251116, Phisc1_318256, Phisc1_370779, Phisc1_374327, Phisc1_493399, Phisc1_498740, Phisc1_535370, Phisc1_536367, Phisc1_538821, Phisc1_540110, Phisc1_544025, Phisc1_544860, Phisc1_555156, Phisc1_556462, Phisc1_556799, Phisc1_556939, Phisc1_557014, Phisc1_559592, Phisc1_560229, Phisc1_560316, Phisc1_560831, Phisc1_561276, Phisc1_563409, Phisc1_563994, Phisc1_566647, Phisc1_570…	Xylhe1_246420	CCE30718.1	KEY65504.1, KEY66369.1, KEY68151.1, KEY68529.1, KEY69616.1, KEY71551.1, KEY72510.1, KEY72966.1, KEY73246.1, KEY73540.1, KEY73925.1, KEY74548.1, KEY74658.1, KEY75084.1, KEY75087.1	jgi_Tolinf1_190112_TINF09971, jgi_Tolinf1_190289_TINF00998, jgi_Tolinf1_190774_TINF01507, jgi_Tolinf1_190900_TINF00088, jgi_Tolinf1_191937_TINF02805, jgi_Tolinf1_193025_TINF03713, jgi_Tolinf1_193423_TINF03997, jgi_Tolinf1_195315_TINF05281, jgi_Tolinf1_196058_TINF05845, jgi_Tolinf1_197536_TINF07449, jgi_Tolinf1_197539_TINF07513, jgi_Tolinf1_198208_TINF08478, jgi_Tolinf1_198300_TINF08377, jgi_Tolin…	TolopKND86213.1, TolopKND86472.1, TolopKND86598.1, TolopKND87112.1, TolopKND87468.1, TolopKND87489.1, TolopKND87541.1, TolopKND88381.1, TolopKND88949.1, TolopKND88950.1, TolopKND89143.1, TolopKND89241.1, TolopKND92300.1, TolopKND92435.1, TolopKND92437.1, TolopKND92537.1, TolopKND92754.1, TolopKND93634.1, TolopKND93776.1, TolopKND93777.1, TolopKND93997.1, TolopKND94310.1, TolopKND94399.1, TolopKND…	Beaba1_10104, Beaba1_10222, Beaba1_10259, Beaba1_1129, Beaba1_2616, Beaba1_3637, Beaba1_3804, Beaba1_4210, Beaba1_4211, Beaba1_5095, Beaba1_5131, Beaba1_6566, Beaba1_6570, Beaba1_7555, Beaba1_7673, Beaba1_771, Beaba1_9900	Cormi1_2469, Cormi1_2505, Cormi1_5532, Cormi1_6555, Cormi1_6556, Cormi1_7507, Cormi1_7990, Cormi1_8684	Ampqui1_103476, Ampqui1_213047, Ampqui1_423251, Ampqui1_431678, Ampqui1_433005, Ampqui1_435071, Ampqui1_526814, Ampqui1_538629	Dicpug10460.t1, Dicpug12177.t1, Dicpug12456.t1, Dicpug12496.t1, Dicpug6164.t1, Dicpug6783.t1, Dicpug9321.t1, Dicpug9391.t1, Dicpug9445.t1	XP_035339281.1, XP_035339360.1, XP_035339688.1, XP_035340480.1, XP_035340707.1, XP_035340811.1, XP_035340886.1, XP_035341000.1, XP_035341058.1, XP_035341059.1, XP_035341691.1, XP_035341815.1, XP_035341816.1, XP_035342022.1, XP_035343386.1, XP_035343417.1, XP_035343772.1, XP_035344257.1, XP_035345072.1, XP_035345441.1, XP_035345706.1, XP_035345882.1, XP_035345934.1, XP_035346054.1, XP_035347065.1,…	Colch1_mrna_1048, Colch1_mrna_1614, Colch1_mrna_2042, Colch1_mrna_2983, Colch1_mrna_6209, Colch1_mrna_9427
OG0000013	EpiBra_1.0g3436.t1	ETyphina_1.0g3416.t1	E_amag2980.t1	Ebromicola_E7626g4699.t1	E_elyg4938.t1	EfeFl1g3608.t1	Egansuensis_E7080g2675.t1	EpiGly_1.0g1725.t1, EpiGly_1.0g2717.t1, EpiGly_1.0g3887.t1, EpiGly_1.0g8651.t1	Einebrians_E818g3245.t1	FCul_PTD01268.1, FCul_PTD01452.1, FCul_PTD02044.1, FCul_PTD02348.1, FCul_PTD02375.1, FCul_PTD02663.1, FCul_PTD03442.1, FCul_PTD03445.1, FCul_PTD03446.1, FCul_PTD03447.1, FCul_PTD03458.1, FCul_PTD03474.1, FCul_PTD03479.1, FCul_PTD05416.1, FCul_PTD05774.1, FCul_PTD05924.1, FCul_PTD05925.1, FCul_PTD08822.1, FCul_PTD10850.1, FCul_PTD10855.1, FCul_PTD11359.1, FCul_PTD11360.1	FFUJ_03935m.01, FFUJ_03958m.01, FFUJ_05382m.01, FFUJ_06968m.01, FFUJ_08152m.01, FFUJ_12504m.01, FFUJ_12622m.01, FFUJ_12623m.01, FFUJ_12624m.01, FFUJ_12821m.01, FFUJ_12825m.01, FFUJ_13977m.01	FGSG_00205T0, FGSG_02557T0, FGSG_04587T0, FGSG_04859T0, FGSG_08144T0, FGSG_08952T0, FGSG_08955T0, FGSG_10493T0, FGSG_10494T0, FGSG_10601T0, FGSG_10616T0, FGSG_10632T0, FGSG_11067T0, FGSG_11434T0, FGSG_12624T0, FGSG_13472T0, FGSG_13473T0	Fman_CVK92126.1, Fman_CVK96738.1, Fman_CVK97670.1, Fman_CVK98885.1, Fman_CVK98886.1, Fman_CVL05011.1, Fman_CVL05330.1, Fman_CVL06639.1, Fman_CVL06807.1, Fman_CVL06857.1, Fman_CVL06861.1, Fman_CVL07284.1	Fox_PCD20283.1, Fox_PCD20317.1, Fox_PCD20318.1, Fox_PCD20329.1, Fox_PCD20333.1, Fox_PCD23684.1, Fox_PCD25027.1, Fox_PCD25153.1, Fox_PCD25154.1, Fox_PCD25239.1, Fox_PCD25329.1, Fox_PCD25331.1, Fox_PCD25507.1, Fox_PCD25891.1, Fox_PCD28709.1, Fox_PCD29631.1, Fox_PCD34690.1, Fox_PCD34863.1	FPRN_03442n, FPRN_04046n, FPRN_04047n, FPRN_05517n, FPRN_07274n, FPRN_07275n, FPRN_09878n, FPRN_09879n, FPRN_10843n, FPRN_11063n, FPRN_11624n, FPRN_11731n, FPRN_11864n, FPRN_11920n, FPRN_11926n, FPRN_13011n, FPRN_15146n	FPSE_00714T0, FPSE_00722T0, FPSE_04032T0, FPSE_04044T0, FPSE_05466T0, FPSE_06951T0, FPSE_07144T0, FPSE_08076T0, FPSE_08676T0, FPSE_09639T0, FPSE_09786T0	RGP58943.1, RGP62431.1, RGP63769.1, RGP66280.1, RGP66281.1, RGP70149.1, RGP70267.1, RGP71332.1, RGP71768.1, RGP71777.1, RGP71778.1	Fver_RBQ66094.1, Fver_RBQ71733.1, Fver_RBQ77854.1, Fver_RBQ78488.1, Fver_RBQ81854.1	Fusvirg10072.t1, Fusvirg10197.t1, Fusvirg10364.t1, Fusvirg11837.t1, Fusvirg11930.t1, Fusvirg12033.t1, Fusvirg12462.t1, Fusvirg12780.t1, Fusvirg13384.t1, Fusvirg13629.t1, Fusvirg14266.t1, Fusvirg14320.t1, Fusvirg14361.t1, Fusvirg14362.t1, Fusvirg14368.t1, Fusvirg14440.t1, Fusvirg4008.t1, Fusvirg7629.t1, Fusvirg8572.t1, Fusvirg8573.t1, Fusvirg8746.t1, Fusvirg8747.t1	MAC_00526n, MAC_00647n, MAC_06105n, MAC_06106n, MAC_06107n, MAC_07116n, MAC_08494n, MAC_08980n, MAC_09043n, MAC_09403n	MAJ_01794n, MAJ_02039n, MAJ_08014n, MAJ_08348n, MAJ_08855n, MAJ_08856n, MAJ_08960n, MAJ_08961n, MAJ_09345n, MAJ_10733n, MAJ_10734n, MAJ_10872n	MAM_07981n	MAN_00619n, MAN_00620n, MAN_06058n, MAN_06932n, MAN_07018n, MAN_07807n, MAN_09262n, MAN_10245n, MAN_10270n	MBR_00430n, MBR_03777n, MBR_03866n, MBR_05304n, MBR_06124n, MBR_06149n, MBR_06723n, MBR_08385n, MBR_08721n, MBR_09629n	MGU_01112n, MGU_05836n, MGU_06764n, MGU_06765n, MGU_06957n, MGU_07506n, MGU_08096n, MGU_08229n, MGU_09755n, MGU_10059n, MGU_10501n, MGU_10560n, MGU_11473n	MRI_002804n, MRI_008669n	MAA_04438n, MAA_06448n, MAA_07282n, MAA_07829n, MAA_09255n, MAA_09359n, MAA_09429n, MAA_09811n, MAA_10279n, MAA_10528n, MAA_11030n, MAA_11317n, MAA_11588n	Triaru_rna1113, Triaru_rna1788, Triaru_rna1947, Triaru_rna2918, Triaru_rna3378, Triaru_rna3641, Triaru_rna3642, Triaru_rna3724, Triaru_rna4142, Triaru_rna4321, Triaru_rna4508, Triaru_rna6300, Triaru_rna6530, Triaru_rna6531, Triaru_rna6541, Triaru_rna828, Triaru_rna8334, Triaru_rna8866	Trias1_100264, Trias1_109690, Trias1_129127, Trias1_130876, Trias1_142816, Trias1_154958, Trias1_163181, Trias1_169595, Trias1_170604, Trias1_172096, Trias1_196081, Trias1_199224, Trias1_205216, Trias1_228282, Trias1_402135, Trias1_41334, Trias1_42714, Trias1_43668, Trias1_456676, Trias1_49800, Trias1_56623, Trias1_59154, Trias1_59520, Trias1_60566, Trias1_61452, Trias1_68472, Trias1_70414, Trias…	Tatro_10225, Tatro_12616, Tatro_131307, Tatro_133230, Tatro_171630, Tatro_181379, Tatro_181383, Tatro_181405, Tatro_181472, Tatro_181620, Tatro_18467, Tatro_185791, Tatro_185799, Tatro_186083, Tatro_186084, Tatro_186886, Tatro_187897, Tatro_188008, Tatro_191639, Tatro_21187, Tatro_214124, Tatro_214533, Tatro_215011, Tatro_216469, Tatro_217277, Tatro_217787, Tatro_219595, Tatro_220064, Tatro_26256…	Trici_PTB61516.1, Trici_PTB62058.1, Trici_PTB62988.1, Trici_PTB63658.1, Trici_PTB63912.1, Trici_PTB65061.1, Trici_PTB65067.1, Trici_PTB66173.1, Trici_PTB66461.1, Trici_PTB66713.1, Trici_PTB66799.1, Trici_PTB66953.1, Trici_PTB70919.1, Trici_PTB70920.1	TrigamTGAM01_00378T0, TrigamTGAM01_00492T0, TrigamTGAM01_00677T0, TrigamTGAM01_00771T0, TrigamTGAM01_00785T0, TrigamTGAM01_01135T0, TrigamTGAM01_01241T0, TrigamTGAM01_01305T0, TrigamTGAM01_01434T0, TrigamTGAM01_01435T0, TrigamTGAM01_01514T0, TrigamTGAM01_01947T0, TrigamTGAM01_02899T0, TrigamTGAM01_03262T0, TrigamTGAM01_03708T0, TrigamTGAM01_03911T0, TrigamTGAM01_05178T0, TrigamTGAM01_05382T0, Tri…	Trigui_OPB36242, Trigui_OPB36260, Trigui_OPB37023, Trigui_OPB37027, Trigui_OPB38139, Trigui_OPB38161, Trigui_OPB38858, Trigui_OPB38914, Trigui_OPB39150, Trigui_OPB39342, Trigui_OPB39616, Trigui_OPB39830, Trigui_OPB39838, Trigui_OPB40516, Trigui_OPB40895, Trigui_OPB40908, Trigui_OPB43186, Trigui_OPB43187, Trigui_OPB43286, Trigui_OPB43287, Trigui_OPB43531, Trigui_OPB43886, Trigui_OPB45775, Trigui_O…	Triha_102560, Triha_105125, Triha_107397, Triha_108380, Triha_12111, Triha_123724, Triha_132402, Triha_134915, Triha_145668, Triha_146006, Triha_17224, Triha_19801, Triha_273607, Triha_476586, Triha_476716, Triha_477859, Triha_479145, Triha_479635, Triha_483313, Triha_485147, Triha_485765, Triha_488891, Triha_495786, Triha_496001, Triha_500173, Triha_500767, Triha_501581, Triha_504171, Triha_5079…	Tripar1_rna1085, Tripar1_rna1086, Tripar1_rna1189, Tripar1_rna1620, Tripar1_rna2784, Tripar1_rna2785, Tripar1_rna2827, Tripar1_rna5585, Tripar1_rna5742, Tripar1_rna5821, Tripar1_rna5823, Tripar1_rna7467, Tripar1_rna7977, Tripar1_rna8224, Tripar1_rna8817	Tvirens_10543, Tvirens_122850, Tvirens_132302, Tvirens_132350, Tvirens_132466, Tvirens_132488, Tvirens_132552, Tvirens_132567, Tvirens_132634, Tvirens_132703, Tvirens_134520, Tvirens_139387, Tvirens_144674, Tvirens_149469, Tvirens_154597, Tvirens_154638, Tvirens_155264, Tvirens_155684, Tvirens_159420, Tvirens_159771, Tvirens_160506, Tvirens_160869, Tvirens_165017, Tvirens_192502, Tvirens_193671, …	Ascsa1_2414, Ascsa1_3192, Ascsa1_3193, Ascsa1_337, Ascsa1_3461, Ascsa1_552, Ascsa1_5697, Ascsa1_7517	Phisc1_436813, Phisc1_456117, Phisc1_582416, Phisc1_649578, Phisc1_679703, Phisc1_687710, Phisc1_704310, Phisc1_710917, Phisc1_719820, Phisc1_726897, Phisc1_735355, Phisc1_738145	Xylhe1_151786	CCE30648.1	KEY69925.1, KEY71377.1, KEY71560.1, KEY71653.1, KEY71667.1, KEY71668.1, KEY71978.1, KEY74895.1, KEY75048.1, KEY75230.1, KEY75272.1, KEY75329.1	jgi_Tolinf1_191920_TINF02688, jgi_Tolinf1_191923_TINF02532, jgi_Tolinf1_197416_TINF07524, jgi_Tolinf1_197981_TINF08090, jgi_Tolinf1_198070_TINF08099, jgi_Tolinf1_199693_TINF09705, jgi_Tolinf1_199694_TINF09704, jgi_Tolinf1_199945_TINF09945, jgi_Tolinf1_199951_TINF09948	TolopKND85791.1, TolopKND86202.1, TolopKND86281.1, TolopKND87250.1, TolopKND87251.1, TolopKND87302.1, TolopKND87332.1, TolopKND88439.1, TolopKND89249.1, TolopKND89309.1, TolopKND90020.1, TolopKND90066.1, TolopKND90069.1, TolopKND91038.1, TolopKND91344.1, TolopKND91690.1, TolopKND91794.1, TolopKND93793.1	Beaba1_292, Beaba1_4348, Beaba1_7718, Beaba1_7854, Beaba1_8457, Beaba1_9503, Beaba1_9613, Beaba1_9675, Beaba1_9912	Cormi1_6315, Cormi1_8324, Cormi1_8664		Dicpug11036.t1, Dicpug11313.t1, Dicpug3691.t1, Dicpug5223.t1, Dicpug6751.t1, Dicpug6797.t1, Dicpug8829.t1, Dicpug9649.t1	XP_035339820.1, XP_035343220.1, XP_035346346.1, XP_035346651.1, XP_035346658.1, XP_035346665.1, XP_035347794.1, XP_035347804.1, XP_035347854.1, XP_035348469.1, XP_035348736.1, XP_035348739.1	Colch1_mrna_4260, Colch1_mrna_6506, Colch1_mrna_6806, Colch1_mrna_8485
OG0000018	EpiBra_1.0g1257.t1, EpiBra_1.0g1796.t1, EpiBra_1.0g2276.t1, EpiBra_1.0g3799.t1, EpiBra_1.0g4141.t1, EpiBra_1.0g4317.t1, EpiBra_1.0g4722.t1, EpiBra_1.0g5365.t1, EpiBra_1.0g5394.t1, EpiBra_1.0g6064.t1, EpiBra_1.0g6588.t1, EpiBra_1.0g6860.t1, EpiBra_1.0g7279.t1, EpiBra_1.0g772.t1	ETyphina_1.0g1534.t1, ETyphina_1.0g2520.t1, ETyphina_1.0g2683.t1, ETyphina_1.0g3377.t1, ETyphina_1.0g5001.t1, ETyphina_1.0g5648.t1, ETyphina_1.0g5649.t1, ETyphina_1.0g5650.t1, ETyphina_1.0g6522.t1, ETyphina_1.0g6523.t1, ETyphina_1.0g6984.t1	E_amag1239.t1, E_amag1973.t1, E_amag2343.t1, E_amag4046.t1, E_amag4056.t1, E_amag5044.t1, E_amag5276.t1, E_amag5300.t1, E_amag6244.t1, E_amag6333.t1, E_amag921.t1	Ebromicola_E7626g1775.t1, Ebromicola_E7626g2980.t1, Ebromicola_E7626g4178.t1, Ebromicola_E7626g4324.t1, Ebromicola_E7626g5189.t1, Ebromicola_E7626g5888.t1, Ebromicola_E7626g6126.t1, Ebromicola_E7626g6288.t1, Ebromicola_E7626g6822.t1, Ebromicola_E7626g865.t1	E_elyg14.t1, E_elyg2337.t1, E_elyg2656.t1, E_elyg3353.t1, E_elyg5191.t1, E_elyg615.t1, E_elyg6337.t1, E_elyg6616.t1	EfeFl1g1769.t1, EfeFl1g1779.t1, EfeFl1g2256.t1, EfeFl1g2497.t1, EfeFl1g4555.t1, EfeFl1g4978.t1, EfeFl1g5421.t1, EfeFl1g5425.t1, EfeFl1g5427.t1, EfeFl1g6128.t1, EfeFl1g6896.t1, EfeFl1g7555.t1, EfeFl1g870.t1	Egansuensis_E7080g4882.t1, Egansuensis_E7080g5809.t1, Egansuensis_E7080g5951.t1, Egansuensis_E7080g5965.t1, Egansuensis_E7080g5971.t1, Egansuensis_E7080g619.t1, Egansuensis_E7080g7130.t1	EpiGly_1.0g3188.t1, EpiGly_1.0g3919.t1, EpiGly_1.0g4056.t1, EpiGly_1.0g4712.t1, EpiGly_1.0g6016.t1, EpiGly_1.0g6649.t1, EpiGly_1.0g6917.t1, EpiGly_1.0g8717.t1	Einebrians_E818g1699.t1, Einebrians_E818g1701.t1, Einebrians_E818g1994.t1, Einebrians_E818g2564.t1, Einebrians_E818g3321.t1, Einebrians_E818g4273.t1, Einebrians_E818g4274.t1, Einebrians_E818g4275.t1, Einebrians_E818g6240.t1, Einebrians_E818g802.t1	FCul_PTD02193.1, FCul_PTD02743.1, FCul_PTD02744.1, FCul_PTD02745.1, FCul_PTD06109.1, FCul_PTD06233.1, FCul_PTD07855.1, FCul_PTD08712.1, FCul_PTD08778.1, FCul_PTD08779.1, FCul_PTD10916.1, FCul_PTD11996.1, FCul_PTD13066.1	FFUJ_00003m.01, FFUJ_03641m.01, FFUJ_08113m.01, FFUJ_09296m.01, FFUJ_10736m.01, FFUJ_12008m.01	FGSG_02315T0, FGSG_02394T0, FGSG_03747T0, FGSG_08209T0, FGSG_10702T0, FGSG_10990T0, FGSG_11395T0, FGSG_11659T0, FGSG_11660T0, FGSG_11989T0, FGSG_13783T0, FGSG_13785T0, FGSG_13786T0, FGSG_13817T0, FGSG_13878T0	Fman_CVK95614.1, Fman_CVL02221.1, Fman_CVL02229.1, Fman_CVL03513.1, Fman_CVL04963.1, Fman_CVL05296.1	Fox_PCD23252.1, Fox_PCD26691.1, Fox_PCD29575.1, Fox_PCD29576.1, Fox_PCD31424.1	FPRN_05265n, FPRN_10877n, FPRN_12971n, FPRN_13643n, FPRN_14162n, FPRN_14936n, FPRN_15160n	FPSE_02493T0, FPSE_02495T0, FPSE_03808T0, FPSE_06861T0, FPSE_08341T0, FPSE_09183T0, FPSE_11019T0, FPSE_11476T0	RGP63892.1, RGP66061.1, RGP66725.1, RGP67310.1, RGP68520.1, RGP69669.1, RGP69730.1, RGP71088.1, RGP74019.1, RGP74577.1, RGP74954.1	Fver_RBQ68760.1, Fver_RBQ70757.1, Fver_RBQ71287.1, Fver_RBQ71655.1, Fver_RBQ72868.1, Fver_RBQ72872.1, Fver_RBQ81435.1	Fusvirg8023.t1, Fusvirg8589.t1, Fusvirg8590.t1, Fusvirg8836.t1, Fusvirg8837.t1, Fusvirg9955.t1	MAC_00766n, MAC_00767n, MAC_01861n, MAC_02762n, MAC_02881n, MAC_04406n, MAC_04974n, MAC_05180n, MAC_05398n, MAC_05898n, MAC_06860n, MAC_06980n, MAC_06982n, MAC_07604n, MAC_08899n, MAC_09498n	MAJ_00999n, MAJ_02995n, MAJ_03497n, MAJ_03498n, MAJ_07756n, MAJ_07769n, MAJ_08181n, MAJ_08406n, MAJ_08538n, MAJ_08539n, MAJ_08921n, MAJ_09148n, MAJ_09731n, MAJ_10575n, MAJ_10914n, MAJ_10915n, MAJ_10916n, MAJ_11310n, MAJ_11312n	MAM_00263n, MAM_00330n, MAM_01231n, MAM_01232n, MAM_01762n, MAM_02631n, MAM_04513n, MAM_04515n, MAM_04584n, MAM_05979n, MAM_06182n, MAM_06993n, MAM_06994n	MAN_01596n, MAN_01726n, MAN_03027n, MAN_05605n, MAN_06024n, MAN_06162n, MAN_06164n, MAN_06341n, MAN_06342n, MAN_06364n, MAN_07742n, MAN_07835n, MAN_08674n, MAN_08857n, MAN_09214n, MAN_09794n, MAN_10464n	MBR_01014n, MBR_01852n, MBR_05339n, MBR_05819n, MBR_06384n, MBR_06999n, MBR_08986n, MBR_08988n, MBR_09292n, MBR_09464n, MBR_09487n, MBR_09488n, MBR_09489n, MBR_09603n, MBR_09604n, MBR_10258n, MBR_10337n, MBR_10402n, MBR_10403n, MBR_10453n, MBR_10499n	MGU_01308n, MGU_02536n, MGU_05399n, MGU_06709n, MGU_06918n, MGU_07750n, MGU_07789n, MGU_08355n, MGU_08356n, MGU_08547n, MGU_08724n, MGU_09488n, MGU_09490n, MGU_09642n, MGU_09644n, MGU_09922n, MGU_09988n, MGU_10376n, MGU_11086n	MRI_000833n, MRI_001217n, MRI_002072n, MRI_002697n, MRI_003224n, MRI_006989n	MAA_01639n, MAA_05334n, MAA_06559n, MAA_06584n, MAA_06742n, MAA_06744n, MAA_07513n, MAA_07852n, MAA_08003n, MAA_08004n, MAA_09689n, MAA_09772n, MAA_09844n, MAA_09953n, MAA_10043n, MAA_10410n, MAA_11176n	Triaru_rna1700, Triaru_rna1794, Triaru_rna2057, Triaru_rna2328, Triaru_rna2452, Triaru_rna295, Triaru_rna3206, Triaru_rna4025, Triaru_rna5577, Triaru_rna7392, Triaru_rna7394, Triaru_rna7435, Triaru_rna7442, Triaru_rna799, Triaru_rna8642	Trias1_101368, Trias1_126279, Trias1_126905, Trias1_137805, Trias1_191801, Trias1_31239, Trias1_393209, Trias1_418376, Trias1_453179, Trias1_456848, Trias1_456914, Trias1_459591, Trias1_459599, Trias1_61261, Trias1_71435, Trias1_74656, Trias1_79628, Trias1_89466, Trias1_94982	Tatro_10579, Tatro_154060, Tatro_211347, Tatro_211428, Tatro_30015, Tatro_317938, Tatro_39887, Tatro_39904, Tatro_40716, Tatro_47933, Tatro_47989, Tatro_48079, Tatro_48302, Tatro_48550, Tatro_48578, Tatro_48813, Tatro_49225	Trici_PTB61783.1, Trici_PTB62343.1, Trici_PTB63259.1, Trici_PTB64761.1, Trici_PTB64870.1, Trici_PTB66087.1, Trici_PTB69019.1	TrigamTGAM01_01257T0, TrigamTGAM01_01542T0, TrigamTGAM01_03719T0, TrigamTGAM01_04160T0, TrigamTGAM01_04644T0, TrigamTGAM01_05220T0, TrigamTGAM01_06471T0, TrigamTGAM01_08636T0, TrigamTGAM01_10832T0	Trigui_OPB36047, Trigui_OPB36048, Trigui_OPB36439, Trigui_OPB36804, Trigui_OPB40688, Trigui_OPB40728, Trigui_OPB41124, Trigui_OPB41327, Trigui_OPB42762, Trigui_OPB43219, Trigui_OPB44687, Trigui_OPB45505, Trigui_OPB46518	Triha_100532, Triha_101345, Triha_112971, Triha_149564, Triha_155805, Triha_15930, Triha_4907, Triha_493704, Triha_501208, Triha_501728, Triha_546984, Triha_551549, Triha_68589, Triha_7629, Triha_80219, Triha_96073, Triha_96222	Tripar1_rna1332, Tripar1_rna1424, Tripar1_rna2468, Tripar1_rna3307, Tripar1_rna4528	Tvirens_10003, Tvirens_132677, Tvirens_192365, Tvirens_201730, Tvirens_202307, Tvirens_217347, Tvirens_220662, Tvirens_222630, Tvirens_223368, Tvirens_223369, Tvirens_44273, Tvirens_46961, Tvirens_51630, Tvirens_52861, Tvirens_62540, Tvirens_66940, Tvirens_68467, Tvirens_68823, Tvirens_69362, Tvirens_70770, Tvirens_70819	Ascsa1_1275, Ascsa1_1276, Ascsa1_6656	Phisc1_325938, Phisc1_595294, Phisc1_595438, Phisc1_633312, Phisc1_651608, Phisc1_713042, Phisc1_736182, Phisc1_769886, Phisc1_784572	Xylhe1_269197	CCE30174.1, CCE30175.1, CCE30225.1, CCE30226.1, CCE30235.1, CCE30237.1, CCE31308.1, CCE32633.1, CCE32634.1	KEY64460.1, KEY64595.1, KEY73046.1, KEY73170.1, KEY73817.1	jgi_Tolinf1_191030_TINF01764, jgi_Tolinf1_192033_TINF02556, jgi_Tolinf1_192386_TINF03193, jgi_Tolinf1_192701_TINF03094, jgi_Tolinf1_193916_TINF00159, jgi_Tolinf1_194101_TINF04771, jgi_Tolinf1_195867_TINF05939, jgi_Tolinf1_195939_TINF06175, jgi_Tolinf1_195999_TINF05969, jgi_Tolinf1_197701_TINF07827, jgi_Tolinf1_197704_TINF07876, jgi_Tolinf1_199392_TINF09441	TolopKND86497.1, TolopKND86507.1, TolopKND86848.1, TolopKND86907.1, TolopKND87537.1, TolopKND89566.1, TolopKND91887.1, TolopKND92315.1, TolopKND92453.1, TolopKND92695.1, TolopKND94202.1	Beaba1_10105, Beaba1_1810, Beaba1_2630, Beaba1_3671, Beaba1_4827, Beaba1_6661, Beaba1_6727, Beaba1_6997, Beaba1_7548, Beaba1_8222, Beaba1_8424, Beaba1_8699, Beaba1_8701, Beaba1_9727	Cormi1_1281, Cormi1_3246, Cormi1_621, Cormi1_6686, Cormi1_7283	Ampqui1_461795, Ampqui1_523612, Ampqui1_573349, Ampqui1_596489	Dicpug1392.t1, Dicpug26.t1	XP_035340205.1, XP_035341569.1, XP_035341692.1, XP_035341693.1, XP_035343856.1, XP_035343904.1, XP_035345725.1, XP_035347063.1, XP_035347789.1, XP_035347791.1, XP_035348753.1, XP_035348886.1, XP_035349112.1	Colch1_mrna_1617, Colch1_mrna_2082, Colch1_mrna_4095, Colch1_mrna_6647, Colch1_mrna_8661, Colch1_mrna_8662, Colch1_mrna_8663, Colch1_mrna_8664, Colch1_mrna_8665, Colch1_mrna_9441, Colch1_mrna_9442, Colch1_mrna_9443, Colch1_mrna_9444, Colch1_mrna_9445
OG0000031	EpiBra_1.0g2492.t1		E_amag2710.t1, E_amag7310.t1	Ebromicola_E7626g6747.t1	E_elyg1142.t1		Egansuensis_E7080g1268.t1	EpiGly_1.0g1663.t1, EpiGly_1.0g3039.t1		FCul_PTD02583.1, FCul_PTD02980.1, FCul_PTD07176.1, FCul_PTD11174.1	FFUJ_05326m.01, FFUJ_06770m.01, FFUJ_06950m.01, FFUJ_06972m.01, FFUJ_09262m.01, FFUJ_09326m.01, FFUJ_09848m.01, FFUJ_10337m.01	FGSG_02365T0, FGSG_02411T0, FGSG_05814T0, FGSG_08956T0, FGSG_08959T0, FGSG_08960T0, FGSG_10691T0, FGSG_11708T0, FGSG_12516T0, FGSG_13474T0, FGSG_13777T0	Fman_CVK85819.1, Fman_CVK92099.1, Fman_CVK92128.1, Fman_CVK98440.1, Fman_CVL04914.1, Fman_CVL08807.1, Fman_CVL09268.1	Fox_PCD20245.1, Fox_PCD20291.1, Fox_PCD20296.1, Fox_PCD20297.1, Fox_PCD20299.1, Fox_PCD20306.1, Fox_PCD20309.1, Fox_PCD20311.1, Fox_PCD20313.1, Fox_PCD20331.1, Fox_PCD20336.1, Fox_PCD20337.1, Fox_PCD20339.1, Fox_PCD20341.1, Fox_PCD20343.1, Fox_PCD20346.1, Fox_PCD20347.1, Fox_PCD20349.1, Fox_PCD21148.1, Fox_PCD21351.1, Fox_PCD21502.1, Fox_PCD21521.1, Fox_PCD21907.1, Fox_PCD23156.1, Fox_PCD23157.1,…	FPRN_02063n, FPRN_06806n, FPRN_07080n, FPRN_07256n, FPRN_07279n, FPRN_12416n, FPRN_12940n, FPRN_16002n	FPSE_01997T0, FPSE_03243T0, FPSE_03755T0, FPSE_07142T0, FPSE_11222T0, FPSE_12108T0	RGP60988.1, RGP61270.1, RGP61624.1, RGP69012.1, RGP74037.1	Fver_RBQ64734.1, Fver_RBQ66104.1, Fver_RBQ67886.1, Fver_RBQ76957.1, Fver_RBQ77260.1, Fver_RBQ77546.1	Fusvirg10885.t1, Fusvirg13521.t1, Fusvirg14084.t1, Fusvirg14087.t1, Fusvirg3977.t1, Fusvirg4641.t1, Fusvirg7792.t1, Fusvirg7957.t1, Fusvirg9706.t1	MAC_03286n, MAC_05887n, MAC_07965n, MAC_08689n, MAC_09379n	MAJ_06773n, MAJ_07455n, MAJ_08345n, MAJ_09133n, MAJ_09579n, MAJ_10767n	MAM_03323n	MAN_04616n, MAN_06690n, MAN_10566n	MBR_05287n, MBR_08450n, MBR_08738n	MGU_06173n, MGU_06871n, MGU_06880n, MGU_08339n, MGU_09225n, MGU_09859n, MGU_09860n, MGU_11299n	MRI_002165n	MAA_08027n, MAA_08090n, MAA_10490n, MAA_11165n, MAA_11452n, MAA_11548n	Triaru_rna1010, Triaru_rna1721, Triaru_rna3253, Triaru_rna3316, Triaru_rna4140, Triaru_rna4309, Triaru_rna4663, Triaru_rna4724, Triaru_rna5973, Triaru_rna7223, Triaru_rna7975, Triaru_rna8256, Triaru_rna9889	Trias1_139476, Trias1_145446, Trias1_146366, Trias1_156718, Trias1_189723, Trias1_192683, Trias1_248957, Trias1_42008, Trias1_431874, Trias1_447446, Trias1_459641, Trias1_48772, Trias1_56598, Trias1_71922	Tatro_173849, Tatro_182498, Tatro_189067, Tatro_198933, Tatro_226514, Tatro_252611, Tatro_262222, Tatro_293811, Tatro_300708, Tatro_305552, Tatro_315551, Tatro_321683	Trici_PTB61386.1, Trici_PTB65211.1	TrigamTGAM01_03240T0, TrigamTGAM01_03521T0, TrigamTGAM01_03768T0, TrigamTGAM01_05317T0, TrigamTGAM01_07416T0, TrigamTGAM01_07457T0, TrigamTGAM01_09258T0, TrigamTGAM01_09453T0, TrigamTGAM01_09576T0	Trigui_OPB36662, Trigui_OPB39038, Trigui_OPB40304, Trigui_OPB40518, Trigui_OPB40964, Trigui_OPB41052, Trigui_OPB41150, Trigui_OPB43536, Trigui_OPB44541, Trigui_OPB45229, Trigui_OPB45523, Trigui_OPB46100, Trigui_OPB46670, Trigui_OPB46671	Triha_10859, Triha_11691, Triha_125170, Triha_13482, Triha_18416, Triha_486642, Triha_486775, Triha_501586, Triha_507958, Triha_509365, Triha_534889, Triha_538750, Triha_552482, Triha_97621	Tripar1_rna2890, Tripar1_rna4254	Tvirens_113898, Tvirens_131956, Tvirens_133088, Tvirens_133938, Tvirens_134921, Tvirens_152555, Tvirens_155683, Tvirens_158061, Tvirens_190511, Tvirens_192610, Tvirens_231280, Tvirens_30879, Tvirens_33293, Tvirens_34594, Tvirens_38089, Tvirens_51440, Tvirens_65724, Tvirens_68183, Tvirens_70596	Ascsa1_10205, Ascsa1_2203, Ascsa1_2287, Ascsa1_4155, Ascsa1_5761, Ascsa1_8329, Ascsa1_8439, Ascsa1_9284, Ascsa1_979, Ascsa1_98	Phisc1_101127, Phisc1_253247, Phisc1_274853, Phisc1_365096, Phisc1_455947, Phisc1_537851, Phisc1_594180, Phisc1_598116, Phisc1_604339, Phisc1_621335, Phisc1_659882, Phisc1_663788, Phisc1_674228, Phisc1_678884, Phisc1_699038, Phisc1_705802, Phisc1_739897, Phisc1_739942, Phisc1_742504, Phisc1_753683, Phisc1_757405, Phisc1_778685, Phisc1_784541, Phisc1_790394	Xylhe1_156853, Xylhe1_234813, Xylhe1_252637, Xylhe1_265306, Xylhe1_271392		KEY65296.1, KEY65494.1, KEY65953.1, KEY67742.1, KEY70103.1, KEY70194.1, KEY71346.1, KEY71373.1, KEY71651.1, KEY72597.1, KEY73233.1, KEY73642.1, KEY73644.1, KEY73759.1, KEY73844.1, KEY73847.1, KEY73992.1, KEY74789.1, KEY74844.1, KEY74865.1, KEY74892.1, KEY74893.1, KEY74899.1, KEY74911.1, KEY75240.1, KEY75290.1	jgi_Tolinf1_190780_TINF01502, jgi_Tolinf1_190786_TINF01487, jgi_Tolinf1_191154_TINF01771, jgi_Tolinf1_196097_TINF00630	TolopKND86154.1, TolopKND86544.1, TolopKND87757.1, TolopKND88615.1, TolopKND88770.1, TolopKND89201.1, TolopKND89404.1, TolopKND91708.1, TolopKND92910.1, TolopKND93534.1, TolopKND93897.1, TolopKND93937.1	Beaba1_10362, Beaba1_3089, Beaba1_7130	Cormi1_695, Cormi1_696, Cormi1_9161	Ampqui1_491459, Ampqui1_533363	Dicpug11577.t1, Dicpug12454.t1, Dicpug12512.t1, Dicpug12848.t1, Dicpug12849.t1, Dicpug5701.t1, Dicpug6366.t1	XP_035340474.1, XP_035341055.1, XP_035341508.1, XP_035341509.1, XP_035341582.1, XP_035343304.1, XP_035345629.1, XP_035346655.1, XP_035347864.1, XP_035348671.1, XP_035348700.1, XP_035348703.1, XP_035348720.1, XP_035348727.1, XP_035350545.1, XP_035351008.1	Colch1_mrna_10014, Colch1_mrna_10015, Colch1_mrna_3745, Colch1_mrna_5452, Colch1_mrna_7837, Colch1_mrna_7957
OG0000044	EpiBra_1.0g5386.t1, EpiBra_1.0g5535.t1	ETyphina_1.0g4339.t1	E_amag333.t1	Ebromicola_E7626g5034.t1	E_elyg2956.t1, E_elyg2984.t1	EfeFl1g560.t1, EfeFl1g7197.t1	Egansuensis_E7080g7644.t1	EpiGly_1.0g3819.t1, EpiGly_1.0g914.t1	Einebrians_E818g3642.t1	FCul_PTD02051.1, FCul_PTD03869.1, FCul_PTD07063.1, FCul_PTD13258.1	FFUJ_00019m.01, FFUJ_01687m.01, FFUJ_05385m.01, FFUJ_05432m.01, FFUJ_05861m.01, FFUJ_09249m.01, FFUJ_10618m.01, FFUJ_14284m.01, FFUJ_14394m.01	FGSG_01476T0, FGSG_03651T0, FGSG_04719T0, FGSG_08371T0, FGSG_10701T0	Fman_CVK85140.1, Fman_CVK86248.1, Fman_CVK90537.1, Fman_CVK95400.1, Fman_CVK98778.1, Fman_CVK98879.1, Fman_CVL02239.1, Fman_CVL03100.1, Fman_CVL08716.1	Fox_PCD24542.1, Fox_PCD24966.1, Fox_PCD25938.1, Fox_PCD26565.1, Fox_PCD33251.1, Fox_PCD33666.1, Fox_PCD36040.1, Fox_PCD36072.1, Fox_PCD37080.1, Fox_PCD44991.1, Fox_PCD46646.1	FPRN_00416n, FPRN_02053n, FPRN_04050n, FPRN_06547n, FPRN_08540n, FPRN_09023n, FPRN_13018n, FPRN_13520n	FPSE_01885T0, FPSE_04981T0, FPSE_08987T0	RGP65247.1, RGP66708.1, RGP71201.1, RGP71667.1, RGP72118.1, RGP73961.1	Fver_RBQ70865.1, Fver_RBQ72744.1, Fver_RBQ74724.1, Fver_RBQ79474.1, Fver_RBQ80666.1	Fusvirg10898.t1, Fusvirg12522.t1, Fusvirg1720.t1, Fusvirg5326.t1, Fusvirg8195.t1, Fusvirg8502.t1	MAC_00077n, MAC_06366n, MAC_08891n	MAJ_04421n, MAJ_06090n, MAJ_07632n, MAJ_07806n	MAM_02626n, MAM_05181n	MAN_02997n, MAN_03906n, MAN_07278n	MBR_00988n, MBR_04885n, MBR_06852n	MGU_01786n, MGU_04514n, MGU_07724n	MRI_004315n, MRI_005522n, MRI_GRE2n	MAA_01360n, MAA_01774n, MAA_04883n, MAA_07192n	Triaru_rna1126, Triaru_rna2048, Triaru_rna2598, Triaru_rna2772, Triaru_rna3309, Triaru_rna3696, Triaru_rna3821, Triaru_rna383, Triaru_rna4853, Triaru_rna6159, Triaru_rna6183, Triaru_rna9193, Triaru_rna9312, Triaru_rna9598, Triaru_rna9767	Trias1_153006, Trias1_186500, Trias1_204476, Trias1_283689, Trias1_28403, Trias1_46858, Trias1_58787, Trias1_62938, Trias1_67943, Trias1_69608, Trias1_73918, Trias1_74720, Trias1_79263	Tatro_177117, Tatro_214542, Tatro_216948, Tatro_217178, Tatro_229667, Tatro_296468, Tatro_299063, Tatro_310002, Tatro_315013, Tatro_49973, Tatro_53261, Tatro_79334, Tatro_81251, Tatro_82756, Tatro_88602, Tatro_94161	Trici_PTB62742.1, Trici_PTB63300.1, Trici_PTB63433.1, Trici_PTB63880.1, Trici_PTB65552.1, Trici_PTB66772.1, Trici_PTB68411.1, Trici_PTB69009.1, Trici_PTB69291.1, Trici_PTB69405.1	TrigamTGAM01_00051T0, TrigamTGAM01_00307T0, TrigamTGAM01_00466T0, TrigamTGAM01_00793T0, TrigamTGAM01_01594T0, TrigamTGAM01_02476T0, TrigamTGAM01_02477T0, TrigamTGAM01_02501T0, TrigamTGAM01_02547T0, TrigamTGAM01_03851T0, TrigamTGAM01_04223T0, TrigamTGAM01_04300T0, TrigamTGAM01_04866T0, TrigamTGAM01_05226T0, TrigamTGAM01_06696T0, TrigamTGAM01_07792T0, TrigamTGAM01_07876T0, TrigamTGAM01_08427T0, Tri…	Trigui_OPB36434, Trigui_OPB37176, Trigui_OPB37598, Trigui_OPB39780, Trigui_OPB40546, Trigui_OPB40566, Trigui_OPB40781, Trigui_OPB40875, Trigui_OPB40936, Trigui_OPB41219, Trigui_OPB43644, Trigui_OPB43696, Trigui_OPB43743, Trigui_OPB43784, Trigui_OPB44796, Trigui_OPB44819, Trigui_OPB44933, Trigui_OPB45389, Trigui_OPB45484, Trigui_OPB47153	Triha_10814, Triha_109465, Triha_11517, Triha_215748, Triha_253105, Triha_485097, Triha_494432, Triha_500216, Triha_507869, Triha_520735, Triha_546387, Triha_7648, Triha_77379, Triha_77718, Triha_79418, Triha_8611, Triha_93375, Triha_94604, Triha_99735	Tripar1_rna1462, Tripar1_rna3336, Tripar1_rna4297, Tripar1_rna4791, Tripar1_rna6387, Tripar1_rna756, Tripar1_rna7857, Tripar1_rna8252, Tripar1_rna8860	Tvirens_111299, Tvirens_156331, Tvirens_16279, Tvirens_194484, Tvirens_212656, Tvirens_24433, Tvirens_32650, Tvirens_46744, Tvirens_48258, Tvirens_50565, Tvirens_58998, Tvirens_68007, Tvirens_70733, Tvirens_86039	Ascsa1_10477, Ascsa1_1188, Ascsa1_1965, Ascsa1_495, Ascsa1_7096, Ascsa1_884, Ascsa1_9065	Phisc1_573638, Phisc1_606554, Phisc1_683281, Phisc1_684915, Phisc1_685813, Phisc1_689464, Phisc1_690146, Phisc1_691561, Phisc1_741208, Phisc1_741917, Phisc1_781921	Xylhe1_182227, Xylhe1_214485, Xylhe1_236453, Xylhe1_236980, Xylhe1_247307, Xylhe1_280587, Xylhe1_285696	CCE27149.1, CCE27797.1, CCE27806.1, CCE27807.1, CCE28658.1	KEY64222.1, KEY65635.1, KEY67768.1, KEY68831.1, KEY68872.1, KEY69089.1, KEY70378.1, KEY72936.1	jgi_Tolinf1_191637_TINF02569, jgi_Tolinf1_191660_TINF02494, jgi_Tolinf1_194147_TINF04447, jgi_Tolinf1_198500_TINF08612, jgi_Tolinf1_198501_TINF08594	TolopKND86843.1, TolopKND89016.1, TolopKND90962.1, TolopKND92264.1	Beaba1_3176, Beaba1_3185, Beaba1_4602, Beaba1_6055	Cormi1_4829, Cormi1_5132, Cormi1_586	Ampqui1_438875, Ampqui1_440157, Ampqui1_538338, Ampqui1_546568	Dicpug5241.t1	XP_035340469.1, XP_035341504.1, XP_035341643.1, XP_035343552.1, XP_035344424.1, XP_035344503.1, XP_035344553.1, XP_035345184.1, XP_035345898.1, XP_035346254.1, XP_035346509.1, XP_035346870.1, XP_035348947.1, XP_035350663.1, XP_035350781.1, XP_035350842.1	Colch1_mrna_1385, Colch1_mrna_1797, Colch1_mrna_3577, Colch1_mrna_4326, Colch1_mrna_6819, Colch1_mrna_7867, Colch1_mrna_9613
OG0000051	EpiBra_1.0g140.t1	ETyphina_1.0g1106.t1	E_amag492.t1							FCul_PTD02302.1, FCul_PTD02333.1, FCul_PTD06861.1, FCul_PTD07222.1, FCul_PTD07337.1, FCul_PTD07728.1, FCul_PTD08057.1, FCul_PTD08581.1	FFUJ_06715m.01, FFUJ_08956m.01, FFUJ_10272m.01, FFUJ_10380m.01, FFUJ_10535m.01, FFUJ_10661m.01, FFUJ_11856m.01, FFUJ_12093m.01, FFUJ_12647m.01, FFUJ_14743m.01, FFUJ_14797m.01	FGSG_02892T0, FGSG_03224T0, FGSG_03484T0, FGSG_03660T0, FGSG_04599T0, FGSG_08992T0, FGSG_09088T0, FGSG_11352T0, FGSG_11508T0, FGSG_13427T0, FGSG_13992T0	Fman_CVK86030.1, Fman_CVK86196.1, Fman_CVK86298.1, Fman_CVK86347.1, Fman_CVK94787.1, Fman_CVK94993.1, Fman_CVK95261.1, Fman_CVK95487.1, Fman_CVK96208.1, Fman_CVL00646.1, Fman_CVL03377.1, Fman_CVL03776.1, Fman_CVL06678.1	Fox_PCD23206.1, Fox_PCD23400.1, Fox_PCD24836.1, Fox_PCD24934.1, Fox_PCD25177.1, Fox_PCD26321.1, Fox_PCD26483.1, Fox_PCD26609.1, Fox_PCD27129.1, Fox_PCD30546.1, Fox_PCD38690.1, Fox_PCD42248.1	FPRN_06514n, FPRN_06515n, FPRN_06578n, FPRN_06679n, FPRN_10039n, FPRN_11753n, FPRN_13168n, FPRN_13276n, FPRN_13437n, FPRN_13566n, FPRN_14780n, FPRN_15021n	FPSE_01874T0, FPSE_05950T0, FPSE_06362T0, FPSE_06677T0, FPSE_07109T0, FPSE_07380T0, FPSE_08015T0, FPSE_08406T0, FPSE_10250T0, FPSE_10833T0	RGP58965.1, RGP59498.1, RGP60600.1, RGP65236.1, RGP67667.1, RGP68979.1, RGP73675.1	Fver_RBQ66422.1, Fver_RBQ70417.1, Fver_RBQ71247.1, Fver_RBQ72324.1, Fver_RBQ74240.1, Fver_RBQ75508.1, Fver_RBQ76133.1, Fver_RBQ78367.1, Fver_RBQ79601.1, Fver_RBQ80203.1, Fver_RBQ80969.1, Fver_RBQ81869.1	Fusvirg10292.t1, Fusvirg10408.t1, Fusvirg11149.t1, Fusvirg12065.t1, Fusvirg14958.t1, Fusvirg4.t1, Fusvirg7067.t1	MAC_09315n			MAN_06840n		MGU_08324n			Triaru_rna10063, Triaru_rna10210, Triaru_rna104, Triaru_rna1367, Triaru_rna1800, Triaru_rna2049, Triaru_rna2163, Triaru_rna2719, Triaru_rna3736, Triaru_rna4305, Triaru_rna4890, Triaru_rna5286, Triaru_rna5696, Triaru_rna6369, Triaru_rna7091, Triaru_rna7575, Triaru_rna804, Triaru_rna8081, Triaru_rna9171, Triaru_rna9244, Triaru_rna9518	Trias1_128036, Trias1_129950, Trias1_131227, Trias1_138059, Trias1_147087, Trias1_151427, Trias1_151783, Trias1_154517, Trias1_173127, Trias1_183832, Trias1_26437, Trias1_28448, Trias1_52767, Trias1_53735, Trias1_60736, Trias1_68502, Trias1_69420	Tatro_219500, Tatro_224460, Tatro_231183, Tatro_269919, Tatro_280032, Tatro_28583, Tatro_300714, Tatro_302658, Tatro_305160, Tatro_309936, Tatro_34984, Tatro_35372, Tatro_37063, Tatro_38831, Tatro_45376, Tatro_48630, Tatro_51737, Tatro_54321, Tatro_90413, Tatro_93682	Trici_PTB61681.1, Trici_PTB62297.1, Trici_PTB63675.1, Trici_PTB64644.1, Trici_PTB64861.1, Trici_PTB66820.1, Trici_PTB69721.1, Trici_PTB70202.1, Trici_PTB70306.1	TrigamTGAM01_00028T0, TrigamTGAM01_00104T0, TrigamTGAM01_00256T0, TrigamTGAM01_00445T0, TrigamTGAM01_00511T0, TrigamTGAM01_00652T0, TrigamTGAM01_01279T0, TrigamTGAM01_01554T0, TrigamTGAM01_01989T0, TrigamTGAM01_04260T0, TrigamTGAM01_04628T0, TrigamTGAM01_04661T0, TrigamTGAM01_04789T0, TrigamTGAM01_06140T0, TrigamTGAM01_06971T0, TrigamTGAM01_07242T0, TrigamTGAM01_09001T0, TrigamTGAM01_09123T0, Tri…	Trigui_OPB36125, Trigui_OPB36279, Trigui_OPB36292, Trigui_OPB37149, Trigui_OPB37540, Trigui_OPB37630, Trigui_OPB37697, Trigui_OPB38744, Trigui_OPB38860, Trigui_OPB40938, Trigui_OPB40985, Trigui_OPB41172, Trigui_OPB41739, Trigui_OPB42802, Trigui_OPB43247, Trigui_OPB43797, Trigui_OPB44702, Trigui_OPB44794, Trigui_OPB45241, Trigui_OPB45496, Trigui_OPB45754, Trigui_OPB46286, Trigui_OPB47096	Triha_10705, Triha_114995, Triha_125942, Triha_264324, Triha_3282, Triha_479863, Triha_494603, Triha_498660, Triha_501890, Triha_502215, Triha_509527, Triha_514788, Triha_520782, Triha_548720, Triha_72240, Triha_72868, Triha_75664, Triha_77368, Triha_85786, Triha_91349, Triha_96100, Triha_9666, Triha_97541, Triha_99836	Tripar1_rna2577, Tripar1_rna2716, Tripar1_rna2805, Tripar1_rna2852, Tripar1_rna3781, Tripar1_rna4927, Tripar1_rna5346, Tripar1_rna5711, Tripar1_rna6962	Tvirens_152101, Tvirens_159950, Tvirens_190831, Tvirens_216312, Tvirens_216651, Tvirens_27806, Tvirens_28082, Tvirens_46068, Tvirens_46933, Tvirens_55103, Tvirens_62497, Tvirens_63579, Tvirens_65000, Tvirens_70550, Tvirens_77150	Ascsa1_10169, Ascsa1_3021, Ascsa1_3704, Ascsa1_5262, Ascsa1_5576, Ascsa1_6176, Ascsa1_7693, Ascsa1_8995, Ascsa1_9932	Phisc1_214228, Phisc1_442175, Phisc1_625451, Phisc1_647994, Phisc1_659149, Phisc1_678495, Phisc1_683528, Phisc1_689005, Phisc1_693642, Phisc1_701173, Phisc1_723366, Phisc1_776378, Phisc1_777473, Phisc1_780766, Phisc1_787917	Xylhe1_223161, Xylhe1_246201	CCE31565.1	KEY66404.1, KEY66705.1, KEY68303.1, KEY69917.1, KEY71914.1, KEY73165.1, KEY74531.1, KEY75326.1	jgi_Tolinf1_191587_TINF01857, jgi_Tolinf1_193398_TINF04060		Beaba1_7413	Cormi1_9073	Ampqui1_305143, Ampqui1_449188, Ampqui1_557654	Dicpug11383.t1, Dicpug1650.t1, Dicpug3516.t1, Dicpug5480.t1, Dicpug9606.t1	XP_035343829.1, XP_035344560.1, XP_035346253.1, XP_035347872.1, XP_035347940.1, XP_035348111.1, XP_035348478.1, XP_035350938.1	Colch1_mrna_2373, Colch1_mrna_3184, Colch1_mrna_6, Colch1_mrna_7696, Colch1_mrna_8889, Colch1_mrna_930
OG0000072	EpiBra_1.0g6764.t1	ETyphina_1.0g4323.t1	E_amag7055.t1	Ebromicola_E7626g5931.t1	E_elyg4391.t1, E_elyg4643.t1	EfeFl1g3051.t1	Egansuensis_E7080g6891.t1	EpiGly_1.0g6373.t1	Einebrians_E818g4807.t1	FCul_PTD05994.1, FCul_PTD06975.1, FCul_PTD07757.1, FCul_PTD08906.1, FCul_PTD09378.1, FCul_PTD09568.1, FCul_PTD11357.1	FFUJ_00089m.01, FFUJ_00306m.01, FFUJ_02101m.01, FFUJ_02869m.01, FFUJ_05461m.01, FFUJ_08153m.01, FFUJ_08178m.01, FFUJ_08232m.01, FFUJ_11214m.01, FFUJ_12406m.01	FGSG_03078T0, FGSG_04545T0, FGSG_04764T0, FGSG_06989T0, FGSG_13198T0, FGSG_13832T0	Fman_CVK86067.1, Fman_CVK89251.1, Fman_CVK92445.1, Fman_CVK98727.1, Fman_CVL05331.1, Fman_CVL05354.1, Fman_CVL05451.1, Fman_CVL07426.1, Fman_CVL07427.1, Fman_CVL09187.1	Fox_PCD20340.1, Fox_PCD21163.1, Fox_PCD21524.1, Fox_PCD21525.1, Fox_PCD22241.1, Fox_PCD22298.1, Fox_PCD23911.1, Fox_PCD26916.1, Fox_PCD29544.1, Fox_PCD30605.1, Fox_PCD31294.1, Fox_PCD31340.1, Fox_PCD32663.1, Fox_PCD36056.1, Fox_PCD37785.1, Fox_PCD42793.1	FPRN_01986n, FPRN_02064n, FPRN_04494n, FPRN_06659n, FPRN_07052n, FPRN_08627n, FPRN_09547n, FPRN_10765n, FPRN_10819n, FPRN_10842n, FPRN_11524n, FPRN_14134n, FPRN_16001n	FPSE_04849T0, FPSE_05921T0, FPSE_11953T0	RGP62632.1, RGP63646.1, RGP63724.1, RGP71810.1	Fver_RBQ77270.1, Fver_RBQ80242.1, Fver_RBQ80809.1, Fver_RBQ81411.1	Fusvirg10213.t1, Fusvirg11524.t1, Fusvirg12805.t1, Fusvirg2264.t1, Fusvirg4530.t1, Fusvirg4653.t1, Fusvirg4724.t1, Fusvirg4783.t1, Fusvirg8655.t1, Fusvirg9156.t1	MAC_00191n, MAC_06717n, MAC_07441n, MAC_09378n	MAJ_04223n, MAJ_05831n, MAJ_10430n	MAM_04741n, MAM_06329n	MAN_07009n, MAN_09444n, MAN_09515n	MBR_03039n, MBR_03858n, MBR_09442n, MBR_10461n	MGU_04790n, MGU_05914n, MGU_06929n, MGU_07874n	MRI_002008n, MRI_002087n, MRI_008038n	MAA_00058n, MAA_03345n, MAA_04631n, MAA_08305n, MAA_09270n, MAA_10382n, MAA_10501n, MAA_11262n	Triaru_rna2120, Triaru_rna2601, Triaru_rna4639, Triaru_rna4675, Triaru_rna4742, Triaru_rna6750, Triaru_rna7074	Trias1_145727, Trias1_146152, Trias1_183500, Trias1_24809, Trias1_29846, Trias1_302600, Trias1_431873, Trias1_45014, Trias1_62782, Trias1_71921, Trias1_74099, Trias1_76331	Tatro_14480, Tatro_181516, Tatro_191799, Tatro_259440, Tatro_261370, Tatro_279850, Tatro_285335, Tatro_300808, Tatro_302109, Tatro_315888, Tatro_317584, Tatro_320271, Tatro_33444, Tatro_42430, Tatro_92535, Tatro_93964	Trici_PTB64858.1, Trici_PTB65131.1, Trici_PTB68134.1, Trici_PTB68629.1, Trici_PTB69295.1, Trici_PTB70292.1, Trici_PTB70459.1	TrigamTGAM01_00205T0, TrigamTGAM01_00296T0, TrigamTGAM01_00314T0, TrigamTGAM01_00455T0, TrigamTGAM01_01535T0, TrigamTGAM01_02462T0, TrigamTGAM01_03709T0, TrigamTGAM01_04999T0, TrigamTGAM01_05923T0, TrigamTGAM01_06988T0, TrigamTGAM01_07326T0, TrigamTGAM01_07859T0, TrigamTGAM01_08246T0, TrigamTGAM01_08316T0, TrigamTGAM01_10908T0	Trigui_OPB38582, Trigui_OPB38761, Trigui_OPB38898, Trigui_OPB40218, Trigui_OPB46269	Triha_115586, Triha_185393, Triha_476679, Triha_480641, Triha_492487, Triha_496642, Triha_509509, Triha_522241, Triha_537103, Triha_556661, Triha_58133, Triha_94507, Triha_98156	Tripar1_rna2719, Tripar1_rna3794, Tripar1_rna4858, Tripar1_rna4890	Tvirens_122435, Tvirens_136429, Tvirens_14606, Tvirens_199888, Tvirens_217762, Tvirens_224455, Tvirens_226079, Tvirens_29345, Tvirens_34530, Tvirens_48177, Tvirens_60590, Tvirens_64038, Tvirens_9781	Ascsa1_10353, Ascsa1_1269, Ascsa1_3210, Ascsa1_3709, Ascsa1_4438, Ascsa1_4618, Ascsa1_4840, Ascsa1_5104, Ascsa1_5687, Ascsa1_5714, Ascsa1_5735, Ascsa1_632, Ascsa1_7605	Phisc1_16754, Phisc1_509337, Phisc1_622819, Phisc1_654616, Phisc1_654619, Phisc1_663455, Phisc1_67055, Phisc1_682496, Phisc1_686046, Phisc1_689653, Phisc1_694338, Phisc1_730072, Phisc1_733128, Phisc1_783508, Phisc1_787149	Xylhe1_156852, Xylhe1_245695	CCE29436.1	KEY65428.1, KEY65954.1, KEY71758.1, KEY73422.1, KEY73945.1	jgi_Tolinf1_190029_TINF00828	TolopKND86275.1, TolopKND87194.1, TolopKND88024.1, TolopKND88667.1, TolopKND88943.1, TolopKND89384.1, TolopKND91876.1, TolopKND92361.1, TolopKND92397.1, TolopKND92503.1, TolopKND92705.1	Beaba1_3959, Beaba1_4950, Beaba1_7109, Beaba1_8827, Beaba1_9161	Cormi1_3839	Ampqui1_103208, Ampqui1_41802	Dicpug10911.t1, Dicpug11312.t1, Dicpug1606.t1, Dicpug3128.t1, Dicpug344.t1, Dicpug6411.t1, Dicpug6420.t1, Dicpug739.t1, Dicpug9135.t1, Dicpug9650.t1	XP_035339818.1, XP_035342980.1, XP_035344771.1, XP_035346760.1
OG0000105										FCul_PTD04008.1, FCul_PTD07987.1, FCul_PTD08661.1, FCul_PTD09942.1, FCul_PTD10679.1, FCul_PTD11993.1	FFUJ_01916m.01, FFUJ_02890m.01, FFUJ_03047m.01, FFUJ_05454m.01, FFUJ_06360m.01, FFUJ_06460m.01, FFUJ_06986m.01, FFUJ_08134m.01, FFUJ_10646m.01, FFUJ_10706m.01, FFUJ_14626m.01	FGSG_01687T0, FGSG_06824T0, FGSG_06968T0, FGSG_08284T0, FGSG_11023T0, FGSG_13201T0	Fman_CVK85733.1, Fman_CVK86460.1, Fman_CVK88958.1, Fman_CVK89221.1, Fman_CVK91217.1, Fman_CVK91317.1, Fman_CVK92157.1, Fman_CVK95459.1, Fman_CVK95563.1, Fman_CVK98739.1, Fman_CVK98930.1, Fman_CVL02695.1, Fman_CVL05314.1	Fox_PCD20270.1, Fox_PCD24661.1, Fox_PCD26594.1, Fox_PCD26661.1, Fox_PCD31378.1, Fox_PCD32762.1, Fox_PCD33659.1, Fox_PCD33728.1, Fox_PCD34878.1, Fox_PCD37177.1, Fox_PCD37805.1, Fox_PCD37971.1, Fox_PCD42135.1, Fox_PCD44771.1	FPRN_00191n, FPRN_04515n, FPRN_04674n, FPRN_06400n, FPRN_06863n, FPRN_08620n, FPRN_09508n, FPRN_10858n, FPRN_13550n, FPRN_13613n	FPSE_02460T0, FPSE_04752T0, FPSE_05529T0, FPSE_09525T0, FPSE_10541T0, FPSE_11475T0, FPSE_11841T0	RGP59156.1, RGP59529.1, RGP59811.1, RGP60837.1, RGP60880.1, RGP62074.1, RGP63756.1, RGP69539.1	Fver_RBQ75401.1, Fver_RBQ78719.1, Fver_RBQ80261.1, Fver_RBQ80418.1	Fusvirg12009.t1, Fusvirg12299.t1, Fusvirg14797.t1, Fusvirg1772.t1, Fusvirg2418.t1, Fusvirg2582.t1, Fusvirg3155.t1, Fusvirg8466.t1		MAJ_11092n, MAJ_11405n		MAN_03002n	MBR_00993n	MGU_07729n, MGU_10696n		MAA_07197n	Triaru_rna2644, Triaru_rna4683, Triaru_rna6354, Triaru_rna6890, Triaru_rna7360, Triaru_rna9560, Triaru_rna9820	Trias1_128396, Trias1_146607, Trias1_192727, Trias1_356882, Trias1_46606	Tatro_214714, Tatro_217934, Tatro_241425, Tatro_28199, Tatro_286255, Tatro_289500, Tatro_88640	Trici_PTB64137.1, Trici_PTB64820.1, Trici_PTB65044.1, Trici_PTB66093.1, Trici_PTB66528.1, Trici_PTB67902.1, Trici_PTB68150.1, Trici_PTB70708.1	TrigamTGAM01_00969T0, TrigamTGAM01_01308T0, TrigamTGAM01_02552T0, TrigamTGAM01_06791T0, TrigamTGAM01_08383T0, TrigamTGAM01_09840T0, TrigamTGAM01_09980T0, TrigamTGAM01_10397T0	Trigui_OPB36068, Trigui_OPB39562, Trigui_OPB42794, Trigui_OPB45204, Trigui_OPB45438, Trigui_OPB46701	Triha_101334, Triha_110871, Triha_152443, Triha_21866, Triha_242996, Triha_324498, Triha_455202, Triha_48260, Triha_488688, Triha_494677, Triha_497566, Triha_502958, Triha_506948, Triha_515698, Triha_531959, Triha_76981, Triha_99558	Tripar1_rna3737, Tripar1_rna3954, Tripar1_rna5998, Tripar1_rna8417	Tvirens_119702, Tvirens_127331, Tvirens_130355, Tvirens_149930, Tvirens_163926, Tvirens_202464, Tvirens_222184, Tvirens_33951, Tvirens_66879, Tvirens_8674, Tvirens_9435	Ascsa1_1908, Ascsa1_2517, Ascsa1_2596, Ascsa1_3621, Ascsa1_4107, Ascsa1_4567, Ascsa1_5125, Ascsa1_5261, Ascsa1_56, Ascsa1_5846, Ascsa1_8293	Phisc1_155397, Phisc1_446379, Phisc1_561096, Phisc1_585760, Phisc1_656375, Phisc1_660834, Phisc1_679418, Phisc1_681111, Phisc1_691066, Phisc1_727267, Phisc1_727941, Phisc1_732019, Phisc1_735363, Phisc1_743837	Xylhe1_237422, Xylhe1_259977, Xylhe1_265034, Xylhe1_281388		KEY63920.1, KEY64115.1, KEY66068.1, KEY68207.1, KEY70592.1, KEY71296.1, KEY71444.1, KEY71691.1, KEY74420.1, KEY74474.1, KEY74674.1		TolopKND93764.1	Beaba1_1217, Beaba1_8420, Beaba1_8781	Cormi1_3052, Cormi1_5357, Cormi1_9307		Dicpug1474.t1, Dicpug9992.t1, Dicpug9993.t1	XP_035339383.1, XP_035340042.1, XP_035340551.1, XP_035340620.1, XP_035341658.1, XP_035341782.1, XP_035342123.1, XP_035343931.1, XP_035344180.1, XP_035344470.1, XP_035344802.1, XP_035346474.1, XP_035347649.1, XP_035348070.1, XP_035350940.1	Colch1_mrna_1019, Colch1_mrna_2366, Colch1_mrna_3712
OG0000141										FCul_PTD02984.1, FCul_PTD04332.1, FCul_PTD05063.1, FCul_PTD11723.1	FFUJ_02437m.01, FFUJ_03879m.01, FFUJ_11137m.01, FFUJ_14290m.01	FGSG_00119T0, FGSG_04821T0, FGSG_07737T0, FGSG_10508T0, FGSG_11061T0	Fman_CVK89853.1, Fman_CVK91297.1, Fman_CVK94091.1, Fman_CVK94318.1, Fman_CVK96158.1, Fman_CVK98860.1, Fman_CVL02542.1, Fman_CVL02631.1, Fman_CVL08157.1	Fox_PCD26493.1, Fox_PCD27104.1, Fox_PCD31337.1, Fox_PCD37368.1, Fox_PCD43168.1, Fox_PCD44603.1, Fox_PCD44629.1	FPRN_01946n, FPRN_03482n, FPRN_04071n, FPRN_08533n, FPRN_09583n, FPRN_09700n, FPRN_12097n, FPRN_12098n, FPRN_14046n	FPSE_00743T0, FPSE_02419T0, FPSE_03035T0, FPSE_03391T0, FPSE_04056T0	RGP64697.1, RGP69547.1, RGP70269.1	Fver_RBQ67158.1, Fver_RBQ70494.1, Fver_RBQ77434.1, Fver_RBQ77989.1	Fusvirg11825.t1, Fusvirg13024.t1, Fusvirg14145.t1, Fusvirg1806.t1, Fusvirg210.t1, Fusvirg6241.t1, Fusvirg7684.t1, Fusvirg8628.t1	MAC_02004n, MAC_06185n, MAC_06975n, MAC_08967n	MAJ_06230n, MAJ_08107n, MAJ_09514n, MAJ_09515n	MAM_06513n	MAN_00059n, MAN_06153n, MAN_08918n, MAN_09418n, MAN_10201n	MBR_08978n, MBR_09964n, MBR_10282n	MGU_06767n, MGU_07907n		MAA_04760n, MAA_06751n, MAA_08328n, MAA_08610n, MAA_09511n, MAA_09524n, MAA_10285n, MAA_11563n	Triaru_rna2141, Triaru_rna3649, Triaru_rna4802, Triaru_rna4921, Triaru_rna9670	Trias1_107741, Trias1_191120, Trias1_248954, Trias1_268357, Trias1_447277, Trias1_453279, Trias1_54568, Trias1_54680, Trias1_68632	Tatro_163125, Tatro_164503, Tatro_175603, Tatro_182228, Tatro_185950, Tatro_251378, Tatro_285954, Tatro_289101, Tatro_294571, Tatro_305383, Tatro_311879, Tatro_317167, Tatro_318027, Tatro_319773, Tatro_84875	Trici_PTB62050.1, Trici_PTB64677.1, Trici_PTB65210.1, Trici_PTB66170.1, Trici_PTB69279.1, Trici_PTB69396.1, Trici_PTB70808.1	TrigamTGAM01_00132T0, TrigamTGAM01_00165T0, TrigamTGAM01_00824T0, TrigamTGAM01_01910T0, TrigamTGAM01_02493T0, TrigamTGAM01_06616T0, TrigamTGAM01_07517T0, TrigamTGAM01_10567T0	Trigui_OPB36630, Trigui_OPB37609, Trigui_OPB38239, Trigui_OPB38929, Trigui_OPB41115, Trigui_OPB43697, Trigui_OPB45354, Trigui_OPB46730	Triha_141304, Triha_2561, Triha_298062, Triha_481612, Triha_488150, Triha_491969, Triha_510498, Triha_524676, Triha_557509, Triha_56883, Triha_6509, Triha_68130, Triha_71562, Triha_78376, Triha_91816	Tripar1_rna1182, Tripar1_rna5730, Tripar1_rna8572	Tvirens_116979, Tvirens_123746, Tvirens_127290, Tvirens_150197, Tvirens_152503, Tvirens_201202, Tvirens_202514, Tvirens_217707, Tvirens_221367, Tvirens_223467, Tvirens_223558, Tvirens_223590, Tvirens_34224, Tvirens_48046, Tvirens_60500, Tvirens_62850, Tvirens_63983	Ascsa1_2100	Phisc1_670333, Phisc1_725319, Phisc1_732597, Phisc1_734941, Phisc1_742517	Xylhe1_102685, Xylhe1_102689		KEY65507.1, KEY69191.1, KEY69299.1, KEY74960.1	jgi_Tolinf1_197430_TINF07572, jgi_Tolinf1_198657_TINF09079	TolopKND87725.1			Ampqui1_274856, Ampqui1_447181	Dicpug10655.t1	XP_035344054.1, XP_035347434.1, XP_035348615.1, XP_035350739.1
OG0000143	EpiBra_1.0g7225.t1	ETyphina_1.0g7497.t1	E_amag6776.t1	Ebromicola_E7626g5482.t1				EpiGly_1.0g2817.t1		FCul_PTD02409.1, FCul_PTD03092.1, FCul_PTD07171.1	FFUJ_00137m.01, FFUJ_10268m.01, FFUJ_12837m.01, FFUJ_12977m.01	FGSG_04375T0, FGSG_04822T0, FGSG_05815T0, FGSG_09115T0, FGSG_10432T0, FGSG_12242T0, FGSG_13789T0, FGSG_13790T0	Fman_CVK87676.1, Fman_CVK94792.1, Fman_CVK98062.1, Fman_CVK98793.1, Fman_CVK98821.1, Fman_CVL02617.1, Fman_CVL02630.1, Fman_CVL06872.1, Fman_CVL09021.1	Fox_PCD26180.1, Fox_PCD26492.1, Fox_PCD27135.1, Fox_PCD38524.1, Fox_PCD41256.1	FPRN_00116n, FPRN_01947n, FPRN_05521n, FPRN_08590n, FPRN_13163n, FPRN_14047n, FPRN_14575n	FPSE_00742T0, FPSE_03244T0, FPSE_06783T0, FPSE_07448T0, FPSE_12114T0	RGP61276.1, RGP70041.1, RGP71427.1	Fver_RBQ69393.1, Fver_RBQ75512.1	Fusvirg11830.t1, Fusvirg13589.t1, Fusvirg209.t1, Fusvirg3978.t1, Fusvirg4716.t1, Fusvirg6190.t1, Fusvirg7796.t1, Fusvirg9995.t1	MAC_00268n, MAC_00269n, MAC_02154n, MAC_08469n, MAC_08968n	MAJ_05614n, MAJ_05615n, MAJ_06795n, MAJ_06862n, MAJ_07982n, MAJ_08108n, MAJ_08171n, MAJ_08657n	MAM_05496n, MAM_06514n	MAN_00058n, MAN_05645n, MAN_07446n, MAN_08782n, MAN_10200n	MBR_05052n, MBR_07035n, MBR_09219n	MGU_01620n, MGU_04328n, MGU_07599n, MGU_07841n, MGU_11390n	MRI_006912n	MAA_01070n, MAA_06116n, MAA_06750n, MAA_08089n, MAA_08206n, MAA_09525n, MAA_10631n, MAA_10632n, MAA_10733n	Triaru_rna1182, Triaru_rna1561, Triaru_rna1925, Triaru_rna2140, Triaru_rna4803, Triaru_rna6489, Triaru_rna8856	Trias1_129162, Trias1_134148, Trias1_146368, Trias1_149862, Trias1_22396, Trias1_31399, Trias1_408147, Trias1_429107, Trias1_57074, Trias1_60207, Trias1_73591	Tatro_171988, Tatro_201334, Tatro_26405, Tatro_287239, Tatro_287414, Tatro_299170, Tatro_315898, Tatro_319912, Tatro_319946, Tatro_322010, Tatro_33437, Tatro_47305, Tatro_53348, Tatro_53902, Tatro_81264, Tatro_87980, Tatro_90782, Tatro_90991	Trici_PTB61874.1, Trici_PTB62072.1, Trici_PTB65485.1, Trici_PTB66171.1	TrigamTGAM01_00166T0, TrigamTGAM01_00312T0, TrigamTGAM01_00700T0, TrigamTGAM01_02257T0, TrigamTGAM01_02492T0, TrigamTGAM01_06120T0, TrigamTGAM01_06617T0, TrigamTGAM01_10012T0, TrigamTGAM01_10129T0, TrigamTGAM01_10302T0, TrigamTGAM01_10566T0	Trigui_OPB36006, Trigui_OPB36631, Trigui_OPB38930, Trigui_OPB40463, Trigui_OPB41149, Trigui_OPB42086, Trigui_OPB44813, Trigui_OPB45967, Trigui_OPB46342, Trigui_OPB47127	Triha_100793, Triha_11340, Triha_128921, Triha_19399, Triha_20377, Triha_482677, Triha_490843, Triha_494196, Triha_497622, Triha_508157, Triha_514599, Triha_71227, Triha_93524, Triha_94513, Triha_99105	Tripar1_rna1605, Tripar1_rna1622, Tripar1_rna1746, Tripar1_rna7999	Tvirens_123154, Tvirens_123162, Tvirens_153551, Tvirens_153851, Tvirens_206616, Tvirens_213012, Tvirens_219820, Tvirens_37019, Tvirens_62848, Tvirens_63697, Tvirens_66654, Tvirens_70009, Tvirens_70443		Phisc1_429777, Phisc1_570473, Phisc1_676086, Phisc1_734940, Phisc1_739449, Phisc1_778954, Phisc1_789435			KEY70789.1, KEY75222.1		TolopKND87303.1, TolopKND87724.1, TolopKND88305.1, TolopKND88308.1, TolopKND88955.1, TolopKND90479.1, TolopKND91871.1, TolopKND93691.1	Beaba1_10040, Beaba1_619, Beaba1_7461, Beaba1_8901	Cormi1_3549, Cormi1_6162, Cormi1_8858		Dicpug10657.t1	XP_035346657.1, XP_035350519.1, XP_035350740.1
OG0000183											FFUJ_05631m.01, FFUJ_06825m.01, FFUJ_10394m.01, FFUJ_14269m.01	FGSG_00052T0	Fman_CVK85637.1, Fman_CVK90144.1, Fman_CVK91913.1, Fman_CVK95013.1, Fman_CVL02259.1	Fox_PCD24627.1, Fox_PCD25945.1, Fox_PCD26334.1, Fox_PCD26335.1, Fox_PCD34749.1, Fox_PCD36077.1	FPRN_06916n, FPRN_07130n, FPRN_08553n, FPRN_08790n, FPRN_13289n		RGP64222.1	Fver_RBQ76459.1, Fver_RBQ76503.1	Fusvirg10537.t1, Fusvirg11361.t1, Fusvirg11981.t1, Fusvirg12050.t1	MAC_02664n, MAC_06365n	MAJ_00196n, MAJ_07631n		MAN_02996n, MAN_04285n	MBR_00987n, MBR_02440n	MGU_00571n, MGU_07723n		MAA_10787n	Triaru_rna1812, Triaru_rna2157, Triaru_rna32, Triaru_rna3693, Triaru_rna4741, Triaru_rna8975, Triaru_rna9621	Trias1_109433, Trias1_128752, Trias1_137145, Trias1_173887, Trias1_178057, Trias1_196357, Trias1_200996, Trias1_32229, Trias1_51613, Trias1_59313, Trias1_74768, Trias1_76970, Trias1_80528	Tatro_132750, Tatro_14973, Tatro_175217, Tatro_191764, Tatro_229754, Tatro_280220, Tatro_303711, Tatro_30590, Tatro_315146, Tatro_319795, Tatro_323033, Tatro_3613, Tatro_53540, Tatro_86586	Trici_PTB61737.1, Trici_PTB63116.1, Trici_PTB63383.1, Trici_PTB66770.1, Trici_PTB68483.1, Trici_PTB69249.1	TrigamTGAM01_00153T0, TrigamTGAM01_00446T0, TrigamTGAM01_00463T0, TrigamTGAM01_02549T0, TrigamTGAM01_02859T0, TrigamTGAM01_03850T0, TrigamTGAM01_07423T0, TrigamTGAM01_09094T0, TrigamTGAM01_09309T0, TrigamTGAM01_09477T0, TrigamTGAM01_10461T0	Trigui_OPB36152, Trigui_OPB37479, Trigui_OPB37642, Trigui_OPB37685, Trigui_OPB37727, Trigui_OPB40547, Trigui_OPB41111, Trigui_OPB41117, Trigui_OPB41838, Trigui_OPB43889, Trigui_OPB44725, Trigui_OPB44968, Trigui_OPB45928, Trigui_OPB46384, Trigui_OPB46984, Trigui_OPB47156	Triha_102182, Triha_103107, Triha_107049, Triha_110767, Triha_110810, Triha_115248, Triha_121707, Triha_122673, Triha_123261, Triha_130270, Triha_134847, Triha_326191, Triha_328414, Triha_460487, Triha_485355, Triha_495942, Triha_500592, Triha_500594, Triha_501716, Triha_505840, Triha_514154, Triha_532785, Triha_536292, Triha_548636, Triha_549038, Triha_549711, Triha_6077, Triha_78608, Triha_9767…	Tripar1_rna2041, Tripar1_rna3383, Tripar1_rna4793, Tripar1_rna5701, Tripar1_rna975	Tvirens_116851, Tvirens_125679, Tvirens_125715, Tvirens_134212, Tvirens_13620, Tvirens_153840, Tvirens_156681, Tvirens_159674, Tvirens_190976, Tvirens_191924, Tvirens_193145, Tvirens_193156, Tvirens_194234, Tvirens_201769, Tvirens_203212, Tvirens_219505, Tvirens_226305, Tvirens_28724, Tvirens_29024, Tvirens_60222	Ascsa1_10024, Ascsa1_1585, Ascsa1_1837, Ascsa1_1978, Ascsa1_2625, Ascsa1_3278, Ascsa1_3664, Ascsa1_7042, Ascsa1_7408, Ascsa1_8526	Phisc1_200919, Phisc1_327215, Phisc1_612827, Phisc1_630652, Phisc1_726866, Phisc1_731169, Phisc1_74612	Xylhe1_268500		KEY72219.1, KEY73958.1			Beaba1_3177	Cormi1_4830		Dicpug4873.t1, Dicpug7147.t1	XP_035339319.1, XP_035341149.1, XP_035341603.1, XP_035342244.1, XP_035343525.1, XP_035343973.1, XP_035346250.1, XP_035348115.1, XP_035349615.1
OG0000203		ETyphina_1.0g7496.t1	E_amag6777.t1	Ebromicola_E7626g5481.t1	E_elyg669.t1					FCul_PTD02406.1	FFUJ_00136m.01, FFUJ_04677m.01, FFUJ_06854m.01, FFUJ_10269m.01, FFUJ_12838m.01	FGSG_05816T0, FGSG_09114T0, FGSG_10582T0, FGSG_12243T0	Fman_CVK94791.1, Fman_CVK98061.1, Fman_CVL00100.1, Fman_CVL02632.1, Fman_CVL06873.1, Fman_CVL09025.1	Fox_PCD26181.1, Fox_PCD26491.1, Fox_PCD27134.1, Fox_PCD28710.1, Fox_PCD37031.1, Fox_PCD38523.1	FPRN_01948n, FPRN_02719n, FPRN_07158n, FPRN_08588n, FPRN_13164n	FPSE_03245T0, FPSE_06782T0	RGP70043.1	Fver_RBQ65581.1, Fver_RBQ75511.1, Fver_RBQ78905.1	Fusvirg11831.t1, Fusvirg13588.t1, Fusvirg208.t1, Fusvirg7068.t1, Fusvirg7614.t1, Fusvirg9994.t1	MAC_02162n, MAC_06712n, MAC_08969n	MAJ_05616n, MAJ_06861n, MAJ_07503n, MAJ_07981n, MAJ_08172n, MAJ_08656n, MAJ_11286n	MAM_05495n, MAM_06515n	MAN_00057n, MAN_07171n, MAN_07447n, MAN_07716n, MAN_10199n	MBR_05053n, MBR_07034n, MBR_09159n, MBR_10306n	MGU_01619n, MGU_07598n, MGU_07966n, MGU_08834n, MGU_09820n, MGU_10405n, MGU_11388n	MRI_006904n, MRI_006916n	MAA_06117n, MAA_06749n, MAA_06924n, MAA_08088n, MAA_08822n, MAA_09526n	Triaru_rna1181, Triaru_rna1560, Triaru_rna1926, Triaru_rna2139, Triaru_rna4804, Triaru_rna6490, Triaru_rna8857	Trias1_113363, Trias1_23703, Trias1_32983, Trias1_368882, Trias1_429098, Trias1_57075, Trias1_58065, Trias1_60206, Trias1_62242	Tatro_263405, Tatro_279030, Tatro_281346, Tatro_285308, Tatro_290393, Tatro_297970, Tatro_302231, Tatro_302328, Tatro_43383, Tatro_52315, Tatro_7449, Tatro_81427, Tatro_87550, Tatro_87981, Tatro_93200, Tatro_93597	Trici_PTB62073.1, Trici_PTB65484.1, Trici_PTB66172.1	TrigamTGAM01_00167T0, TrigamTGAM01_00311T0, TrigamTGAM01_00701T0, TrigamTGAM01_02258T0, TrigamTGAM01_02491T0, TrigamTGAM01_06121T0, TrigamTGAM01_06618T0, TrigamTGAM01_06916T0, TrigamTGAM01_10013T0, TrigamTGAM01_10128T0, TrigamTGAM01_10565T0	Trigui_OPB36007, Trigui_OPB36064, Trigui_OPB38931, Trigui_OPB39151, Trigui_OPB40281, Trigui_OPB40464, Trigui_OPB41819, Trigui_OPB42087, Trigui_OPB45394, Trigui_OPB45968, Trigui_OPB46344, Trigui_OPB47126	Triha_16514, Triha_20378, Triha_502383, Triha_504172, Triha_508155, Triha_510501, Triha_511311, Triha_513970, Triha_514598, Triha_533822, Triha_549424, Triha_6108, Triha_7417, Triha_98943	Tripar1_rna1181, Tripar1_rna1604, Tripar1_rna1621, Tripar1_rna1747	Tvirens_120839, Tvirens_206986, Tvirens_213013, Tvirens_221368, Tvirens_222955, Tvirens_63373, Tvirens_63696, Tvirens_66658, Tvirens_69713		Phisc1_536265, Phisc1_570837, Phisc1_685729			KEY70790.1, KEY73394.1, KEY75221.1	jgi_Tolinf1_199686_TINF09701	TolopKND89142.1, TolopKND90480.1, TolopKND90517.1, TolopKND92434.1	Beaba1_10039, Beaba1_620, Beaba1_7460, Beaba1_7516	Cormi1_3681, Cormi1_6430		Dicpug10656.t1	XP_035350518.1, XP_035350741.1
[truncated: 18 more columns]

## Sheet: T_contraction_sig
Orthogroup	EpiBra.aa	EpiTy.aa	Epiam.aa	Epibro.aa	Epiel.aa	Epife.aa	Epiga.aa	Epigl.aa	Epiin.aa	Fuscu.aa	Fusfu.aa	Fusgr.aa	Fusma.aa	Fusox.aa	Fuspr.aa	Fusps.aa	Fussp.aa	Fusve.aa	Fusvi.aa	Metac.aa	Metaj.aa	Metam.aa	Metan.aa	Metbr.aa	Metgu.aa	Metri.aa	Metro.aa	Triar.aa	Trias.aa	Triat.aa	Trici.aa	Triga.aa	Trigu.aa	Triha.aa	Tripa.aa	Trivi.aa	Zendo_Ascsa1.aa	Zendo_Phisc1.aa	Zendo_Xylhe1.aa	Zin_Claviceps_purpurea.aa	Zin_Stachybotrys_chartarum.aa	Zin_Tolinf1.aa	Zin_Tolypocladium_ophioglossoides.aa	Zinsec_Beaba1.aa	Zinsec_Cormi1.aa	Zmycro_Ampqui1.aa	Zmycro_Dicyma_pulvinata.aa	Zmycro_Talaromycesrugulosus.aa	Zplant0_Colch.aa
OG0000047	EpiBra_1.0g2080.t1, EpiBra_1.0g3996.t1, EpiBra_1.0g4160.t1, EpiBra_1.0g4570.t1, EpiBra_1.0g5259.t1, EpiBra_1.0g6460.t1	ETyphina_1.0g2058.t1, ETyphina_1.0g3400.t1, ETyphina_1.0g3976.t1, ETyphina_1.0g4025.t1, ETyphina_1.0g5195.t1, ETyphina_1.0g569.t1, ETyphina_1.0g5693.t1, ETyphina_1.0g6345.t1, ETyphina_1.0g6546.t1, ETyphina_1.0g7125.t1, ETyphina_1.0g7409.t1	E_amag1076.t1, E_amag1622.t1, E_amag1905.t1, E_amag6222.t1, E_amag6227.t1, E_amag7317.t1, E_amag7319.t1, E_amag7374.t1	Ebromicola_E7626g2906.t1, Ebromicola_E7626g3639.t1, Ebromicola_E7626g5020.t1, Ebromicola_E7626g5604.t1, Ebromicola_E7626g6055.t1, Ebromicola_E7626g6754.t1, Ebromicola_E7626g7045.t1, Ebromicola_E7626g7576.t1, Ebromicola_E7626g891.t1	E_elyg2867.t1, E_elyg3227.t1, E_elyg3483.t1, E_elyg3734.t1, E_elyg4204.t1, E_elyg4641.t1, E_elyg4704.t1, E_elyg5617.t1, E_elyg6636.t1, E_elyg6761.t1	EfeFl1g1507.t1, EfeFl1g2771.t1, EfeFl1g3310.t1, EfeFl1g4796.t1, EfeFl1g5450.t1, EfeFl1g546.t1, EfeFl1g6636.t1, EfeFl1g706.t1, EfeFl1g7106.t1, EfeFl1g7318.t1	Egansuensis_E7080g117.t1, Egansuensis_E7080g1287.t1, Egansuensis_E7080g1434.t1, Egansuensis_E7080g2076.t1, Egansuensis_E7080g2284.t1, Egansuensis_E7080g2421.t1, Egansuensis_E7080g3531.t1, Egansuensis_E7080g6177.t1, Egansuensis_E7080g6201.t1, Egansuensis_E7080g7400.t1	EpiGly_1.0g3052.t1, EpiGly_1.0g5781.t1, EpiGly_1.0g7247.t1	Einebrians_E818g1226.t1, Einebrians_E818g32.t1, Einebrians_E818g4123.t1, Einebrians_E818g4192.t1, Einebrians_E818g4597.t1, Einebrians_E818g5970.t1, Einebrians_E818g6092.t1, Einebrians_E818g6782.t1, Einebrians_E818g6783.t1, Einebrians_E818g7121.t1	FCul_PTD03439.1, FCul_PTD06568.1, FCul_PTD08946.1	FFUJ_03558m.01, FFUJ_05560m.01, FFUJ_05744m.01, FFUJ_07816m.01, FFUJ_10000m.01, FFUJ_10070m.01, FFUJ_10537m.01, FFUJ_11121m.01, FFUJ_11287m.01, FFUJ_13773m.01	FGSG_02488T0, FGSG_11159T0, FGSG_13845T0	Fman_CVK90337.1, Fman_CVK95263.1, Fman_CVK96131.1, Fman_CVK96989.1, Fman_CVK98100.1, Fman_CVK98207.1, Fman_CVK98584.1, Fman_CVL01794.1, Fman_CVL07545.1, Fman_CVL08322.1, Fman_CVL08949.1	Fox_PCD23982.1, Fox_PCD25104.1, Fox_PCD27095.1, Fox_PCD28747.1, Fox_PCD28801.1, Fox_PCD33374.1, Fox_PCD35721.1, Fox_PCD38481.1, Fox_PCD43234.1	FPRN_05183n, FPRN_08132n, FPRN_08719n, FPRN_08904n, FPRN_11266n, FPRN_11685n, FPRN_12199n, FPRN_12263n, FPRN_13439n, FPRN_14030n, FPRN_14200n	FPSE_01915T0, FPSE_02855T0	RGP61547.1, RGP69582.1	Fver_RBQ64610.1, Fver_RBQ64611.1, Fver_RBQ66421.1, Fver_RBQ70040.1, Fver_RBQ70560.1, Fver_RBQ71356.1, Fver_RBQ74168.1, Fver_RBQ74934.1, Fver_RBQ75475.1, Fver_RBQ77699.1	Fusvirg11958.t1, Fusvirg11961.t1, Fusvirg11982.t1, Fusvirg13403.t1, Fusvirg6497.t1, Fusvirg8624.t1	MAC_00284n, MAC_02176n, MAC_02304n, MAC_02480n, MAC_04418n, MAC_04441n, MAC_06064n, MAC_06583n, MAC_06956n, MAC_07599n, MAC_08096n, MAC_08743n, MAC_08989n, MAC_09148n, MAC_09188n, MAC_09674n	MAJ_03511n, MAJ_06855n, MAJ_06928n, MAJ_07096n, MAJ_07326n, MAJ_07516n, MAJ_07570n, MAJ_09716n, MAJ_10200n, MAJ_10202n, MAJ_10650n, MAJ_10755n, MAJ_11055n	MAM_04635n, MAM_06900n	MAN_00071n, MAN_00144n, MAN_05618n, MAN_06396n, MAN_07158n, MAN_07918n, MAN_08845n, MAN_08915n, MAN_09351n, MAN_09352n, MAN_09417n, MAN_10284n	MBR_04025n, MBR_05869n, MBR_06110n, MBR_06635n, MBR_07011n, MBR_07380n, MBR_08615n, MBR_08692n, MBR_09173n, MBR_09280n, MBR_09960n, MBR_10281n	MGU_06628n, MGU_06799n, MGU_06952n, MGU_07568n, MGU_07570n, MGU_07571n, MGU_07909n, MGU_07953n, MGU_08068n, MGU_08753n, MGU_09333n, MGU_09698n, MGU_09833n, MGU_11748n	MRI_000097n, MRI_000277n, MRI_000431n, MRI_000646n, MRI_003206n, MRI_003219n, MRI_004415n, MRI_004520n, MRI_004780n, MRI_004841n	MAA_00354n, MAA_01576n, MAA_08267n, MAA_08329n, MAA_09001n, MAA_09515n, MAA_09785n, MAA_10134n, MAA_10251n, MAA_10740n, MAA_11143n, MAA_11288n		Trias1_193625	Tatro_231146		TrigamTGAM01_00304T0	Trigui_OPB41810	Triha_524377		Tvirens_147331	Ascsa1_2391, Ascsa1_2392, Ascsa1_5146, Ascsa1_9716	Phisc1_615639, Phisc1_699741, Phisc1_726807, Phisc1_761465, Phisc1_766707, Phisc1_783996	Xylhe1_214154, Xylhe1_215144, Xylhe1_236720, Xylhe1_244765, Xylhe1_247529, Xylhe1_252570, Xylhe1_253195, Xylhe1_255323, Xylhe1_256265, Xylhe1_283608	CCE27255.1, CCE27258.1, CCE29211.1, CCE29213.1, CCE29214.1, CCE29217.1, CCE29219.1, CCE29226.1, CCE29227.1, CCE29391.1, CCE29392.1, CCE29413.1, CCE30540.1, CCE30543.1, CCE30544.1, CCE30545.1, CCE30546.1, CCE30556.1, CCE30557.1, CCE30562.1, CCE30564.1, CCE30565.1, CCE31548.1, CCE33763.1, CCE34227.1, CCE35377.1	KEY65993.1, KEY68598.1, KEY69293.1, KEY71200.1, KEY73164.1, KEY74392.1, KEY74470.1, KEY75209.1	jgi_Tolinf1_190274_TINF01006, jgi_Tolinf1_190287_TINF00981, jgi_Tolinf1_190596_TINF01043, jgi_Tolinf1_191036_TINF01707, jgi_Tolinf1_191425_TINF02026, jgi_Tolinf1_192259_TINF02901, jgi_Tolinf1_193317_TINF03962, jgi_Tolinf1_193587_TINF00307, jgi_Tolinf1_195934_TINF05726, jgi_Tolinf1_197717_TINF07840, jgi_Tolinf1_197995_TINF08136, jgi_Tolinf1_198760_TINF09146	TolopKND87235.1, TolopKND87254.1, TolopKND87770.1, TolopKND88535.1, TolopKND89443.1, TolopKND89994.1, TolopKND90073.1, TolopKND91013.1, TolopKND91968.1, TolopKND91969.1, TolopKND93135.1, TolopKND93679.1	Beaba1_2186, Beaba1_2470, Beaba1_3003, Beaba1_4423, Beaba1_4721, Beaba1_5786, Beaba1_6300, Beaba1_8525, Beaba1_9130, Beaba1_9774	Cormi1_1980, Cormi1_2043, Cormi1_2076, Cormi1_3484, Cormi1_3503, Cormi1_3655, Cormi1_3661, Cormi1_3810, Cormi1_5229, Cormi1_577, Cormi1_5896, Cormi1_7330, Cormi1_772, Cormi1_8445, Cormi1_9151, Cormi1_9489	Ampqui1_488092, Ampqui1_514909, Ampqui1_550233, Ampqui1_55204, Ampqui1_555416, Ampqui1_559810	Dicpug12490.t1, Dicpug12531.t1, Dicpug12787.t1, Dicpug12833.t1, Dicpug12941.t1, Dicpug12960.t1, Dicpug12988.t1, Dicpug1690.t1, Dicpug5466.t1, Dicpug7130.t1, Dicpug9513.t1	XP_035339421.1, XP_035341041.1, XP_035341596.1, XP_035343396.1, XP_035343397.1, XP_035343936.1, XP_035344210.1, XP_035344493.1, XP_035344759.1, XP_035345458.1, XP_035345648.1, XP_035347198.1, XP_035348283.1, XP_035350139.1
OG0000064	EpiBra_1.0g1408.t1, EpiBra_1.0g2358.t1, EpiBra_1.0g2810.t1, EpiBra_1.0g3472.t1, EpiBra_1.0g4751.t1, EpiBra_1.0g5501.t1, EpiBra_1.0g5651.t1, EpiBra_1.0g7006.t1, EpiBra_1.0g7035.t1	ETyphina_1.0g1346.t1, ETyphina_1.0g2223.t1, ETyphina_1.0g3176.t1, ETyphina_1.0g3428.t1, ETyphina_1.0g5166.t1, ETyphina_1.0g5973.t1, ETyphina_1.0g6081.t1, ETyphina_1.0g6084.t1, ETyphina_1.0g6688.t1, ETyphina_1.0g7188.t1, ETyphina_1.0g7555.t1	E_amag1530.t1, E_amag3962.t1, E_amag4060.t1, E_amag5668.t1, E_amag6698.t1, E_amag7377.t1	Ebromicola_E7626g1577.t1, Ebromicola_E7626g3155.t1, Ebromicola_E7626g3675.t1, Ebromicola_E7626g4296.t1, Ebromicola_E7626g4772.t1, Ebromicola_E7626g4958.t1, Ebromicola_E7626g4959.t1, Ebromicola_E7626g5920.t1, Ebromicola_E7626g7197.t1, Ebromicola_E7626g7209.t1, Ebromicola_E7626g7344.t1, Ebromicola_E7626g7503.t1	E_elyg1143.t1, E_elyg2720.t1, E_elyg3748.t1, E_elyg4706.t1, E_elyg51.t1, E_elyg6507.t1, E_elyg6640.t1, E_elyg6979.t1	EfeFl1g1517.t1, EfeFl1g1677.t1, EfeFl1g2333.t1, EfeFl1g2576.t1, EfeFl1g3271.t1, EfeFl1g4222.t1, EfeFl1g4226.t1, EfeFl1g4718.t1, EfeFl1g4730.t1, EfeFl1g4817.t1, EfeFl1g5456.t1, EfeFl1g5805.t1, EfeFl1g6146.t1, EfeFl1g6511.t1, EfeFl1g661.t1, EfeFl1g757.t1	Egansuensis_E7080g1006.t1, Egansuensis_E7080g1647.t1, Egansuensis_E7080g2058.t1, Egansuensis_E7080g2974.t1, Egansuensis_E7080g3306.t1, Egansuensis_E7080g447.t1, Egansuensis_E7080g4930.t1, Egansuensis_E7080g5360.t1, Egansuensis_E7080g6197.t1, Egansuensis_E7080g6434.t1, Egansuensis_E7080g6779.t1, Egansuensis_E7080g7208.t1	EpiGly_1.0g2003.t1, EpiGly_1.0g2816.t1, EpiGly_1.0g3096.t1, EpiGly_1.0g3100.t1, EpiGly_1.0g3132.t1, EpiGly_1.0g3221.t1, EpiGly_1.0g6935.t1, EpiGly_1.0g7041.t1, EpiGly_1.0g8589.t1, EpiGly_1.0g9299.t1	Einebrians_E818g4487.t1, Einebrians_E818g5307.t1, Einebrians_E818g6568.t1, Einebrians_E818g6848.t1, Einebrians_E818g7392.t1	FCul_PTD06597.1, FCul_PTD12877.1	FFUJ_05527m.01, FFUJ_05558m.01, FFUJ_09054m.01, FFUJ_10972m.01, FFUJ_14599m.01	FGSG_00132T0, FGSG_03146T0	Fman_CVK86472.1, Fman_CVK94103.1, Fman_CVK95931.1, Fman_CVK98585.1, Fman_CVK98618.1	Fox_PCD26946.1, Fox_PCD30412.1, Fox_PCD32588.1, Fox_PCD32589.1, Fox_PCD33584.1, Fox_PCD42110.1	FPRN_03357n, FPRN_06374n, FPRN_08694n, FPRN_08718n, FPRN_09943n, FPRN_13880n	FPSE_02078T0, FPSE_10053T0	RGP65954.1	Fver_RBQ64855.1, Fver_RBQ64947.1, Fver_RBQ70635.1, Fver_RBQ75020.1, Fver_RBQ77302.1, Fver_RBQ79939.1	Fusvirg10664.t1, Fusvirg10926.t1, Fusvirg11956.t1, Fusvirg12846.t1, Fusvirg13236.t1, Fusvirg13337.t1, Fusvirg177.t1, Fusvirg4764.t1, Fusvirg5539.t1, Fusvirg9878.t1	MAC_00963n, MAC_02249n, MAC_02491n, MAC_02726n, MAC_03421n, MAC_04512n, MAC_04873n, MAC_05878n, MAC_06714n, MAC_07428n, MAC_07693n, MAC_07814n, MAC_08111n, MAC_08497n, MAC_08498n, MAC_09025n, MAC_09381n, MAC_09547n	MAJ_00257n, MAJ_02751n, MAJ_03184n, MAJ_04149n, MAJ_07908n, MAJ_08524n, MAJ_08595n, MAJ_08613n, MAJ_09705n, MAJ_10038n, MAJ_10264n, MAJ_10434n, MAJ_10518n	MAM_07728n, MAM_08054n	MAN_01798n, MAN_01799n, MAN_01819n, MAN_02034n, MAN_04225n, MAN_06219n, MAN_07013n, MAN_07967n, MAN_09119n, MAN_09289n, MAN_10208n, MAN_10278n, MAN_10394n, MAN_10509n, MAN_10668n	MBR_00634n, MBR_02380n, MBR_03862n, MBR_05790n, MBR_05915n, MBR_06116n, MBR_06186n, MBR_06456n, MBR_06457n, MBR_06477n, MBR_06699n, MBR_09043n, MBR_10162n, MBR_10668n	MGU_00631n, MGU_00903n, MGU_03343n, MGU_05918n, MGU_06256n, MGU_06561n, MGU_09167n, MGU_09742n, MGU_10012n, MGU_10031n, MGU_10495n, MGU_10535n, MGU_10950n	MRI_000055n, MRI_000087n, MRI_000112n, MRI_000144n, MRI_000214n, MRI_000379n, MRI_000552n, MRI_000622n, MRI_000803n, MRI_000831n, MRI_000838n, MRI_001226n, MRI_001823n, MRI_002071n, MRI_002095n, MRI_003611n, MRI_003630n, MRI_004179n, MRI_004509n, MRI_006445n, MRI_006624n	MAA_00309n, MAA_00860n, MAA_02082n, MAA_03372n, MAA_06251n, MAA_06695n, MAA_07775n, MAA_08624n, MAA_08747n, MAA_09998n, MAA_10128n, MAA_11000n, MAA_11003n, MAA_11042n				Trici_PTB62016.1	TrigamTGAM01_02541T0	Trigui_OPB41808	Triha_152973	Tripar1_rna932	Tvirens_193504, Tvirens_195425, Tvirens_62515	Ascsa1_10308, Ascsa1_1181, Ascsa1_2274, Ascsa1_4140, Ascsa1_5892	Phisc1_603460, Phisc1_686706, Phisc1_702937, Phisc1_721143, Phisc1_744030	Xylhe1_118293, Xylhe1_250133, Xylhe1_251689, Xylhe1_252107, Xylhe1_252208, Xylhe1_253427, Xylhe1_253466, Xylhe1_254805, Xylhe1_254989, Xylhe1_255208, Xylhe1_255303, Xylhe1_255867, Xylhe1_268568, Xylhe1_269402, Xylhe1_270036, Xylhe1_279930, Xylhe1_279943, Xylhe1_286068	CCE30547.1, CCE30555.1, CCE30567.1, CCE30592.1, CCE31542.1, CCE31547.1, CCE32333.1, CCE32921.1, CCE32922.1, CCE32924.1, CCE33403.1, CCE34313.1, CCE34665.1, CCE34734.1, CCE35376.1, CCE35379.1, CCE35380.1, CCE35386.1, CCE35401.1	KEY66464.1, KEY70189.1, KEY72120.1	jgi_Tolinf1_190044_TINF00791, jgi_Tolinf1_190461_TINF01087, jgi_Tolinf1_191089_TINF01662, jgi_Tolinf1_191919_TINF02353, jgi_Tolinf1_193940_TINF00457, jgi_Tolinf1_194227_TINF04191, jgi_Tolinf1_197583_TINF07597, jgi_Tolinf1_198202_TINF08285, jgi_Tolinf1_198376_TINF08451, jgi_Tolinf1_199065_TINF08887, jgi_Tolinf1_199437_TINF09509, jgi_Tolinf1_199532_TINF09621	TolopKND85605.1, TolopKND86567.1, TolopKND86602.1, TolopKND87388.1, TolopKND88077.1, TolopKND88080.1, TolopKND88083.1, TolopKND88470.1, TolopKND89186.1, TolopKND89237.1, TolopKND91668.1, TolopKND93317.1, TolopKND93789.1, TolopKND93999.1, TolopKND94710.1, TolopKND95105.1	Beaba1_2771, Beaba1_3520, Beaba1_3778, Beaba1_3913, Beaba1_5109, Beaba1_6610, Beaba1_7779, Beaba1_9014, Beaba1_9124	Cormi1_1615, Cormi1_1927, Cormi1_3502, Cormi1_3773, Cormi1_466, Cormi1_5208, Cormi1_5739, Cormi1_6785, Cormi1_69, Cormi1_9113, Cormi1_9523	Ampqui1_492181, Ampqui1_563383	Dicpug1187.t1, Dicpug6418.t1	XP_035340240.1, XP_035340691.1, XP_035341387.1, XP_035342382.1, XP_035343223.1, XP_035347327.1, XP_035347652.1, XP_035348209.1, XP_035348414.1, XP_035348944.1, XP_035349696.1, XP_035350199.1, XP_035350205.1	Colch1_mrna_6098
OG0000081	EpiBra_1.0g984.t1	ETyphina_1.0g2548.t1	E_amag1105.t1	Ebromicola_E7626g1307.t1, Ebromicola_E7626g7400.t1	E_elyg6219.t1	EfeFl1g749.t1	Egansuensis_E7080g1680.t1	EpiGly_1.0g4683.t1	Einebrians_E818g4059.t1	FCul_PTD02082.1, FCul_PTD02522.1, FCul_PTD02529.1, FCul_PTD02539.1, FCul_PTD03487.1, FCul_PTD04499.1	FFUJ_01356m.01, FFUJ_02091m.01, FFUJ_14432m.01	FGSG_07819T0, FGSG_08753T0, FGSG_13431T0	Fman_CVL08102.1, Fman_CVL08111.1, Fman_CVL09054.1, Fman_CVL09140.1, Fman_CVL09146.1, Fman_CVL09158.1, Fman_CVL09287.1, Fman_CVL09426.1	Fox_PCD21185.1, Fox_PCD22097.1, Fox_PCD25534.1		FPSE_02015T0, FPSE_07149T0, FPSE_11401T0	RGP53839.1		Fusvirg13643.t1, Fusvirg13661.t1, Fusvirg13662.t1, Fusvirg13670.t1, Fusvirg13671.t1, Fusvirg13992.t1, Fusvirg14100.t1, Fusvirg14238.t1, Fusvirg14417.t1, Fusvirg14485.t1, Fusvirg14591.t1, Fusvirg14623.t1, Fusvirg14634.t1, Fusvirg14784.t1, Fusvirg14816.t1, Fusvirg14832.t1, Fusvirg14833.t1, Fusvirg14929.t1, Fusvirg14934.t1, Fusvirg14945.t1, Fusvirg14993.t1, Fusvirg15009.t1, Fusvirg15015.t1, Fusvirg1…	MAC_01562n, MAC_09515n	MAJ_05886n, MAJ_06686n, MAJ_06787n, MAJ_07763n, MAJ_07933n, MAJ_07938n, MAJ_08584n, MAJ_08885n, MAJ_10357n, MAJ_10463n, MAJ_10710n, MAJ_10795n, MAJ_11101n, MAJ_11360n, MAJ_11394n	MAM_00256n, MAM_00689n, MAM_00772n, MAM_00874n, MAM_00992n, MAM_01105n, MAM_01434n, MAM_01474n, MAM_01972n, MAM_02084n, MAM_02183n, MAM_02844n, MAM_02935n, MAM_02993n, MAM_03156n, MAM_03362n, MAM_03490n, MAM_03655n, MAM_03755n, MAM_04227n, MAM_04337n, MAM_06636n, MAM_06691n, MAM_07061n, MAM_07592n, MAM_07795n, MAM_07834n, MAM_08207n, MAM_08451n	MAN_03770n, MAN_05177n, MAN_08209n, MAN_10557n, MAN_10596n, MAN_10699n, MAN_10843n, MAN_10845n	MBR_02047n	MGU_09506n, MGU_10552n, MGU_10556n, MGU_10558n, MGU_10733n, MGU_10743n, MGU_10851n, MGU_10986n, MGU_11169n, MGU_11250n, MGU_11375n, MGU_11553n, MGU_11582n, MGU_11654n, MGU_11767n	MRI_000021n	MAA_00369n, MAA_00400n, MAA_01210n, MAA_01407n, MAA_09124n, MAA_10683n, MAA_11464n, MAA_11729n, MAA_11766n		Trias1_154645, Trias1_154665	Tatro_177275	Trici_PTB68012.1				Tripar1_rna2721	Tvirens_225830	Ascsa1_2940			CCE27463.1, CCE31509.1, CCE32833.1, CCE32934.1, CCE34479.1, CCE34560.1, CCE34561.1	KEY73410.1, KEY73566.1, KEY73843.1, KEY74505.1, KEY74791.1	jgi_Tolinf1_190977_TINF01760, jgi_Tolinf1_197307_TINF06891, jgi_Tolinf1_199513_TINF09606	TolopKND85843.1, TolopKND90837.1	Beaba1_5745, Beaba1_7689, Beaba1_7768, Beaba1_9041	Cormi1_3726, Cormi1_6540	Ampqui1_527152	Dicpug12433.t1, Dicpug12445.t1, Dicpug12489.t1, Dicpug12738.t1, Dicpug12933.t1, Dicpug8307.t1	XP_035348702.1	Colch1_mrna_2, Colch1_mrna_2541, Colch1_mrna_4, Colch1_mrna_6305
OG0000091	EpiBra_1.0g5877.t1, EpiBra_1.0g816.t1	ETyphina_1.0g5251.t1, ETyphina_1.0g7502.t1, ETyphina_1.0g7538.t1, ETyphina_1.0g98.t1	E_amag5131.t1, E_amag951.t1	Ebromicola_E7626g1067.t1, Ebromicola_E7626g3641.t1, Ebromicola_E7626g3725.t1, Ebromicola_E7626g5553.t1, Ebromicola_E7626g6142.t1, Ebromicola_E7626g6280.t1	E_elyg2028.t1, E_elyg2431.t1, E_elyg413.t1, E_elyg4283.t1, E_elyg5702.t1, E_elyg5721.t1, E_elyg6632.t1	EfeFl1g1807.t1, EfeFl1g4873.t1, EfeFl1g6689.t1	Egansuensis_E7080g1380.t1, Egansuensis_E7080g1966.t1, Egansuensis_E7080g3288.t1, Egansuensis_E7080g4700.t1, Egansuensis_E7080g4879.t1, Egansuensis_E7080g636.t1, Egansuensis_E7080g7145.t1, Egansuensis_E7080g7701.t1, Egansuensis_E7080g978.t1	EpiGly_1.0g1136.t1, EpiGly_1.0g1413.t1, EpiGly_1.0g236.t1, EpiGly_1.0g3453.t1, EpiGly_1.0g4459.t1, EpiGly_1.0g4592.t1	Einebrians_E818g1766.t1, Einebrians_E818g2895.t1, Einebrians_E818g2896.t1, Einebrians_E818g4777.t1, Einebrians_E818g5857.t1, Einebrians_E818g6945.t1, Einebrians_E818g7483.t1			FGSG_12517T0	Fman_CVK92422.1, Fman_CVL08096.1, Fman_CVL08120.1, Fman_CVL09139.1, Fman_CVL09307.1, Fman_CVL09308.1	Fox_PCD20057.1, Fox_PCD20271.1, Fox_PCD21415.1, Fox_PCD21998.1, Fox_PCD22034.1, Fox_PCD22061.1, Fox_PCD22062.1, Fox_PCD22089.1, Fox_PCD22103.1, Fox_PCD22118.1, Fox_PCD22157.1, Fox_PCD38696.1, Fox_PCD38697.1	FPRN_06961n	FPSE_02233T0, FPSE_07881T0			Fusvirg12674.t1, Fusvirg12796.t1, Fusvirg14129.t1, Fusvirg14257.t1, Fusvirg14613.t1, Fusvirg14757.t1, Fusvirg14936.t1, Fusvirg15010.t1, Fusvirg15025.t1, Fusvirg4806.t1, Fusvirg7912.t1	MAC_03304n, MAC_03419n, MAC_05393n, MAC_05838n, MAC_06184n, MAC_08476n, MAC_09026n	MAJ_03457n, MAJ_08330n, MAJ_09354n, MAJ_10009n, MAJ_10010n, MAJ_10011n, MAJ_10049n, MAJ_10963n, MAJ_11151n, MAJ_11199n, MAJ_11522n	MAM_00366n, MAM_00808n, MAM_01363n, MAM_08452n	MAN_01768n, MAN_09842n, MAN_10764n, MAN_10844n	MBR_06426n, MBR_06947n, MBR_07311n, MBR_09593n, MBR_09671n, MBR_09906n	MGU_03622n, MGU_05360n, MGU_06226n, MGU_08829n, MGU_08859n, MGU_10197n, MGU_10979n, MGU_11007n, MGU_11032n	MRI_000046n, MRI_000100n, MRI_000168n, MRI_000336n, MRI_000437n, MRI_000492n, MRI_000927n, MRI_001975n, MRI_002325n, MRI_002443n, MRI_002562n, MRI_002585n, MRI_002868n, MRI_003546n, MRI_004007n, MRI_008355n	MAA_00397n, MAA_00410n, MAA_01081n, MAA_08008n, MAA_08462n, MAA_08770n, MAA_11010n	Triaru_rna1040, Triaru_rna6959	Trias1_178139, Trias1_54247, Trias1_54284, Trias1_93375	Tatro_131150, Tatro_285332, Tatro_300913	Trici_PTB70179.1, Trici_PTB70439.1	TrigamTGAM01_00200T0, TrigamTGAM01_01888T0, TrigamTGAM01_10061T0, TrigamTGAM01_10490T0	Trigui_OPB38374, Trigui_OPB38603, Trigui_OPB38905	Triha_502644, Triha_502961, Triha_526130, Triha_71632	Tripar1_rna1728, Tripar1_rna5337	Tvirens_124167, Tvirens_133361, Tvirens_230487		Phisc1_415754, Phisc1_557586, Phisc1_566771	Xylhe1_130108, Xylhe1_243546	CCE28260.1, CCE28265.1, CCE28266.1, CCE28268.1, CCE28269.1, CCE29174.1, CCE29176.1, CCE29177.1, CCE29178.1, CCE29179.1, CCE29180.1, CCE29183.1, CCE29184.1, CCE29185.1, CCE29186.1, CCE29188.1, CCE29189.1, CCE29190.1, CCE29192.1, CCE29194.1, CCE29209.1, CCE29210.1, CCE29401.1, CCE30460.1, CCE30461.1, CCE30462.1, CCE32306.1, CCE32307.1, CCE32308.1, CCE32309.1, CCE32310.1, CCE32349.1, CCE34534.1, CCE…	KEY63949.1, KEY71204.1, KEY72930.1, KEY73240.1, KEY74535.1	jgi_Tolinf1_189997_TINF00036, jgi_Tolinf1_190027_TINF00777, jgi_Tolinf1_190040_TINF00803, jgi_Tolinf1_190071_TINF00776, jgi_Tolinf1_190185_TINF00915, jgi_Tolinf1_190301_TINF01011, jgi_Tolinf1_190306_TINF00990, jgi_Tolinf1_190507_TINF01344, jgi_Tolinf1_191163_TINF01787, jgi_Tolinf1_193938_TINF00588, jgi_Tolinf1_197989_TINF08095, jgi_Tolinf1_199153_TINF09372, jgi_Tolinf1_199505_TINF09593, jgi_Tolin…	TolopKND86166.1, TolopKND86175.1, TolopKND86178.1, TolopKND86201.1, TolopKND86242.1, TolopKND86526.1, TolopKND86576.1, TolopKND86577.1, TolopKND87151.1, TolopKND87193.1, TolopKND87652.1, TolopKND88093.1, TolopKND88577.1, TolopKND90464.1, TolopKND90494.1, TolopKND91855.1, TolopKND92279.1, TolopKND92283.1, TolopKND92496.1, TolopKND92586.1, TolopKND92635.1, TolopKND94326.1	Beaba1_10001, Beaba1_10287, Beaba1_693, Beaba1_7703, Beaba1_8972, Beaba1_9064, Beaba1_9066, Beaba1_9330, Beaba1_9607, Beaba1_9907, Beaba1_9963	Cormi1_4185, Cormi1_5067, Cormi1_6024, Cormi1_9348, Cormi1_9580, Cormi1_9598		Dicpug12414.t1, Dicpug12428.t1, Dicpug12444.t1, Dicpug12470.t1, Dicpug12476.t1, Dicpug12495.t1, Dicpug12509.t1, Dicpug12513.t1, Dicpug12527.t1, Dicpug12722.t1, Dicpug12794.t1, Dicpug12795.t1, Dicpug12991.t1, Dicpug5195.t1	XP_035339345.1, XP_035341299.1, XP_035342854.1, XP_035342914.1, XP_035343209.1, XP_035349349.1, XP_035350159.1, XP_035350198.1
OG0000520	EpiBra_1.0g1342.t1, EpiBra_1.0g4143.t1, EpiBra_1.0g4310.t1	ETyphina_1.0g2402.t1, ETyphina_1.0g2685.t1, ETyphina_1.0g2686.t1, ETyphina_1.0g5077.t1, ETyphina_1.0g6921.t1	E_amag6219.t1	Ebromicola_E7626g4974.t1, Ebromicola_E7626g6840.t1	E_elyg1866.t1, E_elyg2184.t1, E_elyg5143.t1, E_elyg5192.t1	EfeFl1g2257.t1, EfeFl1g4874.t1, EfeFl1g6838.t1	Egansuensis_E7080g3275.t1, Egansuensis_E7080g4599.t1, Egansuensis_E7080g664.t1, Egansuensis_E7080g990.t1	EpiGly_1.0g1412.t1	Einebrians_E818g2676.t1, Einebrians_E818g7450.t1, Einebrians_E818g892.t1	FCul_PTD05234.1, FCul_PTD10900.1, FCul_PTD12091.1	FFUJ_07684m.01, FFUJ_07740m.01, FFUJ_09353m.01	FGSG_01922T0, FGSG_02722T0	Fman_CVL01586.1, Fman_CVL01675.1, Fman_CVL04870.1, Fman_CVL07335.1	Fox_PCD20260.1, Fox_PCD20326.1, Fox_PCD29422.1, Fox_PCD35592.1, Fox_PCD35648.1	FPRN_08003n, FPRN_08057n, FPRN_12913n	FPSE_03946T0, FPSE_06484T0, FPSE_09140T0	RGP61773.1, RGP75760.1	Fver_RBQ67061.1, Fver_RBQ73029.1	Fusvirg14970.t1, Fusvirg6243.t1, Fusvirg6621.t1, Fusvirg8453.t1	MAC_00298n, MAC_08009n, MAC_08502n	MAJ_08022n		MAN_00904n, MAN_03782n, MAN_07686n, MAN_10269n	MBR_04063n, MBR_06125n, MBR_06732n, MBR_10122n	MGU_01350n, MGU_06590n, MGU_07514n, MGU_10032n	MRI_000436n, MRI_001826n	MAA_01676n, MAA_03164n, MAA_09367n, MAA_09408n	Triaru_rna4246						Triha_4832		Tvirens_63870		Phisc1_684411	Xylhe1_237191, Xylhe1_273031	CCE30311.1, CCE30312.1, CCE30313.1, CCE30314.1, CCE30858.1, CCE30859.1, CCE30860.1, CCE30861.1, CCE30863.1, CCE31931.1, CCE32612.1	KEY64166.1, KEY66758.1, KEY67055.1, KEY72200.1, KEY73186.1	jgi_Tolinf1_190034_TINF00780, jgi_Tolinf1_195012_TINF05563, jgi_Tolinf1_195351_TINF05497, jgi_Tolinf1_195913_TINF06187	TolopKND86310.1, TolopKND86786.1, TolopKND87660.1, TolopKND88865.1, TolopKND89968.1		Cormi1_1981, Cormi1_6307, Cormi1_8613	Ampqui1_284352, Ampqui1_511584, Ampqui1_587687, Ampqui1_591795	Dicpug1516.t1, Dicpug2160.t1, Dicpug5502.t1, Dicpug7400.t1, Dicpug8724.t1	XP_035340674.1
OG0000632				Ebromicola_E7626g6901.t1	E_elyg147.t1	EfeFl1g5523.t1, EfeFl1g6840.t1, EfeFl1g7587.t1	Egansuensis_E7080g1113.t1, Egansuensis_E7080g7359.t1	EpiGly_1.0g1393.t1, EpiGly_1.0g1466.t1, EpiGly_1.0g5281.t1, EpiGly_1.0g8640.t1, EpiGly_1.0g939.t1	Einebrians_E818g6238.t1		FFUJ_00178m.01, FFUJ_01963m.01, FFUJ_02206m.01, FFUJ_06423m.01, FFUJ_06904m.01, FFUJ_12881m.01		Fman_CVK84967.1, Fman_CVK91279.1, Fman_CVK92027.1, Fman_CVL02651.1, Fman_CVL06299.1, Fman_CVL06911.1, Fman_CVL09198.1	Fox_PCD25394.1, Fox_PCD32707.1, Fox_PCD37143.1, Fox_PCD44737.1	FPRN_00153n, FPRN_01888n, FPRN_03773n, FPRN_07210n, FPRN_09567n, FPRN_11976n		RGP62578.1	Fver_RBQ65732.1, Fver_RBQ71322.1, Fver_RBQ76413.1, Fver_RBQ78841.1, Fver_RBQ80369.1	Fusvirg10208.t1, Fusvirg12176.t1, Fusvirg12375.t1, Fusvirg2705.t1, Fusvirg4781.t1, Fusvirg5351.t1	MAC_02032n, MAC_03226n, MAC_09057n, MAC_09406n	MAJ_06840n, MAJ_07240n, MAJ_09385n, MAJ_09590n, MAJ_10985n, MAJ_11015n		MAN_06576n, MAN_08829n	MBR_07178n, MBR_07304n, MBR_09265n	MGU_09317n	MRI_000019n, MRI_000264n, MRI_000636n, MRI_001085n, MRI_005552n, MRI_007577n, MRI_GAP1_1n	MAA_08252n, MAA_10108n, MAA_11752n		Trias1_39267, Trias1_82761	Tatro_322590			Trigui_OPB41045, Trigui_OPB41342, Trigui_OPB43268	Triha_513159, Triha_520714, Triha_8232		Tvirens_150869		Phisc1_703002	Xylhe1_244406		KEY68202.1	jgi_Tolinf1_191699_TINF02290, jgi_Tolinf1_192354_TINF03142, jgi_Tolinf1_194225_TINF04383, jgi_Tolinf1_194232_TINF04805, jgi_Tolinf1_197695_TINF07794, jgi_Tolinf1_198601_TINF08770	TolopKND85730.1, TolopKND87884.1, TolopKND91693.1, TolopKND92911.1, TolopKND93587.1, TolopKND93595.1	Beaba1_2716, Beaba1_3306, Beaba1_7705, Beaba1_9112, Beaba1_9601	Cormi1_3483, Cormi1_3562, Cormi1_3665, Cormi1_6080, Cormi1_8081, Cormi1_8696, Cormi1_9563	Ampqui1_568919	Dicpug4355.t1	XP_035344352.1
[truncated: 18 more columns]

## Sheet: E_expansion_sig
Orthogroup	EpiBra.aa	EpiTy.aa	Epiam.aa	Epibro.aa	Epiel.aa	Epife.aa	Epiga.aa	Epigl.aa	Epiin.aa	Fuscu.aa	Fusfu.aa	Fusgr.aa	Fusma.aa	Fusox.aa	Fuspr.aa	Fusps.aa	Fussp.aa	Fusve.aa	Fusvi.aa	Metac.aa	Metaj.aa	Metam.aa	Metan.aa	Metbr.aa	Metgu.aa	Metri.aa	Metro.aa	Triar.aa	Trias.aa	Triat.aa	Trici.aa	Triga.aa	Trigu.aa	Triha.aa	Tripa.aa	Trivi.aa	Zendo_Ascsa1.aa	Zendo_Phisc1.aa	Zendo_Xylhe1.aa	Zin_Claviceps_purpurea.aa	Zin_Stachybotrys_chartarum.aa	Zin_Tolinf1.aa	Zin_Tolypocladium_ophioglossoides.aa	Zinsec_Beaba1.aa	Zinsec_Cormi1.aa	Zmycro_Ampqui1.aa	Zmycro_Dicyma_pulvinata.aa	Zmycro_Talaromycesrugulosus.aa	Zplant0_Colch.aa
OG0000541	EpiBra_1.0g978.t1	ETyphina_1.0g2555.t1	E_amag1113.t1	Ebromicola_E7626g1301.t1	E_elyg3169.t1	EfeFl1g743.t1	Egansuensis_E7080g1675.t1, Egansuensis_E7080g4154.t1, Egansuensis_E7080g7580.t1	EpiGly_1.0g1195.t1, EpiGly_1.0g1515.t1, EpiGly_1.0g1841.t1, EpiGly_1.0g1842.t1, EpiGly_1.0g2706.t1, EpiGly_1.0g2707.t1, EpiGly_1.0g2708.t1, EpiGly_1.0g4007.t1, EpiGly_1.0g4094.t1, EpiGly_1.0g466.t1, EpiGly_1.0g4689.t1, EpiGly_1.0g5181.t1, EpiGly_1.0g5413.t1, EpiGly_1.0g5414.t1, EpiGly_1.0g742.t1, EpiGly_1.0g833.t1	Einebrians_E818g4001.t1, Einebrians_E818g6995.t1	FCul_PTD06070.1	FFUJ_06097m.01, FFUJ_06581m.01, FFUJ_10175m.01, FFUJ_14086m.01	FGSG_04702T0, FGSG_08414T0	Fman_CVK85153.1, Fman_CVK90922.1, Fman_CVK91501.1, Fman_CVK96584.1, Fman_CVK97929.1, Fman_CVL06164.1, Fman_CVL07392.1, Fman_CVL07482.1	Fox_PCD28639.1, Fox_PCD32570.1, Fox_PCD33021.1, Fox_PCD42933.1	FPRN_09253n, FPRN_09717n, FPRN_10958n, FPRN_12101n	FPSE_11937T0	RGP63527.1, RGP71157.1	Fver_RBQ70236.1, Fver_RBQ70377.1, Fver_RBQ71994.1, Fver_RBQ80767.1	Fusvirg11016.t1, Fusvirg11018.t1, Fusvirg11786.t1, Fusvirg13517.t1, Fusvirg3799.t1, Fusvirg4669.t1, Fusvirg4670.t1, Fusvirg4683.t1, Fusvirg5200.t1, Fusvirg5495.t1	MAC_01567n	MAJ_02465n		MAN_08215n	MBR_02733n	MGU_00281n	MRI_007832n	MAA_02404n						Trigui_OPB37488	Triha_517718				Phisc1_745392				jgi_Tolinf1_199151_TINF09190	TolopKND90696.1	Beaba1_3012	Cormi1_3106	Ampqui1_437539	Dicpug11711.t1, Dicpug11892.t1, Dicpug11895.t1, Dicpug891.t1	XP_035345867.1, XP_035345980.1, XP_035347707.1, XP_035348322.1, XP_035348987.1, XP_035350898.1, XP_035350929.1
[truncated: 18 more columns]

## Sheet: E_contraction_sig
Orthogroup	EpiBra.aa	EpiTy.aa	Epiam.aa	Epibro.aa	Epiel.aa	Epife.aa	Epiga.aa	Epigl.aa	Epiin.aa	Fuscu.aa	Fusfu.aa	Fusgr.aa	Fusma.aa	Fusox.aa	Fuspr.aa	Fusps.aa	Fussp.aa	Fusve.aa	Fusvi.aa	Metac.aa	Metaj.aa	Metam.aa	Metan.aa	Metbr.aa	Metgu.aa	Metri.aa	Metro.aa	Triar.aa	Trias.aa	Triat.aa	Trici.aa	Triga.aa	Trigu.aa	Triha.aa	Tripa.aa	Trivi.aa	Zendo_Ascsa1.aa	Zendo_Phisc1.aa	Zendo_Xylhe1.aa	Zin_Claviceps_purpurea.aa	Zin_Stachybotrys_chartarum.aa	Zin_Tolinf1.aa	Zin_Tolypocladium_ophioglossoides.aa	Zinsec_Beaba1.aa	Zinsec_Cormi1.aa	Zmycro_Ampqui1.aa	Zmycro_Dicyma_pulvinata.aa	Zmycro_Talaromycesrugulosus.aa	Zplant0_Colch.aa
OG0000010	EpiBra_1.0g202.t1, EpiBra_1.0g3334.t1, EpiBra_1.0g4679.t1, EpiBra_1.0g6481.t1	ETyphina_1.0g4434.t1, ETyphina_1.0g4438.t1, ETyphina_1.0g6386.t1, ETyphina_1.0g7252.t1	E_amag2000.t1, E_amag3821.t1, E_amag4122.t1	Ebromicola_E7626g1234.t1, Ebromicola_E7626g1612.t1, Ebromicola_E7626g290.t1, Ebromicola_E7626g7303.t1	E_elyg1002.t1, E_elyg5451.t1	EfeFl1g1091.t1, EfeFl1g1532.t1, EfeFl1g2525.t1, EfeFl1g4811.t1	Egansuensis_E7080g5917.t1, Egansuensis_E7080g662.t1	EpiGly_1.0g674.t1, EpiGly_1.0g6855.t1	Einebrians_E818g6664.t1, Einebrians_E818g7837.t1	FCul_PTD01266.1, FCul_PTD01299.1, FCul_PTD02067.1, FCul_PTD02185.1, FCul_PTD02359.1, FCul_PTD03917.1, FCul_PTD04176.1, FCul_PTD06173.1, FCul_PTD08534.1, FCul_PTD09072.1, FCul_PTD11131.1, FCul_PTD11706.1, FCul_PTD12010.1, FCul_PTD12282.1	FFUJ_00311m.01, FFUJ_01995m.01, FFUJ_03998m.01, FFUJ_04576m.01, FFUJ_05351m.01, FFUJ_06429m.01, FFUJ_07749m.01, FFUJ_09136m.01, FFUJ_10299m.01, FFUJ_11743m.01, FFUJ_12185m.01, FFUJ_13863m.01, FFUJ_14332m.01, FFUJ_14333m.01, FFUJ_14334m.01, FFUJ_14337m.01, FFUJ_14846m.01	FGSG_00071T0, FGSG_01786T0, FGSG_01868T0, FGSG_02117T0, FGSG_02672T0, FGSG_04717T0, FGSG_05334T0, FGSG_08187T0, FGSG_09195T0, FGSG_11002T0, FGSG_11282T0, FGSG_11536T0, FGSG_12087T0	Fman_CVK84840.1, Fman_CVK85586.1, Fman_CVK85592.1, Fman_CVK86123.1, Fman_CVK91284.1, Fman_CVK92000.1, Fman_CVK93400.1, Fman_CVK94141.1, Fman_CVK94856.1, Fman_CVK96851.1, Fman_CVK97175.1, Fman_CVK98717.1, Fman_CVK98971.1, Fman_CVL00341.1, Fman_CVL01691.1, Fman_CVL02151.1, Fman_CVL02157.1, Fman_CVL02159.1, Fman_CVL02161.1, Fman_CVL02614.1, Fman_CVL03989.1, Fman_CVL09059.1	Fox_PCD23537.1, Fox_PCD24888.1, Fox_PCD26229.1, Fox_PCD30363.1, Fox_PCD32694.1, Fox_PCD35657.1, Fox_PCD42536.1, Fox_PCD42735.1, Fox_PCD43257.1, Fox_PCD43817.1, Fox_PCD44701.1, Fox_PCD46361.1	FPRN_00119n, FPRN_01767n, FPRN_02818n, FPRN_03378n, FPRN_04021n, FPRN_06626n, FPRN_06948n, FPRN_06952n, FPRN_08066n, FPRN_08214n, FPRN_08491n, FPRN_08494n, FPRN_08495n, FPRN_08496n, FPRN_09872n, FPRN_11178n, FPRN_13195n, FPRN_14680n	FPSE_00380T0, FPSE_00543T0, FPSE_02386T0, FPSE_02481T0, FPSE_07154T0, FPSE_07362T0, FPSE_07596T0, FPSE_10683T0, FPSE_10891T0, FPSE_11161T0, FPSE_11367T0, FPSE_12027T0, FPSE_12344T0	RGP60792.1, RGP61310.1, RGP62351.1, RGP62583.1, RGP62599.1, RGP62929.1, RGP63762.1, RGP64429.1, RGP65734.1, RGP67294.1, RGP68725.1, RGP69497.1, RGP71078.1, RGP71920.1, RGP72467.1, RGP76465.1	Fver_RBQ66917.1, Fver_RBQ69089.1, Fver_RBQ69460.1, Fver_RBQ72049.1, Fver_RBQ72488.1, Fver_RBQ73411.1, Fver_RBQ74978.1, Fver_RBQ75116.1, Fver_RBQ75308.1, Fver_RBQ75494.1, Fver_RBQ75996.1, Fver_RBQ77248.1, Fver_RBQ78004.1, Fver_RBQ79099.1, Fver_RBQ79105.1, Fver_RBQ79391.1	Fusvirg10.t1, Fusvirg10845.t1, Fusvirg10905.t1, Fusvirg11531.t1, Fusvirg12185.t1, Fusvirg12772.t1, Fusvirg13508.t1, Fusvirg5789.t1, Fusvirg6154.t1, Fusvirg8.t1	MAC_01410n, MAC_02201n, MAC_05077n, MAC_06944n, MAC_06945n	MAJ_03357n, MAJ_05419n, MAJ_07754n, MAJ_09232n, MAJ_09301n, MAJ_09310n, MAJ_09311n, MAJ_09804n, MAJ_10107n, MAJ_10108n, MAJ_10309n, MAJ_10643n, MAJ_10663n, MAJ_10783n, MAJ_10979n, MAJ_11299n	MAM_00443n, MAM_02178n, MAM_08125n, MAM_08126n, MAM_08134n, MAM_08402n	MAN_02742n, MAN_02929n, MAN_04588n, MAN_04589n, MAN_04597n, MAN_05466n, MAN_06316n, MAN_06360n, MAN_06389n, MAN_06732n, MAN_07837n	MBR_00921n, MBR_04056n, MBR_07387n, MBR_07750n, MBR_08154n, MBR_08469n, MBR_08477n, MBR_08478n, MBR_09516n, MBR_09601n, MBR_09788n	MGU_05269n, MGU_06711n, MGU_08637n, MGU_08816n, MGU_09908n, MGU_10776n, MGU_10959n, MGU_10967n, MGU_10968n, MGU_11575n	MRI_000388n, MRI_001442n, MRI_001934n, MRI_002262n, MRI_002286n, MRI_004270n	MAA_00077n, MAA_00085n, MAA_00438n, MAA_01343n, MAA_01582n, MAA_06564n, MAA_06608n, MAA_07136n, MAA_07854n, MAA_08378n, MAA_11190n	Triaru_rna1661, Triaru_rna4026, Triaru_rna4689, Triaru_rna7770, Triaru_rna904, Triaru_rna929	Trias1_149507, Trias1_200792, Trias1_454396, Trias1_51693	Tatro_156885, Tatro_293815, Tatro_303744, Tatro_38322	Trici_PTB62342.1, Trici_PTB63545.1, Trici_PTB65505.1, Trici_PTB65524.1, Trici_PTB66982.1	TrigamTGAM01_00123T0, TrigamTGAM01_00999T0, TrigamTGAM01_05530T0, TrigamTGAM01_10831T0	Trigui_OPB36803, Trigui_OPB40585, Trigui_OPB40645, Trigui_OPB43930, Trigui_OPB44434, Trigui_OPB45043	Triha_21965, Triha_481072, Triha_485626, Triha_498331, Triha_5267, Triha_554415, Triha_94359	Tripar1_rna1201, Tripar1_rna3820, Tripar1_rna7615, Tripar1_rna7660, Tripar1_rna7677	Tvirens_147207, Tvirens_151227, Tvirens_193168, Tvirens_196674, Tvirens_214982, Tvirens_34391, Tvirens_38198, Tvirens_49153, Tvirens_53278, Tvirens_53366, Tvirens_60000, Tvirens_91346	Ascsa1_10040, Ascsa1_1272, Ascsa1_1787, Ascsa1_9864	Phisc1_153091, Phisc1_2185, Phisc1_581157, Phisc1_639303, Phisc1_696089, Phisc1_698070, Phisc1_701413, Phisc1_716713, Phisc1_727996, Phisc1_735855, Phisc1_767629		CCE26682.1, CCE26683.1, CCE27762.1, CCE28155.1, CCE29725.1, CCE30818.1, CCE30819.1, CCE32887.1	KEY63915.1, KEY65932.1, KEY68305.1, KEY69599.1, KEY71255.1, KEY71598.1, KEY71951.1, KEY71965.1, KEY72037.1, KEY72277.1, KEY72636.1, KEY73217.1, KEY73815.1, KEY74423.1, KEY74933.1	jgi_Tolinf1_190752_TINF01291, jgi_Tolinf1_192387_TINF03100, jgi_Tolinf1_193490_TINF00157, jgi_Tolinf1_194270_TINF04602, jgi_Tolinf1_194274_TINF04536, jgi_Tolinf1_194276_TINF04699, jgi_Tolinf1_196037_TINF06227, jgi_Tolinf1_198843_TINF09288	TolopKND88455.1, TolopKND88645.1	Beaba1_3078, Beaba1_3400, Beaba1_7336	Cormi1_1938, Cormi1_3046, Cormi1_334, Cormi1_3509, Cormi1_8241	Ampqui1_242775, Ampqui1_509926, Ampqui1_509927, Ampqui1_511528, Ampqui1_553437	Dicpug10121.t1, Dicpug10127.t1, Dicpug10385.t1, Dicpug10450.t1, Dicpug8114.t1, Dicpug87.t1, Dicpug8731.t1, Dicpug9256.t1, Dicpug9915.t1	XP_035339341.1, XP_035340837.1, XP_035345303.1, XP_035345596.1, XP_035348688.1, XP_035349610.1	Colch1_mrna_10189, Colch1_mrna_10199, Colch1_mrna_1248, Colch1_mrna_1582, Colch1_mrna_2086, Colch1_mrna_2648, Colch1_mrna_27, Colch1_mrna_29, Colch1_mrna_32, Colch1_mrna_3979, Colch1_mrna_4035, Colch1_mrna_4341, Colch1_mrna_4724, Colch1_mrna_7454, Colch1_mrna_767, Colch1_mrna_784, Colch1_mrna_785, Colch1_mrna_8193, Colch1_mrna_8198, Colch1_mrna_8898, Colch1_mrna_9519
OG0000015	EpiBra_1.0g4482.t1, EpiBra_1.0g4773.t1, EpiBra_1.0g835.t1	ETyphina_1.0g3988.t1, ETyphina_1.0g695.t1	E_amag6603.t1, E_amag931.t1	Ebromicola_E7626g5012.t1, Ebromicola_E7626g5537.t1	E_elyg2929.t1, E_elyg5604.t1	EfeFl1g2784.t1, EfeFl1g7170.t1	Egansuensis_E7080g1910.t1, Egansuensis_E7080g6733.t1	EpiGly_1.0g3657.t1, EpiGly_1.0g5793.t1	Einebrians_E818g404.t1, Einebrians_E818g5523.t1	FCul_PTD02473.1, FCul_PTD03409.1, FCul_PTD06105.1, FCul_PTD06199.1, FCul_PTD06519.1, FCul_PTD06530.1, FCul_PTD08264.1, FCul_PTD09154.1, FCul_PTD11257.1, FCul_PTD11449.1, FCul_PTD11786.1, FCul_PTD13299.1	FFUJ_00141m.01, FFUJ_00224m.01, FFUJ_00288m.01, FFUJ_00851m.01, FFUJ_01944m.01, FFUJ_02193m.01, FFUJ_05267m.01, FFUJ_06681m.01, FFUJ_07731m.01, FFUJ_08076m.01, FFUJ_09907m.01, FFUJ_11057m.01, FFUJ_11072m.01, FFUJ_11224m.01, FFUJ_11320m.01, FFUJ_11583m.01, FFUJ_11639m.01, FFUJ_12508m.01, FFUJ_12533m.01, FFUJ_13818m.01, FFUJ_14088m.01, FFUJ_14384m.01	FGSG_00083T0, FGSG_00108T0, FGSG_00219T0, FGSG_00345T0, FGSG_01712T0, FGSG_01792T0, FGSG_02945T0, FGSG_03855T0, FGSG_07584T0, FGSG_08099T0, FGSG_10310T0, FGSG_11552T0, FGSG_11571T0	Fman_CVK84042.1, Fman_CVK84859.1, Fman_CVK84923.1, Fman_CVK85036.1, Fman_CVK95815.1, Fman_CVK96019.1, Fman_CVK96039.1, Fman_CVK96546.1, Fman_CVK96588.1, Fman_CVK96919.1, Fman_CVK97674.1, Fman_CVK97700.1, Fman_CVK98359.1, Fman_CVK99257.1, Fman_CVL01662.1, Fman_CVL02569.1, Fman_CVL02668.1, Fman_CVL04121.1, Fman_CVL04180.1, Fman_CVL05255.1, Fman_CVL06098.1, Fman_CVL06318.1, Fman_CVL07444.1, Fman_CVL…	Fox_PCD23518.1, Fox_PCD23647.1, Fox_PCD23919.1, Fox_PCD25031.1, Fox_PCD25055.1, Fox_PCD26829.1, Fox_PCD28583.1, Fox_PCD28584.1, Fox_PCD28898.1, Fox_PCD29592.1, Fox_PCD31406.1, Fox_PCD31461.1, Fox_PCD32467.1, Fox_PCD35639.1, Fox_PCD37155.1, Fox_PCD42691.1, Fox_PCD44492.1, Fox_PCD44651.1, Fox_PCD44749.1, Fox_PCD45830.1, Fox_PCD46390.1, Fox_PCD46441.1, Fox_PCD46537.1	FPRN_00166n, FPRN_01238n, FPRN_01785n, FPRN_01845n, FPRN_01943n, FPRN_02115n, FPRN_03759n, FPRN_08048n, FPRN_08446n, FPRN_09825n, FPRN_10923n, FPRN_10960n, FPRN_11221n, FPRN_11628n, FPRN_12356n, FPRN_13965n, FPRN_13979n, FPRN_14141n, FPRN_14232n, FPRN_14504n, FPRN_14556n	FPSE_06623T0, FPSE_06736T0, FPSE_06965T0, FPSE_07664T0, FPSE_08048T0, FPSE_08180T0, FPSE_10076T0, FPSE_11361T0, FPSE_11445T0, FPSE_12365T0	RGP60809.1, RGP62701.1, RGP62702.1, RGP62939.1, RGP64751.1, RGP66293.1, RGP66732.1, RGP66745.1, RGP70108.1, RGP70425.1, RGP71980.1, RGP72462.1, RGP73904.1, RGP74685.1, RGP75977.1	Fver_RBQ65627.1, Fver_RBQ65718.1, Fver_RBQ66494.1, Fver_RBQ68645.1, Fver_RBQ68957.1, Fver_RBQ69923.1, Fver_RBQ73131.1, Fver_RBQ73652.1, Fver_RBQ74210.1, Fver_RBQ75464.1, Fver_RBQ77156.1, Fver_RBQ77567.1, Fver_RBQ77689.1, Fver_RBQ77885.1, Fver_RBQ77907.1, Fver_RBQ77929.1, Fver_RBQ78904.1, Fver_RBQ79352.1, Fver_RBQ80019.1, Fver_RBQ80377.1, Fver_RBQ81465.1, Fver_RBQ81468.1, Fver_RBQ81536.1	Fusvirg10142.t1, Fusvirg10270.t1, Fusvirg10335.t1, Fusvirg10370.t1, Fusvirg11322.t1, Fusvirg11753.t1, Fusvirg12469.t1, Fusvirg12938.t1, Fusvirg13066.t1, Fusvirg14080.t1, Fusvirg14684.t1, Fusvirg5574.t1, Fusvirg6681.t1, Fusvirg7815.t1, Fusvirg827.t1, Fusvirg8486.t1, Fusvirg8955.t1, Fusvirg9806.t1	MAC_03084n, MAC_05575n, MAC_07527n, MAC_08478n, MAC_09273n, MAC_09808n	MAJ_02812n, MAJ_03454n, MAJ_04435n, MAJ_04522n, MAJ_06895n, MAJ_07201n, MAJ_08260n	MAM_00368n, MAM_04872n	MAN_00503n, MAN_05554n, MAN_06283n, MAN_07292n, MAN_07413n, MAN_08116n, MAN_10458n, MAN_10474n	MBR_00335n, MBR_04899n, MBR_05018n, MBR_06064n, MBR_06945n, MBR_07391n, MBR_08559n, MBR_09549n, MBR_10252n	MGU_01231n, MGU_01652n, MGU_01772n, MGU_05358n, MGU_10321n, MGU_11041n, MGU_11324n	MRI_003681n, MRI_003903n, MRI_008125n	MAA_00161n, MAA_04897n, MAA_05012n, MAA_05046n, MAA_06635n, MAA_08460n, MAA_10050n, MAA_10224n, MAA_11379n	Triaru_rna1668, Triaru_rna2781, Triaru_rna6274, Triaru_rna6393, Triaru_rna6469, Triaru_rna6538, Triaru_rna991	Trias1_152856, Trias1_153029, Trias1_156431, Trias1_203253, Trias1_452917, Trias1_52871, Trias1_61960, Trias1_63236, Trias1_70070, Trias1_72520, Trias1_84973	Tatro_156683, Tatro_224091, Tatro_295128, Tatro_302043, Tatro_44277, Tatro_46082, Tatro_50442, Tatro_52025, Tatro_53914, Tatro_83791, Tatro_84450	Trici_PTB63291.1, Trici_PTB63357.1, Trici_PTB66232.1, Trici_PTB66626.1	TrigamTGAM01_00039T0, TrigamTGAM01_00772T0, TrigamTGAM01_02432T0, TrigamTGAM01_02535T0, TrigamTGAM01_03027T0, TrigamTGAM01_03981T0, TrigamTGAM01_06874T0, TrigamTGAM01_07557T0, TrigamTGAM01_08961T0, TrigamTGAM01_09305T0, TrigamTGAM01_09422T0	Trigui_OPB38939, Trigui_OPB39089, Trigui_OPB41038, Trigui_OPB41485, Trigui_OPB41866, Trigui_OPB43435, Trigui_OPB43537, Trigui_OPB43773, Trigui_OPB43841, Trigui_OPB44029, Trigui_OPB44781, Trigui_OPB44859, Trigui_OPB45815, Trigui_OPB46301	Triha_103290, Triha_146169, Triha_20418, Triha_494933, Triha_498676, Triha_501587, Triha_510905, Triha_519746, Triha_535057, Triha_545830, Triha_76207, Triha_86446, Triha_93303, Triha_97308	Tripar1_rna1452, Tripar1_rna2761, Tripar1_rna5438, Tripar1_rna7015, Tripar1_rna8583	Tvirens_150101, Tvirens_151831, Tvirens_193371, Tvirens_195440, Tvirens_31634, Tvirens_31825, Tvirens_40073, Tvirens_42145, Tvirens_45987, Tvirens_46411, Tvirens_47698, Tvirens_58392, Tvirens_59913, Tvirens_87376	Ascsa1_1877, Ascsa1_1944, Ascsa1_2981, Ascsa1_5775, Ascsa1_5799, Ascsa1_5865, Ascsa1_7068, Ascsa1_717, Ascsa1_7590, Ascsa1_8604, Ascsa1_949	Phisc1_128943, Phisc1_160391, Phisc1_439766, Phisc1_541834, Phisc1_576680, Phisc1_585180, Phisc1_587687, Phisc1_590397, Phisc1_590649, Phisc1_598126, Phisc1_598578, Phisc1_637280, Phisc1_650444, Phisc1_675766, Phisc1_694858, Phisc1_696049, Phisc1_698976, Phisc1_701215, Phisc1_708972, Phisc1_709625, Phisc1_710268, Phisc1_712334, Phisc1_716877, Phisc1_724141, Phisc1_739546, Phisc1_741367, Phisc1_78…	Xylhe1_210321, Xylhe1_224858, Xylhe1_232858, Xylhe1_245829, Xylhe1_254780, Xylhe1_256515	CCE26548.1, CCE33384.1, CCE33385.1, CCE34095.1	KEY74559.1, KEY74633.1	jgi_Tolinf1_190796_TINF01518, jgi_Tolinf1_191348_TINF01996, jgi_Tolinf1_191565_TINF02011, jgi_Tolinf1_191665_TINF02740, jgi_Tolinf1_193541_TINF00250, jgi_Tolinf1_194252_TINF04535, jgi_Tolinf1_196042_TINF05742, jgi_Tolinf1_196553_TINF07233, jgi_Tolinf1_197494_TINF07655, jgi_Tolinf1_198480_TINF08558	TolopKND86994.1, TolopKND87788.1, TolopKND88041.1, TolopKND88995.1, TolopKND89355.1, TolopKND90450.1	Beaba1_282, Beaba1_3541, Beaba1_4064, Beaba1_5809, Beaba1_8471, Beaba1_9352, Beaba1_9592	Cormi1_2691, Cormi1_375, Cormi1_4736, Cormi1_5445, Cormi1_5562, Cormi1_7936, Cormi1_9021	Ampqui1_210024, Ampqui1_231496, Ampqui1_436224, Ampqui1_453254, Ampqui1_570030, Ampqui1_578530	Dicpug10216.t1, Dicpug10220.t1, Dicpug11364.t1, Dicpug12608.t1, Dicpug3035.t1, Dicpug4338.t1, Dicpug7731.t1	XP_035340102.1, XP_035341282.1, XP_035341464.1, XP_035341532.1, XP_035342235.1, XP_035343952.1, XP_035343990.1, XP_035344008.1, XP_035344568.1, XP_035345164.1, XP_035345263.1, XP_035346398.1, XP_035346627.1, XP_035347875.1, XP_035348175.1, XP_035348396.1, XP_035349155.1, XP_035349202.1, XP_035349271.1, XP_035350652.1	Colch1_mrna_1194, Colch1_mrna_123, Colch1_mrna_149, Colch1_mrna_2227, Colch1_mrna_2386, Colch1_mrna_2932, Colch1_mrna_3018, Colch1_mrna_3151, Colch1_mrna_3229, Colch1_mrna_3769, Colch1_mrna_4045, Colch1_mrna_4123, Colch1_mrna_4727, Colch1_mrna_5042, Colch1_mrna_8422, Colch1_mrna_8583
OG0000020	EpiBra_1.0g1659.t1		E_amag2271.t1, E_amag2915.t1	Ebromicola_E7626g5533.t1	E_elyg3281.t1	EfeFl1g3541.t1, EfeFl1g5863.t1	Egansuensis_E7080g1032.t1, Egansuensis_E7080g2599.t1	EpiGly_1.0g7591.t1	Einebrians_E818g4492.t1	FCul_PTD02296.1, FCul_PTD02528.1, FCul_PTD02813.1, FCul_PTD05531.1, FCul_PTD06128.1, FCul_PTD06355.1, FCul_PTD07260.1, FCul_PTD08064.1	FFUJ_05006m.01, FFUJ_05543m.01, FFUJ_06763m.01, FFUJ_06837m.01, FFUJ_06850m.01, FFUJ_06908m.01, FFUJ_09176m.01, FFUJ_09327m.01, FFUJ_09929m.01, FFUJ_10682m.01, FFUJ_11027m.01, FFUJ_11178m.01, FFUJ_11203m.01, FFUJ_12244m.01, FFUJ_12494m.01, FFUJ_12745m.01	FGSG_00007T0, FGSG_03700T0, FGSG_05113T0, FGSG_09086T0, FGSG_10571T0, FGSG_11389T0, FGSG_12568T0	Fman_CVK84994.1, Fman_CVK85751.1, Fman_CVK92032.1, Fman_CVK95523.1, Fman_CVK95985.1, Fman_CVK96631.1, Fman_CVK96639.1, Fman_CVK97660.1, Fman_CVK98322.1, Fman_CVK98601.1, Fman_CVK99546.1, Fman_CVL04913.1, Fman_CVL05125.1, Fman_CVL07409.1, Fman_CVL08709.1	Fox_PCD24693.1, Fox_PCD25016.1, Fox_PCD25484.1, Fox_PCD26107.1, Fox_PCD26634.1, Fox_PCD28878.1, Fox_PCD29476.1, Fox_PCD29615.1, Fox_PCD33581.1, Fox_PCD34812.1, Fox_PCD44249.1, Fox_PCD46504.1	FPRN_01910n, FPRN_02382n, FPRN_05340n, FPRN_05345n, FPRN_06850n, FPRN_07075n, FPRN_07142n, FPRN_07155n, FPRN_07214n, FPRN_08707n, FPRN_11370n, FPRN_11614n, FPRN_11848n, FPRN_12083n, FPRN_12334n, FPRN_12939n, FPRN_13089n, FPRN_13589n, FPRN_13934n, FPRN_14091n, FPRN_14123n	FPSE_00753T0, FPSE_02922T0, FPSE_06068T0, FPSE_06507T0, FPSE_07373T0, FPSE_07864T0	RGP58878.1, RGP59546.1, RGP60200.1, RGP60202.1, RGP60863.1, RGP60901.1, RGP61683.1, RGP64951.1, RGP67286.1, RGP73506.1, RGP74527.1	Fver_RBQ68804.1, Fver_RBQ69477.1, Fver_RBQ71609.1, Fver_RBQ72950.1, Fver_RBQ73521.1, Fver_RBQ73792.1, Fver_RBQ76410.1, Fver_RBQ76449.1, Fver_RBQ76992.1, Fver_RBQ77167.1, Fver_RBQ77897.1, Fver_RBQ81516.1	Fusvirg12905.t1, Fusvirg13286.t1, Fusvirg13439.t1, Fusvirg6184.t1, Fusvirg6627.t1, Fusvirg7299.t1, Fusvirg8704.t1	MAC_00182n, MAC_01110n, MAC_02108n, MAC_04847n, MAC_06076n, MAC_06822n, MAC_08920n	MAJ_02724n, MAJ_03967n, MAJ_05493n, MAJ_09404n, MAJ_11033n, MAJ_11148n	MAM_02085n, MAM_03474n, MAM_04572n, MAM_07305n, MAM_07838n	MAN_03556n, MAN_06047n, MAN_06382n, MAN_06459n, MAN_06780n, MAN_09388n, MAN_09397n, MAN_10796n	MBR_01546n, MBR_05314n, MBR_05763n, MBR_06591n, MBR_06600n, MBR_07316n, MBR_07394n, MBR_09097n, MBR_09738n, MBR_10214n, MBR_10574n	MGU_02220n, MGU_03316n, MGU_05990n, MGU_06259n, MGU_11014n, MGU_11391n, MGU_11455n, MGU_11687n	MRI_001910n, MRI_001952n, MRI_002379n, MRI_002394n, MRI_002417n, MRI_004920n, MRI_007096n	MAA_00834n, MAA_01216n, MAA_01296n, MAA_01512n, MAA_05623n, MAA_08345n, MAA_08354n, MAA_09043n, MAA_09821n	Triaru_rna2465, Triaru_rna3740, Triaru_rna4417, Triaru_rna5762, Triaru_rna6432, Triaru_rna7078, Triaru_rna733, Triaru_rna8329, Triaru_rna97	Trias1_139185, Trias1_151411, Trias1_179596, Trias1_201072, Trias1_28069, Trias1_52858	Tatro_152285, Tatro_174966, Tatro_214400, Tatro_263459, Tatro_269658, Tatro_319887, Tatro_54776	Trici_PTB62200.1, Trici_PTB62783.1, Trici_PTB62982.1, Trici_PTB63076.1, Trici_PTB63697.1	TrigamTGAM01_00389T0, TrigamTGAM01_00710T0, TrigamTGAM01_05224T0, TrigamTGAM01_07576T0, TrigamTGAM01_08304T0, TrigamTGAM01_08945T0, TrigamTGAM01_09140T0	Trigui_OPB38757, Trigui_OPB39125, Trigui_OPB39959, Trigui_OPB42091, Trigui_OPB42283, Trigui_OPB43459, Trigui_OPB45738, Trigui_OPB45993, Trigui_OPB46126, Trigui_OPB46332, Trigui_OPB46559	Triha_101234, Triha_103675, Triha_107123, Triha_119460, Triha_369876, Triha_483190, Triha_492896, Triha_500097, Triha_549495, Triha_80766, Triha_87842, Triha_89154, Triha_92731	Tripar1_rna2370, Tripar1_rna2912, Tripar1_rna2913, Tripar1_rna4529, Tripar1_rna4578, Tripar1_rna8168, Tripar1_rna8189, Tripar1_rna8976	Tvirens_134555, Tvirens_190045, Tvirens_190071, Tvirens_195017, Tvirens_201602, Tvirens_47601, Tvirens_49550, Tvirens_64821, Tvirens_65025, Tvirens_90820	Ascsa1_5085, Ascsa1_8993	Phisc1_200917, Phisc1_441525, Phisc1_587237, Phisc1_622221, Phisc1_622532, Phisc1_627880, Phisc1_657800, Phisc1_700241, Phisc1_705399, Phisc1_707422, Phisc1_720431, Phisc1_721384, Phisc1_726871, Phisc1_739019, Phisc1_741641, Phisc1_744302, Phisc1_755018, Phisc1_776142, Phisc1_778541, Phisc1_781849, Phisc1_783386, Phisc1_787451		CCE29318.1, CCE33212.1, CCE33213.1	KEY63839.1, KEY64673.1, KEY65034.1, KEY65327.1, KEY67011.1, KEY67015.1, KEY71479.1, KEY72256.1, KEY72664.1, KEY73066.1, KEY73587.1, KEY73628.1, KEY73879.1, KEY73915.1, KEY74569.1, KEY74809.1, KEY75191.1	jgi_Tolinf1_193649_TINF00568	TolopKND88292.1, TolopKND88299.1, TolopKND89894.1, TolopKND93031.1	Beaba1_1237, Beaba1_2310, Beaba1_9773	Cormi1_1526, Cormi1_3393	Ampqui1_459242, Ampqui1_495024, Ampqui1_511815, Ampqui1_512326, Ampqui1_527781, Ampqui1_547627, Ampqui1_549784, Ampqui1_584474	Dicpug11814.t1, Dicpug1285.t1, Dicpug5126.t1, Dicpug5950.t1, Dicpug681.t1, Dicpug8006.t1, Dicpug8807.t1	XP_035339975.1, XP_035339985.1, XP_035339995.1, XP_035340983.1, XP_035341590.1, XP_035341733.1, XP_035343834.1, XP_035343855.1, XP_035344016.1, XP_035344392.1, XP_035344473.1, XP_035344561.1, XP_035344795.1, XP_035345817.1, XP_035347614.1, XP_035349912.1, XP_035350861.1	Colch1_mrna_233, Colch1_mrna_2360, Colch1_mrna_5158, Colch1_mrna_5171, Colch1_mrna_5455, Colch1_mrna_7492, Colch1_mrna_9814
OG0000081	EpiBra_1.0g984.t1	ETyphina_1.0g2548.t1	E_amag1105.t1	Ebromicola_E7626g1307.t1, Ebromicola_E7626g7400.t1	E_elyg6219.t1	EfeFl1g749.t1	Egansuensis_E7080g1680.t1	EpiGly_1.0g4683.t1	Einebrians_E818g4059.t1	FCul_PTD02082.1, FCul_PTD02522.1, FCul_PTD02529.1, FCul_PTD02539.1, FCul_PTD03487.1, FCul_PTD04499.1	FFUJ_01356m.01, FFUJ_02091m.01, FFUJ_14432m.01	FGSG_07819T0, FGSG_08753T0, FGSG_13431T0	Fman_CVL08102.1, Fman_CVL08111.1, Fman_CVL09054.1, Fman_CVL09140.1, Fman_CVL09146.1, Fman_CVL09158.1, Fman_CVL09287.1, Fman_CVL09426.1	Fox_PCD21185.1, Fox_PCD22097.1, Fox_PCD25534.1		FPSE_02015T0, FPSE_07149T0, FPSE_11401T0	RGP53839.1		Fusvirg13643.t1, Fusvirg13661.t1, Fusvirg13662.t1, Fusvirg13670.t1, Fusvirg13671.t1, Fusvirg13992.t1, Fusvirg14100.t1, Fusvirg14238.t1, Fusvirg14417.t1, Fusvirg14485.t1, Fusvirg14591.t1, Fusvirg14623.t1, Fusvirg14634.t1, Fusvirg14784.t1, Fusvirg14816.t1, Fusvirg14832.t1, Fusvirg14833.t1, Fusvirg14929.t1, Fusvirg14934.t1, Fusvirg14945.t1, Fusvirg14993.t1, Fusvirg15009.t1, Fusvirg15015.t1, Fusvirg1…	MAC_01562n, MAC_09515n	MAJ_05886n, MAJ_06686n, MAJ_06787n, MAJ_07763n, MAJ_07933n, MAJ_07938n, MAJ_08584n, MAJ_08885n, MAJ_10357n, MAJ_10463n, MAJ_10710n, MAJ_10795n, MAJ_11101n, MAJ_11360n, MAJ_11394n	MAM_00256n, MAM_00689n, MAM_00772n, MAM_00874n, MAM_00992n, MAM_01105n, MAM_01434n, MAM_01474n, MAM_01972n, MAM_02084n, MAM_02183n, MAM_02844n, MAM_02935n, MAM_02993n, MAM_03156n, MAM_03362n, MAM_03490n, MAM_03655n, MAM_03755n, MAM_04227n, MAM_04337n, MAM_06636n, MAM_06691n, MAM_07061n, MAM_07592n, MAM_07795n, MAM_07834n, MAM_08207n, MAM_08451n	MAN_03770n, MAN_05177n, MAN_08209n, MAN_10557n, MAN_10596n, MAN_10699n, MAN_10843n, MAN_10845n	MBR_02047n	MGU_09506n, MGU_10552n, MGU_10556n, MGU_10558n, MGU_10733n, MGU_10743n, MGU_10851n, MGU_10986n, MGU_11169n, MGU_11250n, MGU_11375n, MGU_11553n, MGU_11582n, MGU_11654n, MGU_11767n	MRI_000021n	MAA_00369n, MAA_00400n, MAA_01210n, MAA_01407n, MAA_09124n, MAA_10683n, MAA_11464n, MAA_11729n, MAA_11766n		Trias1_154645, Trias1_154665	Tatro_177275	Trici_PTB68012.1				Tripar1_rna2721	Tvirens_225830	Ascsa1_2940			CCE27463.1, CCE31509.1, CCE32833.1, CCE32934.1, CCE34479.1, CCE34560.1, CCE34561.1	KEY73410.1, KEY73566.1, KEY73843.1, KEY74505.1, KEY74791.1	jgi_Tolinf1_190977_TINF01760, jgi_Tolinf1_197307_TINF06891, jgi_Tolinf1_199513_TINF09606	TolopKND85843.1, TolopKND90837.1	Beaba1_5745, Beaba1_7689, Beaba1_7768, Beaba1_9041	Cormi1_3726, Cormi1_6540	Ampqui1_527152	Dicpug12433.t1, Dicpug12445.t1, Dicpug12489.t1, Dicpug12738.t1, Dicpug12933.t1, Dicpug8307.t1	XP_035348702.1	Colch1_mrna_2, Colch1_mrna_2541, Colch1_mrna_4, Colch1_mrna_6305
OG0000091	EpiBra_1.0g5877.t1, EpiBra_1.0g816.t1	ETyphina_1.0g5251.t1, ETyphina_1.0g7502.t1, ETyphina_1.0g7538.t1, ETyphina_1.0g98.t1	E_amag5131.t1, E_amag951.t1	Ebromicola_E7626g1067.t1, Ebromicola_E7626g3641.t1, Ebromicola_E7626g3725.t1, Ebromicola_E7626g5553.t1, Ebromicola_E7626g6142.t1, Ebromicola_E7626g6280.t1	E_elyg2028.t1, E_elyg2431.t1, E_elyg413.t1, E_elyg4283.t1, E_elyg5702.t1, E_elyg5721.t1, E_elyg6632.t1	EfeFl1g1807.t1, EfeFl1g4873.t1, EfeFl1g6689.t1	Egansuensis_E7080g1380.t1, Egansuensis_E7080g1966.t1, Egansuensis_E7080g3288.t1, Egansuensis_E7080g4700.t1, Egansuensis_E7080g4879.t1, Egansuensis_E7080g636.t1, Egansuensis_E7080g7145.t1, Egansuensis_E7080g7701.t1, Egansuensis_E7080g978.t1	EpiGly_1.0g1136.t1, EpiGly_1.0g1413.t1, EpiGly_1.0g236.t1, EpiGly_1.0g3453.t1, EpiGly_1.0g4459.t1, EpiGly_1.0g4592.t1	Einebrians_E818g1766.t1, Einebrians_E818g2895.t1, Einebrians_E818g2896.t1, Einebrians_E818g4777.t1, Einebrians_E818g5857.t1, Einebrians_E818g6945.t1, Einebrians_E818g7483.t1			FGSG_12517T0	Fman_CVK92422.1, Fman_CVL08096.1, Fman_CVL08120.1, Fman_CVL09139.1, Fman_CVL09307.1, Fman_CVL09308.1	Fox_PCD20057.1, Fox_PCD20271.1, Fox_PCD21415.1, Fox_PCD21998.1, Fox_PCD22034.1, Fox_PCD22061.1, Fox_PCD22062.1, Fox_PCD22089.1, Fox_PCD22103.1, Fox_PCD22118.1, Fox_PCD22157.1, Fox_PCD38696.1, Fox_PCD38697.1	FPRN_06961n	FPSE_02233T0, FPSE_07881T0			Fusvirg12674.t1, Fusvirg12796.t1, Fusvirg14129.t1, Fusvirg14257.t1, Fusvirg14613.t1, Fusvirg14757.t1, Fusvirg14936.t1, Fusvirg15010.t1, Fusvirg15025.t1, Fusvirg4806.t1, Fusvirg7912.t1	MAC_03304n, MAC_03419n, MAC_05393n, MAC_05838n, MAC_06184n, MAC_08476n, MAC_09026n	MAJ_03457n, MAJ_08330n, MAJ_09354n, MAJ_10009n, MAJ_10010n, MAJ_10011n, MAJ_10049n, MAJ_10963n, MAJ_11151n, MAJ_11199n, MAJ_11522n	MAM_00366n, MAM_00808n, MAM_01363n, MAM_08452n	MAN_01768n, MAN_09842n, MAN_10764n, MAN_10844n	MBR_06426n, MBR_06947n, MBR_07311n, MBR_09593n, MBR_09671n, MBR_09906n	MGU_03622n, MGU_05360n, MGU_06226n, MGU_08829n, MGU_08859n, MGU_10197n, MGU_10979n, MGU_11007n, MGU_11032n	MRI_000046n, MRI_000100n, MRI_000168n, MRI_000336n, MRI_000437n, MRI_000492n, MRI_000927n, MRI_001975n, MRI_002325n, MRI_002443n, MRI_002562n, MRI_002585n, MRI_002868n, MRI_003546n, MRI_004007n, MRI_008355n	MAA_00397n, MAA_00410n, MAA_01081n, MAA_08008n, MAA_08462n, MAA_08770n, MAA_11010n	Triaru_rna1040, Triaru_rna6959	Trias1_178139, Trias1_54247, Trias1_54284, Trias1_93375	Tatro_131150, Tatro_285332, Tatro_300913	Trici_PTB70179.1, Trici_PTB70439.1	TrigamTGAM01_00200T0, TrigamTGAM01_01888T0, TrigamTGAM01_10061T0, TrigamTGAM01_10490T0	Trigui_OPB38374, Trigui_OPB38603, Trigui_OPB38905	Triha_502644, Triha_502961, Triha_526130, Triha_71632	Tripar1_rna1728, Tripar1_rna5337	Tvirens_124167, Tvirens_133361, Tvirens_230487		Phisc1_415754, Phisc1_557586, Phisc1_566771	Xylhe1_130108, Xylhe1_243546	CCE28260.1, CCE28265.1, CCE28266.1, CCE28268.1, CCE28269.1, CCE29174.1, CCE29176.1, CCE29177.1, CCE29178.1, CCE29179.1, CCE29180.1, CCE29183.1, CCE29184.1, CCE29185.1, CCE29186.1, CCE29188.1, CCE29189.1, CCE29190.1, CCE29192.1, CCE29194.1, CCE29209.1, CCE29210.1, CCE29401.1, CCE30460.1, CCE30461.1, CCE30462.1, CCE32306.1, CCE32307.1, CCE32308.1, CCE32309.1, CCE32310.1, CCE32349.1, CCE34534.1, CCE…	KEY63949.1, KEY71204.1, KEY72930.1, KEY73240.1, KEY74535.1	jgi_Tolinf1_189997_TINF00036, jgi_Tolinf1_190027_TINF00777, jgi_Tolinf1_190040_TINF00803, jgi_Tolinf1_190071_TINF00776, jgi_Tolinf1_190185_TINF00915, jgi_Tolinf1_190301_TINF01011, jgi_Tolinf1_190306_TINF00990, jgi_Tolinf1_190507_TINF01344, jgi_Tolinf1_191163_TINF01787, jgi_Tolinf1_193938_TINF00588, jgi_Tolinf1_197989_TINF08095, jgi_Tolinf1_199153_TINF09372, jgi_Tolinf1_199505_TINF09593, jgi_Tolin…	TolopKND86166.1, TolopKND86175.1, TolopKND86178.1, TolopKND86201.1, TolopKND86242.1, TolopKND86526.1, TolopKND86576.1, TolopKND86577.1, TolopKND87151.1, TolopKND87193.1, TolopKND87652.1, TolopKND88093.1, TolopKND88577.1, TolopKND90464.1, TolopKND90494.1, TolopKND91855.1, TolopKND92279.1, TolopKND92283.1, TolopKND92496.1, TolopKND92586.1, TolopKND92635.1, TolopKND94326.1	Beaba1_10001, Beaba1_10287, Beaba1_693, Beaba1_7703, Beaba1_8972, Beaba1_9064, Beaba1_9066, Beaba1_9330, Beaba1_9607, Beaba1_9907, Beaba1_9963	Cormi1_4185, Cormi1_5067, Cormi1_6024, Cormi1_9348, Cormi1_9580, Cormi1_9598		Dicpug12414.t1, Dicpug12428.t1, Dicpug12444.t1, Dicpug12470.t1, Dicpug12476.t1, Dicpug12495.t1, Dicpug12509.t1, Dicpug12513.t1, Dicpug12527.t1, Dicpug12722.t1, Dicpug12794.t1, Dicpug12795.t1, Dicpug12991.t1, Dicpug5195.t1	XP_035339345.1, XP_035341299.1, XP_035342854.1, XP_035342914.1, XP_035343209.1, XP_035349349.1, XP_035350159.1, XP_035350198.1
OG0000093	EpiBra_1.0g1214.t1, EpiBra_1.0g1722.t1, EpiBra_1.0g185.t1, EpiBra_1.0g4224.t1, EpiBra_1.0g4308.t1, EpiBra_1.0g5610.t1, EpiBra_1.0g7181.t1	ETyphina_1.0g113.t1, ETyphina_1.0g2401.t1, ETyphina_1.0g318.t1, ETyphina_1.0g5829.t1, ETyphina_1.0g7355.t1, ETyphina_1.0g837.t1	E_amag1834.t1, E_amag2840.t1, E_amag7343.t1	Ebromicola_E7626g4898.t1, Ebromicola_E7626g5781.t1, Ebromicola_E7626g6551.t1, Ebromicola_E7626g7200.t1, Ebromicola_E7626g7229.t1, Ebromicola_E7626g7266.t1, Ebromicola_E7626g7475.t1	E_elyg1202.t1, E_elyg1292.t1, E_elyg1651.t1, E_elyg3301.t1, E_elyg349.t1, E_elyg4707.t1, E_elyg4794.t1, E_elyg4817.t1, E_elyg5329.t1, E_elyg5945.t1	EfeFl1g1853.t1, EfeFl1g2142.t1, EfeFl1g3465.t1, EfeFl1g4147.t1, EfeFl1g66.t1	Egansuensis_E7080g1500.t1, Egansuensis_E7080g3856.t1, Egansuensis_E7080g4830.t1	EpiGly_1.0g1091.t1, EpiGly_1.0g1392.t1, EpiGly_1.0g1760.t1, EpiGly_1.0g5183.t1, EpiGly_1.0g5360.t1, EpiGly_1.0g6451.t1, EpiGly_1.0g6779.t1, EpiGly_1.0g685.t1, EpiGly_1.0g7062.t1, EpiGly_1.0g7910.t1, EpiGly_1.0g8037.t1	Einebrians_E818g1972.t1, Einebrians_E818g2729.t1, Einebrians_E818g3513.t1, Einebrians_E818g364.t1, Einebrians_E818g6404.t1, Einebrians_E818g6772.t1	FCul_PTD07729.1, FCul_PTD11277.1	FFUJ_10359m.01	FGSG_01751T0, FGSG_03499T0	Fman_CVK94955.1	Fox_PCD21199.1, Fox_PCD21434.1, Fox_PCD21944.1, Fox_PCD26291.1	FPRN_13251n	FPSE_06693T0, FPSE_10657T0, FPSE_11403T0	RGP73688.1	Fver_RBQ72345.1	Fusvirg12388.t1, Fusvirg12602.t1, Fusvirg12693.t1, Fusvirg7995.t1, Fusvirg8560.t1	MAC_02888n, MAC_03227n, MAC_03305n, MAC_06938n, MAC_08826n, MAC_08918n, MAC_08990n, MAC_09071n, MAC_09728n, MAC_09729n, MAC_09775n	MAJ_03462n, MAJ_06166n, MAJ_06167n, MAJ_07241n, MAJ_07336n, MAJ_07426n, MAJ_07962n, MAJ_08413n, MAJ_08514n, MAJ_08515n, MAJ_09160n, MAJ_09358n, MAJ_09589n, MAJ_10072n, MAJ_10081n, MAJ_10690n, MAJ_10775n, MAJ_11014n, MAJ_11190n, MAJ_11492n	MAM_01314n, MAM_01775n, MAM_06820n, MAM_07933n	MAN_06043n, MAN_07735n, MAN_10813n	MBR_00012n, MBR_05318n, MBR_05319n, MBR_07301n, MBR_09424n, MBR_09909n, MBR_10152n, MBR_10308n, MBR_10310n, MBR_10445n	MGU_01315n, MGU_06889n, MGU_09395n, MGU_10578n, MGU_10579n, MGU_10662n, MGU_10667n, MGU_11017n, MGU_11183n, MGU_11308n, MGU_11465n	MRI_000050n, MRI_000132n, MRI_000205n, MRI_000231n, MRI_000409n, MRI_000593n, MRI_001004n, MRI_001141n, MRI_001378n, MRI_001393n, MRI_001671n, MRI_001902n, MRI_002041n, MRI_002107n, MRI_002636n, MRI_003022n, MRI_003172n, MRI_003499n, MRI_003515n, MRI_003563n, MRI_004021n, MRI_004096n, MRI_004107n, MRI_005229n, MRI_005363n, MRI_005372n, MRI_005849n, MRI_006610n, MRI_006618n, MRI_007337n, MRI_00864…	MAA_01646n, MAA_03254n, MAA_09137n, MAA_09825n, MAA_09967n, MAA_10211n, MAA_10534n, MAA_10560n	Triaru_rna1392, Triaru_rna1554, Triaru_rna2866, Triaru_rna9425	Trias1_25318	Tatro_181068, Tatro_213410	Trici_PTB65130.1, Trici_PTB68480.1		Trigui_OPB38464, Trigui_OPB38824, Trigui_OPB46066	Triha_198466, Triha_476752, Triha_483116, Triha_489455, Triha_98889	Tripar1_rna1951, Tripar1_rna1952, Tripar1_rna2038, Tripar1_rna2306, Tripar1_rna3746, Tripar1_rna6055, Tripar1_rna6286	Tvirens_133034, Tvirens_134280, Tvirens_191091, Tvirens_191213, Tvirens_214149, Tvirens_221698, Tvirens_222882, Tvirens_70204	Ascsa1_6122, Ascsa1_6123, Ascsa1_6155	Phisc1_601458, Phisc1_603676, Phisc1_623077, Phisc1_697190	Xylhe1_268018	CCE30827.1, CCE30828.1, CCE30829.1, CCE30831.1, CCE30832.1, CCE30834.1, CCE30836.1, CCE30839.1, CCE32139.1, CCE32843.1, CCE32845.1, CCE32846.1, CCE32853.1, CCE33598.1, CCE34129.1, CCE34130.1, CCE34132.1, CCE34281.1, CCE34938.1, CCE35114.1, CCE35115.1, CCE35116.1, CCE35117.1, CCE35118.1, CCE35123.1, CCE35124.1, CCE35125.1	KEY64859.1, KEY68293.1	jgi_Tolinf1_190004_TINF00805, jgi_Tolinf1_190014_TINF00798, jgi_Tolinf1_190048_TINF00781, jgi_Tolinf1_190084_TINF09963, jgi_Tolinf1_190209_TINF00944, jgi_Tolinf1_190887_TINF01604, jgi_Tolinf1_191145_TINF01781, jgi_Tolinf1_192773_TINF03651, jgi_Tolinf1_197983_TINF00650, jgi_Tolinf1_199551_TINF09638	TolopKND86192.1, TolopKND86276.1, TolopKND86409.1, TolopKND86475.1, TolopKND87010.1, TolopKND87351.1, TolopKND87651.1, TolopKND88556.1, TolopKND90070.1, TolopKND91462.1, TolopKND91579.1, TolopKND93774.1	Beaba1_10149, Beaba1_10152, Beaba1_10190, Beaba1_5729, Beaba1_8965, Beaba1_9133	Cormi1_2436, Cormi1_3225, Cormi1_3712, Cormi1_7152, Cormi1_9106		Dicpug10876.t1, Dicpug2797.t1	XP_035344339.1, XP_035344915.1, XP_035349635.1
OG0000187	EpiBra_1.0g5747.t1	ETyphina_1.0g7098.t1, ETyphina_1.0g7498.t1, ETyphina_1.0g7528.t1, ETyphina_1.0g7581.t1			E_elyg2571.t1, E_elyg3132.t1, E_elyg4202.t1		Egansuensis_E7080g3851.t1	EpiGly_1.0g2101.t1, EpiGly_1.0g6782.t1			FFUJ_00160m.01						RGP65280.1		Fusvirg4835.t1	MAC_00150n, MAC_02765n, MAC_06646n, MAC_06647n	MAJ_06108n, MAJ_09477n, MAJ_10102n, MAJ_10104n, MAJ_10122n, MAJ_10139n	MAM_01262n, MAM_06397n	MAN_06347n, MAN_10576n, MAN_10577n, MAN_10740n, MAN_10741n, MAN_10825n	MBR_02111n, MBR_09446n	MGU_00845n, MGU_08457n, MGU_08969n, MGU_08977n, MGU_09120n, MGU_09478n, MGU_09936n, MGU_10172n, MGU_10555n, MGU_10557n, MGU_11001n, MGU_11106n, MGU_11110n, MGU_11136n, MGU_11145n, MGU_11228n, MGU_11273n, MGU_11331n, MGU_11334n, MGU_11433n, MGU_11539n, MGU_11644n, MGU_11730n, MGU_11782n		MAA_00868n, MAA_01279n, MAA_11407n	Triaru_rna4933, Triaru_rna9192, Triaru_rna944	Trias1_155097, Trias1_155164	Tatro_86486, Tatro_86496				Triha_102539, Triha_11713		Tvirens_152680, Tvirens_53358	Ascsa1_1221, Ascsa1_6991	Phisc1_670661	Xylhe1_259011	CCE26980.1, CCE27835.1, CCE27870.1, CCE29181.1, CCE29236.1, CCE29239.1, CCE29272.1, CCE29340.1, CCE29517.1, CCE29518.1, CCE30269.1, CCE30270.1, CCE30417.1, CCE31540.1, CCE31587.1, CCE31772.1, CCE31947.1, CCE32194.1, CCE32206.1, CCE32863.1, CCE33059.1, CCE33393.1, CCE34047.1, CCE34188.1, CCE34269.1, CCE34312.1, CCE34682.1, CCE34802.1, CCE34803.1, CCE34834.1, CCE34844.1, CCE34845.1, CCE34872.1, CCE…	KEY63902.1, KEY69862.1, KEY74878.1	jgi_Tolinf1_199516_TINF09603, jgi_Tolinf1_199957_TINF09959		Beaba1_10349	Cormi1_2164, Cormi1_3682	Ampqui1_543618	Dicpug12597.t1, Dicpug2704.t1	XP_035343889.1, XP_035345150.1, XP_035345157.1, XP_035345160.1, XP_035347084.1, XP_035348758.1, XP_035348762.1, XP_035349343.1
OG0000455	EpiBra_1.0g4824.t1	ETyphina_1.0g2404.t1, ETyphina_1.0g383.t1	E_amag3484.t1	Ebromicola_E7626g4720.t1		EfeFl1g1743.t1, EfeFl1g4903.t1, EfeFl1g6737.t1	Egansuensis_E7080g2752.t1, Egansuensis_E7080g2911.t1, Egansuensis_E7080g3854.t1, Egansuensis_E7080g6593.t1	EpiGly_1.0g7259.t1	Einebrians_E818g3261.t1, Einebrians_E818g3465.t1	FCul_PTD06218.1, FCul_PTD06423.1	FFUJ_00077m.01	FGSG_00093T0, FGSG_03939T0	Fman_CVL04874.1, Fman_CVL07220.1		FPRN_01998n	FPSE_05337T0, FPSE_12024T0	RGP61296.1		Fusvirg12574.t1, Fusvirg12856.t1, Fusvirg13303.t1, Fusvirg14407.t1, Fusvirg7910.t1	MAC_02864n, MAC_03406n, MAC_07828n	MAJ_06456n, MAJ_09088n, MAJ_09797n, MAJ_09798n		MAN_06310n, MAN_06676n, MAN_09150n	MBR_09522n, MBR_09820n, MBR_09995n, MBR_10457n	MGU_07097n, MGU_09914n, MGU_10907n	MRI_005859n	MAA_01383n, MAA_06614n		Trias1_74472	Tatro_288591, Tatro_322918	Trici_PTB69400.1		Trigui_OPB37119, Trigui_OPB41853, Trigui_OPB43272	Triha_109321, Triha_117179, Triha_96660		Tvirens_137784, Tvirens_221402, Tvirens_29097, Tvirens_67189	Ascsa1_4105, Ascsa1_5838	Phisc1_685400, Phisc1_698619	Xylhe1_242888, Xylhe1_248402, Xylhe1_251344	CCE30686.1, CCE30687.1, CCE30688.1, CCE30689.1, CCE30690.1, CCE30691.1, CCE30693.1, CCE30694.1, CCE30696.1, CCE30701.1, CCE30703.1, CCE30704.1, CCE30705.1, CCE30706.1, CCE30707.1, CCE31335.1, CCE31546.1, CCE31845.1, CCE31846.1, CCE33733.1, CCE34228.1	KEY63873.1	jgi_Tolinf1_190045_TINF00816, jgi_Tolinf1_190630_TINF01396, jgi_Tolinf1_194094_TINF04647, jgi_Tolinf1_195543_TINF05681, jgi_Tolinf1_197911_TINF08055, jgi_Tolinf1_198008_TINF08180	TolopKND86141.1, TolopKND86776.1, TolopKND88609.1, TolopKND89403.1, TolopKND92591.1	Beaba1_2500, Beaba1_3222, Beaba1_7716	Cormi1_545, Cormi1_7307	Ampqui1_193553, Ampqui1_328386, Ampqui1_416950, Ampqui1_497542, Ampqui1_520488, Ampqui1_524280, Ampqui1_532549, Ampqui1_539169, Ampqui1_546308, Ampqui1_577236	Dicpug10909.t1, Dicpug12836.t1, Dicpug3771.t1	XP_035345213.1, XP_035349505.1, XP_035350911.1
[truncated: 18 more columns]

## Sheet: F_expanGO
FGSG_00015T0	MF	ATP binding
FGSG_00015T0	MF	ATPase activity
FGSG_00015T0	BP	carbohydrate transport
FGSG_00015T0	CC	integral component of membrane
FGSG_00015T0	BP	intracellular protein transport
FGSG_00015T0	CC	intrinsic component of plasma membrane
FGSG_00015T0	CC	membrane coat
FGSG_00015T0	BP	monovalent inorganic cation transport
FGSG_00015T0	BP	transmembrane transport
FGSG_00015T0	MF	transmembrane transporter activity
FGSG_00015T0	BP	vesicle-mediated transport
FGSG_00083T0	CC	integral component of membrane
FGSG_00083T0	BP	transmembrane transport
FGSG_00083T0	MF	transmembrane transporter activity
FGSG_00101T0	MF	ATP binding
FGSG_00101T0	MF	catalytic activity, acting on a protein
FGSG_00101T0	BP	cellular protein modification process
FGSG_00101T0	CC	integral component of membrane
FGSG_00101T0	MF	kinase activity
FGSG_00101T0	BP	phosphorylation
FGSG_00101T0	MF	phosphotransferase activity, alcohol group as acceptor
FGSG_00130T0	CC	integral component of membrane
FGSG_00130T0	BP	transmembrane transport
FGSG_00130T0	MF	transmembrane transporter activity
FGSG_00211T0	MF	DNA-binding transcription factor activity, RNA polymerase II-specific
FGSG_00211T0	CC	integral component of membrane
FGSG_00211T0	CC	nucleus
FGSG_00211T0	BP	regulation of transcription by RNA polymerase II
FGSG_00211T0	MF	zinc ion binding
FGSG_00235T0	MF	2 iron, 2 sulfur cluster binding
FGSG_00235T0	BP	cellular metabolic process
FGSG_00235T0	MF	DNA-binding transcription factor activity, RNA polymerase II-specific
FGSG_00235T0	CC	integral component of membrane
FGSG_00235T0	CC	nucleus
FGSG_00235T0	BP	oxidation-reduction process
FGSG_00235T0	MF	oxidoreductase activity
FGSG_00235T0	BP	regulation of transcription by RNA polymerase II
FGSG_00235T0	MF	zinc ion binding
FGSG_00680T0	MF	ATP binding
FGSG_00963T0	CC	integral component of membrane
FGSG_00963T0	MF	nucleic acid binding
FGSG_01484T0	BP	carbohydrate transport
FGSG_01484T0	CC	integral component of membrane
FGSG_01484T0	BP	transmembrane transport
FGSG_01484T0	MF	transmembrane transporter activity
FGSG_01556T0	CC	tRNA (m1A) methyltransferase complex
FGSG_01556T0	BP	tRNA methylation
FGSG_01584T0	CC	integral component of membrane
FGSG_01584T0	BP	transmembrane transport
FGSG_01584T0	MF	transmembrane transporter activity
FGSG_01687T0	MF	DNA-binding transcription factor activity
FGSG_01687T0	BP	regulation of transcription, DNA-templated
FGSG_01745T0	MF	heme binding
FGSG_01745T0	CC	integral component of membrane
FGSG_01745T0	MF	iron ion binding
FGSG_01745T0	BP	methylation
FGSG_01745T0	MF	methyltransferase activity
FGSG_01745T0	MF	monooxygenase activity
FGSG_01745T0	BP	oxidation-reduction process
FGSG_01745T0	MF	oxidoreductase activity, acting on paired donors, with incorporation or reduction of molecular oxygen
FGSG_02675T0	CC	integral component of membrane
FGSG_02675T0	BP	transmembrane transport
FGSG_02675T0	MF	transmembrane transporter activity
FGSG_04702T0	BP	oxidation-reduction process
FGSG_04702T0	MF	oxidoreductase activity

## Sheet: F_contractGO
FGSG_01673T0	BP	mycotoxin biosynthetic process
FGSG_01673T0	CC	integral component of membrane

## Sheet: T_expanGO
FGSG_00130T0	CC	integral component of membrane
FGSG_00130T0	BP	transmembrane transport
FGSG_00130T0	MF	transmembrane transporter activity
FGSG_01476T0	MF	catalytic activity
FGSG_01476T0	MF	coenzyme binding
FGSG_01556T0	CC	tRNA (m1A) methyltransferase complex
FGSG_01556T0	BP	tRNA methylation
FGSG_01687T0	MF	DNA-binding transcription factor activity
FGSG_01687T0	BP	regulation of transcription, DNA-templated
FGSG_02315T0	MF	ligase activity
FGSG_02315T0	MF	phosphopantetheine binding
FGSG_04375T0	CC	integral component of membrane
FGSG_04375T0	BP	proteolysis
FGSG_04375T0	MF	serine-type endopeptidase activity

## Sheet: T_contractGO
FGSG_00132T0	MF	protein kinase activity
FGSG_00132T0	BP	protein phosphorylation
FGSG_00132T0	MF	ATP binding
FGSG_02488T0	MF	protein kinase activity
FGSG_02488T0	BP	protein phosphorylation
FGSG_02488T0	MF	ATP binding
FGSG_07819T0	MF	DNA binding

[truncated: 2 more sheets: E_expanGO, E_contractGO]
