# Supplementary material for: Comparative genomics reveals a core gene toolbox for lifestyle transitions in Hypocreales fungi
Source: Environ Microbiol. 2021 May 11;23(6):3251–64. doi: 10.1111/1462-2920.15554 (PMC8360070; doi:10.1111/1462-2920.15554)
Supplement: Supplementary file 4 — Table S3 Unique duplicates in each genus. Function was annotated using proteins from Fusarium graminearum [file EMI-23-3251-s004.xlsx]

## Sheet: Fusarium
Orthogroup	EpiBra.aa	EpiTy.aa	Epiam.aa	Epibro.aa	Epiel.aa	Epife.aa	Epiga.aa	Epigl.aa	Epiin.aa	Fuscu.aa	Fusfu.aa	Fusgr.aa	Fusma.aa	Fusox.aa	Fuspr.aa	Fusps.aa	Fussp.aa	Fusve.aa	Fusvi.aa	Metac.aa	Metaj.aa	Metam.aa	Metan.aa	Metbr.aa	Metgu.aa	Metri.aa	Metro.aa	Triar.aa	Trias.aa	Triat.aa	Trici.aa	Triga.aa	Trigu.aa	Triha.aa	Tripa.aa	Trivi.aa	Zendo_Ascsa1.aa	Zendo_Phisc1.aa	Zendo_Xylhe1.aa	Zin_Claviceps_purpurea.aa	Zin_Stachybotrys_chartarum.aa	Zin_Tolinf1.aa	Zin_Tolypocladium_ophioglossoides.aa	Zinsec_Beaba1.aa	Zinsec_Cormi1.aa	Zmycro_Ampqui1.aa	Zmycro_Dicyma_pulvinata.aa	Zmycro_Talaromycesrugulosus.aa	Zplant0_Colch.aa
OG0000725	EpiBra_1.0g6641.t1	ETyphina_1.0g6326.t1	E_amag669.t1	Ebromicola_E7626g7121.t1	E_elyg6144.t1	EfeFl1g5662.t1	Egansuensis_E7080g174.t1	EpiGly_1.0g5661.t1	Einebrians_E818g1356.t1	FCul_PTD02366.1, FCul_PTD04095.1, FCul_PTD04161.1, FCul_PTD09817.1, FCul_PTD09826.1, FCul_PTD10856.1, FCul_PTD11109.1	FFUJ_02387m.01, FFUJ_07854m.01, FFUJ_07861m.01, FFUJ_12698m.01	FGSG_02548T0, FGSG_02558T0, FGSG_07531T0, FGSG_08242T0, FGSG_08244T0, FGSG_08247T0, FGSG_09058T0, FGSG_11477T0	Fman_CVL01852.1, Fman_CVL01863.1, Fman_CVL06055.1, Fman_CVL06763.1	Fox_PCD25233.1, Fox_PCD35761.1, Fox_PCD35767.1, Fox_PCD37316.1, Fox_PCD42794.1, Fox_PCD42904.1	FPRN_03949n, FPRN_08172n, FPRN_08178n, FPRN_11804n	FPSE_07341T0, FPSE_08668T0, FPSE_09353T0, FPSE_09560T0, FPSE_09564T0, FPSE_09566T0, FPSE_10308T0	RGP59193.1, RGP63044.1, RGP63052.1, RGP63964.1, RGP67335.1, RGP73840.1	Fver_RBQ64593.1, Fver_RBQ65897.1, Fver_RBQ69623.1, Fver_RBQ71006.1, Fver_RBQ78559.1	Fusvirg4527.t1, Fusvirg6442.t1, Fusvirg730.t1	MAC_05677n	MAJ_00469n	MAM_06234n	MAN_04016n	MBR_02199n	MGU_04405n	MRI_004570n	MAA_01881n	Triaru_rna6534	Trias1_422164	Tatro_141071	Trici_PTB63927.1	TrigamTGAM01_07969T0	Trigui_OPB39833	Triha_485768	Tripar1_rna7637	Tvirens_87633		Phisc1_309916, Phisc1_686843, Phisc1_723670, Phisc1_741865, Phisc1_788879	Xylhe1_240233	CCE30061.1, CCE30063.1, CCE30064.1, CCE33254.1		jgi_Tolinf1_192535_TINF02984	TolopKND94145.1	Beaba1_5598	Cormi1_4809	Ampqui1_573993	Dicpug4022.t1, Dicpug7079.t1, Dicpug8378.t1	XP_035343300.1, XP_035346578.1	Colch1_mrna_8077
OG0000734	EpiBra_1.0g1837.t1	ETyphina_1.0g4617.t1	E_amag4713.t1	Ebromicola_E7626g2418.t1	E_elyg1988.t1	EfeFl1g4204.t1	Egansuensis_E7080g2351.t1	EpiGly_1.0g7470.t1	Einebrians_E818g655.t1	FCul_PTD02354.1, FCul_PTD11221.1	FFUJ_00923m.01, FFUJ_05390m.01, FFUJ_09015m.01	FGSG_00405T0, FGSG_09128T0	Fman_CVK83916.1, Fman_CVK96640.1, Fman_CVL00541.1	Fox_PCD30490.1, Fox_PCD33706.1, Fox_PCD45760.1	FPRN_01168n, FPRN_04054n, FPRN_05343n, FPRN_09980n	FPSE_00067T0, FPSE_06796T0	RGP62952.1, RGP70486.1, RGP72191.1	Fver_RBQ72430.1, Fver_RBQ72560.1, Fver_RBQ80154.1	Fusvirg14906.t1, Fusvirg42.t1, Fusvirg897.t1	MAC_03199n	MAJ_00858n	MAM_02050n	MAN_04830n	MBR_03249n	MGU_02946n	MRI_008315n	MAA_04293n	Triaru_rna2703	Trias1_128083	Tatro_295038	Trici_PTB64467.1	TrigamTGAM01_03767T0	Trigui_OPB39218	Triha_76345	Tripar1_rna8461	Tvirens_75084	Ascsa1_8201, Ascsa1_89	Phisc1_638557, Phisc1_685496, Phisc1_699225, Phisc1_699545, Phisc1_703162, Phisc1_709181, Phisc1_710102, Phisc1_719766, Phisc1_728525, Phisc1_752465, Phisc1_781844		CCE34739.1	KEY70079.1		TolopKND94949.1	Beaba1_933	Cormi1_2284	Ampqui1_246580, Ampqui1_520091		XP_035339999.1, XP_035340004.1, XP_035340036.1, XP_035341512.1, XP_035348823.1	Colch1_mrna_5916
OG0000739	EpiBra_1.0g2842.t1	ETyphina_1.0g5468.t1	E_amag5160.t1	Ebromicola_E7626g2768.t1	E_elyg2454.t1	EfeFl1g4669.t1	Egansuensis_E7080g3350.t1	EpiGly_1.0g6295.t1	Einebrians_E818g6803.t1	FCul_PTD05230.1, FCul_PTD09620.1	FFUJ_03483m.01, FFUJ_08927m.01	FGSG_04936T0, FGSG_06527T0	Fman_CVK88236.1, Fman_CVL00693.1	Fox_PCD30573.1, Fox_PCD38410.1	FPRN_05109n, FPRN_10067n	FPSE_01730T0, FPSE_03943T0	RGP71562.1, RGP75762.1	Fver_RBQ79757.1, Fver_RBQ81070.1	Fusvirg11187.t1, Fusvirg3019.t1	MAC_03330n	MAJ_06660n	MAM_02554n	MAN_02911n	MBR_00902n	MGU_06408n	MRI_002118n	MAA_07115n	Triaru_rna6425	Trias1_32758	Tatro_147450	Trici_PTB66188.1	TrigamTGAM01_04548T0	Trigui_OPB39133	Triha_296496	Tripar1_rna7808	Tvirens_74747	Ascsa1_4182	Phisc1_697360, Phisc1_736041		CCE31648.1	KEY68187.1, KEY69221.1, KEY72489.1	jgi_Tolinf1_199771_TINF09830	TolopKND86773.1	Beaba1_8416	Cormi1_5872	Ampqui1_355316, Ampqui1_509682, Ampqui1_513244, Ampqui1_514560	Dicpug3292.t1, Dicpug4658.t1	XP_035349295.1	Colch1_mrna_2978, Colch1_mrna_8949
OG0000819	EpiBra_1.0g2123.t1	ETyphina_1.0g6211.t1	E_amag3515.t1	Ebromicola_E7626g2586.t1	E_elyg702.t1	EfeFl1g1212.t1	Egansuensis_E7080g1265.t1	EpiGly_1.0g1612.t1	Einebrians_E818g6540.t1	FCul_PTD01223.1, FCul_PTD03971.1, FCul_PTD12115.1	FFUJ_04899m.01, FFUJ_06631m.01, FFUJ_14016m.01	FGSG_01818T0, FGSG_05245T0, FGSG_08022T0	Fman_CVK96696.1, Fman_CVK99712.1, Fman_CVL08020.1	Fox_PCD32510.1, Fox_PCD42846.1, Fox_PCD44142.1	FPRN_02492n, FPRN_09766n, FPRN_11040n	FPSE_02349T0, FPSE_07248T0, FPSE_11335T0	RGP62680.1, RGP72437.1, RGP76270.1	Fver_RBQ66633.1, Fver_RBQ69734.1, Fver_RBQ79318.1	Fusvirg12296.t1, Fusvirg12373.t1, Fusvirg7423.t1	MAC_01252n	MAJ_01973n	MAM_05137n	MAN_00797n	MBR_00609n	MGU_00934n	MRI_LAP1n	MAA_06275n	Triaru_rna7234	Trias1_28561	Tatro_304079	Trici_PTB66907.1	TrigamTGAM01_00617T0	Trigui_OPB46994	Triha_531589	Tripar1_rna4405	Tvirens_89230	Ascsa1_3731	Phisc1_615362, Phisc1_685488	Xylhe1_207951	CCE31251.1	KEY64543.1, KEY74306.1, KEY75036.1	jgi_Tolinf1_197958_TINF07904	TolopKND92971.1	Beaba1_2925	Cormi1_886	Ampqui1_514780, Ampqui1_559339, Ampqui1_565830	Dicpug949.t1	XP_035341053.1	Colch1_mrna_6112, Colch1_mrna_8781
OG0000860	EpiBra_1.0g151.t1	ETyphina_1.0g1118.t1	E_amag523.t1	Ebromicola_E7626g213.t1	E_elyg6380.t1	EfeFl1g914.t1	Egansuensis_E7080g5706.t1	EpiGly_1.0g5963.t1	Einebrians_E818g1843.t1	FCul_PTD08329.1, FCul_PTD08397.1	FFUJ_10294m.01, FFUJ_11288m.01	FGSG_03528T0, FGSG_03883T0	Fman_CVK94846.1, Fman_CVL07546.1	Fox_PCD23983.1, Fox_PCD26224.1, Fox_PCD30457.1	FPRN_13190n, FPRN_14201n	FPSE_06592T0, FPSE_12169T0	RGP67083.1, RGP74708.1	Fver_RBQ75476.1, Fver_RBQ75499.1	Fusvirg13306.t1	MAC_02627n	MAJ_00159n	MAM_00792n	MAN_04326n	MBR_02480n	MGU_00533n	MRI_008713n	MAA_02175n	Triaru_rna6854	Trias1_186223	Tatro_87387	Trici_PTB68907.1	TrigamTGAM01_04694T0	Trigui_OPB36320	Triha_83158	Tripar1_rna6413	Tvirens_45439	Ascsa1_7395	Phisc1_600152, Phisc1_693248		CCE35049.1	KEY64611.1, KEY66841.1, KEY74128.1, KEY75198.1	jgi_Tolinf1_198890_TINF08721	TolopKND90688.1, TolopKND90689.1			Ampqui1_529636, Ampqui1_583107	Dicpug7113.t1		Colch1_mrna_3744, Colch1_mrna_5540, Colch1_mrna_8420
OG0000871	EpiBra_1.0g5775.t1	ETyphina_1.0g3623.t1	E_amag1373.t1	Ebromicola_E7626g3269.t1	E_elyg7197.t1	EfeFl1g118.t1	Egansuensis_E7080g7097.t1	EpiGly_1.0g5744.t1	Einebrians_E818g1827.t1	FCul_PTD01892.1, FCul_PTD05865.1	FFUJ_04469m.01, FFUJ_05625m.01	FGSG_08942T0, FGSG_09599T0	Fman_CVK90134.1, Fman_CVK93527.1, Fman_CVL06165.1	Fox_PCD33493.1, Fox_PCD43714.1	FPRN_02922n, FPRN_08784n	FPSE_05877T0, FPSE_08887T0	RGP61031.1, RGP75266.1	Fver_RBQ75352.1, Fver_RBQ76079.1	Fusvirg10526.t1, Fusvirg6982.t1	MAC_08592n	MAJ_10939n	MAM_01203n	MAN_01825n	MBR_06483n	MGU_10007n	MRI_002073n	MAA_08725n	Triaru_rna2546	Trias1_129597	Tatro_320124	Trici_PTB70319.1	TrigamTGAM01_06961T0	Trigui_OPB38731	Triha_177824	Tripar1_rna570	Tvirens_83861	Ascsa1_2226, Ascsa1_7853	Phisc1_131593, Phisc1_704277	Xylhe1_250278	CCE34620.1	KEY66495.1, KEY70993.1	jgi_Tolinf1_192125_TINF02297	TolopKND86152.1	Beaba1_1242	Cormi1_6543	Ampqui1_470741, Ampqui1_476295	Dicpug4565.t1, Dicpug9539.t1	XP_035340598.1, XP_035348191.1	Colch1_mrna_1729, Colch1_mrna_8674
OG0000891	EpiBra_1.0g7477.t1	ETyphina_1.0g628.t1	E_amag2420.t1	Ebromicola_E7626g4093.t1	E_elyg3433.t1	EfeFl1g7266.t1	Egansuensis_E7080g2757.t1	EpiGly_1.0g9459.t1	Einebrians_E818g5313.t1	FCul_PTD02913.1, FCul_PTD06537.1, FCul_PTD09609.1	FFUJ_02205m.01, FFUJ_07165m.01, FFUJ_10895m.01	FGSG_03255T0, FGSG_10282T0, FGSG_13169T0	Fman_CVK92406.1, Fman_CVK95858.1, Fman_CVL06301.1	Fox_PCD26883.1, Fox_PCD35063.1, Fox_PCD37144.1	FPRN_03772n, FPRN_07479n, FPRN_13805n	FPSE_03588T0, FPSE_08062T0, FPSE_08481T0	RGP64778.1, RGP67693.1, RGP73916.1	Fver_RBQ76327.1, Fver_RBQ79894.1	Fusvirg13127.t1, Fusvirg3968.t1	MAC_03967n	MAJ_06969n	MAM_03424n	MAN_02783n	MBR_00778n	MGU_06283n	MRI_001182n	MAA_07002n	Triaru_rna10111	Trias1_80399	Tatro_91778	Trici_PTB68588.1	TrigamTGAM01_02021T0	Trigui_OPB44003	Triha_425986	Tripar1_rna8385	Tvirens_62287	Ascsa1_6302, Ascsa1_7550	Phisc1_564431, Phisc1_684299	Xylhe1_282261	CCE34018.1	KEY72046.1	jgi_Tolinf1_192861_TINF03454	TolopKND88334.1	Beaba1_8478		Ampqui1_450957, Ampqui1_515065	Dicpug10070.t1	XP_035339774.1	Colch1_mrna_1479
OG0000906	EpiBra_1.0g5319.t1	ETyphina_1.0g3748.t1	E_amag3918.t1	Ebromicola_E7626g4505.t1	E_elyg1098.t1	EfeFl1g1631.t1	Egansuensis_E7080g6280.t1	EpiGly_1.0g3838.t1	Einebrians_E818g3139.t1	FCul_PTD03596.1, FCul_PTD08436.1	FFUJ_03785m.01, FFUJ_09576m.01	FGSG_04131T0, FGSG_04829T0	Fman_CVK94486.1, Fman_CVL04569.1	Fox_PCD29235.1, Fox_PCD43085.1	FPRN_03582n, FPRN_12689n	FPSE_00151T0, FPSE_04049T0	RGP63106.1, RGP71786.1	Fver_RBQ65689.1, Fver_RBQ75728.1	Fusvirg13927.t1, Fusvirg6524.t1	MAC_05465n	MAJ_05891n	MAM_07436n	MAN_00297n	MBR_00128n	MGU_09465n	MRI_BNA5n	MAA_05240n	Triaru_rna9591	Trias1_145075	Tatro_292554	Trici_PTB68099.1	TrigamTGAM01_04969T0	Trigui_OPB40272	Triha_7407	Tripar1_rna6092	Tvirens_55259	Ascsa1_1444, Ascsa1_5294	Phisc1_574578, Phisc1_580496	Xylhe1_282827	CCE32163.1	KEY64608.1, KEY68849.1	jgi_Tolinf1_194025_TINF04282	TolopKND91041.1	Beaba1_887	Cormi1_2826	Ampqui1_515512, Ampqui1_553343	Dicpug2531.t1	XP_035346864.1, XP_035350421.1	Colch1_mrna_4526, Colch1_mrna_7115
OG0000917	EpiBra_1.0g126.t1	ETyphina_1.0g6623.t1	E_amag1260.t1	Ebromicola_E7626g4242.t1	E_elyg6359.t1	EfeFl1g892.t1	Egansuensis_E7080g6130.t1	EpiGly_1.0g7694.t1	Einebrians_E818g1593.t1	FCul_PTD04990.1, FCul_PTD06995.1	FFUJ_05957m.01, FFUJ_09252m.01, FFUJ_11521m.01	FGSG_03363T0, FGSG_08543T0	Fman_CVK90691.1, Fman_CVL08764.1	Fox_PCD23732.1, Fox_PCD33156.1	FPRN_09113n, FPRN_13015n, FPRN_14441n, FPRN_15224n	FPSE_04694T0, FPSE_06422T0	RGP67887.1, RGP71009.1	Fver_RBQ71744.1, Fver_RBQ74726.1, Fver_RBQ80317.1	Fusvirg13651.t1, Fusvirg3130.t1, Fusvirg4912.t1	MAC_02652n	MAJ_00184n	MAM_00817n	MAN_04299n	MBR_02454n	MGU_00558n	MRI_FAA4n	MAA_02150n	Triaru_rna2715	Trias1_44111	Tatro_150983	Trici_PTB68319.1	TrigamTGAM01_04719T0	Trigui_OPB36296	Triha_481603	Tripar1_rna5462	Tvirens_80870	Ascsa1_1357, Ascsa1_1432	Phisc1_585852, Phisc1_740083	Xylhe1_227335	CCE35025.1	KEY70729.1	jgi_Tolinf1_198830_TINF09017	TolopKND87595.1, TolopKND88185.1	Beaba1_3894	Cormi1_5058	Ampqui1_521931	Dicpug10820.t1, Dicpug8134.t1	XP_035340985.1	Colch1_mrna_3092, Colch1_mrna_8740
OG0000936	EpiBra_1.0g2095.t1	ETyphina_1.0g5240.t1	E_amag482.t1	Ebromicola_E7626g382.t1	E_elyg5816.t1	EfeFl1g6787.t1	Egansuensis_E7080g866.t1	EpiGly_1.0g4910.t1	Einebrians_E818g2529.t1	FCul_PTD02465.1, FCul_PTD08483.1	FFUJ_03613m.01, FFUJ_07743m.01, FFUJ_08089m.01	FGSG_02674T0, FGSG_11540T0	Fman_CVL01680.1, Fman_CVL05274.1, Fman_CVL08420.1	Fox_PCD31442.1, Fox_PCD35651.1, Fox_PCD38541.1	FPRN_05238n, FPRN_08060n, FPRN_10902n	FPSE_00381T0, FPSE_11254T0	RGP62617.1, RGP62913.1	Fver_RBQ69084.1, Fver_RBQ77727.1, Fver_RBQ81453.1	Fusvirg6700.t1	MAC_05784n	MAJ_07696n	MAM_06567n	MAN_09305n	MBR_06683n	MGU_09152n	MRI_005775n	MAA_08608n	Triaru_rna102	Trias1_90491	Tatro_145654	Trici_PTB63691.1	TrigamTGAM01_09165T0	Trigui_OPB45732	Triha_97300	Tripar1_rna169	Tvirens_184567	Ascsa1_9654	Phisc1_228580, Phisc1_668828, Phisc1_713578, Phisc1_776109		CCE30310.1	KEY65535.1, KEY68242.1, KEY69079.1, KEY69830.1, KEY70456.1, KEY70578.1, KEY71741.1	jgi_Tolinf1_192376_TINF03143	TolopKND94284.1	Beaba1_2772, Beaba1_3440, Beaba1_7804	Cormi1_2176, Cormi1_3476, Cormi1_7900				Colch1_mrna_1122, Colch1_mrna_7360
OG0000974	EpiBra_1.0g6661.t1	ETyphina_1.0g6249.t1	E_amag2544.t1	Ebromicola_E7626g971.t1	E_elyg3557.t1	EfeFl1g7396.t1	Egansuensis_E7080g2013.t1	EpiGly_1.0g2259.t1	Einebrians_E818g3094.t1	FCul_PTD01231.1, FCul_PTD02076.1, FCul_PTD05346.1	FFUJ_06599m.01, FFUJ_13458m.01	FGSG_05212T0, FGSG_07995T0	Fman_CVK86857.1, Fman_CVL08074.1	Fox_PCD32543.1, Fox_PCD41737.1	FPRN_06003n, FPRN_09733n	FPSE_02380T0, FPSE_07282T0, FPSE_11074T0	RGP62010.1, RGP62690.1	Fver_RBQ67425.1, Fver_RBQ72009.1	Fusvirg13793.t1, Fusvirg2088.t1	MAC_07231n	MAJ_07254n	MAM_00946n	MAN_07492n	MBR_05097n	MGU_01574n	MRI_006608n	MAA_08861n	Triaru_rna453	Trias1_45313	Tatro_213593	Trici_PTB67543.1	TrigamTGAM01_09857T0	Trigui_OPB42392	Triha_480439	Tripar1_rna5599	Tvirens_23701	Ascsa1_9484, Ascsa1_993	Phisc1_314323, Phisc1_688522		CCE33028.1	KEY67409.1, KEY71219.1	jgi_Tolinf1_192764_TINF03285	TolopKND94479.1	Beaba1_5445, Beaba1_8367	Cormi1_5848	Ampqui1_510566, Ampqui1_535606	Dicpug10139.t1, Dicpug7334.t1		Colch1_mrna_2087, Colch1_mrna_8094
OG0001033	EpiBra_1.0g129.t1	ETyphina_1.0g6930.t1	E_amag1263.t1	Ebromicola_E7626g4245.t1	E_elyg6362.t1	EfeFl1g895.t1	Egansuensis_E7080g6133.t1	EpiGly_1.0g5943.t1	Einebrians_E818g1596.t1	FCul_PTD04983.1, FCul_PTD06807.1	FFUJ_05954m.01, FFUJ_10897m.01, FFUJ_11669m.01, FFUJ_14048m.01	FGSG_03103T0, FGSG_08546T0	Fman_CVK90686.1, Fman_CVK95860.1, Fman_CVK96677.1, Fman_CVL04091.1	Fox_PCD23617.1, Fox_PCD26885.1, Fox_PCD33159.1, Fox_PCD42887.1	FPRN_09110n, FPRN_11012n, FPRN_13807n, FPRN_14589n	FPSE_02122T0, FPSE_06425T0	RGP67555.1, RGP67890.1, RGP71762.1	Fver_RBQ68335.1, Fver_RBQ77085.1, Fver_RBQ78521.1, Fver_RBQ79892.1, Fver_RBQ80308.1	Fusvirg10084.t1, Fusvirg4915.t1	MAC_02649n	MAJ_00181n	MAM_00814n	MAN_04302n	MBR_02457n	MGU_00555n	MRI_004726n	MAA_02153n	Triaru_rna2712	Trias1_160666	Tatro_201166	Trici_PTB68316.1	TrigamTGAM01_04716T0	Trigui_OPB36299	Triha_5051	Tripar1_rna5465	Tvirens_215924	Ascsa1_945, Ascsa1_9460	Phisc1_784711	Xylhe1_248935	CCE35028.1	KEY70745.1	jgi_Tolinf1_198833_TINF09186		Beaba1_3887	Cormi1_4726, Cormi1_5055	Ampqui1_560498	Dicpug5305.t1, Dicpug8013.t1	XP_035344770.1	Colch1_mrna_3087
OG0001079	EpiBra_1.0g2484.t1	ETyphina_1.0g1142.t1	E_amag547.t1	Ebromicola_E7626g237.t1	E_elyg6404.t1	EfeFl1g938.t1	Egansuensis_E7080g5730.t1	EpiGly_1.0g5308.t1	Einebrians_E818g789.t1	FCul_PTD04647.1, FCul_PTD10243.1	FFUJ_03673m.01, FFUJ_06103m.01	FGSG_07692T0, FGSG_08398T0	Fman_CVK90945.1, Fman_CVL08536.1	Fox_PCD33005.1, Fox_PCD38597.1	FPRN_05294n, FPRN_09268n	FPSE_07063T0, FPSE_09015T0	RGP71173.1, RGP74058.1	Fver_RBQ65182.1, Fver_RBQ77765.1	Fusvirg5180.t1	MAC_03497n	MAJ_00120n	MAM_00757n	MAN_04363n	MBR_02518n	MGU_00495n	MRI_008367n	MAA_02210n	Triaru_rna10161	Trias1_186403	Tatro_257866	Trici_PTB68954.1	TrigamTGAM01_04824T0	Trigui_OPB36375	Triha_84300	Tripar1_rna5942	Tvirens_45560	Ascsa1_2616, Ascsa1_8610	Phisc1_579064	Xylhe1_137757, Xylhe1_214594	CCE29646.1	KEY66879.1	jgi_Tolinf1_198921_TINF08823	TolopKND90680.1	Beaba1_5631	Cormi1_4612	Ampqui1_553285	Dicpug8445.t1	XP_035341017.1, XP_035344665.1, XP_035348560.1	Colch1_mrna_3160, Colch1_mrna_7384
OG0001097	EpiBra_1.0g1670.t1	ETyphina_1.0g5449.t1	E_amag4219.t1	Ebromicola_E7626g2612.t1	E_elyg6918.t1	EfeFl1g391.t1	Egansuensis_E7080g802.t1	EpiGly_1.0g8365.t1	Einebrians_E818g1290.t1	FCul_PTD09004.1, FCul_PTD09907.1	FFUJ_08242m.01, FFUJ_13660m.01	FGSG_07970T0, FGSG_10947T0	Fman_CVK86636.1, Fman_CVL05463.1, Fman_CVL06099.1	Fox_PCD31283.1, Fox_PCD41940.1	FPRN_06208n, FPRN_10758n	FPSE_06061T0, FPSE_10606T0	RGP62703.1, RGP63831.1, RGP69451.1	Fver_RBQ65427.1, Fver_RBQ66596.1	Fusvirg1838.t1, Fusvirg3177.t1	MAC_00129n	MAJ_02326n	MAM_00123n	MAN_08358n	MBR_02871n	MGU_00140n	MRI_KGD2n	MAA_04470n	Triaru_rna9481	Trias1_66489	Tatro_300148	Trici_PTB62483.1	TrigamTGAM01_01743T0	Trigui_OPB37742	Triha_506960	Tripar1_rna3778	Tvirens_181802	Ascsa1_4362	Phisc1_655245	Xylhe1_251764	CCE34194.1	KEY64354.1	jgi_Tolinf1_194868_TINF04832	TolopKND93292.1	Beaba1_9943	Cormi1_1202	Ampqui1_14844	Dicpug8671.t1	XP_035350574.1	Colch1_mrna_6960, Colch1_mrna_9615
OG0001150	EpiBra_1.0g4323.t1	ETyphina_1.0g4144.t1	E_amag4796.t1	Ebromicola_E7626g2233.t1	E_elyg2077.t1	EfeFl1g4296.t1	Egansuensis_E7080g582.t1	EpiGly_1.0g4158.t1	Einebrians_E818g5528.t1	FCul_PTD05402.1, FCul_PTD10140.1	FFUJ_03264m.01, FFUJ_05066m.01	FGSG_05059T0, FGSG_06720T0	Fman_CVK88600.1, Fman_CVK99483.1	Fox_PCD38189.1, Fox_PCD44311.1	FPRN_02315n, FPRN_04887n	FPSE_01525T0, FPSE_04950T0	RGP75614.1	Fver_RBQ67321.1, Fver_RBQ72845.1	Fusvirg12128.t1, Fusvirg2790.t1	MAC_00383n	MAJ_01109n	MAM_02453n	MAN_03139n	MBR_01125n	MGU_10597n	MRI_005808n	MAA_06033n	Triaru_rna3260	Trias1_444985	Tatro_301879	Trici_PTB64271.1	TrigamTGAM01_06575T0	Trigui_OPB39423	Triha_76598	Tripar1_rna7783	Tvirens_232257		Phisc1_681599	Xylhe1_245047	CCE30987.1	KEY70268.1	jgi_Tolinf1_197229_TINF06868	TolopKND95163.1	Beaba1_5972	Cormi1_1832	Ampqui1_468988	Dicpug7686.t1	XP_035342771.1	Colch1_mrna_7179, Colch1_mrna_8641
OG0001274	EpiBra_1.0g51.t1	ETyphina_1.0g958.t1	E_amag6895.t1	Ebromicola_E7626g681.t1	E_elyg3790.t1	EfeFl1g5503.t1	Egansuensis_E7080g2028.t1	EpiGly_1.0g6513.t1	Einebrians_E818g1941.t1	FCul_PTD04917.1, FCul_PTD07782.1, FCul_PTD13425.1	FFUJ_08783m.01, FFUJ_11611m.01	FGSG_03421T0, FGSG_11987T0, FGSG_12772T0, FGSG_12773T0	Fman_CVL00925.1, Fman_CVL04149.1	Fox_PCD23678.1, Fox_PCD30717.1	FPRN_10212n, FPRN_14530n	FPSE_06241T0, FPSE_08378T0, FPSE_11477T0	RGP63315.1, RGP70948.1, RGP71087.1	Fver_RBQ71513.1, Fver_RBQ73364.1	Fusvirg10218.t1, Fusvirg9663.t1	MAC_09617n	MAJ_04399n	MAM_02644n	MAN_10298n	MBR_04862n	MGU_04584n	MRI_005205n	MAA_04856n	Triaru_rna4697	Trias1_138353	Tatro_152303	Trici_PTB64834.1	TrigamTGAM01_06780T0	Trigui_OPB45450	Triha_497552	Tripar1_rna8432	Tvirens_171052	Ascsa1_3681	Phisc1_586353	Xylhe1_237753	CCE33591.1	KEY66333.1	jgi_Tolinf1_195886_TINF05882	TolopKND92402.1	Beaba1_8167	Cormi1_7332	Ampqui1_440540	Dicpug5621.t1	XP_035344213.1	Colch1_mrna_9718
OG0001285	EpiBra_1.0g3107.t1	ETyphina_1.0g410.t1	E_amag3230.t1	Ebromicola_E7626g3768.t1	E_elyg1649.t1	EfeFl1g3862.t1	Egansuensis_E7080g3039.t1	EpiGly_1.0g7464.t1	Einebrians_E818g3435.t1	FCul_PTD09075.1, FCul_PTD11863.1	FFUJ_01351m.01	FGSG_01163T0, FGSG_11058T0	Fman_CVK83228.1, Fman_CVK85708.1	Fox_PCD24650.1, Fox_PCD45340.1, Fox_PCD45341.1	FPRN_00753n, FPRN_06875n	FPSE_02423T0, FPSE_02592T0	RGP59632.1, RGP60294.1, RGP69545.1	Fver_RBQ68899.1, Fver_RBQ77014.1	Fusvirg1350.t1, Fusvirg14408.t1, Fusvirg8678.t1	MAC_04212n	MAJ_02166n	MAM_06876n	MAN_10161n	MBR_03643n	MGU_04833n	MRI_005919n	MAA_04019n	Triaru_rna6615	Trias1_72971	Tatro_299980	Trici_PTB69913.1	TrigamTGAM01_08593T0	Trigui_OPB43714	Triha_77376	Tripar1_rna7233	Tvirens_123235	Ascsa1_7993	Phisc1_298335, Phisc1_298339	Xylhe1_237551	CCE35282.1	KEY65653.1	jgi_Tolinf1_196352_TINF07232	TolopKND90172.1	Beaba1_2052	Cormi1_6796	Ampqui1_3626	Dicpug668.t1	XP_035348664.1	Colch1_mrna_5955
OG0001292	EpiBra_1.0g4963.t1	ETyphina_1.0g5958.t1	E_amag1085.t1	Ebromicola_E7626g5761.t1	E_elyg3141.t1	EfeFl1g715.t1	Egansuensis_E7080g7610.t1	EpiGly_1.0g2371.t1	Einebrians_E818g1627.t1	FCul_PTD07522.1, FCul_PTD09064.1	FFUJ_08415m.01, FFUJ_10525m.01	FGSG_03574T0, FGSG_10787T0	Fman_CVK95244.1, Fman_CVL05766.1	Fox_PCD26474.1, Fox_PCD31098.1	FPRN_10581n, FPRN_13426n	FPSE_08834T0, FPSE_10933T0	RGP67124.1, RGP72868.1	Fver_RBQ66429.1, Fver_RBQ78927.1	Fusvirg11493.t1, Fusvirg3370.t1	MAC_01467n	MAJ_04474n	MAM_01074n	MAN_07335n	MBR_04939n	MGU_01730n	MRI_006106n	MAA_04935n	Triaru_rna9064	Trias1_24679	Tatro_257595	Trici_PTB61900.1	TrigamTGAM01_09195T0	Trigui_OPB36756	Triha_494050	Tripar1_rna6874	Tvirens_74082	Ascsa1_4616	Phisc1_542240	Xylhe1_269388	CCE27447.1	KEY65364.1, KEY67750.1	jgi_Tolinf1_191793_TINF02332	TolopKND89295.1	Beaba1_4887	Cormi1_3797	Ampqui1_21289, Ampqui1_551542	Dicpug765.t1, Dicpug8912.t1	XP_035349758.1	Colch1_mrna_4664
OG0001367	EpiBra_1.0g6633.t1	ETyphina_1.0g1849.t1	E_amag455.t1	Ebromicola_E7626g409.t1	E_elyg5790.t1	EfeFl1g6758.t1	Egansuensis_E7080g2139.t1	EpiGly_1.0g6170.t1	Einebrians_E818g2258.t1	FCul_PTD05017.1, FCul_PTD05854.1	FFUJ_06190m.01, FFUJ_08801m.01	FGSG_05665T0, FGSG_08678T0	Fman_CVK91050.1, Fman_CVL00897.1	Fox_PCD22224.1, Fox_PCD30694.1, Fox_PCD32929.1	FPRN_09341n, FPRN_10193n	FPSE_06260T0, FPSE_11702T0	RGP68079.1, RGP68211.1	Fver_RBQ65929.1, Fver_RBQ77630.1	Fusvirg4996.t1, Fusvirg9695.t1	MAC_07829n	MAJ_04373n	MAM_02669n	MAN_10325n	MBR_04836n	MGU_04612n	MRI_004964n	MAA_04832n	Triaru_rna4871	Trias1_68680	Tatro_40657	Trici_PTB64777.1	TrigamTGAM01_06814T0	Trigui_OPB45407	Triha_510483	Tripar1_rna6340	Tvirens_50338	Ascsa1_1248	Phisc1_743832, Phisc1_789770	Xylhe1_280701	CCE26782.1	KEY66319.1	jgi_Tolinf1_191980_TINF02550		Beaba1_2169	Cormi1_1349, Cormi1_9287	Ampqui1_550977	Dicpug4697.t1	XP_035343738.1, XP_035346639.1	Colch1_mrna_155
OG0001372	EpiBra_1.0g7484.t1	ETyphina_1.0g310.t1	E_amag7350.t1	Ebromicola_E7626g4633.t1	E_elyg4677.t1	EfeFl1g3344.t1	Egansuensis_E7080g4000.t1	EpiGly_1.0g7751.t1	Einebrians_E818g4673.t1	FCul_PTD05365.1, FCul_PTD07241.1, FCul_PTD10616.1	FFUJ_11983m.01, FFUJ_14533m.01	FGSG_07892T0, FGSG_12530T0	Fman_CVK86537.1, Fman_CVL00351.1, Fman_CVL03577.1	Fox_PCD23270.1, Fox_PCD42045.1	FPRN_06308n, FPRN_14909n	FPSE_02205T0, FPSE_11045T0	RGP69167.1, RGP74177.1	Fver_RBQ75062.1, Fver_RBQ80885.1	Fusvirg13714.t1, Fusvirg1741.t1	MAC_09198n	MAJ_10062n	MAM_02693n	MAN_05725n	MBR_07109n	MGU_09576n	MRI_003607n	MAA_00999n	Triaru_rna1813	Trias1_68178	Tatro_146814	Trici_PTB69250.1	TrigamTGAM01_01534T0	Trigui_OPB37643	Triha_362575	Tripar1_rna5702	Tvirens_216443		Phisc1_736831		CCE32655.1	KEY71811.1	jgi_Tolinf1_198191_TINF08279	TolopKND89178.1	Beaba1_303	Cormi1_5431			XP_035340429.1	Colch1_mrna_4609, Colch1_mrna_8515
OG0001403	EpiBra_1.0g5675.t1	ETyphina_1.0g2772.t1	E_amag3860.t1	Ebromicola_E7626g7082.t1	E_elyg1040.t1	EfeFl1g1572.t1	Egansuensis_E7080g5477.t1	EpiGly_1.0g4751.t1	Einebrians_E818g3051.t1	FCul_PTD09424.1, FCul_PTD12886.1	FFUJ_00392m.01, FFUJ_02242m.01	FGSG_00287T0, FGSG_07659T0	Fman_CVK84758.1, Fman_CVL06237.1	Fox_PCD37189.1, Fox_PCD46293.1	FPRN_01691n, FPRN_03804n	FPSE_04366T0, FPSE_07026T0	RGP66366.1, RGP74094.1	Fver_RBQ69012.1, Fver_RBQ80406.1	Fusvirg327.t1	MAC_05529n	MAJ_05961n	MAM_08180n	MAN_00365n	MBR_00198n	MGU_08174n	MRI_006127n	MAA_05179n	Triaru_rna9978	Trias1_147518	Tatro_80394	Trici_PTB65994.1	TrigamTGAM01_06024T0	Trigui_OPB37831	Triha_83685	Tripar1_rna5023	Tvirens_50637	Ascsa1_10269	Phisc1_683638	Xylhe1_245130	CCE28198.1	KEY68389.1	jgi_Tolinf1_194202_TINF04168	TolopKND90981.1	Beaba1_5242	Cormi1_7586	Ampqui1_455615	Dicpug4317.t1	XP_035345206.1	Colch1_mrna_5254
OG0001408	EpiBra_1.0g6869.t1	ETyphina_1.0g6529.t1	E_amag2307.t1	Ebromicola_E7626g838.t1	E_elyg3319.t1	EfeFl1g5904.t1	Egansuensis_E7080g503.t1	EpiGly_1.0g6073.t1	Einebrians_E818g6451.t1	FCul_PTD03264.1, FCul_PTD07778.1	FFUJ_07335m.01, FFUJ_11617m.01	FGSG_03418T0, FGSG_10116T0	Fman_CVK92619.1, Fman_CVL04143.1	Fox_PCD23670.1, Fox_PCD35235.1	FPRN_07655n, FPRN_14536n	FPSE_02608T0, FPSE_08382T0	RGP64594.1, RGP70952.1	Fver_RBQ71502.1, Fver_RBQ73148.1	Fusvirg10184.t1, Fusvirg12512.t1, Fusvirg3876.t1	MAC_03818n	MAJ_05266n	MAM_05621n	MAN_01089n	MBR_04248n	MGU_05014n	MRI_CHS2_1n	MAA_02999n	Triaru_rna8590	Trias1_140507	Tatro_143107	Trici_PTB68704.1	TrigamTGAM01_02137T0	Trigui_OPB44140	Triha_84529	Tripar1_rna6719	Tvirens_72583	Ascsa1_549	Phisc1_593677	Xylhe1_215434	CCE32420.1	KEY68947.1	jgi_Tolinf1_192981_TINF03607	TolopKND91526.1	Beaba1_4667	Cormi1_1974	Ampqui1_524763	Dicpug3255.t1	XP_035340355.1, XP_035343723.1	Colch1_mrna_1352
OG0001412	EpiBra_1.0g7507.t1	ETyphina_1.0g1209.t1	E_amag5810.t1	Ebromicola_E7626g6552.t1	E_elyg397.t1	EfeFl1g6651.t1	Egansuensis_E7080g3115.t1	EpiGly_1.0g6030.t1	Einebrians_E818g5672.t1	FCul_PTD05695.1, FCul_PTD06713.1	FFUJ_05996m.01, FFUJ_10464m.01	FGSG_03430T0, FGSG_08511T0	Fman_CVK90757.1, Fman_CVK95138.1	Fox_PCD26408.1, Fox_PCD33120.1	FPRN_09152n, FPRN_13368n	FPSE_08370T0, FPSE_10162T0	RGP67852.1, RGP70941.1	Fver_RBQ66015.1, Fver_RBQ71887.1	Fusvirg10301.t1, Fusvirg5052.t1	MAC_00831n	MAJ_03888n	MAM_03313n	MAN_02602n	MBR_08012n	MGU_03580n	MRI_003227n	MAA_07408n	Triaru_rna2669	Trias1_54916	Tatro_258690	Trici_PTB64517.1	TrigamTGAM01_10842T0	Trigui_OPB41907	Triha_492667	Tripar1_rna1069	Tvirens_146238	Ascsa1_5957, Ascsa1_6929	Phisc1_597445	Xylhe1_238911	CCE31287.1	KEY68724.1	jgi_Tolinf1_193747_TINF00136	TolopKND89850.1	Beaba1_9634	Cormi1_3362	Ampqui1_207325	Dicpug12143.t1	XP_035349626.1	Colch1_mrna_2649
OG0001425	EpiBra_1.0g1328.t1	ETyphina_1.0g7451.t1	E_amag615.t1	Ebromicola_E7626g185.t1	E_elyg6472.t1	EfeFl1g1011.t1	Egansuensis_E7080g3585.t1	EpiGly_1.0g1059.t1	Einebrians_E818g704.t1	FCul_PTD05557.1, FCul_PTD07554.1	FFUJ_06042m.01, FFUJ_11651m.01	FGSG_03132T0, FGSG_08468T0	Fman_CVK90830.1, Fman_CVL04109.1	Fox_PCD23635.1, Fox_PCD33076.1	FPRN_09197n, FPRN_14568n	FPSE_02090T0, FPSE_04655T0	RGP67579.1, RGP67812.1	Fver_RBQ64662.1, Fver_RBQ68968.1	Fusvirg10120.t1, Fusvirg13165.t1, Fusvirg5296.t1	MAC_03443n	MAJ_00063n	MAM_00703n	MAN_04419n	MBR_02575n	MGU_00440n	MRI_CDC28n	MAA_02264n	Triaru_rna7474	Trias1_133346	Tatro_127794	Trici_PTB69089.1	TrigamTGAM01_06460T0	Trigui_OPB36517	Triha_82853	Tripar1_rna5519	Tvirens_36994	Ascsa1_9492	Phisc1_722101	Xylhe1_255859	CCE30057.1	KEY71605.1	jgi_Tolinf1_198980_TINF08686	TolopKND90527.1	Beaba1_2861	Cormi1_4484	Ampqui1_483606	Dicpug11464.t1	XP_035345476.1	Colch1_mrna_3113
OG0001428	EpiBra_1.0g2015.t1	ETyphina_1.0g1076.t1	E_amag4564.t1	Ebromicola_E7626g4222.t1	E_elyg1834.t1	EfeFl1g4049.t1	Egansuensis_E7080g5236.t1	EpiGly_1.0g7853.t1	Einebrians_E818g1266.t1	FCul_PTD08315.1, FCul_PTD12539.1	FFUJ_01019m.01, FFUJ_11945m.01	FGSG_00500T0, FGSG_03014T0	Fman_CVK83759.1, Fman_CVL03626.1	Fox_PCD23308.1, Fox_PCD45666.1	FPRN_01073n, FPRN_14868n	FPSE_02221T0, FPSE_04405T0	RGP61150.1, RGP71901.1	Fver_RBQ70818.1, Fver_RBQ80938.1, Fver_RBQ81008.1	Fusvirg1259.t1	MAC_02975n	MAJ_00769n	MAM_01961n	MAN_04917n	MBR_03337n	MGU_02857n	MRI_HXK1n	MAA_04209n	Triaru_rna4293	Trias1_365112	Tatro_298279	Trici_PTB67251.1	TrigamTGAM01_03873T0	Trigui_OPB42146	Triha_3663	Tripar1_rna8117	Tvirens_81875	Ascsa1_7733	Phisc1_502572	Xylhe1_248099	CCE31327.1	KEY64936.1	jgi_Tolinf1_196671_TINF06921	TolopKND95100.1	Beaba1_7976	Cormi1_6262	Ampqui1_545986	Dicpug2411.t1	XP_035345096.1	Colch1_mrna_9112
OG0001431	EpiBra_1.0g2850.t1	ETyphina_1.0g1792.t1	E_amag707.t1	Ebromicola_E7626g2911.t1	E_elyg6197.t1	EfeFl1g5702.t1	Egansuensis_E7080g1112.t1	EpiGly_1.0g1391.t1	Einebrians_E818g6438.t1	FCul_PTD08043.1, FCul_PTD11103.1	FFUJ_07863m.01, FFUJ_10814m.01	FGSG_02546T0, FGSG_03351T0	Fman_CVK87772.1, Fman_CVK95753.1, Fman_CVL01867.1	Fox_PCD26778.1, Fox_PCD35769.1, Fox_PCD36106.1, Fox_PCD41209.1	FPRN_05471n, FPRN_08180n	FPSE_04683T0, FPSE_08666T0	RGP63054.1, RGP71024.1	Fver_RBQ64519.1, Fver_RBQ69372.1	Fusvirg6440.t1, Fusvirg9885.t1	MAC_08002n	MAJ_00436n	MAM_06266n	MAN_04049n	MBR_02232n	MGU_04371n	MRI_005353n	MAA_01913n	Triaru_rna2640	Trias1_60616	Tatro_298044	Trici_PTB66532.1	TrigamTGAM01_09984T0	Trigui_OPB46697	Triha_88184	Tripar1_rna3733	Tvirens_231913	Ascsa1_3305	Phisc1_638147, Phisc1_689201	Xylhe1_243506	CCE29733.1	KEY69061.1	jgi_Tolinf1_198626_TINF09074	TolopKND92553.1	Beaba1_3280	Cormi1_1582	Ampqui1_510061	Dicpug2275.t1	XP_035344476.1
OG0001463	EpiBra_1.0g618.t1	ETyphina_1.0g5615.t1	E_amag3715.t1	Ebromicola_E7626g2099.t1	E_elyg898.t1	EfeFl1g1362.t1	Egansuensis_E7080g1592.t1	EpiGly_1.0g9256.t1	Einebrians_E818g6808.t1	FCul_PTD04532.1	FFUJ_05024m.01, FFUJ_10357m.01	FGSG_03497T0, FGSG_05095T0	Fman_CVK94950.1, Fman_CVK99528.1	Fox_PCD26290.1, Fox_PCD44267.1	FPRN_02364n, FPRN_13249n	FPSE_10655T0, FPSE_11299T0	RGP73490.1, RGP73686.1	Fver_RBQ72347.1, Fver_RBQ72933.1	Fusvirg10300.t1, Fusvirg7281.t1	MAC_00692n	MAJ_01751n	MAM_03876n	MAN_00575n	MBR_00385n	MGU_01155n	MRI_007768n	MAA_06490n	Triaru_rna3429	Trias1_65094	Tatro_34743	Trici_PTB70635.1	TrigamTGAM01_05751T0	Trigui_OPB38402	Triha_757	Tripar1_rna2252	Tvirens_29754	Ascsa1_1591	Phisc1_585742, Phisc1_684784	Xylhe1_252301	CCE28723.1	KEY65550.1	jgi_Tolinf1_190361_TINF01250	TolopKND93172.1	Beaba1_1472	Cormi1_5339	Ampqui1_556572	Dicpug5559.t1	XP_035345631.1	Colch1_mrna_9802
OG0001500	EpiBra_1.0g7474.t1	ETyphina_1.0g5707.t1	E_amag595.t1	Ebromicola_E7626g167.t1	E_elyg6455.t1	EfeFl1g992.t1	Egansuensis_E7080g5278.t1	EpiGly_1.0g5646.t1	Einebrians_E818g3072.t1	FCul_PTD05178.1, FCul_PTD07622.1	FFUJ_06063m.01, FFUJ_10486m.01	FGSG_03558T0, FGSG_08448T0	Fman_CVK90870.1, Fman_CVK95175.1	Fox_PCD26432.1, Fox_PCD33054.1	FPRN_09218n, FPRN_13389n	FPSE_05664T0, FPSE_10916T0	RGP67108.1, RGP67373.1	Fver_RBQ64606.1, Fver_RBQ70720.1	Fusvirg12265.t1, Fusvirg5237.t1	MAC_03461n	MAJ_00083n	MAM_00721n	MAN_04400n	MBR_02556n	MGU_00459n	MRI_008552n	MAA_02246n	Triaru_rna3637	Trias1_24343	Tatro_138295	Trici_PTB68993.1	TrigamTGAM01_04846T0	Trigui_OPB36415	Triha_481479	Tripar1_rna8786	Tvirens_76647	Ascsa1_9690	Phisc1_574149	Xylhe1_269520	CCE29696.1	KEY66206.1	jgi_Tolinf1_198959_TINF09346	TolopKND90652.1	Beaba1_4568	Cormi1_4506	Ampqui1_564584	Dicpug8602.t1	XP_035344849.1	Colch1_mrna_3142
OG0001520	EpiBra_1.0g1130.t1	ETyphina_1.0g5148.t1	E_amag4418.t1	Ebromicola_E7626g2387.t1	E_elyg4057.t1	EfeFl1g5229.t1	Egansuensis_E7080g2277.t1	EpiGly_1.0g3817.t1	Einebrians_E818g6503.t1	FCul_PTD02999.1, FCul_PTD06439.1	FFUJ_07127m.01, FFUJ_11493m.01	FGSG_03781T0, FGSG_10321T0	Fman_CVK92367.1, Fman_CVL08790.1	Fox_PCD35024.1	FPRN_07439n, FPRN_14414n	FPSE_11159T0, FPSE_12354T0	RGP64740.1, RGP74612.1	Fver_RBQ66023.1, Fver_RBQ70108.1	Fusvirg11336.t1, Fusvirg13444.t1, Fusvirg14539.t1	MAC_07034n	MAJ_05079n	MAM_05525n	MAN_00974n	MBR_04133n	MGU_05128n	MRI_003676n	MAA_03102n	Triaru_rna1030	Trias1_141474	Tatro_167284	Trici_PTB68538.1	TrigamTGAM01_01970T0	Trigui_OPB43959	Triha_86358	Tripar1_rna1521	Tvirens_31809	Ascsa1_6625	Phisc1_583519	Xylhe1_285680	CCE28913.1	KEY72080.1	jgi_Tolinf1_192879_TINF03589	TolopKND86338.1	Beaba1_3594	Cormi1_8496	Ampqui1_514971	Dicpug3412.t1		Colch1_mrna_2474
OG0001541	EpiBra_1.0g4758.t1	ETyphina_1.0g2917.t1	E_amag152.t1	Ebromicola_E7626g6941.t1	E_elyg6007.t1	EfeFl1g5948.t1	Egansuensis_E7080g7330.t1	EpiGly_1.0g2756.t1	Einebrians_E818g7616.t1	FCul_PTD05680.1, FCul_PTD07745.1	FFUJ_04551m.01, FFUJ_09339m.01	FGSG_03902T0, FGSG_05311T0	Fman_CVK93442.1, Fman_CVL04893.1	Fox_PCD29465.1, Fox_PCD43792.1	FPRN_02843n, FPRN_12927n	FPSE_05373T0, FPSE_07179T0	RGP71052.1, RGP74727.1	Fver_RBQ69293.1, Fver_RBQ73812.1	Fusvirg12669.t1, Fusvirg5932.t1	MAC_06754n	MAJ_02868n	MAM_04315n	MAN_08543n	MBR_01982n	MGU_02663n	MRI_001866n	MAA_01149n	Triaru_rna1762	Trias1_54878	Tatro_202252	Trici_PTB63978.1	TrigamTGAM01_05443T0	Trigui_OPB38023	Triha_477593	Tripar1_rna6110	Tvirens_48331	Ascsa1_1379	Phisc1_684852	Xylhe1_246256	CCE31497.1	KEY70921.1	jgi_Tolinf1_190612_TINF01461		Beaba1_6900		Ampqui1_521508	Dicpug703.t1	XP_035339656.1	Colch1_mrna_6235
OG0001551	EpiBra_1.0g5931.t1	ETyphina_1.0g4590.t1	E_amag6752.t1	Ebromicola_E7626g1652.t1	E_elyg5317.t1	EfeFl1g2391.t1	Egansuensis_E7080g7761.t1	EpiGly_1.0g9351.t1	Einebrians_E818g2158.t1	FCul_PTD02790.1, FCul_PTD09753.1	FFUJ_06793m.01, FFUJ_07391m.01	FGSG_06492T0, FGSG_09999T0	Fman_CVK92686.1, Fman_CVL08642.1	Fox_PCD34715.1, Fox_PCD35295.1	FPRN_07100n, FPRN_07714n	FPSE_01768T0, FPSE_03897T0	RGP57936.1, RGP72330.1	Fver_RBQ76233.1, Fver_RBQ76498.1	Fusvirg3572.t1	MAC_01146n	MAJ_04341n	MAM_08352n	MAN_03592n	MBR_01582n	MGU_02260n	MRI_003191n	MAA_05588n	Triaru_rna9902	Trias1_183154	Tatro_226594	Trici_PTB64182.1	TrigamTGAM01_06189T0	Trigui_OPB39460	Triha_516712	Tripar1_rna2672	Tvirens_217017		Phisc1_583157	Xylhe1_238150	CCE29482.1	KEY64176.1, KEY73737.1	jgi_Tolinf1_191225_TINF01814	TolopKND86663.1	Beaba1_6077	Cormi1_3467	Ampqui1_56358		XP_035348409.1	Colch1_mrna_1486
OG0001649	EpiBra_1.0g4436.t1	ETyphina_1.0g6925.t1	E_amag4536.t1	Ebromicola_E7626g915.t1	E_elyg1805.t1	EfeFl1g4019.t1	Egansuensis_E7080g3611.t1	EpiGly_1.0g3175.t1	Einebrians_E818g3254.t1	FCul_PTD02164.1, FCul_PTD12330.1	FFUJ_01053m.01, FFUJ_06571m.01	FGSG_00537T0, FGSG_08058T0	Fman_CVK83700.1, Fman_CVK91484.1	Fox_PCD32578.1, Fox_PCD45633.1	FPRN_01039n, FPRN_09708n	FPSE_01232T0, FPSE_02313T0	RGP68690.1, RGP70550.1	Fver_RBQ65516.1	Fusvirg11779.t1, Fusvirg1217.t1	MAC_03008n	MAJ_00735n	MAM_01928n	MAN_04951n	MBR_03371n	MGU_02823n	MRI_005635n	MAA_04175n	Triaru_rna8126	Trias1_56049	Tatro_215636	Trici_PTB62980.1	TrigamTGAM01_02905T0	Trigui_OPB42093	Triha_79984	Tripar1_rna8170	Tvirens_208626	Ascsa1_8164	Phisc1_728786	Xylhe1_265128	CCE31381.1	KEY66123.1	jgi_Tolinf1_196636_TINF06385	TolopKND95032.1	Beaba1_7960	Cormi1_6243		Dicpug6238.t1		Colch1_mrna_3059
OG0001654	EpiBra_1.0g5056.t1	ETyphina_1.0g2136.t1	E_amag2825.t1	Ebromicola_E7626g1169.t1	E_elyg4778.t1	EfeFl1g3450.t1	Egansuensis_E7080g2920.t1	EpiGly_1.0g5372.t1	Einebrians_E818g445.t1	FCul_PTD06767.1, FCul_PTD07450.1	FFUJ_05410m.01, FFUJ_09509m.01, FFUJ_14617m.01	FGSG_02926T0, FGSG_04070T0	Fman_CVK98819.1, Fman_CVL04638.1	Fox_PCD29303.1, Fox_PCD33684.1, Fox_PCD41099.1	FPRN_06391n, FPRN_08576n, FPRN_12755n	FPSE_05202T0, FPSE_06715T0	RGP61460.1, RGP68695.1, RGP71886.1	Fver_RBQ72259.1, Fver_RBQ72547.1	Fusvirg12549.t1, Fusvirg9261.t1, Fusvirg9262.t1	MAC_08289n	MAJ_04677n	MAM_03771n	MAN_07961n	MBR_05909n	MGU_06567n	MRI_002779n	MAA_00314n	Triaru_rna8189	Trias1_56581	Tatro_297851	Trici_PTB67663.1	TrigamTGAM01_03218T0	Trigui_OPB42590	Triha_81869	Tripar1_rna8535	Tvirens_78984	Ascsa1_2765	Phisc1_691355		CCE28394.1	KEY72307.1	jgi_Tolinf1_199420_TINF09506	TolopKND87496.1	Beaba1_8634	Cormi1_662		Dicpug4723.t1		Colch1_mrna_896
OG0001738	EpiBra_1.0g7379.t1	ETyphina_1.0g266.t1	E_amag3054.t1	Ebromicola_E7626g569.t1	E_elyg5012.t1	EfeFl1g3685.t1	Egansuensis_E7080g7036.t1	EpiGly_1.0g8352.t1	Einebrians_E818g6569.t1	FCul_PTD11701.1, FCul_PTD12749.1	FFUJ_01156m.01, FFUJ_01159m.01	FGSG_00973T0, FGSG_11872T0, FGSG_11873T0	Fman_CVK83531.1, Fman_CVK83533.1	Fox_PCD45529.1, Fox_PCD45531.1	FPRN_00938n, FPRN_00940n	FPSE_01465T0, FPSE_01476T0	RGP64044.1, RGP71455.1	Fver_RBQ65387.1	Fusvirg1105.t1, Fusvirg1106.t1	MAC_03093n	MAJ_00648n	MAM_01845n	MAN_05038n	MBR_03459n	MGU_02740n	MRI_006640n	MAA_04090n	Triaru_rna8719	Trias1_28686	Tatro_212312	Trici_PTB67042.1	TrigamTGAM01_03573T0	Trigui_OPB46857	Triha_86884	Tripar1_rna5401	Tvirens_57348	Ascsa1_10020, Ascsa1_1992	Phisc1_2675, Phisc1_731375, Phisc1_736910		CCE33400.1	KEY74129.1	jgi_Tolinf1_196540_TINF07225	TolopKND89543.1	Beaba1_571	Cormi1_8126		Dicpug6252.t1
OG0001903	EpiBra_1.0g5855.t1	ETyphina_1.0g4665.t1	E_amag1499.t1	Ebromicola_E7626g6884.t1	E_elyg6674.t1	EfeFl1g4855.t1	Egansuensis_E7080g1685.t1	EpiGly_1.0g2542.t1	Einebrians_E818g5616.t1	FCul_PTD02407.1, FCul_PTD08610.1	FFUJ_08945m.01	FGSG_11076T0, FGSG_13499T0	Fman_CVK85814.1, Fman_CVL00662.1	Fox_PCD24697.1, Fox_PCD30556.1	FPRN_06810n, FPRN_10049n	FPSE_07080T0, FPSE_07467T0	RGP68950.1, RGP69621.1	Fver_RBQ76970.1, Fver_RBQ81053.1	Fusvirg11158.t1, Fusvirg1611.t1	MAC_07312n	MAJ_09427n	MAM_07142n	MAN_06631n	MBR_09863n	MGU_07056n	MRI_002293n	MAA_11550n	Triaru_rna6804	Trias1_46053	Tatro_302282	Trici_PTB69440.1	TrigamTGAM01_08092T0	Trigui_OPB37215	Triha_2853	Tripar1_rna3576	Tvirens_86059	Ascsa1_8786	Phisc1_659779		CCE29206.1	KEY67859.1				Cormi1_1909	Ampqui1_591784		XP_035341292.1	Colch1_mrna_666
OG0005437	EpiBra_1.0g5130.t1	ETyphina_1.0g7196.t1	E_amag6341.t1	Ebromicola_E7626g5592.t1	E_elyg2663.t1	EfeFl1g6903.t1	Egansuensis_E7080g4384.t1	EpiGly_1.0g6952.t1	Einebrians_E818g5493.t1	FCul_PTD03947.1, FCul_PTD11517.1	FFUJ_13022m.01, FFUJ_14649m.01	FGSG_02272T0, FGSG_05859T0	Fman_CVK86436.1, Fman_CVK87603.1	Fox_PCD41303.1, Fox_PCD42156.1	FPRN_05563n, FPRN_06422n	FPSE_00295T0, FPSE_05799T0	RGP60105.1, RGP66025.1	Fver_RBQ79570.1, Fver_RBQ81612.1	Fusvirg11674.t1, Fusvirg12194.t1	MAC_02350n	MAJ_05781n	MAM_06735n	MAN_07122n	MBR_09209n	MGU_07245n	MRI_006755n	MAA_06883n	Triaru_rna7375	Trias1_147765	Tatro_287830	Trici_PTB65843.1	TrigamTGAM01_03057T0	Trigui_OPB44629	Triha_100508	Tripar1_rna7941	Tvirens_69335				CCE29947.1		jgi_Tolinf1_194869_TINF05669	TolopKND93791.1	Beaba1_608	Cormi1_8174			XP_035343656.1
OG0006437	EpiBra_1.0g5291.t1	ETyphina_1.0g5498.t1	E_amag610.t1	Ebromicola_E7626g180.t1	E_elyg6467.t1	EfeFl1g1006.t1	Egansuensis_E7080g1563.t1	EpiGly_1.0g1562.t1	Einebrians_E818g5243.t1	FCul_PTD03726.1, FCul_PTD05577.1	FFUJ_06050m.01, FFUJ_08820m.01	FGSG_05677T0, FGSG_08461T0	Fman_CVK90845.1, Fman_CVL00867.1	Fox_PCD30677.1, Fox_PCD33068.1	FPRN_09205n, FPRN_10174n	FPSE_04664T0, FPSE_06277T0	RGP67386.1, RGP68226.1	Fver_RBQ70733.1, Fver_RBQ81160.1	Fusvirg11297.t1, Fusvirg5306.t1, Fusvirg7073.t1	MAC_03448n	MAJ_00070n	MAM_00708n	MAN_04413n	MBR_02569n	MGU_00446n	MRI_006472n	MAA_02259n	Triaru_rna10382	Trias1_343617	Tatro_138208	Trici_PTB69052.1	TrigamTGAM01_04911T0	Trigui_OPB36480	Triha_494382	Tripar1_rna8365	Tvirens_147872		Phisc1_728809		CCE29708.1	KEY71595.1, KEY72246.1	jgi_Tolinf1_198971_TINF09385	TolopKND90547.1	Beaba1_2872, Beaba1_9565	Cormi1_4497				Colch1_mrna_3075
[truncated: 18 more columns]

## Sheet: Trichoderma
Orthogroup	EpiBra.aa	EpiTy.aa	Epiam.aa	Epibro.aa	Epiel.aa	Epife.aa	Epiga.aa	Epigl.aa	Epiin.aa	Fuscu.aa	Fusfu.aa	Fusgr.aa	Fusma.aa	Fusox.aa	Fuspr.aa	Fusps.aa	Fussp.aa	Fusve.aa	Fusvi.aa	Metac.aa	Metaj.aa	Metam.aa	Metan.aa	Metbr.aa	Metgu.aa	Metri.aa	Metro.aa	Triar.aa	Trias.aa	Triat.aa	Trici.aa	Triga.aa	Trigu.aa	Triha.aa	Tripa.aa	Trivi.aa	Zendo_Ascsa1.aa	Zendo_Phisc1.aa	Zendo_Xylhe1.aa	Zin_Claviceps_purpurea.aa	Zin_Stachybotrys_chartarum.aa	Zin_Tolinf1.aa	Zin_Tolypocladium_ophioglossoides.aa	Zinsec_Beaba1.aa	Zinsec_Cormi1.aa	Zmycro_Ampqui1.aa	Zmycro_Dicyma_pulvinata.aa	Zmycro_Talaromycesrugulosus.aa	Zplant0_Colch.aa
OG0001207	EpiBra_1.0g5667.t1	ETyphina_1.0g2729.t1	E_amag1451.t1	Ebromicola_E7626g5064.t1	E_elyg1266.t1	EfeFl1g36.t1	Egansuensis_E7080g3677.t1	EpiGly_1.0g2294.t1	Einebrians_E818g5222.t1	FCul_PTD07145.1	FFUJ_05566m.01	FGSG_02810T0	Fman_CVK98579.1	Fox_PCD33555.1	FPRN_08725n	FPSE_05581T0	RGP65380.1	Fver_RBQ66281.1	Fusvirg10451.t1	MAC_00294n	MAJ_06532n	MAM_07720n	MAN_01677n	MBR_06331n	MGU_06136n	MRI_001566n	MAA_08493n	Triaru_rna1936, Triaru_rna8503	Trias1_42903, Trias1_42998	Tatro_300768, Tatro_301396	Trici_PTB67183.1, Trici_PTB70214.1	TrigamTGAM01_00266T0, TrigamTGAM01_07170T0	Trigui_OPB35996, Trigui_OPB38845	Triha_100810, Triha_71879	Tripar1_rna4941, Tripar1_rna5932	Tvirens_28291, Tvirens_52320	Ascsa1_5782	Phisc1_724471, Phisc1_742540	Xylhe1_268441	CCE30755.1	KEY65248.1	jgi_Tolinf1_198014_TINF08175	TolopKND91458.1	Beaba1_5105	Cormi1_7310	Ampqui1_442872	Dicpug10505.t1	XP_035349618.1	Colch1_mrna_1210
OG0001350	EpiBra_1.0g612.t1	ETyphina_1.0g5621.t1	E_amag3709.t1	Ebromicola_E7626g7140.t1	E_elyg892.t1	EfeFl1g1368.t1	Egansuensis_E7080g427.t1	EpiGly_1.0g9263.t1	Einebrians_E818g2140.t1	FCul_PTD04392.1	FFUJ_05031m.01	FGSG_05089T0	Fman_CVK99521.1	Fox_PCD44274.1	FPRN_02357n	FPSE_11305T0	RGP73484.1	Fver_RBQ72927.1	Fusvirg7274.t1	MAC_00685n	MAJ_01759n	MAM_03869n	MAN_00583n	MBR_00393n	MGU_01147n	MRI_007805n	MAA_06483n	Triaru_rna3436, Triaru_rna4056	Trias1_43484	Tatro_301070, Tatro_314651	Trici_PTB63287.1, Trici_PTB70642.1	TrigamTGAM01_00595T0, TrigamTGAM01_05744T0	Trigui_OPB38395, Trigui_OPB44686, Trigui_OPB44777	Triha_242162, Triha_501297, Triha_502936	Tripar1_rna1448, Tripar1_rna2259	Tvirens_28777, Tvirens_46657	Ascsa1_1594	Phisc1_685152	Xylhe1_60690	CCE28716.1	KEY65544.1	jgi_Tolinf1_190353_TINF01199	TolopKND92921.1	Beaba1_1481	Cormi1_5348	Ampqui1_543328	Dicpug4413.t1, Dicpug5802.t1	XP_035341421.1, XP_035348270.1, XP_035350701.1	Colch1_mrna_9847
OG0001397	EpiBra_1.0g3414.t1	ETyphina_1.0g225.t1	E_amag7021.t1	Ebromicola_E7626g647.t1	E_elyg4360.t1	EfeFl1g3019.t1	Egansuensis_E7080g6858.t1	EpiGly_1.0g4776.t1	Einebrians_E818g7123.t1	FCul_PTD12674.1	FFUJ_00629m.01	FGSG_00967T0	Fman_CVK84407.1	Fox_PCD46056.1	FPRN_01454n	FPSE_01459T0	RGP71461.1	Fver_RBQ70128.1	Fusvirg679.t1	MAC_09429n	MAJ_00507n	MAM_03975n	MAN_03977n	MBR_02161n	MGU_04444n	MRI_001266n	MAA_01845n	Triaru_rna7072, Triaru_rna9019	Trias1_141736, Trias1_64639	Tatro_162437, Tatro_285453, Tatro_309958	Trici_PTB64388.1, Trici_PTB70290.1	TrigamTGAM01_06986T0, TrigamTGAM01_07817T0	Trigui_OPB38763, Trigui_OPB39294	Triha_504361, Triha_72363	Tripar1_rna3796, Tripar1_rna3931	Tvirens_29280, Tvirens_80282	Ascsa1_647		Xylhe1_276057	CCE30104.1	KEY66971.1	jgi_Tolinf1_192574_TINF03033, jgi_Tolinf1_195425_TINF05115	TolopKND93561.1, TolopKND94046.1	Beaba1_4574	Cormi1_5157	Ampqui1_453747	Dicpug11481.t1, Dicpug9864.t1		Colch1_mrna_332
OG0001532	EpiBra_1.0g3148.t1	ETyphina_1.0g5603.t1	E_amag5396.t1	Ebromicola_E7626g4215.t1	E_elyg110.t1	EfeFl1g6235.t1	Egansuensis_E7080g3495.t1	EpiGly_1.0g8154.t1	Einebrians_E818g4359.t1	FCul_PTD05190.1	FFUJ_04645m.01	FGSG_06404T0	Fman_CVL00151.1	Fox_PCD43888.1	FPRN_02749n	FPSE_12308T0	RGP75041.1	Fver_RBQ72217.1	Fusvirg11412.t1	MAC_07781n	MAJ_05664n	MAM_04371n	MAN_05178n	MBR_02048n	MGU_07371n	MRI_003105n	MAA_01211n	Triaru_rna2374	Trias1_149438, Trias1_192525	Tatro_152393, Tatro_81430	Trici_PTB62221.1, Trici_PTB64693.1	TrigamTGAM01_07496T0, TrigamTGAM01_10306T0	Trigui_OPB45333, Trigui_OPB46102	Triha_7808, Triha_98876	Tripar1_rna4599, Tripar1_rna7374	Tvirens_43559, Tvirens_52210	Ascsa1_9582	Phisc1_554748, Phisc1_742100	Xylhe1_270112	CCE32003.1	KEY66034.1, KEY73147.1	jgi_Tolinf1_191296_TINF01889, jgi_Tolinf1_191609_TINF02162	TolopKND87748.1, TolopKND88836.1	Beaba1_8309	Cormi1_8603	Ampqui1_529827	Dicpug10244.t1
OG0001586	EpiBra_1.0g2169.t1	ETyphina_1.0g4900.t1	E_amag2878.t1	Ebromicola_E7626g6277.t1	E_elyg4837.t1	EfeFl1g3504.t1	Egansuensis_E7080g2561.t1	EpiGly_1.0g4554.t1	Einebrians_E818g5301.t1	FCul_PTD11435.1	FFUJ_01574m.01	FGSG_01371T0	Fman_CVK82844.1	Fox_PCD45110.1	FPRN_00531n	FPSE_11545T0	RGP72798.1	Fver_RBQ66647.1	Fusvirg1601.t1	MAC_09074n	MAJ_04615n	MAM_03720n	MAN_08025n	MBR_05972n	MGU_06504n	MRI_AMD1n	MAA_00253n	Triaru_rna1587, Triaru_rna6306	Trias1_150192, Trias1_48340	Tatro_154438, Tatro_292992	Trici_PTB66691.1, Trici_PTB70099.1	TrigamTGAM01_00370T0, TrigamTGAM01_03474T0	Trigui_OPB43356, Trigui_OPB43509	Triha_144261, Triha_514039	Tripar1_rna3449, Tripar1_rna5059	Tvirens_11084, Tvirens_188934	Ascsa1_8886	Phisc1_691036	Xylhe1_210226	CCE28343.1	KEY64976.1	jgi_Tolinf1_196126_TINF06376	TolopKND90405.1	Beaba1_8268	Cormi1_6668	Ampqui1_524174	Dicpug10986.t1	XP_035340111.1
[truncated: 18 more columns]

## Sheet: Metarhizium
Orthogroup	EpiBra.aa	EpiTy.aa	Epiam.aa	Epibro.aa	Epiel.aa	Epife.aa	Epiga.aa	Epigl.aa	Epiin.aa	Fuscu.aa	Fusfu.aa	Fusgr.aa	Fusma.aa	Fusox.aa	Fuspr.aa	Fusps.aa	Fussp.aa	Fusve.aa	Fusvi.aa	Metac.aa	Metaj.aa	Metam.aa	Metan.aa	Metbr.aa	Metgu.aa	Metri.aa	Metro.aa	Triar.aa	Trias.aa	Triat.aa	Trici.aa	Triga.aa	Trigu.aa	Triha.aa	Tripa.aa	Trivi.aa	Zendo_Ascsa1.aa	Zendo_Phisc1.aa	Zendo_Xylhe1.aa	Zin_Claviceps_purpurea.aa	Zin_Stachybotrys_chartarum.aa	Zin_Tolinf1.aa	Zin_Tolypocladium_ophioglossoides.aa	Zinsec_Beaba1.aa	Zinsec_Cormi1.aa	Zmycro_Ampqui1.aa	Zmycro_Dicyma_pulvinata.aa	Zmycro_Talaromycesrugulosus.aa	Zplant0_Colch.aa
OG0001233	EpiBra_1.0g7149.t1	ETyphina_1.0g874.t1	E_amag5948.t1	Ebromicola_E7626g4238.t1	E_elyg4277.t1	EfeFl1g2936.t1	Egansuensis_E7080g5371.t1	EpiGly_1.0g3493.t1	Einebrians_E818g6067.t1	FCul_PTD05220.1	FFUJ_05083m.01	FGSG_05038T0	Fman_CVK99466.1	Fox_PCD44328.1	FPRN_02297n	FPSE_04929T0	RGP73434.1	Fver_RBQ72829.1	Fusvirg7557.t1	MAC_00233n, MAC_04478n	MAJ_07860n, MAJ_07861n, MAJ_08078n, MAJ_11262n	MAM_03562n	MAN_01548n, MAN_07773n	MBR_04719n, MBR_09663n	MGU_04288n, MGU_08197n	MRI_PAC1_1n, MRI_PAC1_2n, MRI_PAC1_3n, MRI_PAC1_4n	MAA_02515n, MAA_07798n	Triaru_rna3914	Trias1_187139	Tatro_293267	Trici_PTB61971.1	TrigamTGAM01_08748T0	Trigui_OPB36691	Triha_406817	Tripar1_rna6995	Tvirens_190487	Ascsa1_6811	Phisc1_409365	Xylhe1_255042	CCE33570.1	KEY69527.1	jgi_Tolinf1_195986_TINF06143, jgi_Tolinf1_198816_TINF09334	TolopKND92305.1	Beaba1_2393, Beaba1_41		Ampqui1_516487	Dicpug10093.t1	XP_035341426.1	Colch1_mrna_10100
OG0001312	EpiBra_1.0g578.t1	ETyphina_1.0g2964.t1	E_amag5862.t1	Ebromicola_E7626g3828.t1	E_elyg3914.t1	EfeFl1g5081.t1	Egansuensis_E7080g7436.t1	EpiGly_1.0g6810.t1	Einebrians_E818g3840.t1	FCul_PTD10852.1	FFUJ_07855m.01	FGSG_02555T0	Fman_CVL01853.1	Fox_PCD35762.1	FPRN_08173n	FPSE_08674T0	RGP63046.1	Fver_RBQ69624.1	Fusvirg6452.t1	MAC_04248n, MAC_08908n	MAJ_00988n, MAJ_00989n, MAJ_01472n	MAM_03030n	MAN_01328n, MAN_03017n	MBR_01004n, MBR_04470n	MGU_04036n, MGU_07739n	MRI_004110n, MRI_GLN4n	MAA_02761n, MAA_09698n	Triaru_rna5767	Trias1_61207	Tatro_132872	Trici_PTB63071.1	TrigamTGAM01_07574T0	Trigui_OPB46328	Triha_146214	Tripar1_rna8980	Tvirens_81025	Ascsa1_3593	Phisc1_719195	Xylhe1_246101	CCE29070.1	KEY65353.1, KEY66648.1	jgi_Tolinf1_191398_TINF02168, jgi_Tolinf1_193208_TINF03838	TolopKND88841.1, TolopKND91649.1	Beaba1_6279	Cormi1_5640, Cormi1_5656	Ampqui1_458105	Dicpug92.t1	XP_035340619.1, XP_035346377.1, XP_035348614.1	Colch1_mrna_10185
OG0001435	EpiBra_1.0g3471.t1	ETyphina_1.0g5891.t1	E_amag5337.t1	Ebromicola_E7626g2187.t1	E_elyg52.t1	EfeFl1g6167.t1	Egansuensis_E7080g1699.t1	EpiGly_1.0g4989.t1	Einebrians_E818g974.t1	FCul_PTD01528.1	FFUJ_04455m.01	FGSG_09586T0	Fman_CVK93541.1	Fox_PCD43699.1	FPRN_02937n	FPSE_05862T0	RGP75255.1	Fver_RBQ71961.1	Fusvirg6997.t1	MAC_07913n, MAC_09773n	MAJ_03148n, MAJ_04699n	MAM_01369n, MAM_06144n	MAN_01997n, MAN_05251n	MBR_07963n, MBR_08812n	MGU_07219n, MGU_07297n	MRI_NPC2_1n, MRI_NPC2_2n	MAA_03340n, MAA_10401n	Triaru_rna9055	Trias1_34371	Tatro_301281	Trici_PTB70938.1	TrigamTGAM01_05378T0	Trigui_OPB38087	Triha_132526	Tripar1_rna4557	Tvirens_83352	Ascsa1_1569	Phisc1_193531, Phisc1_688810, Phisc1_787303	Xylhe1_236519	CCE30243.1, CCE30244.1	KEY70980.1	jgi_Tolinf1_190551_TINF01388	TolopKND87847.1	Beaba1_1690	Cormi1_4166	Ampqui1_481678	Dicpug4650.t1	XP_035346769.1	Colch1_mrna_8681
OG0001477	EpiBra_1.0g3411.t1	ETyphina_1.0g228.t1	E_amag7024.t1	Ebromicola_E7626g650.t1	E_elyg4363.t1	EfeFl1g3022.t1	Egansuensis_E7080g6861.t1	EpiGly_1.0g4773.t1	Einebrians_E818g2021.t1	FCul_PTD11631.1	FFUJ_00626m.01	FGSG_00627T0	Fman_CVK84412.1	Fox_PCD46059.1	FPRN_01457n	FPSE_06409T0	RGP70640.1	Fver_RBQ70126.1	Fusvirg686.t1	MAC_05643n	MAJ_00501n, MAJ_08987n, MAJ_10415n	MAM_06199n, MAM_07636n	MAN_00214n, MAN_03982n	MBR_00040n, MBR_02165n	MGU_04439n, MGU_09197n	MRI_SOG2_1n, MRI_SOG2_2n	MAA_01849n, MAA_08118n	Triaru_rna9016	Trias1_142953	Tatro_172253	Trici_PTB64391.1	TrigamTGAM01_07820T0	Trigui_OPB39291	Triha_74550	Tripar1_rna3934	Tvirens_56842	Ascsa1_992	Phisc1_786185	Xylhe1_280952	CCE30101.1	KEY66975.1	jgi_Tolinf1_192571_TINF03305	TolopKND94041.1, TolopKND95223.1	Beaba1_5512	Cormi1_5160	Ampqui1_510987	Dicpug3798.t1	XP_035342461.1	Colch1_mrna_282
OG0001521	EpiBra_1.0g1162.t1	ETyphina_1.0g1021.t1	E_amag6179.t1	Ebromicola_E7626g3423.t1	E_elyg4028.t1	EfeFl1g5202.t1	Egansuensis_E7080g4021.t1	EpiGly_1.0g3119.t1	Einebrians_E818g4068.t1	FCul_PTD06661.1	FFUJ_09668m.01	FGSG_04217T0	Fman_CVK92996.1	Fox_PCD29139.1	FPRN_12595n	FPSE_10421T0	RGP67436.1	Fver_RBQ76556.1	Fusvirg9081.t1	MAC_04282n, MAC_06567n	MAJ_01433n, MAJ_07498n	MAM_03062n, MAM_06630n	MAN_00050n, MAN_01289n	MBR_04430n, MBR_08599n	MGU_05745n, MGU_07971n	MRI_008679n	MAA_02799n, MAA_09014n	Triaru_rna8019	Trias1_35848	Tatro_156403	Trici_PTB67637.1	TrigamTGAM01_03191T0	Trigui_OPB42560	Triha_82167	Tripar1_rna1892	Tvirens_84367	Ascsa1_6895	Phisc1_648788, Phisc1_765186	Xylhe1_245777	CCE29043.1	KEY74074.1	jgi_Tolinf1_193172_TINF03857	TolopKND89595.1	Beaba1_5433	Cormi1_4642	Ampqui1_511196	Dicpug1867.t1	XP_035347054.1, XP_035347154.1	Colch1_mrna_8338
OG0001535	EpiBra_1.0g3739.t1	ETyphina_1.0g4920.t1	E_amag5488.t1	Ebromicola_E7626g7006.t1	E_elyg200.t1	EfeFl1g6328.t1	Egansuensis_E7080g4978.t1	EpiGly_1.0g4392.t1	Einebrians_E818g4403.t1	FCul_PTD05143.1	FFUJ_08564m.01	FGSG_05434T0	Fman_CVL01225.1	Fox_PCD30944.1	FPRN_10432n	FPSE_03573T0	RGP73647.1	Fver_RBQ66982.1	Fusvirg9422.t1	MAC_08348n, MAC_09639n	MAJ_03582n, MAJ_09335n	MAM_01599n	MAN_00181n, MAN_02244n	MBR_07572n, MBR_08731n	MGU_03864n, MGU_08107n	MRI_004027n, MRI_006411n	MAA_03576n, MAA_08147n	Triaru_rna3986	Trias1_72689	Tatro_90720	Trici_PTB62227.1	TrigamTGAM01_00865T0	Trigui_OPB46095	Triha_487342	Tripar1_rna4607	Tvirens_78479	Ascsa1_282	Phisc1_721577	Xylhe1_39754	CCE32239.1	KEY69433.1	jgi_Tolinf1_195657_TINF05831	TolopKND92611.1	Beaba1_8120	Cormi1_7381	Ampqui1_519818	Dicpug7469.t1	XP_035348250.1, XP_035350158.1	Colch1_mrna_5244
OG0001536	EpiBra_1.0g4082.t1	ETyphina_1.0g7061.t1	E_amag738.t1	Ebromicola_E7626g6933.t1	E_elyg6213.t1	EfeFl1g5731.t1	Egansuensis_E7080g4786.t1	EpiGly_1.0g6449.t1	Einebrians_E818g5396.t1	FCul_PTD02889.1	FFUJ_07603m.01	FGSG_13662T0	Fman_CVK90057.1	Fox_PCD35514.1	FPRN_07923n	FPSE_10220T0	RGP59945.1	Fver_RBQ68569.1	Fusvirg3494.t1	MAC_00286n, MAC_05419n	MAJ_06322n, MAJ_06812n	MAM_04601n, MAM_06034n	MAN_06001n, MAN_08801n	MBR_05364n, MBR_09236n	MGU_05421n, MGU_09287n	MRI_000032n, MRI_000453n	MAA_08222n, MAA_10417n	Triaru_rna5799	Trias1_33711	Tatro_86460	Trici_PTB70231.1	TrigamTGAM01_00278T0	Trigui_OPB38828	Triha_323	Tripar1_rna2795	Tvirens_28982	Ascsa1_790	Phisc1_782971	Xylhe1_257295	CCE31769.1	KEY65673.1	jgi_Tolinf1_191396_TINF02101	TolopKND88847.1	Beaba1_993	Cormi1_2349	Ampqui1_514111	Dicpug3444.t1	XP_035350488.1	Colch1_mrna_1539
OG0001571	EpiBra_1.0g408.t1	ETyphina_1.0g2266.t1	E_amag775.t1	Ebromicola_E7626g3479.t1	E_elyg3206.t1	EfeFl1g5770.t1	Egansuensis_E7080g536.t1	EpiGly_1.0g7117.t1	Einebrians_E818g3037.t1	FCul_PTD05241.1	FFUJ_04633m.01	FGSG_06415T0	Fman_CVL00169.1	Fox_PCD43875.1	FPRN_02761n	FPSE_12321T0	RGP75052.1	Fver_RBQ72228.1	Fusvirg10782.t1	MAC_00170n, MAC_03374n	MAJ_00372n, MAJ_09987n	MAM_06315n, MAM_07315n	MAN_04111n, MAN_09230n	MBR_02293n, MBR_10552n	MGU_00747n, MGU_07813n	MRI_TIM17n	MAA_01974n, MAA_07986n	Triaru_rna640	Trias1_70995	Tatro_131909	Trici_PTB65606.1	TrigamTGAM01_01125T0	Trigui_OPB40479	Triha_8865	Tripar1_rna4711	Tvirens_72952	Ascsa1_9830	Phisc1_721976	Xylhe1_267928	CCE30334.1	KEY64120.1	jgi_Tolinf1_198743_TINF08926	TolopKND88697.1	Beaba1_4637	Cormi1_5107	Ampqui1_559930	Dicpug8496.t1	XP_035348261.1	Colch1_mrna_975
OG0001608	EpiBra_1.0g6142.t1	ETyphina_1.0g2456.t1	E_amag1653.t1	Ebromicola_E7626g1682.t1	E_elyg5650.t1	EfeFl1g2739.t1	Egansuensis_E7080g6033.t1	EpiGly_1.0g8404.t1	Einebrians_E818g7743.t1	FCul_PTD02834.1	FFUJ_07379m.01	FGSG_09988T0	Fman_CVK92666.1	Fox_PCD35282.1	FPRN_07701n	FPSE_03886T0	RGP74363.1	Fver_RBQ76089.1	Fusvirg3588.t1	MAC_01131n, MAC_05551n	MAJ_03946n, MAJ_06920n	MAM_04896n, MAM_07859n	MAN_03577n, MAN_07388n	MBR_01567n, MBR_04993n	MGU_01677n, MGU_02244n	MRI_003998n, MRI_008667n	MAA_04988n, MAA_05603n	Triaru_rna2589	Trias1_229920	Tatro_301492	Trici_PTB64193.1	TrigamTGAM01_06203T0	Trigui_OPB39471	Triha_478693	Tripar1_rna6535	Tvirens_183897	Ascsa1_7534	Phisc1_583800	Xylhe1_209801	CCE29494.1	KEY66085.1	jgi_Tolinf1_191239_TINF01899	TolopKND86673.1	Beaba1_6035	Cormi1_555	Ampqui1_445376	Dicpug3490.t1		Colch1_mrna_1873
OG0001639	EpiBra_1.0g3157.t1	ETyphina_1.0g292.t1	E_amag3106.t1	Ebromicola_E7626g1093.t1	E_elyg5063.t1	EfeFl1g3737.t1	Egansuensis_E7080g3770.t1	EpiGly_1.0g6526.t1	Einebrians_E818g3300.t1	FCul_PTD13493.1	FFUJ_01213m.01	FGSG_01032T0	Fman_CVK83442.1	Fox_PCD45475.1	FPRN_00884n	FPSE_08576T0	RGP76325.1	Fver_RBQ74316.1	Fusvirg1048.t1	MAC_04409n, MAC_09782n	MAJ_00595n, MAJ_03501n	MAM_00326n, MAM_01796n	MAN_05091n, MAN_05608n	MBR_03512n, MBR_07002n	MGU_04970n, MGU_08550n	MRI_003151n	MAA_04038n, MAA_09775n	Triaru_rna6919	Trias1_143321	Tatro_51172	Trici_PTB67097.1	TrigamTGAM01_03516T0	Trigui_OPB46805	Triha_86714	Tripar1_rna2227	Tvirens_57389	Ascsa1_3500	Phisc1_594951	Xylhe1_246628	CCE32343.1	KEY71123.1	jgi_Tolinf1_196482_TINF06518	TolopKND89475.1	Beaba1_378	Cormi1_5890	Ampqui1_482735	Dicpug748.t1	XP_035340118.1	Colch1_mrna_9088
OG0001653	EpiBra_1.0g5046.t1	ETyphina_1.0g6050.t1	E_amag698.t1	Ebromicola_E7626g1189.t1	E_elyg6173.t1	EfeFl1g5692.t1	Egansuensis_E7080g588.t1	EpiGly_1.0g1688.t1	Einebrians_E818g1109.t1	FCul_PTD07691.1	FFUJ_09447m.01	FGSG_04023T0	Fman_CVL04701.1	Fox_PCD29364.1	FPRN_12816n	FPSE_05255T0	RGP60530.1	Fver_RBQ77507.1	Fusvirg9343.t1	MAC_07972n, MAC_09110n	MAJ_00466n, MAJ_08402n, MAJ_09788n, MAJ_09789n	MAM_06238n	MAN_01909n, MAN_04019n, MAN_07760n	MBR_02202n, MBR_06563n, MBR_10458n	MGU_01304n, MGU_04402n, MGU_10225n, MGU_11622n, MGU_11627n	MRI_004797n, MRI_005107n	MAA_01635n, MAA_01884n, MAA_09287n	Triaru_rna1136	Trias1_38740	Tatro_80140	Trici_PTB65561.1	TrigamTGAM01_01039T0	Trigui_OPB40555	Triha_485593	Tripar1_rna3342	Tvirens_187849			Xylhe1_266268			jgi_Tolinf1_198523_TINF08580, jgi_Tolinf1_198543_TINF00662, jgi_Tolinf1_198570_TINF09295	TolopKND86306.1	Beaba1_5016	Cormi1_1694		Dicpug6227.t1	XP_035345932.1	Colch1_mrna_4128
OG0001712	EpiBra_1.0g3976.t1	ETyphina_1.0g7242.t1	E_amag4498.t1	Ebromicola_E7626g1367.t1	E_elyg1770.t1	EfeFl1g3984.t1	Egansuensis_E7080g7285.t1	EpiGly_1.0g7673.t1	Einebrians_E818g2065.t1	FCul_PTD10127.1	FFUJ_03237m.01	FGSG_07210T0	Fman_CVK88648.1	Fox_PCD38165.1	FPRN_04861n	FPSE_03170T0	RGP59283.1	Fver_RBQ68245.1	Fusvirg2760.t1	MAC_08670n, MAC_09183n	MAJ_11305n	MAM_02423n, MAM_08250n	MAN_00873n, MAN_03171n	MBR_01160n, MBR_04030n	MGU_01835n, MGU_06621n	MRI_DFR1_1n, MRI_DFR1_2n	MAA_03194n, MAA_10803n	Triaru_rna853	Trias1_127523	Tatro_227773	Trici_PTB64293.1	TrigamTGAM01_06556T0	Trigui_OPB39400	Triha_73849	Tripar1_rna3563	Tvirens_65604	Ascsa1_4901, Ascsa1_5751	Phisc1_581151, Phisc1_590791	Xylhe1_248223	CCE31422.1	KEY70248.1	jgi_Tolinf1_197255_TINF06720	TolopKND95266.1	Beaba1_5943	Cormi1_1808	Ampqui1_444789	Dicpug7712.t1	XP_035345318.1	Colch1_mrna_7248
OG0004302	EpiBra_1.0g6582.t1	ETyphina_1.0g6184.t1	E_amag142.t1	Ebromicola_E7626g5797.t1	E_elyg5997.t1	EfeFl1g5958.t1	Egansuensis_E7080g7320.t1	EpiGly_1.0g8178.t1	Einebrians_E818g7155.t1	FCul_PTD04472.1	FFUJ_04540m.01	FGSG_05300T0	Fman_CVK93460.1	Fox_PCD43781.1	FPRN_02855n	FPSE_07192T0	RGP59585.1	Fver_RBQ69282.1	Fusvirg5945.t1	MAC_01712n, MAC_06744n	MAJ_02857n, MAJ_04227n	MAM_04325n	MAN_03704n, MAN_08532n	MBR_01697n, MBR_01993n	MGU_02377n, MGU_02673n	MRI_001269n, MRI_008864n	MAA_01158n, MAA_05480n	Triaru_rna1775	Trias1_66579	Tatro_142407	Trici_PTB63991.1	TrigamTGAM01_02631T0	Trigui_OPB38012	Triha_503395	Tripar1_rna1988	Tvirens_216385	Ascsa1_3669	Phisc1_707650	Xylhe1_250966	CCE31504.1	KEY70931.1	jgi_Tolinf1_190600_TINF01117	TolopKND87876.1	Beaba1_5193	Cormi1_4724	Ampqui1_512797	Dicpug5574.t1		Colch1_mrna_9731
[truncated: 18 more columns]

## Sheet: Epichloë
Orthogroup	EpiBra.aa	EpiTy.aa	Epiam.aa	Epibro.aa	Epiel.aa	Epife.aa	Epiga.aa	Epigl.aa	Epiin.aa	Fuscu.aa	Fusfu.aa	Fusgr.aa	Fusma.aa	Fusox.aa	Fuspr.aa	Fusps.aa	Fussp.aa	Fusve.aa	Fusvi.aa	Metac.aa	Metaj.aa	Metam.aa	Metan.aa	Metbr.aa	Metgu.aa	Metri.aa	Metro.aa	Triar.aa	Trias.aa	Triat.aa	Trici.aa	Triga.aa	Trigu.aa	Triha.aa	Tripa.aa	Trivi.aa	Zendo_Ascsa1.aa	Zendo_Phisc1.aa	Zendo_Xylhe1.aa	Zin_Claviceps_purpurea.aa	Zin_Stachybotrys_chartarum.aa	Zin_Tolinf1.aa	Zin_Tolypocladium_ophioglossoides.aa	Zinsec_Beaba1.aa	Zinsec_Cormi1.aa	Zmycro_Ampqui1.aa	Zmycro_Dicyma_pulvinata.aa	Zmycro_Talaromycesrugulosus.aa	Zplant0_Colch.aa
OG0001478	EpiBra_1.0g3719.t1, EpiBra_1.0g7595.t1	ETyphina_1.0g42.t1, ETyphina_1.0g5350.t1	E_amag4855.t1, E_amag684.t1	Ebromicola_E7626g2023.t1, Ebromicola_E7626g6209.t1	E_elyg2140.t1, E_elyg6159.t1	EfeFl1g4357.t1, EfeFl1g5677.t1	Egansuensis_E7080g3069.t1, Egansuensis_E7080g85.t1	EpiGly_1.0g5676.t1, EpiGly_1.0g9410.t1	Einebrians_E818g5766.t1, Einebrians_E818g7815.t1	FCul_PTD09266.1	FFUJ_02814m.01	FGSG_07039T0	Fman_CVK89341.1	Fox_PCD37730.1	FPRN_04440n	FPSE_02750T0	RGP63697.1	Fver_RBQ65223.1	Fusvirg2276.t1	MAC_07452n	MAJ_05841n	MAM_08342n	MAN_09505n	MBR_03029n	MGU_10245n	MRI_007993n	MAA_04621n	Triaru_rna3923	Trias1_348909	Tatro_131348	Trici_PTB61983.1	TrigamTGAM01_08740T0	Trigui_OPB36678	Triha_83063	Tripar1_rna5982	Tvirens_79854	Ascsa1_4555	Phisc1_248016	Xylhe1_628	CCE28885.1, CCE30447.1	KEY67880.1	jgi_Tolinf1_191945_TINF02703	TolopKND87443.1	Beaba1_32, Beaba1_8764	Cormi1_6115	Ampqui1_438753	Dicpug8935.t1	XP_035342423.1	Colch1_mrna_8914
OG0002480	EpiBra_1.0g558.t1, EpiBra_1.0g559.t1	ETyphina_1.0g1764.t1	E_amag3309.t1, E_amag3310.t1	Ebromicola_E7626g6605.t1, Ebromicola_E7626g6606.t1	E_elyg1724.t1, E_elyg1725.t1	EfeFl1g3939.t1, EfeFl1g3940.t1	Egansuensis_E7080g4902.t1, Egansuensis_E7080g4903.t1	EpiGly_1.0g6410.t1, EpiGly_1.0g6411.t1	Einebrians_E818g2269.t1, Einebrians_E818g2270.t1	FCul_PTD11298.1	FFUJ_01454m.01	FGSG_01258T0	Fman_CVK83056.1	Fox_PCD45235.1	FPRN_00652n	FPSE_00434T0	RGP76652.1	Fver_RBQ75328.1	Fusvirg1447.t1	MAC_00559n	MAJ_02075n	MAM_08015n	MAN_06902n	MBR_03553n	MGU_05801n	MRI_008789n	MAA_07250n	Triaru_rna3407	Trias1_92921	Tatro_292756	Trici_PTB69821.1	TrigamTGAM01_07731T0	Trigui_OPB37053	Triha_517232	Tripar1_rna8669	Tvirens_73721	Ascsa1_2722	Phisc1_712024	Xylhe1_233938	CCE32337.1	KEY67547.1	jgi_Tolinf1_196270_TINF06284	TolopKND90195.1	Beaba1_2124	Cormi1_6913		Dicpug10633.t1		Colch1_mrna_9348
[truncated: 18 more columns]

## Sheet: Fusarium_GO
FGSG_00287T0	MF	catalytic activity
FGSG_00405T0	CC	integral component of membrane
FGSG_00405T0	BP	transmembrane transport
FGSG_00405T0	MF	transmembrane transporter activity
FGSG_00500T0	MF	ATP binding
FGSG_00500T0	BP	carbohydrate phosphorylation
FGSG_00500T0	CC	cell
FGSG_00500T0	BP	cellular glucose homeostasis
FGSG_00500T0	MF	glucose binding
FGSG_00500T0	BP	glycolytic process
FGSG_00500T0	MF	hexokinase activity
FGSG_00537T0	MF	catalytic activity
FGSG_00537T0	BP	DNA repair
FGSG_00537T0	MF	DNA-binding transcription factor activity, RNA polymerase II-specific
FGSG_00537T0	CC	nucleus
FGSG_00537T0	BP	regulation of transcription by RNA polymerase II
FGSG_00537T0	MF	zinc ion binding
FGSG_01818T0	MF	3'(2'),5'-bisphosphate nucleotidase activity
FGSG_01818T0	MF	FAD binding
FGSG_01818T0	BP	inositol phosphate dephosphorylation
FGSG_01818T0	CC	integral component of membrane
FGSG_01818T0	MF	metal ion binding
FGSG_01818T0	MF	peptidase activity
FGSG_01818T0	BP	proteolysis
FGSG_01818T0	BP	sulfur compound metabolic process
FGSG_01818T0	MF	transferase activity, transferring phosphorus-containing groups
FGSG_01818T0	BP	tRNA splicing, via endonucleolytic cleavage and ligation
FGSG_02272T0	CC	integral component of membrane
FGSG_02272T0	BP	transmembrane transport
FGSG_02272T0	MF	transmembrane transporter activity
FGSG_03103T0	MF	catalytic activity
FGSG_03132T0	MF	ATP binding
FGSG_03132T0	BP	protein phosphorylation
FGSG_03132T0	MF	protein serine/threonine kinase activity
FGSG_03255T0	MF	transferase activity, transferring glycosyl groups
FGSG_03363T0	MF	catalytic activity
FGSG_03418T0	MF	ATP binding
FGSG_03418T0	CC	cell septum
FGSG_03418T0	BP	cell wall organization
FGSG_03418T0	BP	chitin biosynthetic process
FGSG_03418T0	MF	chitin synthase activity
FGSG_03418T0	MF	heme binding
FGSG_03418T0	CC	integral component of membrane
FGSG_03418T0	MF	iron ion binding
FGSG_03418T0	BP	oxidation-reduction process
FGSG_03418T0	MF	oxidoreductase activity, acting on paired donors, with incorporation or reduction of molecular oxygen
FGSG_03418T0	CC	plasma membrane
FGSG_03421T0	MF	carbohydrate binding
FGSG_03430T0	CC	integral component of membrane
FGSG_03430T0	BP	oxidation-reduction process
FGSG_03430T0	MF	oxidoreductase activity
FGSG_03497T0	BP	apoptotic process
FGSG_03497T0	BP	cellular lipid metabolic process
FGSG_03497T0	BP	cellular protein catabolic process
FGSG_03497T0	BP	cellular response to heat
FGSG_03497T0	MF	heme binding
FGSG_03497T0	MF	iron ion binding
FGSG_03497T0	BP	modification-dependent macromolecule catabolic process
FGSG_03497T0	CC	nucleus
FGSG_03497T0	BP	oxidation-reduction process
FGSG_03497T0	MF	oxidoreductase activity, acting on paired donors, with incorporation or reduction of molecular oxygen
FGSG_03497T0	BP	proteolysis
FGSG_03497T0	BP	regulation of ubiquitin-protein transferase activity
FGSG_03497T0	BP	response to organonitrogen compound
FGSG_03497T0	MF	serine-type endopeptidase activity
FGSG_03528T0	MF	hydrolase activity
FGSG_03574T0	CC	integral component of membrane
FGSG_03781T0	MF	FAD binding
FGSG_03781T0	BP	oxidation-reduction process
FGSG_03781T0	MF	oxidoreductase activity
FGSG_03902T0	MF	hydrolase activity, acting on ester bonds
FGSG_04131T0	BP	anthranilate metabolic process
FGSG_04131T0	MF	ATP binding
FGSG_04131T0	CC	cytoplasm
FGSG_04131T0	BP	'de novo' NAD biosynthetic process from tryptophan
FGSG_04131T0	CC	integral component of membrane
FGSG_04131T0	MF	kynureninase activity
FGSG_04131T0	BP	L-kynurenine catabolic process
FGSG_04131T0	MF	nucleic acid binding
FGSG_04131T0	MF	pyridoxal phosphate binding
FGSG_04131T0	BP	quinolinate biosynthetic process
FGSG_04131T0	MF	transaminase activity
FGSG_04131T0	BP	transmembrane transport
FGSG_04131T0	MF	transmembrane transporter activity
FGSG_04131T0	BP	tryptophan catabolic process
FGSG_04936T0	MF	aminopeptidase activity
FGSG_04936T0	MF	metal ion binding
FGSG_04936T0	BP	proteolysis
FGSG_05059T0	CC	integral component of membrane
FGSG_05665T0	MF	5'-deoxynucleotidase activity
FGSG_05665T0	BP	dephosphorylation
FGSG_06492T0	BP	methylation
FGSG_06492T0	MF	methyltransferase activity
FGSG_07692T0	BP	carbohydrate metabolic process
FGSG_07692T0	CC	cytoplasm
FGSG_07692T0	BP	glucosamine catabolic process
FGSG_07692T0	MF	glucosamine-6-phosphate deaminase activity
FGSG_07692T0	MF	identical protein binding
FGSG_07692T0	BP	N-acetylglucosamine metabolic process
FGSG_07692T0	BP	N-acetylneuraminate catabolic process
FGSG_07692T0	BP	UDP-N-acetylglucosamine biosynthetic process
FGSG_07892T0	MF	cellulase activity
FGSG_07892T0	CC	integral component of membrane
FGSG_07892T0	BP	polysaccharide catabolic process
FGSG_07970T0	MF	catalytic activity, acting on a protein
FGSG_07970T0	CC	oxoglutarate dehydrogenase complex
FGSG_07970T0	MF	S-succinyltransferase activity
FGSG_07970T0	BP	tricarboxylic acid cycle
FGSG_08942T0	BP	oxidation-reduction process
FGSG_08942T0	MF	oxidoreductase activity
FGSG_08942T0	MF	zinc ion binding
