# Supplementary material for: Comparative genomics reveals a core gene toolbox for lifestyle transitions in Hypocreales fungi
Source: Environ Microbiol. 2021 May 11;23(6):3251–64. doi: 10.1111/1462-2920.15554 (PMC8360070; doi:10.1111/1462-2920.15554)
Supplement: Supplementary file 5 — Table S4 Genus‐specific present orthogroups for each genus. [file EMI-23-3251-s002.xlsx]

## Sheet: F
	Fuscu.aa	Fusfu.aa	Fusgr.aa	Fusma.aa	Fusox.aa	Fuspr.aa	Fusps.aa	Fussp.aa	Fusve.aa	Fusvi.aa
OG0000211	FCul_PTD03209.1, FCul_PTD05628.1, FCul_PTD08273.1, FCul_PTD08409.1, FCul_PTD09112.1, FCul_PTD10749.1	FFUJ_03798m.01, FFUJ_10698m.01, FFUJ_11703m.01, FFUJ_14350m.01	FGSG_02386T0, FGSG_02977T0, FGSG_03713T0, FGSG_04864T0, FGSG_10004T0, FGSG_11094T0	Fman_CVK85653.1, Fman_CVK92776.1, Fman_CVK94473.1, Fman_CVK95549.1, Fman_CVL02135.1, Fman_CVL04056.1	Fox_PCD23581.1, Fox_PCD24620.1, Fox_PCD26649.1, Fox_PCD35355.1, Fox_PCD35993.1, Fox_PCD43089.1	FPRN_03571n, FPRN_06908n, FPRN_08479n, FPRN_13604n, FPRN_14627n	FPSE_02261T0, FPSE_03902T0, FPSE_04036T0, FPSE_06081T0, FPSE_06851T0, FPSE_07485T0	RGP66125.1, RGP68513.1, RGP69631.1, RGP71773.1, RGP71942.1, RGP72325.1, RGP74539.1	Fver_RBQ64866.1, Fver_RBQ68793.1, Fver_RBQ69231.1, Fver_RBQ73583.1, Fver_RBQ77952.1	Fusvirg11937.t1, Fusvirg12392.t1, Fusvirg13421.t1, Fusvirg14287.t1, Fusvirg3557.t1, Fusvirg4361.t1, Fusvirg8731.t1, Fusvirg8752.t1
OG0000707	FCul_PTD01241.1, FCul_PTD06668.1	FFUJ_09373m.01, FFUJ_11399m.01	FGSG_03968T0, FGSG_08011T0	Fman_CVL04832.1, Fman_CVL07658.1	Fox_PCD23873.1, Fox_PCD29430.1	FPRN_12893n, FPRN_14313n	FPSE_02362T0, FPSE_05307T0	RGP61688.1, RGP68732.1	Fver_RBQ73833.1, Fver_RBQ77345.1	Fusvirg12625.t1
OG0000728	FCul_PTD01219.1, FCul_PTD04358.1, FCul_PTD05455.1, FCul_PTD06621.1, FCul_PTD06868.1, FCul_PTD07469.1, FCul_PTD07804.1, FCul_PTD07805.1, FCul_PTD07842.1, FCul_PTD08463.1, FCul_PTD08499.1, FCul_PTD08590.1, FCul_PTD11029.1	FFUJ_05425m.01, FFUJ_07769m.01, FFUJ_09303m.01, FFUJ_10834m.01, FFUJ_12512m.01, FFUJ_12759m.01, FFUJ_12760m.01, FFUJ_12902m.01, FFUJ_12949m.01, FFUJ_14835m.01	FGSG_02448T0, FGSG_02888T0, FGSG_02899T0, FGSG_03089T0, FGSG_03866T0, FGSG_04501T0, FGSG_06036T0, FGSG_08026T0, FGSG_09134T0, FGSG_11238T0, FGSG_11276T0, FGSG_11314T0, FGSG_12210T0, FGSG_13436T0	Fman_CVK86143.1, Fman_CVK95786.1, Fman_CVK97678.1, Fman_CVK98790.1, Fman_CVL01720.1, Fman_CVL02283.1, Fman_CVL04951.1, Fman_CVL06808.1, Fman_CVL06809.1, Fman_CVL06936.1, Fman_CVL06997.1	Fox_PCD24901.1, Fox_PCD25105.1, Fox_PCD25267.1, Fox_PCD25451.1, Fox_PCD25452.1, Fox_PCD29582.1, Fox_PCD33674.1, Fox_PCD35675.1, Fox_PCD36089.1	FPRN_06615n, FPRN_08085n, FPRN_08566n, FPRN_08593n, FPRN_11632n, FPRN_11994n, FPRN_12036n, FPRN_12964n, FPRN_13740n	FPSE_01959T0, FPSE_02937T0, FPSE_03712T0, FPSE_06674T0, FPSE_06684T0, FPSE_06800T0, FPSE_08811T0	RGP58142.1, RGP58963.1, RGP59501.1, RGP61588.1, RGP61620.1, RGP62593.1, RGP63917.1, RGP63995.1, RGP69568.1, RGP70040.1, RGP70256.1	Fver_RBQ64995.1, Fver_RBQ68207.1, Fver_RBQ71391.1, Fver_RBQ71692.1, Fver_RBQ72538.1, Fver_RBQ74394.1, Fver_RBQ76670.1, Fver_RBQ77154.1, Fver_RBQ79382.1	Fusvirg11596.t1, Fusvirg12773.t1, Fusvirg13345.t1, Fusvirg8805.t1
OG0001032	FCul_PTD05447.1	FFUJ_06377m.01	FGSG_08278T0	Fman_CVK91233.1	Fox_PCD32743.1, Fox_PCD32744.1	FPRN_09523n	FPSE_09531T0	RGP59817.1	Fver_RBQ72517.1
OG0001070	FCul_PTD01464.1, FCul_PTD07732.1, FCul_PTD08979.1	FFUJ_04117m.01, FFUJ_09345m.01	FGSG_03908T0, FGSG_09291T0, FGSG_11163T0	Fman_CVK85929.1, Fman_CVK93942.1, Fman_CVL04902.1	Fox_PCD24772.1, Fox_PCD29471.1, Fox_PCD43375.1	FPRN_03262n, FPRN_06738n, FPRN_12921n	FPSE_02852T0, FPSE_05367T0, FPSE_09686T0	RGP61363.1, RGP69577.1, RGP74733.1	Fver_RBQ67403.1, Fver_RBQ70463.1, Fver_RBQ73818.1	Fusvirg10695.t1, Fusvirg11776.t1, Fusvirg14214.t1, Fusvirg14304.t1
OG0001136	FCul_PTD05001.1	FFUJ_05667m.01	FGSG_08907T0	Fman_CVK90208.1	Fox_PCD33449.1	FPRN_08827n	FPSE_08205T0	RGP65471.1	Fver_RBQ65219.1	Fusvirg10587.t1
OG0001240	FCul_PTD02315.1	FFUJ_01988m.01, FFUJ_09127m.01, FFUJ_09190m.01, FFUJ_11206m.01, FFUJ_12060m.01, FFUJ_12938m.01	FGSG_09065T0, FGSG_13465T0	Fman_CVL00296.1, Fman_CVL00365.1, Fman_CVL02607.1, Fman_CVL03448.1, Fman_CVL05103.1, Fman_CVL06979.1, Fman_CVL07414.1	Fox_PCD23220.1, Fox_PCD24802.1, Fox_PCD29502.1, Fox_PCD30372.1, Fox_PCD44709.1, Fox_PCD44717.1	FPRN_00125n, FPRN_09881n, FPRN_12025n, FPRN_13076n, FPRN_14126n, FPRN_14986n	FPSE_07349T0	RGP59203.1, RGP63185.1, RGP69686.1	Fver_RBQ69669.1, Fver_RBQ77257.1	Fusvirg13839.t1, Fusvirg14231.t1
OG0001378	FCul_PTD02481.1, FCul_PTD10862.1	FFUJ_06783m.01, FFUJ_08003m.01	FGSG_02666T0, FGSG_11548T0	Fman_CVL02020.1	Fox_PCD35912.1	FPRN_07091n, FPRN_08384n	FPSE_00373T0	RGP62345.1, RGP75969.1	Fver_RBQ70964.1	Fusvirg9082.t1
OG0001416	FCul_PTD01730.1, FCul_PTD08321.1	FFUJ_04679m.01, FFUJ_09342m.01, FFUJ_12900m.01	FGSG_03905T0, FGSG_09821T0	Fman_CVL00096.1, Fman_CVL04897.1, Fman_CVL06934.1	Fox_PCD25410.1, Fox_PCD26073.1, Fox_PCD29468.1, Fox_PCD34734.1, Fox_PCD34735.1, Fox_PCD43922.1	FPRN_02717n, FPRN_11992n, FPRN_12924n	FPSE_00820T0, FPSE_05370T0	RGP62240.1, RGP64898.1, RGP74730.1	Fver_RBQ65573.1, Fver_RBQ73815.1, Fver_RBQ78863.1	Fusvirg11775.t1, Fusvirg7077.t1
OG0001456	FCul_PTD06359.1, FCul_PTD06997.1	FFUJ_10599m.01, FFUJ_12621m.01	FGSG_03632T0, FGSG_11488T0	Fman_CVK95366.1, Fman_CVL06638.1, Fman_CVL07687.1	Fox_PCD25152.1, Fox_PCD26547.1	FPRN_11730n, FPRN_13500n, FPRN_14345n	FPSE_01902T0, FPSE_07993T0	RGP63972.1, RGP67178.1	Fver_RBQ68218.1, Fver_RBQ81853.1	Fusvirg11832.t1
OG0001751	FCul_PTD08028.1, FCul_PTD09654.1, FCul_PTD09655.1	FFUJ_10740m.01, FFUJ_11035m.01	FGSG_13226T0	Fman_CVK95622.1, Fman_CVK95993.1	Fox_PCD26695.1, Fox_PCD42281.1	FPRN_13647n, FPRN_13942n	FPSE_07925T0, FPSE_10447T0	RGP67742.1	Fver_RBQ68756.1, Fver_RBQ74258.1	Fusvirg12245.t1, Fusvirg1620.t1, Fusvirg4183.t1, Fusvirg9870.t1
OG0001928	FCul_PTD02117.1, FCul_PTD10165.1, FCul_PTD10186.1	FFUJ_09922m.01, FFUJ_10543m.01, FFUJ_10544m.01, FFUJ_10953m.01, FFUJ_11747m.01, FFUJ_11977m.01, FFUJ_14869m.01	FGSG_02617T0, FGSG_02954T0, FGSG_07729T0, FGSG_08161T0, FGSG_11121T0, FGSG_11661T0, FGSG_13195T0, FGSG_13218T0	Fman_CVK86047.1, Fman_CVK86086.1, Fman_CVK95273.1, Fman_CVK95913.1, Fman_CVK98330.1, Fman_CVL00506.1, Fman_CVL03584.1, Fman_CVL03982.1	Fox_PCD23276.1, Fox_PCD26494.1, Fox_PCD28884.1, Fox_PCD30402.1	FPRN_06649n, FPRN_06670n, FPRN_09955n, FPRN_12341n, FPRN_13446n, FPRN_13861n, FPRN_14903n	FPSE_04395T0, FPSE_06749T0, FPSE_07832T0, FPSE_10534T0, FPSE_10824T0, FPSE_10864T0, FPSE_10868T0, FPSE_10869T0, FPSE_10901T0	RGP71969.1	Fver_RBQ79408.1, Fver_RBQ79854.1, Fver_RBQ80147.1	Fusvirg11904.t1, Fusvirg13023.t1, Fusvirg13328.t1, Fusvirg13341.t1, Fusvirg13469.t1, Fusvirg7141.t1, Fusvirg7528.t1, Fusvirg819.t1, Fusvirg8298.t1, Fusvirg8335.t1, Fusvirg9922.t1
OG0002116	FCul_PTD07185.1, FCul_PTD09013.1, FCul_PTD10281.1, FCul_PTD13459.1	FFUJ_02134m.01, FFUJ_11910m.01, FFUJ_14548m.01	FGSG_02169T0, FGSG_07668T0, FGSG_11125T0, FGSG_12533T0	Fman_CVK85817.1, Fman_CVK86523.1, Fman_CVL03680.1, Fman_CVL06426.1	Fox_PCD23341.1, Fox_PCD24699.1, Fox_PCD37089.1, Fox_PCD42059.1	FPRN_03700n, FPRN_06322n, FPRN_06808n, FPRN_14835n	FPSE_00595T0, FPSE_02223T0, FPSE_02892T0, FPSE_07035T0	RGP69603.1, RGP71280.1, RGP71903.1, RGP74085.1	Fver_RBQ72167.1, Fver_RBQ75051.1, Fver_RBQ76972.1, Fver_RBQ80914.1	Fusvirg10955.t1, Fusvirg11745.t1, Fusvirg13705.t1
OG0003074	FCul_PTD06631.1, FCul_PTD07003.1, FCul_PTD07984.1, FCul_PTD09153.1, FCul_PTD12592.1	FFUJ_05471m.01, FFUJ_10489m.01, FFUJ_10591m.01, FFUJ_12120m.01, FFUJ_12867m.01, FFUJ_12868m.01, FFUJ_14320m.01	FGSG_01994T0, FGSG_02853T0, FGSG_03561T0, FGSG_07595T0, FGSG_12403T0	Fman_CVK95181.1, Fman_CVK95350.1, Fman_CVK97074.1, Fman_CVK98698.1, Fman_CVL02182.1, Fman_CVL06903.1	Fox_PCD25373.1, Fox_PCD26436.1, Fox_PCD26539.1, Fox_PCD33638.1, Fox_PCD36028.1, Fox_PCD42596.1	FPRN_08508n, FPRN_08639n, FPRN_11315n, FPRN_11964n, FPRN_11965n, FPRN_13392n, FPRN_13492n	FPSE_05532T0, FPSE_05737T0, FPSE_08049T0, FPSE_10919T0	RGP59531.1, RGP65851.1, RGP67110.1, RGP73905.1	Fver_RBQ65150.1, Fver_RBQ67904.1, Fver_RBQ68227.1, Fver_RBQ74437.1, Fver_RBQ77970.1	Fusvirg12020.t1
OG0005173	FCul_PTD02277.1, FCul_PTD10752.1	FFUJ_03629m.01, FFUJ_08140m.01	FGSG_02378T0, FGSG_09127T0	Fman_CVL05320.1, Fman_CVL08440.1	Fox_PCD25957.1, Fox_PCD31371.1, Fox_PCD38554.1	FPRN_05253n, FPRN_10852n	FPSE_06793T0, FPSE_06844T0	RGP57715.1, RGP66118.1, RGP68678.1	Fver_RBQ77734.1, Fver_RBQ81417.1	Fusvirg13514.t1
OG0005178	FCul_PTD06815.1, FCul_PTD08412.1, FCul_PTD08651.1	FFUJ_11663m.01, FFUJ_11895m.01	FGSG_02983T0, FGSG_03099T0, FGSG_11171T0	Fman_CVK85902.1, Fman_CVL03709.1, Fman_CVL04097.1, Fman_CVL07475.1	Fox_PCD23361.1, Fox_PCD23623.1, Fox_PCD24759.1, Fox_PCD25784.1	FPRN_06752n, FPRN_14583n, FPRN_14821n	FPSE_02127T0, FPSE_02257T0, FPSE_02842T0	RGP67551.1, RGP69570.1, RGP71934.1	Fver_RBQ70472.1, Fver_RBQ77080.1, Fver_RBQ80945.1	Fusvirg10079.t1, Fusvirg13732.t1, Fusvirg14464.t1
OG0005954	FCul_PTD10675.1, FCul_PTD10944.1, FCul_PTD13430.1	FFUJ_03646m.01, FFUJ_03647m.01, FFUJ_06445m.01	FGSG_02274T0, FGSG_06439T0, FGSG_06440T0	Fman_CVK91302.1, Fman_CVL08468.1, Fman_CVL08471.1	Fox_PCD32681.1, Fox_PCD38565.1, Fox_PCD38566.1	FPRN_05268n, FPRN_05269n, FPRN_09587n	FPSE_03845T0, FPSE_06876T0, FPSE_10092T0	RGP60770.1, RGP60771.1, RGP66036.1, RGP66128.1	Fver_RBQ77416.1, Fver_RBQ77743.1, Fver_RBQ77744.1, Fver_RBQ77811.1	Fusvirg11918.t1, Fusvirg11919.t1, Fusvirg13772.t1
OG0006070	FCul_PTD07084.1, FCul_PTD07900.1, FCul_PTD10010.1	FFUJ_05496m.01, FFUJ_10627m.01, FFUJ_11313m.01, FFUJ_14752m.01	FGSG_02184T0, FGSG_03874T0, FGSG_07589T0, FGSG_12572T0	Fman_CVK86286.1, Fman_CVK94802.1, Fman_CVK95426.1, Fman_CVK98657.1, Fman_CVL07567.1	Fox_PCD23999.1, Fox_PCD26175.1, Fox_PCD26570.1, Fox_PCD27187.1, Fox_PCD29639.1, Fox_PCD33591.1, Fox_PCD38457.1, Fox_PCD42257.1, Fox_PCD46612.1	FPRN_06523n, FPRN_08665n, FPRN_13530n, FPRN_14227n	FPSE_00611T0, FPSE_05559T0, FPSE_06604T0, FPSE_08042T0	RGP71288.1, RGP73898.1	Fver_RBQ75481.1, Fver_RBQ75519.1, Fver_RBQ79497.1	Fusvirg11176.t1, Fusvirg12891.t1, Fusvirg13753.t1, Fusvirg1773.t1
OG0006190	FCul_PTD10295.1	FFUJ_03435m.01	FGSG_06574T0	Fman_CVK88296.1	Fox_PCD38364.1	FPRN_05062n	FPSE_01680T0	RGP71512.1	Fver_RBQ75101.1	Fusvirg13698.t1, Fusvirg2956.t1
OG0006387	FCul_PTD05832.1	FFUJ_03806m.01	FGSG_04848T0	Fman_CVK84958.1, Fman_CVK94464.1	Fox_PCD43094.1, Fox_PCD46479.1	FPRN_01882n, FPRN_03566n	FPSE_04023T0	RGP71757.1	Fver_RBQ71325.1, Fver_RBQ75746.1	Fusvirg14347.t1
OG0006397	FCul_PTD10602.1	FFUJ_03505m.01	FGSG_06506T0	Fman_CVK88214.1	Fox_PCD38432.1	FPRN_05131n	FPSE_01751T0	RGP71583.1	Fver_RBQ79776.1	Fusvirg3043.t1
OG0006564	FCul_PTD02258.1	FFUJ_11484m.01, FFUJ_12055m.01, FFUJ_13903m.01	FGSG_08043T0	Fman_CVK96805.1, Fman_CVL03456.1, Fman_CVL06482.1, Fman_CVL08799.1	Fox_PCD23799.1, Fox_PCD42772.1	FPRN_11139n, FPRN_14405n, FPRN_14982n	FPSE_02328T0, FPSE_06653T0	RGP68705.1, RGP74658.1		Fusvirg6178.t1
OG0006695	FCul_PTD02129.1, FCul_PTD06718.1	FFUJ_06533m.01, FFUJ_11678m.01	FGSG_03114T0, FGSG_08141T0	Fman_CVK91433.1, Fman_CVL04082.1	Fox_PCD23608.1, Fox_PCD32617.1	FPRN_09674n, FPRN_14598n	FPSE_02110T0, FPSE_05463T0	RGP67564.1, RGP70264.1	Fver_RBQ65336.1, Fver_RBQ77093.1	Fusvirg10073.t1
OG0006696	FCul_PTD02276.1, FCul_PTD10753.1	FFUJ_03628m.01, FFUJ_08139m.01	FGSG_02377T0, FGSG_09126T0	Fman_CVL05319.1, Fman_CVL08439.1	Fox_PCD25956.1, Fox_PCD31372.1, Fox_PCD38553.1	FPRN_05252n, FPRN_10853n	FPSE_06792T0, FPSE_06843T0	RGP66117.1, RGP68677.1	Fver_RBQ77733.1, Fver_RBQ81418.1	Fusvirg13515.t1
OG0006700	FCul_PTD02926.1, FCul_PTD07960.1, FCul_PTD09068.1	FFUJ_10868m.01, FFUJ_14282m.01	FGSG_03296T0, FGSG_10598T0, FGSG_11000T0	Fman_CVK95830.1, Fman_CVL02240.1	Fox_PCD26847.1, Fox_PCD36073.1	FPRN_08542n, FPRN_13777n	FPSE_00726T0, FPSE_02483T0, FPSE_08440T0	RGP67731.1, RGP69495.1, RGP69662.1	Fver_RBQ79916.1	Fusvirg7654.t1, Fusvirg8774.t1
OG0006709	FCul_PTD10695.1	FFUJ_06618m.01, FFUJ_08081m.01, FFUJ_14515m.01	FGSG_07911T0	Fman_CVK86556.1, Fman_CVL05260.1	Fox_PCD31456.1, Fox_PCD32531.1, Fox_PCD42022.1	FPRN_06289n, FPRN_09754n, FPRN_10918n	FPSE_04447T0	RGP74201.1	Fver_RBQ65446.1, Fver_RBQ68403.1, Fver_RBQ81472.1
OG0006712	FCul_PTD12142.1	FFUJ_01966m.01	FGSG_01728T0	Fman_CVK91396.1, Fman_CVL02648.1	Fox_PCD44734.1	FPRN_00150n	FPSE_11429T0	RGP72521.1	Fver_RBQ65730.1	Fusvirg7808.t1
OG0006821	FCul_PTD05538.1, FCul_PTD06319.1, FCul_PTD08119.1	FFUJ_02760m.01, FFUJ_05434m.01, FFUJ_06769m.01, FFUJ_10906m.01	FGSG_03958T0, FGSG_08257T0, FGSG_11406T0, FGSG_14020T0	Fman_CVK89428.1, Fman_CVK98775.1, Fman_CVL08702.1	Fox_PCD23579.1, Fox_PCD24998.1, Fox_PCD26893.1, Fox_PCD26894.1, Fox_PCD34688.1, Fox_PCD37673.1, Fox_PCD38629.1, Fox_PCD46607.1	FPRN_04385n, FPRN_07079n, FPRN_08600n	FPSE_03310T0, FPSE_05316T0, FPSE_05544T0, FPSE_09552T0	RGP58141.1, RGP63901.1, RGP67346.1, RGP74785.1	Fver_RBQ72454.1, Fver_RBQ72571.1, Fver_RBQ73520.1, Fver_RBQ78706.1, Fver_RBQ79887.1	Fusvirg10224.t1, Fusvirg13147.t1, Fusvirg2345.t1, Fusvirg2346.t1, Fusvirg9866.t1
OG0006876	FCul_PTD02824.1, FCul_PTD06207.1, FCul_PTD06642.1, FCul_PTD10612.1	FFUJ_10541m.01, FFUJ_11690m.01, FFUJ_14539m.01	FGSG_03124T0, FGSG_07886T0, FGSG_10575T0, FGSG_11677T0, FGSG_12410T0	Fman_CVK86531.1, Fman_CVK95270.1, Fman_CVL04070.1	Fox_PCD23596.1, Fox_PCD26489.1, Fox_PCD42051.1	FPRN_06314n, FPRN_13444n, FPRN_14613n	FPSE_00749T0, FPSE_02099T0, FPSE_05486T0, FPSE_10078T0, FPSE_11039T0	RGP60211.1, RGP62937.1, RGP67149.1, RGP67573.1, RGP74171.1	Fver_RBQ70352.1, Fver_RBQ71571.1, Fver_RBQ75056.1	Fusvirg10055.t1, Fusvirg1736.t1
OG0006917	FCul_PTD02259.1	FFUJ_11160m.01, FFUJ_12056m.01, FFUJ_13906m.01	FGSG_08046T0	Fman_CVK96193.1, Fman_CVK96802.1, Fman_CVL03455.1	Fox_PCD23224.1, Fox_PCD42775.1	FPRN_11136n, FPRN_14069n, FPRN_14983n	FPSE_02325T0	RGP68702.1		Fusvirg6177.t1
OG0006918	FCul_PTD02301.1, FCul_PTD03230.1, FCul_PTD07153.1	FFUJ_10282m.01, FFUJ_10284m.01, FFUJ_10286m.01, FFUJ_10289m.01, FFUJ_10290m.01	FGSG_10448T0, FGSG_10690T0, FGSG_11116T0	Fman_CVK94826.1, Fman_CVK94829.1, Fman_CVK94836.1, Fman_CVK94838.1, Fman_CVK94839.1	Fox_PCD21122.1, Fox_PCD26213.1, Fox_PCD26215.1, Fox_PCD26216.1, Fox_PCD26221.1	FPRN_13177n, FPRN_13179n, FPRN_13184n, FPRN_13185n, FPRN_13186n	FPSE_06016T0, FPSE_07381T0, FPSE_10667T0, FPSE_10951T0	RGP58905.1, RGP59213.1, RGP60197.1, RGP64321.1	Fver_RBQ75506.1	Fusvirg12068.t1, Fusvirg14324.t1, Fusvirg14985.t1
OG0006922	FCul_PTD06892.1	FFUJ_10690m.01	FGSG_03697T0	Fman_CVK87904.1, Fman_CVK95535.1	Fox_PCD26641.1, Fox_PCD41142.1	FPRN_05396n, FPRN_13596n	FPSE_06065T0	RGP74524.1	Fver_RBQ68799.1, Fver_RBQ69322.1	Fusvirg13300.t1, Fusvirg6211.t1
OG0007016	FCul_PTD08194.1	FFUJ_10776m.01	FGSG_03343T0	Fman_CVK95686.1	Fox_PCD24561.1, Fox_PCD26731.1	FPRN_13684n	FPSE_04674T0	RGP71034.1	Fver_RBQ65915.1	Fusvirg9918.t1
OG0007050	FCul_PTD02299.1, FCul_PTD13277.1	FFUJ_04029m.01, FFUJ_09061m.01, FFUJ_12475m.01	FGSG_01590T0, FGSG_09083T0	Fman_CVK94083.1, Fman_CVK97641.1, Fman_CVL00479.1, Fman_CVL02486.1	Fox_PCD24997.1, Fox_PCD30390.1, Fox_PCD44581.1	FPRN_00010n, FPRN_03348n, FPRN_09936n, FPRN_11594n	FPSE_07369T0, FPSE_10990T0	RGP60354.1, RGP72172.1	Fver_RBQ77178.1, Fver_RBQ77296.1, Fver_RBQ79286.1	Fusvirg13833.t1, Fusvirg14052.t1
OG0007057	FCul_PTD05787.1	FFUJ_11560m.01	FGSG_04744T0	Fman_CVL04205.1	Fox_PCD23691.1	FPRN_14481n	FPSE_12214T0	RGP63743.1	Fver_RBQ73667.1	Fusvirg4610.t1
OG0007058	FCul_PTD06258.1, FCul_PTD07239.1	FFUJ_11988m.01, FFUJ_12571m.01	FGSG_03027T0, FGSG_11411T0	Fman_CVL03567.1, Fman_CVL08939.1, Fman_CVL09141.1	Fox_PCD23259.1, Fox_PCD25099.1	FPRN_11681n, FPRN_14914n	FPSE_02207T0, FPSE_03303T0	RGP63906.1, RGP69169.1	Fver_RBQ74936.1, Fver_RBQ80878.1	Fusvirg13712.t1
OG0007105	FCul_PTD03492.1, FCul_PTD07458.1	FFUJ_09752m.01	FGSG_04293T0	Fman_CVK98535.1	Fox_PCD21334.1, Fox_PCD22246.1, Fox_PCD29056.1	FPRN_12510n	FPSE_04814T0	RGP60486.1	Fver_RBQ68137.1	Fusvirg8069.t1
OG0007107	FCul_PTD06349.1	FFUJ_06721m.01, FFUJ_11249m.01	FGSG_11421T0	Fman_CVK91873.1, Fman_CVL07478.1	Fox_PCD23935.1, Fox_PCD34622.1	FPRN_07030n, FPRN_14165n	FPSE_03293T0, FPSE_08865T0	RGP70246.1	Fver_RBQ64971.1	Fusvirg5635.t1
OG0007112	FCul_PTD08841.1	FFUJ_08163m.01	FGSG_11046T0	Fman_CVL05339.1	Fox_PCD31354.1	FPRN_10834n	FPSE_02435T0	RGP69513.1	Fver_RBQ81407.1	Fusvirg4594.t1
OG0007153	FCul_PTD01196.1	FFUJ_06910m.01, FFUJ_12924m.01	FGSG_02182T0, FGSG_08003T0	Fman_CVK92038.1, Fman_CVL06958.1	Fox_PCD25427.1, Fox_PCD34814.1	FPRN_07216n, FPRN_12010n	FPSE_00609T0, FPSE_02371T0	RGP68737.1, RGP71290.1	Fver_RBQ64987.1, Fver_RBQ65001.1, Fver_RBQ76408.1	Fusvirg14204.t1, Fusvirg14727.t1, Fusvirg6341.t1, Fusvirg76.t1, Fusvirg77.t1
OG0007164	FCul_PTD11077.1	FFUJ_07829m.01	FGSG_12160T0	Fman_CVL01813.1	Fox_PCD35736.1	FPRN_08146n	FPSE_08703T0	RGP59725.1	Fver_RBQ70573.1	Fusvirg6483.t1
OG0007168		FFUJ_00775m.01	FGSG_11835T0	Fman_CVK84175.1	Fox_PCD45909.1	FPRN_01314n	FPSE_11611T0	RGP61642.1	Fver_RBQ71454.1	Fusvirg733.t1
OG0007199	FCul_PTD04044.1	FFUJ_00134m.01, FFUJ_10167m.01, FFUJ_13030m.01	FGSG_02414T0, FGSG_12012T0, FGSG_12829T0	Fman_CVK85039.1, Fman_CVK87589.1	Fox_PCD41311.1, Fox_PCD46542.1	FPRN_01951n, FPRN_05571n	FPSE_01993T0, FPSE_05791T0, FPSE_11379T0	RGP61619.1, RGP66773.1		Fusvirg10108.t1, Fusvirg92.t1
OG0007200	FCul_PTD04821.1, FCul_PTD13227.1	FFUJ_00691m.01, FFUJ_03848m.01	FGSG_00878T0, FGSG_04917T0	Fman_CVK84314.1, Fman_CVK94395.1	Fox_PCD43128.1, Fox_PCD45957.1	FPRN_01395n, FPRN_03528n	FPSE_03965T0, FPSE_11654T0	RGP68430.1, RGP75744.1	Fver_RBQ65650.1, Fver_RBQ67254.1	Fusvirg156.t1, Fusvirg583.t1
OG0007247	FCul_PTD02463.1	FFUJ_00100m.01, FFUJ_02121m.01	FGSG_11187T0, FGSG_11538T0	Fman_CVK85058.1, Fman_CVL06441.1, Fman_CVL07824.1	Fox_PCD25432.1, Fox_PCD37099.1, Fox_PCD46558.1	FPRN_01974n, FPRN_03691n	FPSE_02832T0	RGP62582.1, RGP62638.1	Fver_RBQ72159.1, Fver_RBQ78600.1	Fusvirg11058.t1, Fusvirg11150.t1
OG0007255	FCul_PTD06937.1, FCul_PTD07657.1, FCul_PTD07801.1, FCul_PTD09770.1	FFUJ_10610m.01, FFUJ_11314m.01, FFUJ_14519m.01	FGSG_03092T0, FGSG_03644T0, FGSG_03871T0, FGSG_05710T0, FGSG_13243T0	Fman_CVK86551.1, Fman_CVK95384.1, Fman_CVL07568.1	Fox_PCD26557.1, Fox_PCD42030.1	FPRN_06294n, FPRN_13511n, FPRN_14228n	FPSE_01891T0, FPSE_02133T0, FPSE_06313T0, FPSE_06607T0, FPSE_11057T0	RGP65254.1, RGP65339.1, RGP67544.1, RGP74194.1, RGP74695.1	Fver_RBQ72751.1, Fver_RBQ75074.1, Fver_RBQ75465.1	Fusvirg8732.t1
OG0007256	FCul_PTD07477.1, FCul_PTD12865.1	FFUJ_09329m.01, FFUJ_12218m.01	FGSG_01902T0, FGSG_03953T0	Fman_CVK97230.1, Fman_CVL04875.1	Fox_PCD29455.1, Fox_PCD42504.1	FPRN_08246n, FPRN_12937n	FPSE_05321T0, FPSE_09119T0	RGP64356.1	Fver_RBQ73803.1, Fver_RBQ81260.1	Fusvirg5815.t1
OG0007303	FCul_PTD03053.1, FCul_PTD07205.1		FGSG_03545T0, FGSG_10656T0	Fman_CVK87925.1, Fman_CVL08733.1	Fox_PCD24560.1, Fox_PCD41124.1	FPRN_05382n, FPRN_07006n	FPSE_00666T0, FPSE_12152T0	RGP67096.1, RGP69715.1	Fver_RBQ78737.1	Fusvirg13154.t1, Fusvirg13155.t1
OG0007311	FCul_PTD06410.1, FCul_PTD08058.1	FFUJ_05504m.01, FFUJ_11787m.01	FGSG_02840T0, FGSG_03058T0	Fman_CVK98643.1, Fman_CVL03922.1	Fox_PCD21136.1, Fox_PCD23468.1, Fox_PCD33598.1	FPRN_08672n, FPRN_14708n	FPSE_02168T0, FPSE_05549T0	RGP59544.1, RGP69138.1	Fver_RBQ67486.1, Fver_RBQ78645.1	Fusvirg1649.t1
OG0007321	FCul_PTD11545.1	FFUJ_01167m.01	FGSG_00989T0	Fman_CVK83520.1	Fox_PCD45522.1	FPRN_00930n	FPSE_01484T0	RGP64035.1	Fver_RBQ65208.1	Fusvirg1097.t1
OG0007345	FCul_PTD02101.1, FCul_PTD08059.1, FCul_PTD10047.1, FCul_PTD10356.1	FFUJ_03896m.01, FFUJ_05456m.01, FFUJ_10120m.01	FGSG_02841T0, FGSG_07766T0, FGSG_08175T0	Fman_CVK94351.1, Fman_CVK98023.1, Fman_CVK98736.1	Fox_PCD28711.1, Fox_PCD28712.1, Fox_PCD33654.1, Fox_PCD33655.1, Fox_PCD43151.1	FPRN_03500n, FPRN_08622n, FPRN_12159n	FPSE_04383T0, FPSE_04384T0, FPSE_05548T0, FPSE_10881T0	RGP59543.1, RGP64198.1, RGP67287.1, RGP74007.1	Fver_RBQ67174.1, Fver_RBQ78688.1, Fver_RBQ78714.1
OG0007347	FCul_PTD02610.1, FCul_PTD04170.1	FFUJ_05426m.01, FFUJ_09177m.01, FFUJ_10263m.01, FFUJ_11241m.01, FFUJ_11933m.01	FGSG_04725T0, FGSG_10654T0	Fman_CVK98788.1, Fman_CVL03644.1, Fman_CVL05123.1	Fox_PCD29614.1, Fox_PCD33673.1, Fox_PCD37050.1, Fox_PCD46616.1	FPRN_06818n, FPRN_08594n, FPRN_13088n, FPRN_13157n, FPRN_14157n, FPRN_14855n	FPSE_00668T0	RGP60201.1	Fver_RBQ77022.1
OG0007359	FCul_PTD08131.1	FFUJ_06817m.01, FFUJ_11535m.01	FGSG_12448T0	Fman_CVL04230.1		FPRN_01774n, FPRN_07121n, FPRN_14456n	FPSE_04705T0	RGP70997.1	Fver_RBQ66914.1, Fver_RBQ73686.1	Fusvirg8729.t1
OG0007396	FCul_PTD04955.1, FCul_PTD08695.1	FFUJ_13313m.01	FGSG_06117T0, FGSG_11143T0	Fman_CVK85770.1, Fman_CVK87085.1	Fox_PCD24680.1, Fox_PCD41589.1	FPRN_05855n, FPRN_06837n	FPSE_00875T0, FPSE_02877T0	RGP69619.1, RGP73000.1	Fver_RBQ75276.1, Fver_RBQ76985.1	Fusvirg4122.t1, Fusvirg8694.t1
OG0007398	FCul_PTD06093.1, FCul_PTD09674.1	FFUJ_02936m.01, FFUJ_02937m.01	FGSG_06928T0, FGSG_11667T0	Fman_CVK89139.1	Fox_PCD31407.1, Fox_PCD37856.1	FPRN_06924n	FPSE_04797T0, FPSE_10639T0	RGP59206.1, RGP66496.1	Fver_RBQ80441.1	Fusvirg11738.t1, Fusvirg14925.t1, Fusvirg1608.t1, Fusvirg2535.t1
OG0007412	FCul_PTD10269.1	FFUJ_02656m.01	FGSG_07188T0	Fman_CVK89602.1	Fox_PCD37567.1	FPRN_04278n	FPSE_03196T0	RGP62199.1	Fver_RBQ75653.1, Fver_RBQ75664.1	Fusvirg4309.t1
OG0007415	FCul_PTD12400.1	FFUJ_14064m.01, FFUJ_14577m.01	FGSG_02224T0	Fman_CVK86493.1, Fman_CVK96541.1	Fox_PCD21796.1, Fox_PCD42088.1, Fox_PCD42956.1	FPRN_06351n, FPRN_10938n	FPSE_00238T0	RGP71335.1	Fver_RBQ75029.1	Fusvirg13765.t1, Fusvirg38.t1, Fusvirg6085.t1
OG0007456	FCul_PTD05794.1	FFUJ_04652m.01	FGSG_06397T0	Fman_CVL00140.1	Fox_PCD43897.1, Fox_PCD43898.1	FPRN_02742n	FPSE_12300T0	RGP66525.1	Fver_RBQ72212.1	Fusvirg6914.t1
OG0007464	FCul_PTD08427.1, FCul_PTD08428.1	FFUJ_11248m.01	FGSG_03622T0	Fman_CVL07477.1	Fox_PCD23934.1	FPRN_14164n	FPSE_11181T0		Fver_RBQ64972.1	Fusvirg12981.t1, Fusvirg7456.t1
OG0007512	FCul_PTD01235.1, FCul_PTD07258.1, FCul_PTD07434.1	FFUJ_10685m.01, FFUJ_10997m.01, FFUJ_12576m.01	FGSG_03211T0, FGSG_03698T0, FGSG_08015T0	Fman_CVK95527.1, Fman_CVK95956.1, Fman_CVL08951.1	Fox_PCD25106.1, Fox_PCD26638.1, Fox_PCD26968.1	FPRN_11686n, FPRN_13592n, FPRN_13902n	FPSE_02358T0, FPSE_05964T0, FPSE_06066T0	RGP67321.1, RGP67654.1, RGP68739.1, RGP74525.1	Fver_RBQ68801.1, Fver_RBQ74933.1, Fver_RBQ79824.1	Fusvirg11544.t1, Fusvirg12092.t1, Fusvirg13014.t1, Fusvirg1614.t1, Fusvirg6325.t1
OG0007517	FCul_PTD02239.1	FFUJ_06610m.01	FGSG_13442T0	Fman_CVL08056.1	Fox_PCD32557.1	FPRN_09744n	FPSE_07520T0	RGP70194.1	Fver_RBQ71981.1	Fusvirg14395.t1
OG0007588	FCul_PTD06351.1	FFUJ_11861m.01	FGSG_11423T0	Fman_CVL03770.1	Fox_PCD23397.1	FPRN_14784n	FPSE_03291T0	RGP63920.1	Fver_RBQ80966.1	Fusvirg14283.t1
OG0007590	FCul_PTD08541.1	FFUJ_14848m.01	FGSG_14002T0	Fman_CVK86120.1	Fox_PCD24886.1	FPRN_06628n	FPSE_02402T0	RGP62601.1	Fver_RBQ79426.1	Fusvirg6645.t1
OG0007591	FCul_PTD09080.1		FGSG_11055T0	Fman_CVK96130.1, Fman_CVL02277.1, Fman_CVL05135.1, Fman_CVL07827.1	Fox_PCD36085.1	FPRN_08562n	FPSE_02426T0	RGP69542.1	Fver_RBQ78003.1	Fusvirg12609.t1, Fusvirg14170.t1, Fusvirg7176.t1, Fusvirg9910.t1
OG0007604		FFUJ_02344m.01, FFUJ_04221m.01	FGSG_09371T0	Fman_CVK93781.1, Fman_CVL06103.1	Fox_PCD31402.1, Fox_PCD38498.1, Fox_PCD43475.1	FPRN_03157n, FPRN_03905n	FPSE_05082T0	RGP62708.1, RGP66900.1	Fver_RBQ78326.1	Fusvirg11323.t1, Fusvirg11455.t1, Fusvirg5740.t1
OG0007639	FCul_PTD01907.1, FCul_PTD06401.1	FFUJ_04072m.01, FFUJ_12002m.01	FGSG_09328T0, FGSG_10698T0	Fman_CVK94012.1, Fman_CVL03503.1	Fox_PCD26059.1, Fox_PCD32430.1, Fox_PCD43329.1	FPRN_03306n	FPSE_09727T0	RGP66950.1	Fver_RBQ81209.1	Fusvirg238.t1
OG0007644	FCul_PTD03849.1	FFUJ_08848m.01	FGSG_04991T0	Fman_CVL00823.1	Fox_PCD30652.1	FPRN_10146n	FPSE_12294T0	RGP60584.1	Fver_RBQ81132.1	Fusvirg11207.t1
OG0007645	FCul_PTD04124.1	FFUJ_06803m.01	FGSG_05046T0	Fman_CVL08626.1	Fox_PCD34725.1	FPRN_07110n	FPSE_04937T0	RGP73442.1	Fver_RBQ76478.1
OG0007647	FCul_PTD06231.1	FFUJ_11851m.01	FGSG_11398T0	Fman_CVK85938.1, Fman_CVL03788.1	Fox_PCD23407.1, Fox_PCD24778.1, Fox_PCD42973.1	FPRN_06733n, FPRN_14773n	FPSE_11016T0	RGP63895.1, RGP71929.1	Fver_RBQ70458.1, Fver_RBQ80975.1	Fusvirg13672.t1
OG0007656	FCul_PTD12561.1	FFUJ_01563m.01	FGSG_01363T0, FGSG_11432T0	Fman_CVK82865.1	Fox_PCD45122.1	FPRN_00543n	FPSE_11534T0	RGP72809.1	Fver_RBQ71108.1	Fusvirg1589.t1
OG0007658	FCul_PTD12798.1	FFUJ_01372m.01	FGSG_01180T0	Fman_CVK83199.1, Fman_CVL04773.1	Fox_PCD45318.1, Fox_PCD45319.1	FPRN_00733n	FPSE_01833T0	RGP60275.1	Fver_RBQ67008.1	Fusvirg1371.t1
OG0007684	FCul_PTD02601.1, FCul_PTD13396.1	FFUJ_01590m.01, FFUJ_06998m.01	FGSG_01385T0, FGSG_10465T0	Fman_CVK92177.1, Fman_CVL03269.1	Fox_PCD34888.1, Fox_PCD45092.1, Fox_PCD45093.1	FPRN_00513n, FPRN_07304n	FPSE_08570T0, FPSE_11192T0	RGP70122.1, RGP72785.1	Fver_RBQ71559.1, Fver_RBQ74648.1	Fusvirg6023.t1, Fusvirg8091.t1
OG0007689	FCul_PTD05329.1, FCul_PTD07359.1	FFUJ_09602m.01, FFUJ_13067m.01	FGSG_05927T0, FGSG_12295T0	Fman_CVK87531.1, Fman_CVL04525.1	Fox_PCD29207.1, Fox_PCD41345.1	FPRN_05609n, FPRN_12663n	FPSE_00176T0, FPSE_03053T0	RGP63130.1, RGP66832.1, RGP67223.1	Fver_RBQ72635.1, Fver_RBQ81645.1	Fusvirg11653.t1, Fusvirg6501.t1
OG0007692	FCul_PTD06406.1	FFUJ_11779m.01	FGSG_03052T0	Fman_CVL03931.1	Fox_PCD23475.1	FPRN_14701n	FPSE_02176T0	RGP69144.1	Fver_RBQ67492.1	Fusvirg13598.t1, Fusvirg13599.t1, Fusvirg8791.t1
OG0007693	FCul_PTD06708.1	FFUJ_10466m.01	FGSG_03429T0	Fman_CVK95140.1	Fox_PCD26409.1	FPRN_13369n	FPSE_08371T0	RGP70942.1	Fver_RBQ71886.1
OG0007695	FCul_PTD09237.1, FCul_PTD13089.1	FFUJ_03401m.01	FGSG_01458T0, FGSG_12945T0	Fman_CVK88351.1, Fman_CVL03136.1	Fox_PCD38328.1	FPRN_05027n	FPSE_01650T0, FPSE_08493T0	RGP75497.1		Fusvirg8181.t1
OG0007701	FCul_PTD12104.1	FFUJ_01337m.01	FGSG_01149T0	Fman_CVK83249.1	Fox_PCD45358.1	FPRN_00767n	FPSE_05629T0	RGP59646.1	Fver_RBQ68885.1	Fusvirg1333.t1
OG0007702	FCul_PTD12310.1	FFUJ_14913m.01	FGSG_01943T0	Fman_CVK97312.1	Fox_PCD42455.1	FPRN_11396n	FPSE_09164T0	RGP74972.1	Fver_RBQ64762.1	Fusvirg5870.t1
OG0007743	FCul_PTD02814.1	FFUJ_06909m.01	FGSG_10570T0	Fman_CVK92036.1	Fox_PCD34813.1	FPRN_07215n	FPSE_00754T0	RGP60199.1	Fver_RBQ76409.1	Fusvirg11901.t1, Fusvirg79.t1
OG0007745	FCul_PTD03933.1	FFUJ_08890m.01, FFUJ_11883m.01	FGSG_12658T0	Fman_CVL00750.1, Fman_CVL03732.1	Fox_PCD23374.1, Fox_PCD30610.1	FPRN_05301n, FPRN_10107n, FPRN_14803n	FPSE_04870T0	RGP60614.1	Fver_RBQ81168.1	Fusvirg11264.t1, Fusvirg13946.t1, Fusvirg9975.t1
OG0007747	FCul_PTD04684.1	FFUJ_05012m.01	FGSG_05107T0	Fman_CVK99540.1	Fox_PCD44255.1	FPRN_02376n	FPSE_11287T0	RGP73500.1	Fver_RBQ72945.1	Fusvirg7291.t1
OG0007750	FCul_PTD05542.1	FFUJ_06397m.01	FGSG_08266T0	Fman_CVK91251.1	Fox_PCD32727.1	FPRN_09541n	FPSE_09544T0	RGP67349.1	Fver_RBQ72501.1	Fusvirg11925.t1
OG0007755	FCul_PTD06459.1, FCul_PTD08866.1	FFUJ_09512m.01, FFUJ_10465m.01, FFUJ_14866m.01	FGSG_11233T0, FGSG_12316T0	Fman_CVK86091.1, Fman_CVL04635.1	Fox_PCD24869.1, Fox_PCD29301.1	FPRN_06646n, FPRN_12752n	FPSE_05199T0, FPSE_08806T0	RGP61457.1, RGP62616.1	Fver_RBQ72262.1, Fver_RBQ79405.1	Fusvirg9258.t1
OG0007759	FCul_PTD07127.1, FCul_PTD11686.1	FFUJ_00643m.01, FFUJ_11345m.01	FGSG_00956T0, FGSG_03822T0	Fman_CVK84386.1	Fox_PCD23811.1, Fox_PCD46041.1	FPRN_01441n, FPRN_14258n	FPSE_01448T0, FPSE_06662T0	RGP71473.1, RGP74649.1	Fver_RBQ64718.1, Fver_RBQ70138.1	Fusvirg624.t1
OG0007761	FCul_PTD07499.1	FFUJ_11353m.01	FGSG_03788T0	Fman_CVL07611.1	Fox_PCD23819.1	FPRN_14266n	FPSE_11152T0	RGP74619.1	Fver_RBQ77385.1	Fusvirg10242.t1
OG0007764	FCul_PTD08839.1	FFUJ_08188m.01	FGSG_11048T0	Fman_CVL05371.1	Fox_PCD31331.1	FPRN_10810n	FPSE_02433T0	RGP69511.1	Fver_RBQ81389.1	Fusvirg3103.t1
OG0007767	FCul_PTD11280.1	FFUJ_00994m.01	FGSG_00476T0	Fman_CVK83801.1	Fox_PCD45688.1	FPRN_01097n	FPSE_02007T0	RGP61172.1	Fver_RBQ76806.1	Fusvirg976.t1
OG0007769	FCul_PTD12564.1	FFUJ_01569m.01	FGSG_01368T0	Fman_CVK82852.1	Fox_PCD45115.1	FPRN_00536n	FPSE_11541T0	RGP72802.1	Fver_RBQ71115.1	Fusvirg1597.t1
OG0007812	FCul_PTD02611.1, FCul_PTD05546.1, FCul_PTD10973.1	FFUJ_03623m.01, FFUJ_05427m.01	FGSG_04727T0, FGSG_10653T0	Fman_CVK98786.1, Fman_CVL08429.1	Fox_PCD33672.1, Fox_PCD38550.1	FPRN_05247n, FPRN_06816n, FPRN_08595n	FPSE_03750T0	RGP69707.1	Fver_RBQ72570.1, Fver_RBQ76966.1, Fver_RBQ77731.1
OG0007815	FCul_PTD03101.1, FCul_PTD06084.1, FCul_PTD12372.1	FFUJ_00172m.01, FFUJ_05417m.01	FGSG_00019T0, FGSG_01800T0, FGSG_10438T0	Fman_CVK84975.1, Fman_CVK96656.1, Fman_CVK98811.1	Fox_PCD42889.1, Fox_PCD44654.1, Fox_PCD44655.1	FPRN_01894n, FPRN_08582n, FPRN_11010n	FPSE_07851T0, FPSE_09745T0, FPSE_11353T0	RGP70082.1	Fver_RBQ71316.1	Fusvirg10206.t1, Fusvirg10582.t1, Fusvirg13219.t1, Fusvirg13504.t1
OG0007821	FCul_PTD06550.1	FFUJ_10500m.01	FGSG_03584T0	Fman_CVK95200.1	Fox_PCD26447.1, Fox_PCD29642.1	FPRN_13402n	FPSE_12413T0	RGP67134.1	Fver_RBQ71845.1	Fusvirg12292.t1, Fusvirg13739.t1
OG0007823	FCul_PTD07093.1	FFUJ_00180m.01	FGSG_03166T0	Fman_CVK84964.1	Fox_PCD46486.1	FPRN_01886n	FPSE_02061T0	RGP67609.1	Fver_RBQ71323.1
OG0007829	FCul_PTD08467.1	FFUJ_14782m.01	FGSG_11299T0	Fman_CVK86224.1	Fox_PCD23991.1, Fox_PCD24950.1	FPRN_06562n	FPSE_08418T0	RGP58976.1	Fver_RBQ76146.1
OG0007833	FCul_PTD09095.1	FFUJ_08327m.01	FGSG_10872T0	Fman_CVL05616.1	Fox_PCD31196.1	FPRN_10671n	FPSE_09832T0	RGP75900.1	Fver_RBQ72123.1	Fusvirg8651.t1
OG0007836	FCul_PTD13084.1	FFUJ_01664m.01	FGSG_01454T0	Fman_CVL03141.1	Fox_PCD45015.1, Fox_PCD45016.1	FPRN_00438n	FPSE_08497T0	RGP70353.1	Fver_RBQ76929.1	Fusvirg8176.t1
OG0007846		FFUJ_10366m.01	FGSG_03502T0	Fman_CVK94971.1	Fox_PCD26297.1	FPRN_13261n	FPSE_10661T0	RGP73692.1	Fver_RBQ72339.1	Fusvirg12914.t1
OG0007865	FCul_PTD01620.1, FCul_PTD01701.1	FFUJ_03959m.01, FFUJ_06374m.01	FGSG_09136T0, FGSG_09175T0	Fman_CVK91230.1, Fman_CVK94204.1	Fox_PCD21128.1, Fox_PCD32747.1, Fox_PCD43235.1	FPRN_03418n, FPRN_09520n	FPSE_03438T0, FPSE_06802T0	RGP72195.1	Fver_RBQ72520.1, Fver_RBQ79071.1	Fusvirg1768.t1, Fusvirg1770.t1, Fusvirg6100.t1, Fusvirg8957.t1, Fusvirg9768.t1
OG0007871	FCul_PTD03229.1	FFUJ_07575m.01	FGSG_09886T0	Fman_CVK92989.1	Fox_PCD35487.1	FPRN_07895n	FPSE_12297T0	RGP59444.1	Fver_RBQ75781.1	Fusvirg3521.t1
OG0007874	FCul_PTD04643.1	FFUJ_05886m.01	FGSG_08394T0	Fman_CVK90573.1	Fox_PCD33227.1	FPRN_09044n	FPSE_09011T0	RGP71177.1	Fver_RBQ66934.1	Fusvirg5258.t1
OG0007887	FCul_PTD08958.1		FGSG_11152T0	Fman_CVK85870.1	Fox_PCD24742.1	FPRN_06770n	FPSE_02867T0	RGP69589.1	Fver_RBQ69488.1	Fusvirg13787.t1
OG0007927	FCul_PTD01735.1	FFUJ_03922m.01	FGSG_09159T0	Fman_CVK94262.1	Fox_PCD43196.1	FPRN_03454n	FPSE_06829T0	RGP76496.1	Fver_RBQ79046.1	Fusvirg6068.t1
OG0007930	FCul_PTD02308.1	FFUJ_09104m.01	FGSG_09031T0	Fman_CVL00403.1	Fox_PCD30425.1	FPRN_09902n	FPSE_07314T0	RGP60973.1	Fver_RBQ77271.1	Fusvirg11080.t1
OG0007934	FCul_PTD03041.1	FFUJ_11116m.01, FFUJ_11914m.01	FGSG_10683T0	Fman_CVK96113.1, Fman_CVL02488.1, Fman_CVL03674.1	Fox_PCD23337.1, Fox_PCD27084.1, Fox_PCD33698.1, Fox_PCD33699.1, Fox_PCD36012.1, Fox_PCD36013.1, Fox_PCD44582.1	FPRN_14024n, FPRN_14839n	FPSE_05711T0	RGP75986.1	Fver_RBQ74174.1, Fver_RBQ80917.1	Fusvirg12095.t1, Fusvirg13509.t1
OG0007939	FCul_PTD06126.1	FFUJ_00140m.01, FFUJ_00142m.01	FGSG_00109T0	Fman_CVK85035.1, Fman_CVK85037.1	Fox_PCD46536.1, Fox_PCD46538.1	FPRN_01942n, FPRN_01944n	FPSE_10075T0	RGP62940.1	Fver_RBQ78903.1	Fusvirg1800.t1
OG0007940	FCul_PTD06569.1	FFUJ_10095m.01	FGSG_04609T0	Fman_CVK98056.1	Fox_PCD28731.1	FPRN_12172n	FPSE_07757T0	RGP64305.1	Fver_RBQ73103.1
OG0007941	FCul_PTD07303.1	FFUJ_09548m.01	FGSG_04100T0	Fman_CVL04598.1	Fox_PCD29265.1	FPRN_12717n	FPSE_00120T0	RGP61431.1	Fver_RBQ72800.1	Fusvirg6558.t1
OG0007944	FCul_PTD07698.1	FFUJ_11670m.01	FGSG_03104T0	Fman_CVL04090.1	Fox_PCD23616.1	FPRN_14590n	FPSE_02121T0	RGP67556.1	Fver_RBQ77086.1	Fusvirg10085.t1
OG0007946	FCul_PTD08272.1	FFUJ_10697m.01		Fman_CVK95547.1	Fox_PCD26648.1	FPRN_13603n	FPSE_06080T0	RGP74538.1	Fver_RBQ68794.1	Fusvirg8643.t1
OG0007947	FCul_PTD08327.1	FFUJ_09324m.01	FGSG_03910T0	Fman_CVL04917.1	Fox_PCD29478.1	FPRN_12942n		RGP74735.1	Fver_RBQ73794.1	Fusvirg12671.t1
OG0007949	FCul_PTD08510.1	FFUJ_01971m.01, FFUJ_12521m.01	FGSG_12001T0, FGSG_13984T0	Fman_CVK97687.1, Fman_CVL02642.1	Fox_PCD25043.1, Fox_PCD44728.1	FPRN_00144n, FPRN_11641n	FPSE_06370T0		Fver_RBQ64774.1, Fver_RBQ72036.1	Fusvirg8506.t1
OG0007992	FCul_PTD03661.1	FFUJ_05045m.01	FGSG_05076T0	Fman_CVK99507.1	Fox_PCD44287.1	FPRN_02343n	FPSE_04968T0	RGP73471.1	Fver_RBQ64943.1	Fusvirg7258.t1
OG0007995	FCul_PTD03842.1, FCul_PTD04799.1, FCul_PTD08522.1, FCul_PTD11247.1	FFUJ_00184m.01, FFUJ_05707m.01, FFUJ_11302m.01	FGSG_04999T0, FGSG_11287T0	Fman_CVK84959.1, Fman_CVK90276.1, Fman_CVL03464.1, Fman_CVL07560.1	Fox_PCD33412.1, Fox_PCD46356.1, Fox_PCD46480.1	FPRN_01837n, FPRN_01883n, FPRN_08866n, FPRN_14218n	FPSE_12422T0, FPSE_12423T0	RGP71338.1	Fver_RBQ69983.1, Fver_RBQ69997.1, Fver_RBQ71292.1, Fver_RBQ71324.1, Fver_RBQ75472.1	Fusvirg1227.t1, Fusvirg1930.t1
OG0007998	FCul_PTD04066.1	FFUJ_13331m.01	FGSG_06132T0, FGSG_09467T0	Fman_CVK87054.1	Fox_PCD35365.1, Fox_PCD41608.1, Fox_PCD41609.1	FPRN_05876n	FPSE_00892T0, FPSE_10503T0	RGP73019.1	Fver_RBQ75293.1	Fusvirg1228.t1, Fusvirg211.t1, Fusvirg221.t1, Fusvirg5416.t1, Fusvirg5424.t1, Fusvirg5426.t1, Fusvirg5428.t1, Fusvirg5429.t1, Fusvirg5439.t1, Fusvirg5440.t1, Fusvirg6837.t1, Fusvirg6839.t1, Fusvirg6840.t1, Fusvirg6843.t1, Fusvirg6844.t1, Fusvirg6849.t1, Fusvirg6851.t1, Fusvirg6852.t1
OG0008003	FCul_PTD05880.1	FFUJ_06274m.01	FGSG_08781T0	Fman_CVK91134.1		FPRN_09421n	FPSE_10031T0	RGP58803.1	Fver_RBQ81352.1	Fusvirg5107.t1
OG0008005	FCul_PTD06942.1	FFUJ_05502m.01	FGSG_02867T0	Fman_CVK98646.1	Fox_PCD33597.1	FPRN_08671n	FPSE_05510T0	RGP59516.1	Fver_RBQ78650.1	Fusvirg12000.t1
OG0008007	FCul_PTD07402.1	FFUJ_10214m.01	FGSG_03896T0	Fman_CVK94757.1	Fox_PCD26129.1	FPRN_13104n	FPSE_05379T0	RGP74721.1	Fver_RBQ64905.1
OG0008008	FCul_PTD07403.1	FFUJ_10213m.01	FGSG_03895T0	Fman_CVK94756.1	Fox_PCD26128.1	FPRN_13103n	FPSE_05380T0	RGP74720.1	Fver_RBQ64906.1
OG0008009	FCul_PTD07426.1	FFUJ_09183m.01, FFUJ_10989m.01	FGSG_03215T0	Fman_CVK95948.1, Fman_CVL05114.1	Fox_PCD26962.1, Fox_PCD29585.1	FPRN_13082n, FPRN_13894n	FPSE_05960T0	RGP67658.1	Fver_RBQ79831.1	Fusvirg13208.t1, Fusvirg14515.t1
OG0008015	FCul_PTD10567.1	FFUJ_03370m.01, FFUJ_03746m.01	FGSG_06623T0	Fman_CVK88410.1, Fman_CVK94554.1	Fox_PCD38299.1, Fox_PCD43052.1	FPRN_03626n, FPRN_04994n	FPSE_01628T0	RGP75519.1	Fver_RBQ78081.1	Fusvirg12959.t1, Fusvirg2313.t1
OG0008020	FCul_PTD12256.1	FFUJ_01006m.01	FGSG_00487T0	Fman_CVK83782.1	Fox_PCD45677.1	FPRN_01085n	FPSE_01352T0	RGP61162.1	Fver_RBQ66042.1	Fusvirg1273.t1
OG0008055	FCul_PTD01601.1	FFUJ_04406m.01	FGSG_09540T0	Fman_CVK93590.1	Fox_PCD43650.1	FPRN_02986n	FPSE_03327T0	RGP75210.1		Fusvirg6902.t1
OG0008061	FCul_PTD03540.1	FFUJ_05775m.01	FGSG_08824T0	Fman_CVK90386.1	Fox_PCD33344.1	FPRN_08935n	FPSE_11997T0	RGP63251.1	Fver_RBQ67725.1	Fusvirg13381.t1
OG0008066	FCul_PTD05031.1	FFUJ_13504m.01	FGSG_06271T0	Fman_CVK86794.1	Fox_PCD41784.1	FPRN_06050n	FPSE_00984T0	RGP59965.1		Fusvirg2035.t1
OG0008067	FCul_PTD05418.1, FCul_PTD05998.1, FCul_PTD06111.1, FCul_PTD12662.1	FFUJ_14711m.01	FGSG_00030T0, FGSG_01597T0, FGSG_05988T0, FGSG_12604T0	Fman_CVK86353.1, Fman_CVL02517.1		FPRN_00017n, FPRN_06484n	FPSE_02989T0, FPSE_04876T0, FPSE_07771T0, FPSE_07839T0, FPSE_10572T0	RGP60839.1, RGP62911.1, RGP63790.1, RGP76195.1	Fver_RBQ79602.1	Fusvirg11873.t1, Fusvirg2099.t1, Fusvirg8527.t1
OG0008068	FCul_PTD06059.1	FFUJ_06114m.01	FGSG_08413T0	Fman_CVK90928.1	Fox_PCD33017.1	FPRN_09257n	FPSE_11939T0	RGP71158.1	Fver_RBQ70235.1	Fusvirg12061.t1, Fusvirg5196.t1
OG0008069	FCul_PTD06133.1	FFUJ_00164m.01	FGSG_00059T0	Fman_CVK84986.1	Fox_PCD46497.1	FPRN_01901n	FPSE_10645T0	RGP62959.1	Fver_RBQ67924.1	Fusvirg13767.t1
OG0008072	FCul_PTD07381.1	FFUJ_11805m.01	FGSG_03063T0	Fman_CVL03882.1	Fox_PCD23449.1	FPRN_14726n	FPSE_02163T0	RGP69134.1	Fver_RBQ67471.1	Fusvirg13553.t1
OG0008077	FCul_PTD09361.1	FFUJ_02430m.01	FGSG_13156T0	Fman_CVL06012.1	Fox_PCD37360.1	FPRN_03992n	FPSE_09450T0	RGP73802.1	Fver_RBQ75577.1	Fusvirg4535.t1
OG0008078	FCul_PTD09909.1	FFUJ_13666m.01	FGSG_07969T0	Fman_CVK86630.1	Fox_PCD41941.1	FPRN_06214n	FPSE_10607T0	RGP63832.1	Fver_RBQ65421.1	Fusvirg1872.t1
OG0008081	FCul_PTD12698.1	FFUJ_00338m.01, FFUJ_00339m.01, FFUJ_00340m.01, FFUJ_00341m.01, FFUJ_00342m.01, FFUJ_00343m.01, FFUJ_00344m.01	FGSG_00245T0, FGSG_11730T0	Fman_CVK84808.1, Fman_CVK84809.1, Fman_CVK84810.1, Fman_CVK84811.1, Fman_CVK84812.1, Fman_CVK84813.1	Fox_PCD46339.1, Fox_PCD46340.1, Fox_PCD46341.1	FPRN_01738n, FPRN_01739n, FPRN_01740n, FPRN_01741n	FPSE_05411T0, FPSE_05412T0	RGP66323.1	Fver_RBQ74690.1, Fver_RBQ74734.1, Fver_RBQ76619.1, Fver_RBQ76620.1
OG0008082	FCul_PTD12879.1	FFUJ_10303m.01	FGSG_11680T0, FGSG_11681T0, FGSG_14029T0, FGSG_14030T0	Fman_CVK94863.1, Fman_CVK98105.1	Fox_PCD26232.1	FPRN_12200n, FPRN_13198n	FPSE_10052T0		Fver_RBQ71357.1	Fusvirg11541.t1, Fusvirg12659.t1, Fusvirg12778.t1, Fusvirg14661.t1, Fusvirg8542.t1
OG0008086		FFUJ_02336m.01	FGSG_07561T0	Fman_CVL06111.1	Fox_PCD37274.1	FPRN_03897n	FPSE_10573T0	RGP73871.1	Fver_RBQ79680.1	Fusvirg4633.t1
OG0008137	FCul_PTD01195.1	FFUJ_00446m.01	FGSG_08002T0	Fman_CVK84709.1	Fox_PCD46241.1	FPRN_01641n	FPSE_02372T0	RGP68736.1	Fver_RBQ69056.1	Fusvirg379.t1
OG0008142	FCul_PTD03945.1	FFUJ_12175m.01, FFUJ_13023m.01	FGSG_05860T0	Fman_CVK87600.1, Fman_CVK97159.1	Fox_PCD41304.1, Fox_PCD42546.1	FPRN_05564n, FPRN_08223n	FPSE_05798T0	RGP60104.1	Fver_RBQ74968.1, Fver_RBQ74988.1	Fusvirg11675.t1, Fusvirg11676.t1, Fusvirg5780.t1, Fusvirg9789.t1
OG0008146	FCul_PTD05397.1	FFUJ_05062m.01	FGSG_05062T0	Fman_CVK99487.1	Fox_PCD21757.1, Fox_PCD44307.1	FPRN_02319n	FPSE_04953T0	RGP73456.1	Fver_RBQ65111.1	Fusvirg12133.t1
OG0008147	FCul_PTD05505.1	FFUJ_12970m.01	FGSG_05825T0	Fman_CVK87690.1	Fox_PCD41249.1	FPRN_05509n	FPSE_03253T0	RGP68803.1	Fver_RBQ69388.1	Fusvirg11756.t1
OG0008149	FCul_PTD06124.1, FCul_PTD07837.1	FFUJ_11951m.01, FFUJ_11953m.01, FFUJ_12690m.01	FGSG_03988T0, FGSG_09336T0, FGSG_10623T0	Fman_CVL02527.1, Fman_CVL03624.1, Fman_CVL06752.1	Fox_PCD23297.1, Fox_PCD25223.1	FPRN_00022n, FPRN_11796n, FPRN_14874n, FPRN_14876n	FPSE_00705T0, FPSE_05289T0, FPSE_10069T0, FPSE_10227T0, FPSE_12217T0	RGP60888.1, RGP61706.1, RGP75971.1	Fver_RBQ65890.1, Fver_RBQ65892.1, Fver_RBQ80909.1	Fusvirg8863.t1
OG0008151	FCul_PTD06581.1	FFUJ_09531m.01	FGSG_04089T0	Fman_CVL04615.1	Fox_PCD29281.1	FPRN_12735n	FPSE_00106T0	RGP61443.1	Fver_RBQ72785.1	Fusvirg9232.t1
OG0008153	FCul_PTD07086.1, FCul_PTD07216.1	FFUJ_05377m.01, FFUJ_11021m.01	FGSG_03165T0, FGSG_03190T0	Fman_CVK95979.1, Fman_CVK98893.1	Fox_PCD26993.1, Fox_PCD33718.1	FPRN_04041n, FPRN_13927n	FPSE_05987T0	RGP67608.1, RGP67634.1	Fver_RBQ69602.1, Fver_RBQ74229.1	Fusvirg10371.t1, Fusvirg12653.t1
OG0008154	FCul_PTD07292.1	FFUJ_11077m.01	FGSG_03180T0	Fman_CVK96047.1	Fox_PCD27033.1, Fox_PCD27034.1	FPRN_13984n	FPSE_05999T0	RGP67623.1	Fver_RBQ74197.1	Fusvirg14208.t1
OG0008156	FCul_PTD08033.1	FFUJ_10745m.01	FGSG_03311T0	Fman_CVK95633.1	Fox_PCD26700.1	FPRN_13652n	FPSE_10443T0	RGP67746.1	Fver_RBQ68751.1	Fusvirg7636.t1
OG0008157	FCul_PTD08278.1	FFUJ_10701m.01	FGSG_03716T0	Fman_CVK95554.1	Fox_PCD26652.1	FPRN_13607n	FPSE_06084T0	RGP74542.1	Fver_RBQ68790.1	Fusvirg4651.t1, Fusvirg4658.t1
OG0008159	FCul_PTD08331.1	FFUJ_10315m.01	FGSG_03526T0	Fman_CVK94887.1	Fox_PCD26254.1	FPRN_13211n	FPSE_12171T0	RGP67082.1	Fver_RBQ74915.1	Fusvirg8778.t1, Fusvirg9985.t1
OG0008161	FCul_PTD08867.1	FFUJ_09106m.01, FFUJ_12656m.01	FGSG_11230T0	Fman_CVK86006.1, Fman_CVL00400.1, Fman_CVL06690.1	Fox_PCD24822.1, Fox_PCD25187.1, Fox_PCD30422.1	FPRN_06693n, FPRN_09900n, FPRN_11761n	FPSE_08803T0	RGP61004.1, RGP62613.1	Fver_RBQ70429.1, Fver_RBQ81876.1	Fusvirg3099.t1, Fusvirg7717.t1
OG0008216	FCul_PTD01949.1	FFUJ_04224m.01	FGSG_09373T0	Fman_CVK93776.1	Fox_PCD43477.1	FPRN_03154n	FPSE_05084T0	RGP66898.1	Fver_RBQ78328.1	Fusvirg305.t1
OG0008219	FCul_PTD04679.1, FCul_PTD07820.1	FFUJ_05226m.01, FFUJ_11587m.01	FGSG_02932T0, FGSG_05752T0	Fman_CVK99321.1, Fman_CVL04176.1	Fox_PCD23488.1, Fox_PCD44458.1	FPRN_02152n, FPRN_14506n	FPSE_06723T0, FPSE_08304T0	RGP68881.1, RGP69178.1	Fver_RBQ67505.1, Fver_RBQ78231.1
OG0008220	FCul_PTD06214.1	FFUJ_00083m.01	FGSG_00097T0	Fman_CVK85077.1	Fox_PCD46568.1	FPRN_01995n	FPSE_10089T0	RGP62975.1	Fver_RBQ78590.1	Fusvirg1808.t1
OG0008221	FCul_PTD06966.1	FFUJ_10837m.01	FGSG_03752T0	Fman_CVK95791.1	Fox_PCD26803.1	FPRN_13743n	FPSE_08348T0	RGP74581.1	Fver_RBQ74358.1	Fusvirg9868.t1
OG0008223	FCul_PTD07211.1, FCul_PTD07862.1	FFUJ_05257m.01, FFUJ_09621m.01	FGSG_03197T0, FGSG_04175T0	Fman_CVK99277.1, Fman_CVL04493.1	Fox_PCD29187.1, Fox_PCD44483.1	FPRN_02124n, FPRN_12644n	FPSE_05980T0, FPSE_12140T0	RGP67241.1, RGP67640.1	Fver_RBQ72654.1, Fver_RBQ80026.1	Fusvirg9019.t1
OG0008224	FCul_PTD07800.1	FFUJ_11839m.01	FGSG_12511T0	Fman_CVL03806.1	Fox_PCD23419.1	FPRN_14762n	FPSE_02134T0	RGP67543.1	Fver_RBQ80982.1	Fusvirg14449.t1
OG0008226	FCul_PTD08326.1	FFUJ_09346m.01	FGSG_03909T0	Fman_CVL04903.1	Fox_PCD29472.1	FPRN_12920n	FPSE_05366T0	RGP74734.1	Fver_RBQ73819.1	Fusvirg11777.t1
OG0008229	FCul_PTD08674.1		FGSG_11195T0	Fman_CVK85994.1	Fox_PCD24812.1	FPRN_06701n	FPSE_02823T0	RGP62648.1	Fver_RBQ70437.1	Fusvirg11785.t1
OG0008231	FCul_PTD08972.1	FFUJ_08469m.01	FGSG_10741T0	Fman_CVL05850.1	Fox_PCD31041.1	FPRN_10526n	FPSE_01314T0	RGP66645.1	Fver_RBQ79229.1	Fusvirg3458.t1
OG0008236	FCul_PTD10443.1	FFUJ_12455m.01	FGSG_07794T0	Fman_CVK97613.1	Fox_PCD42270.1	FPRN_11574n	FPSE_07910T0	RGP73978.1	Fver_RBQ81298.1	Fusvirg14305.t1
OG0008238	FCul_PTD11368.1	FFUJ_14014m.01	FGSG_01817T0	Fman_CVK96698.1	Fox_PCD42844.1	FPRN_11042n	FPSE_11336T0	RGP72438.1	Fver_RBQ69735.1	Fusvirg12374.t1
OG0008241		FFUJ_03519m.01	FGSG_06494T0	Fman_CVK88200.1	Fox_PCD38446.1	FPRN_05145n	FPSE_01763T0	RGP62833.1	Fver_RBQ66241.1	Fusvirg7816.t1
OG0008242		FFUJ_12959m.01, FFUJ_14257m.01	FGSG_04697T0	Fman_CVK87710.1	Fox_PCD41230.1	FPRN_05498n, FPRN_15048n	FPSE_11077T0	RGP68675.1	Fver_RBQ68332.1	Fusvirg13899.t1, Fusvirg14111.t1, Fusvirg14624.t1
OG0008286	FCul_PTD01253.1, FCul_PTD06078.1	FFUJ_10931m.01, FFUJ_11307m.01	FGSG_04684T0, FGSG_11648T0	Fman_CVK95891.1, Fman_CVL07564.1	Fox_PCD24013.1, Fox_PCD26312.1, Fox_PCD26917.1	FPRN_13840n, FPRN_14222n	FPSE_07829T0	RGP60887.1, RGP64224.1	Fver_RBQ75457.1, Fver_RBQ79869.1	Fusvirg11986.t1
OG0008287	FCul_PTD01397.1	FFUJ_10593m.01, FFUJ_14543m.01	FGSG_09388T0	Fman_CVK85714.1, Fman_CVK85715.1, Fman_CVK86527.1, Fman_CVK95354.1	Fox_PCD26541.1, Fox_PCD42055.1	FPRN_06318n, FPRN_13494n	FPSE_07957T0	RGP66883.1	Fver_RBQ68223.1	Fusvirg10104.t1, Fusvirg287.t1, Fusvirg8602.t1, Fusvirg8603.t1
OG0008288	FCul_PTD02097.1, FCul_PTD10196.1	FFUJ_02419m.01	FGSG_07496T0, FGSG_08169T0	Fman_CVL06023.1	Fox_PCD37349.1	FPRN_03981n	FPSE_10875T0, FPSE_11211T0	RGP73812.1	Fver_RBQ75567.1	Fusvirg4547.t1
OG0008289	FCul_PTD02098.1, FCul_PTD10201.1	FFUJ_02420m.01	FGSG_07497T0, FGSG_08168T0	Fman_CVL06022.1	Fox_PCD37350.1	FPRN_03982n	FPSE_10874T0, FPSE_11210T0	RGP73811.1	Fver_RBQ75568.1, Fver_RBQ75586.1	Fusvirg4546.t1
OG0008291	FCul_PTD02960.1	FFUJ_07118m.01, FFUJ_09312m.01	FGSG_02021T0, FGSG_10342T0, FGSG_12096T0, FGSG_12097T0	Fman_CVK92359.1, Fman_CVL04937.1	Fox_PCD35015.1, Fox_PCD35016.1	FPRN_07430n, FPRN_12954n	FPSE_00236T0, FPSE_09021T0	RGP71333.1, RGP75397.1	Fver_RBQ66766.1	Fusvirg11345.t1
OG0008292	FCul_PTD03216.1	FFUJ_07442m.01	FGSG_10008T0	Fman_CVK92764.1	Fox_PCD35351.1	FPRN_07763n	FPSE_03907T0	RGP72320.1	Fver_RBQ71403.1	Fusvirg3550.t1
OG0008295	FCul_PTD04534.1	FFUJ_06706m.01, FFUJ_14027m.01	FGSG_04774T0	Fman_CVK91894.1, Fman_CVK96685.1	Fox_PCD31471.1, Fox_PCD34639.1, Fox_PCD42856.1, Fox_PCD44567.1	FPRN_07017n, FPRN_11032n	FPSE_07782T0	RGP68728.1, RGP70035.1	Fver_RBQ68451.1, Fver_RBQ69725.1
OG0008298	FCul_PTD06268.1	FFUJ_06728m.01, FFUJ_10810m.01	FGSG_11369T0	Fman_CVK91862.1, Fman_CVK95747.1, Fman_CVK98838.1	Fox_PCD26774.1, Fox_PCD34614.1	FPRN_07037n, FPRN_13717n	FPSE_02903T0	RGP58946.1	Fver_RBQ68467.1, Fver_RBQ74376.1	Fusvirg3080.t1
OG0008300	FCul_PTD07095.1	FFUJ_08219m.01, FFUJ_11014m.01	FGSG_03170T0, FGSG_11491T0	Fman_CVK95972.1	Fox_PCD26987.1	FPRN_10778n, FPRN_13920n	FPSE_07997T0	RGP63977.1, RGP67612.1	Fver_RBQ65473.1, Fver_RBQ74235.1	Fusvirg14915.t1
OG0008302	FCul_PTD07325.1	FFUJ_11400m.01	FGSG_03838T0	Fman_CVL07391.1, Fman_CVL07659.1	Fox_PCD23874.1	FPRN_14314n	FPSE_06645T0	RGP74679.1	Fver_RBQ77344.1	Fusvirg13442.t1
OG0008304	FCul_PTD07369.1, FCul_PTD08690.1, FCul_PTD10109.1, FCul_PTD12221.1	FFUJ_06572m.01, FFUJ_10574m.01	FGSG_07755T0, FGSG_11135T0, FGSG_12104T0	Fman_CVK91485.1, Fman_CVK95323.1	Fox_PCD32576.1	FPRN_09709n, FPRN_13476n	FPSE_02882T0, FPSE_05478T0	RGP65998.1	Fver_RBQ70328.1, Fver_RBQ72026.1	Fusvirg11780.t1, Fusvirg11910.t1, Fusvirg8866.t1
OG0008308	FCul_PTD08811.1	FFUJ_08306m.01	FGSG_10892T0	Fman_CVL05575.1	Fox_PCD31217.1	FPRN_10694n	FPSE_09811T0	RGP62789.1	Fver_RBQ70770.1	Fusvirg3245.t1
OG0008311	FCul_PTD11165.1	FFUJ_07646m.01	FGSG_02755T0	Fman_CVL01525.1	Fox_PCD35558.1	FPRN_07966n	FPSE_10334T0	RGP61743.1		Fusvirg9218.t1
OG0008323		FFUJ_09367m.01	FGSG_03973T0	Fman_CVL04846.1	Fox_PCD29436.1	FPRN_12899n	FPSE_05302T0	RGP61693.1	Fver_RBQ73827.1	Fusvirg12633.t1
OG0008364	FCul_PTD01562.1	FFUJ_04214m.01	FGSG_09365T0	Fman_CVK93794.1	Fox_PCD43468.1	FPRN_03164n	FPSE_05075T0	RGP66905.1		Fusvirg11452.t1
OG0008370	FCul_PTD03591.1, FCul_PTD07841.1	FFUJ_05285m.01, FFUJ_10613m.01, FFUJ_12418m.01	FGSG_02898T0, FGSG_07684T0	Fman_CVK95391.1, Fman_CVK97548.1, Fman_CVK99226.1	Fox_PCD42307.1, Fox_PCD44506.1	FPRN_02099n, FPRN_11534n, FPRN_13515n	FPSE_04517T0, FPSE_06683T0	RGP59492.1, RGP68847.1	Fver_RBQ80004.1, Fver_RBQ80640.1	Fusvirg12253.t1, Fusvirg12255.t1, Fusvirg12937.t1
OG0008375	FCul_PTD05576.1	FFUJ_05779m.01	FGSG_13287T0	Fman_CVK90394.1	Fox_PCD33340.1	FPRN_08939n	FPSE_11994T0	RGP63247.1	Fver_RBQ67721.1	Fusvirg4778.t1
OG0008377	FCul_PTD06245.1	FFUJ_06601m.01, FFUJ_12596m.01	FGSG_11379T0	Fman_CVL08070.1, Fman_CVL08983.1	Fox_PCD25126.1, Fox_PCD32545.1	FPRN_09736n, FPRN_11706n	FPSE_02912T0	RGP58893.1	Fver_RBQ65300.1, Fver_RBQ72011.1	Fusvirg14687.t1
OG0008378	FCul_PTD07011.1	FFUJ_05458m.01	FGSG_02848T0	Fman_CVK98732.1	Fox_PCD33652.1	FPRN_08624n	FPSE_05541T0	RGP59536.1	Fver_RBQ78686.1	Fusvirg12012.t1
OG0008379	FCul_PTD07013.1, FCul_PTD11272.1	FFUJ_01990m.01, FFUJ_05451m.01, FFUJ_08823m.01	FGSG_01756T0, FGSG_02846T0	Fman_CVK98743.1, Fman_CVL00862.1, Fman_CVL02609.1	Fox_PCD30675.1, Fox_PCD44707.1	FPRN_00124n, FPRN_08617n, FPRN_10171n	FPSE_05543T0, FPSE_11397T0	RGP59538.1, RGP63967.1, RGP72495.1	Fver_RBQ72046.1, Fver_RBQ78720.1, Fver_RBQ81158.1	Fusvirg1764.t1
OG0008380	FCul_PTD07386.1, FCul_PTD08086.1	FFUJ_09930m.01, FFUJ_11792m.01, FFUJ_12883m.01, FFUJ_14706m.01	FGSG_03060T0, FGSG_04444T0	Fman_CVK86361.1, Fman_CVK98321.1, Fman_CVL03912.1	Fox_PCD23463.1, Fox_PCD25415.1, Fox_PCD28877.1, Fox_PCD42218.1	FPRN_06479n, FPRN_12333n, FPRN_14713n	FPSE_02166T0, FPSE_09924T0	RGP60924.1, RGP69136.1	Fver_RBQ81515.1	Fusvirg2909.t1
OG0008381	FCul_PTD07513.1	FFUJ_09999m.01	FGSG_04507T0	Fman_CVK98209.1	Fox_PCD28803.1	FPRN_12264n	FPSE_03738T0	RGP70023.1	Fver_RBQ79196.1	Fusvirg4632.t1
OG0008386	FCul_PTD08328.1	FFUJ_10295m.01	FGSG_03529T0	Fman_CVK94848.1	Fox_PCD26225.1	FPRN_13191n	FPSE_12168T0	RGP67084.1	Fver_RBQ75498.1
OG0008388	FCul_PTD09139.1	FFUJ_03037m.01	FGSG_06835T0	Fman_CVK88975.1	Fox_PCD37959.1	FPRN_04663n	FPSE_11831T0	RGP62064.1	Fver_RBQ70586.1, Fver_RBQ70589.1
OG0008390	FCul_PTD10664.1	FFUJ_02352m.01	FGSG_07554T0	Fman_CVL06089.1	Fox_PCD37285.1	FPRN_03914n	FPSE_10580T0	RGP73864.1	Fver_RBQ79695.1	Fusvirg13730.t1, Fusvirg4618.t1
OG0008391	FCul_PTD10886.1	FFUJ_07747m.01	FGSG_02685T0	Fman_CVL01687.1	Fox_PCD35655.1	FPRN_08064n	FPSE_00392T0	RGP62362.1	Fver_RBQ69087.1	Fusvirg6684.t1
OG0008392	FCul_PTD10995.1	FFUJ_08053m.01	FGSG_02427T0	Fman_CVL02073.1	Fox_PCD35957.1	FPRN_08436n	FPSE_01979T0	RGP61607.1	Fver_RBQ69698.1	Fusvirg6256.t1
OG0008394	FCul_PTD12260.1	FFUJ_01001m.01	FGSG_00483T0	Fman_CVK83791.1	Fox_PCD45681.1	FPRN_01090n	FPSE_01348T0	RGP61166.1	Fver_RBQ76813.1	Fusvirg1278.t1
OG0008395	FCul_PTD12701.1	FFUJ_00348m.01	FGSG_00249T0	Fman_CVK84804.1	Fox_PCD46335.1	FPRN_01734n	FPSE_05416T0	RGP66326.1	Fver_RBQ74693.1	Fusvirg11483.t1, Fusvirg12268.t1
OG0008396	FCul_PTD12709.1	FFUJ_01527m.01	FGSG_01331T0	Fman_CVK82928.1	Fox_PCD45159.1	FPRN_00580n	FPSE_03368T0	RGP76580.1		Fusvirg1550.t1
OG0008398	FCul_PTD13343.1	FFUJ_13888m.01	FGSG_02147T0	Fman_CVK96820.1	Fox_PCD42755.1	FPRN_11154n	FPSE_00574T0		Fver_RBQ67528.1	Fusvirg5511.t1
OG0008400		FFUJ_03748m.01, FFUJ_05517m.01, FFUJ_06611m.01	FGSG_08093T0	Fman_CVK94549.1, Fman_CVK98628.1, Fman_CVL08054.1	Fox_PCD32558.1, Fox_PCD33610.1, Fox_PCD43063.1	FPRN_03624n, FPRN_08684n, FPRN_09745n	FPSE_07516T0	RGP59515.1, RGP70205.1	Fver_RBQ71980.1, Fver_RBQ78085.1, Fver_RBQ78633.1	Fusvirg12083.t1, Fusvirg13678.t1, Fusvirg4706.t1, Fusvirg8509.t1
OG0008407		FFUJ_08729m.01	FGSG_05594T0	Fman_CVL01015.1	Fox_PCD30774.1	FPRN_10265n	FPSE_06185T0	RGP72554.1	Fver_RBQ64522.1	Fusvirg9597.t1
OG0008443	FCul_PTD01304.1, FCul_PTD06223.1, FCul_PTD07246.1	FFUJ_11431m.01, FFUJ_11437m.01, FFUJ_12699m.01	FGSG_11437T0, FGSG_12370T0	Fman_CVL06765.1, Fman_CVL07692.1, Fman_CVL07698.1	Fox_PCD23899.1, Fox_PCD23905.1	FPRN_11805n, FPRN_14351n, FPRN_14357n	FPSE_03284T0, FPSE_03459T0	RGP63925.1, RGP74667.1, RGP76467.1	Fver_RBQ65905.1, Fver_RBQ75368.1
OG0008444	FCul_PTD01483.1	FFUJ_04018m.01	FGSG_09357T0	Fman_CVK94108.1	Fox_PCD43278.1	FPRN_03360n	FPSE_05067T0	RGP66913.1	Fver_RBQ70608.1	Fusvirg13777.t1
OG0008449	FCul_PTD03393.1, FCul_PTD04177.1	FFUJ_03810m.01, FFUJ_06961m.01, FFUJ_12635m.01	FGSG_10495T0, FGSG_12591T0	Fman_CVK92116.1, Fman_CVK94457.1, Fman_CVL06657.1	Fox_PCD23960.1, Fox_PCD25163.1, Fox_PCD25164.1, Fox_PCD34858.1, Fox_PCD43098.1	FPRN_03562n, FPRN_07267n, FPRN_11740n	FPSE_09757T0, FPSE_09789T0	RGP58787.1, RGP70150.1	Fver_RBQ73039.1, Fver_RBQ81860.1, Fver_RBQ81861.1
OG0008452	FCul_PTD04556.1, FCul_PTD13128.1	FFUJ_11581m.01	FGSG_04806T0, FGSG_11685T0	Fman_CVL04184.1	Fox_PCD23514.1, Fox_PCD26139.1	FPRN_14502n	FPSE_04068T0	RGP71806.1	Fver_RBQ73655.1	Fusvirg14841.t1
OG0008453	FCul_PTD05185.1	FFUJ_09062m.01, FFUJ_13084m.01	FGSG_05908T0	Fman_CVK87501.1, Fman_CVL00476.1	Fox_PCD41363.1	FPRN_05627n	FPSE_03071T0	RGP62931.1, RGP66816.1	Fver_RBQ81660.1, Fver_RBQ81671.1	Fusvirg11636.t1
OG0008456	FCul_PTD06052.1	FFUJ_13447m.01		Fman_CVK86874.1	Fox_PCD41727.1	FPRN_05992n	FPSE_07273T0	RGP76293.1	Fver_RBQ68010.1	Fusvirg4041.t1
OG0008460	FCul_PTD06813.1	FFUJ_11665m.01	FGSG_03101T0	Fman_CVL04095.1	Fox_PCD23621.1	FPRN_14585n	FPSE_02125T0	RGP67553.1	Fver_RBQ77082.1	Fusvirg10081.t1
OG0008461	FCul_PTD07835.1	FFUJ_09401m.01	FGSG_03990T0	Fman_CVL04782.1		FPRN_12862n	FPSE_05287T0	RGP59026.1	Fver_RBQ73864.1	Fusvirg12579.t1
OG0008462	FCul_PTD08098.1	FFUJ_10772m.01	FGSG_03334T0	Fman_CVK95680.1	Fox_PCD26728.1	FPRN_13680n	FPSE_07494T0	RGP59171.1	Fver_RBQ66413.1
OG0008464	FCul_PTD08357.1	FFUJ_10922m.01, FFUJ_14602m.01	FGSG_03238T0	Fman_CVK95882.1	Fox_PCD26913.1, Fox_PCD42113.1	FPRN_06377n, FPRN_13830n	FPSE_07620T0	RGP67678.1	Fver_RBQ79875.1	Fusvirg1802.t1, Fusvirg9754.t1
OG0008467	FCul_PTD10159.1	FFUJ_02443m.01	FGSG_07478T0	Fman_CVK89847.1	Fox_PCD37374.1	FPRN_04077n	FPSE_09442T0	RGP73794.1	Fver_RBQ70498.1	Fusvirg4519.t1
OG0008470	FCul_PTD12074.1	FFUJ_01692m.01	FGSG_01482T0	Fman_CVL03090.1	Fox_PCD44986.1	FPRN_00411n	FPSE_04987T0	RGP72112.1	Fver_RBQ80670.1	Fusvirg8213.t1
OG0008475	FCul_PTD13372.1	FFUJ_01970m.01	FGSG_01731T0	Fman_CVL02643.1	Fox_PCD44729.1	FPRN_00145n	FPSE_11422T0	RGP72516.1	Fver_RBQ72037.1	Fusvirg14603.t1, Fusvirg14604.t1
OG0008528	FCul_PTD02104.1	FFUJ_06798m.01, FFUJ_08125m.01	FGSG_08178T0	Fman_CVL05308.1, Fman_CVL08634.1	Fox_PCD34720.1, Fox_PCD37178.1	FPRN_07105n, FPRN_10865n		RGP60877.1, RGP68814.1	Fver_RBQ76474.1, Fver_RBQ80383.1, Fver_RBQ81432.1	Fusvirg8687.t1
OG0008529	FCul_PTD02141.1, FCul_PTD02234.1	FFUJ_03936m.01, FFUJ_06447m.01	FGSG_00114T0, FGSG_08089T0, FGSG_08090T0	Fman_CVK91305.1, Fman_CVK94242.1	Fox_PCD32684.1, Fox_PCD43205.1	FPRN_03441n, FPRN_09589n	FPSE_07517T0, FPSE_07518T0, FPSE_10067T0	RGP62945.1, RGP70196.1, RGP70197.1	Fver_RBQ77415.1, Fver_RBQ79055.1	Fusvirg13454.t1
OG0008530	FCul_PTD02215.1, FCul_PTD08070.1, FCul_PTD11577.1	FFUJ_02347m.01, FFUJ_06524m.01	FGSG_03152T0, FGSG_11715T0, FGSG_13435T0	Fman_CVK91421.1, Fman_CVL06095.1, Fman_CVL08171.1	Fox_PCD32621.1	FPRN_03908n, FPRN_09666n	FPSE_02072T0	RGP58960.1, RGP67597.1	Fver_RBQ67970.1, Fver_RBQ69102.1, Fver_RBQ79689.1	Fusvirg12216.t1
OG0008532	FCul_PTD02929.1	FFUJ_07088m.01	FGSG_10357T0	Fman_CVK92318.1	Fox_PCD34981.1	FPRN_07399n	FPSE_01212T0	RGP64791.1	Fver_RBQ67560.1	Fusvirg11382.t1, Fusvirg11383.t1
OG0008533	FCul_PTD03336.1	FFUJ_07160m.01	FGSG_10287T0	Fman_CVK92401.1		FPRN_07473n, FPRN_07474n	FPSE_12388T0	RGP64773.1	Fver_RBQ76332.1	Fusvirg3981.t1
OG0008535	FCul_PTD04063.1, FCul_PTD06186.1	FFUJ_10784m.01, FFUJ_13063m.01	FGSG_05926T0, FGSG_11654T0	Fman_CVK87536.1, Fman_CVK95702.1	Fox_PCD26740.1, Fox_PCD41333.1	FPRN_05604n, FPRN_13692n	FPSE_03054T0		Fver_RBQ68150.1, Fver_RBQ81644.1	Fusvirg11656.t1, Fusvirg14375.t1
OG0008536	FCul_PTD04896.1	FFUJ_12819m.01, FFUJ_12820m.01	FGSG_05800T0	Fman_CVK87787.1, Fman_CVL06856.1	Fox_PCD25328.1, Fox_PCD41199.1, Fox_PCD41200.1	FPRN_05461n	FPSE_03229T0	RGP68832.1	Fver_RBQ69359.1, Fver_RBQ69414.1	Fusvirg9928.t1
OG0008538	FCul_PTD05261.1	FFUJ_13325m.01	FGSG_06128T0	Fman_CVK87066.1	Fox_PCD21505.1, Fox_PCD41601.1	FPRN_05867n	FPSE_00886T0	RGP73011.1	Fver_RBQ75287.1	Fusvirg4109.t1
OG0008540	FCul_PTD05456.1	FFUJ_09222m.01	FGSG_04710T0	Fman_CVK92150.1, Fman_CVL00441.1, Fman_CVL05039.1	Fox_PCD29524.1, Fox_PCD34875.1	FPRN_13047n	FPSE_10819T0	RGP66703.1	Fver_RBQ69659.1
OG0008542	FCul_PTD06209.1	FFUJ_00079m.01	FGSG_00099T0	Fman_CVK85078.1	Fox_PCD46574.1	FPRN_01996n	FPSE_10087T0	RGP62976.1	Fver_RBQ78589.1	Fusvirg14457.t1
OG0008543	FCul_PTD06238.1	FFUJ_08917m.01, FFUJ_12061m.01, FFUJ_12486m.01	FGSG_04941T0, FGSG_11400T0	Fman_CVK97652.1, Fman_CVL00708.1, Fman_CVL03446.1	Fox_PCD23219.1, Fox_PCD25008.1, Fox_PCD30582.1, Fox_PCD30583.1	FPRN_10077n, FPRN_11605n, FPRN_14987n	FPSE_11014T0	RGP63897.1, RGP75769.1	Fver_RBQ77171.1, Fver_RBQ81077.1	Fusvirg12501.t1
OG0008545	FCul_PTD06619.1	FFUJ_10137m.01	FGSG_04643T0	Fman_CVK97994.1	Fox_PCD28701.1	FPRN_12136n	FPSE_08104T0	RGP64281.1	Fver_RBQ73745.1
OG0008546	FCul_PTD06762.1	FFUJ_00059m.01	FGSG_04659T0	Fman_CVK85099.1	Fox_PCD46601.1	FPRN_02012n	FPSE_08143T0	RGP64249.1	Fver_RBQ78611.1	Fusvirg12167.t1
OG0008548	FCul_PTD07181.1, FCul_PTD10669.1	FFUJ_11913m.01, FFUJ_12334m.01	FGSG_02209T0, FGSG_03010T0, FGSG_06446T0	Fman_CVK97424.1, Fman_CVL03676.1, Fman_CVL09266.1	Fox_PCD23338.1, Fox_PCD42389.1	FPRN_11471n, FPRN_14838n	FPSE_00222T0, FPSE_02226T0, FPSE_10098T0	RGP60783.1, RGP71319.1, RGP71906.1	Fver_RBQ75693.1, Fver_RBQ80916.1	Fusvirg12327.t1, Fusvirg14871.t1
OG0008550	FCul_PTD07415.1	FFUJ_11854m.01	FGSG_02986T0	Fman_CVL03780.1	Fox_PCD21184.1, Fox_PCD23402.1	FPRN_14778n	FPSE_02254T0	RGP71931.1	Fver_RBQ80972.1	Fusvirg13667.t1
OG0008553	FCul_PTD07582.1	FFUJ_11753m.01	FGSG_02952T0	Fman_CVL03969.1	Fox_PCD23527.1	FPRN_14670n	FPSE_06746T0	RGP71972.1	Fver_RBQ73646.1	Fusvirg12450.t1
OG0008558	FCul_PTD08601.1	FFUJ_08215m.01	FGSG_10962T0	Fman_CVL05424.1	Fox_PCD31307.1	FPRN_10782n	FPSE_10971T0	RGP69466.1	Fver_RBQ65476.1	Fusvirg3136.t1
OG0008560	FCul_PTD08840.1	FFUJ_08162m.01	FGSG_11047T0	Fman_CVL05338.1	Fox_PCD31355.1	FPRN_10835n	FPSE_02434T0	RGP69512.1	Fver_RBQ81408.1	Fusvirg4593.t1
OG0008563	FCul_PTD09543.1	FFUJ_03462m.01, FFUJ_03463m.01, FFUJ_05712m.01		Fman_CVK88256.1, Fman_CVK90284.1	Fox_PCD33407.1, Fox_PCD38391.1	FPRN_05090n, FPRN_08872n	FPSE_01710T0	RGP71541.1	Fver_RBQ69458.1, Fver_RBQ69992.1	Fusvirg10632.t1, Fusvirg10948.t1, Fusvirg13693.t1, Fusvirg14881.t1, Fusvirg8691.t1, Fusvirg9134.t1
OG0008565	FCul_PTD09704.1	FFUJ_03282m.01	FGSG_06700T0	Fman_CVK88569.1, Fman_CVL09368.1	Fox_PCD38207.1	FPRN_04906n	FPSE_01544T0	RGP75595.1		Fusvirg2815.t1
OG0008566	FCul_PTD10254.1	FFUJ_03411m.01	FGSG_06592T0	Fman_CVK88336.1	Fox_PCD38340.1	FPRN_05038n	FPSE_01661T0	RGP75487.1	Fver_RBQ68272.1
OG0008567	FCul_PTD10659.1	FFUJ_02335m.01	FGSG_07560T0	Fman_CVL06112.1	Fox_PCD37273.1	FPRN_03896n	FPSE_10574T0	RGP73870.1	Fver_RBQ79681.1	Fusvirg10345.t1, Fusvirg4634.t1, Fusvirg7798.t1
OG0008569	FCul_PTD11623.1	FFUJ_00655m.01	FGSG_00939T0	Fman_CVK84369.1	Fox_PCD46028.1, Fox_PCD46029.1	FPRN_01430n	FPSE_01432T0	RGP71483.1	Fver_RBQ70147.1	Fusvirg651.t1
OG0008571	FCul_PTD12144.1, FCul_PTD12413.1	FFUJ_01829m.01, FFUJ_01960m.01, FFUJ_01961m.01, FFUJ_01969m.01	FGSG_01609T0, FGSG_01726T0	Fman_CVL02645.1, Fman_CVL02653.1, Fman_CVL02835.1	Fox_PCD44731.1, Fox_PCD44855.1	FPRN_00147n, FPRN_00155n, FPRN_00156n, FPRN_00273n	FPSE_09994T0, FPSE_11431T0	RGP72523.1, RGP75399.1	Fver_RBQ64500.1, Fver_RBQ65733.1	Fusvirg8379.t1
OG0008572	FCul_PTD13385.1	FFUJ_01726m.01	FGSG_01515T0	Fman_CVL03034.1	Fox_PCD44953.1	FPRN_00378n	FPSE_05018T0	RGP72082.1	Fver_RBQ68501.1	Fusvirg8252.t1
OG0008625	FCul_PTD03548.1	FFUJ_05185m.01	FGSG_05723T0	Fman_CVK99366.1	Fox_PCD44417.1	FPRN_02196n	FPSE_08334T0	RGP68908.1	Fver_RBQ78267.1	Fusvirg7612.t1
OG0008626	FCul_PTD04897.1, FCul_PTD07224.1	FFUJ_06869m.01, FFUJ_10021m.01, FFUJ_12552m.01	FGSG_04597T0	Fman_CVK91966.1, Fman_CVK97720.1, Fman_CVK97721.1, Fman_CVK98170.1	Fox_PCD25073.1, Fox_PCD25074.1, Fox_PCD28781.1, Fox_PCD34767.1	FPRN_07172n, FPRN_11661n, FPRN_12243n		RGP75768.1	Fver_RBQ75445.1, Fver_RBQ76491.1, Fver_RBQ79181.1	Fusvirg1809.t1, Fusvirg5654.t1
OG0008627	FCul_PTD04972.1	FFUJ_13480m.01	FGSG_06247T0	Fman_CVK86821.1	Fox_PCD41759.1	FPRN_06026n	FPSE_00960T0	RGP64139.1	Fver_RBQ68839.1	Fusvirg2065.t1
OG0008628	FCul_PTD05075.1, FCul_PTD06210.1, FCul_PTD07731.1, FCul_PTD08945.1	FFUJ_09344m.01	FGSG_03907T0, FGSG_04816T0, FGSG_11201T0, FGSG_11675T0	Fman_CVL04900.1	Fox_PCD29470.1	FPRN_12922n	FPSE_02813T0, FPSE_04061T0, FPSE_05368T0, FPSE_10088T0	RGP58693.1, RGP62637.1, RGP71798.1, RGP74732.1	Fver_RBQ73817.1, Fver_RBQ74162.1	Fusvirg12989.t1
OG0008629	FCul_PTD06485.1	FFUJ_03571m.01, FFUJ_03572m.01, FFUJ_06467m.01, FFUJ_09146m.01	FGSG_04489T0, FGSG_04490T0	Fman_CVK85867.1, Fman_CVK85868.1, Fman_CVK91323.1, Fman_CVL00324.1, Fman_CVL00325.1	Fox_PCD30352.1, Fox_PCD30353.1, Fox_PCD38310.1	FPRN_06772n, FPRN_09606n, FPRN_09862n, FPRN_09863n	FPSE_08273T0	RGP70058.1	Fver_RBQ69490.1, Fver_RBQ77428.1
OG0008632	FCul_PTD07398.1	FFUJ_09337m.01	FGSG_03900T0	Fman_CVL04889.1	Fox_PCD29462.1	FPRN_12929n	FPSE_05375T0	RGP74725.1	Fver_RBQ73810.1
OG0008633	FCul_PTD07431.1	FFUJ_10976m.01	FGSG_03214T0	Fman_CVK95946.1	Fox_PCD26960.1, Fox_PCD29590.1, Fox_PCD32628.1	FPRN_13892n	FPSE_05961T0	RGP67657.1	Fver_RBQ79833.1	Fusvirg13215.t1, Fusvirg7687.t1
OG0008635	FCul_PTD08476.1	FFUJ_14854m.01	FGSG_11250T0	Fman_CVK86111.1	Fox_PCD24881.1	FPRN_06634n	FPSE_02397T0	RGP62623.1	Fver_RBQ79396.1	Fusvirg6328.t1
OG0008639	FCul_PTD09948.1	FFUJ_03042m.01	FGSG_06830T0	Fman_CVK88966.1	Fox_PCD37965.1	FPRN_04669n	FPSE_11836T0	RGP62069.1	Fver_RBQ65837.1	Fusvirg2424.t1
OG0008640	FCul_PTD10112.1	FFUJ_10793m.01, FFUJ_14106m.01	FGSG_12458T0, FGSG_12459T0, FGSG_13214T0	Fman_CVK95719.1	Fox_PCD26748.1	FPRN_13701n	FPSE_10430T0	RGP67761.1	Fver_RBQ74390.1	Fusvirg14573.t1, Fusvirg9926.t1, Fusvirg9927.t1
OG0008644	FCul_PTD11365.1	FFUJ_14037m.01	FGSG_01810T0	Fman_CVK96665.1	Fox_PCD42877.1	FPRN_11023n	FPSE_11343T0	RGP72445.1	Fver_RBQ78530.1	Fusvirg14731.t1
OG0008646	FCul_PTD11612.1	FFUJ_00944m.01	FGSG_00426T0	Fman_CVK83886.1	Fox_PCD45739.1	FPRN_01146n	FPSE_00089T0	RGP61220.1	Fver_RBQ81998.1	Fusvirg927.t1
OG0008650	FCul_PTD13165.1	FFUJ_13847m.01	FGSG_02104T0	Fman_CVK96875.1	Fox_PCD42719.1	FPRN_11194n	FPSE_00528T0	RGP65745.1	Fver_RBQ66716.1	Fusvirg10062.t1, Fusvirg5544.t1
OG0008656		FFUJ_08957m.01	FGSG_13496T0	Fman_CVL00645.1	Fox_PCD30545.1	FPRN_10038n	FPSE_07108T0	RGP68978.1	Fver_RBQ80202.1	Fusvirg11148.t1
OG0008709	FCul_PTD01940.1, FCul_PTD06296.1	FFUJ_04042m.01		Fman_CVK94062.1	Fox_PCD43302.1	FPRN_03335n	FPSE_05053T0	RGP66925.1	Fver_RBQ70626.1	Fusvirg172.t1, Fusvirg173.t1
OG0008713	FCul_PTD03309.1	FFUJ_00026m.01	FGSG_10583T0	Fman_CVK85132.1	Fox_PCD46641.1	FPRN_02047n	FPSE_00739T0	RGP60871.1	Fver_RBQ65991.1
OG0008714	FCul_PTD03576.1, FCul_PTD03740.1	FFUJ_09032m.01, FFUJ_13914m.01, FFUJ_13921m.01, FFUJ_13944m.01	FGSG_04961T0	Fman_CVK96771.1	Fox_PCD30468.1, Fox_PCD30476.1, Fox_PCD30477.1, Fox_PCD30481.1	FPRN_09956n, FPRN_09967n, FPRN_09970n, FPRN_11111n	FPSE_03920T0, FPSE_10700T0, FPSE_12395T0		Fver_RBQ80146.1	Fusvirg14875.t1, Fusvirg5498.t1
OG0008717	FCul_PTD05686.1, FCul_PTD08287.1	FFUJ_03612m.01, FFUJ_11022m.01	FGSG_04842T0, FGSG_10607T0, FGSG_12492T0, FGSG_12493T0	Fman_CVK95980.1, Fman_CVL08419.1	Fox_PCD26994.1, Fox_PCD38531.1	FPRN_05237n, FPRN_13928n	FPSE_04016T0, FPSE_05990T0	RGP67632.1, RGP71754.1	Fver_RBQ74228.1, Fver_RBQ77726.1	Fusvirg11194.t1
OG0008719	FCul_PTD06553.1	FFUJ_10504m.01, FFUJ_10576m.01	FGSG_03581T0	Fman_CVK95206.1, Fman_CVK95328.1	Fox_PCD26453.1, Fox_PCD26525.1	FPRN_13406n, FPRN_13477n	FPSE_12410T0	RGP67131.1	Fver_RBQ70327.1, Fver_RBQ71841.1	Fusvirg4647.t1, Fusvirg8710.t1
OG0008720	FCul_PTD06672.1, FCul_PTD08907.1	FFUJ_10344m.01, FFUJ_11989m.01	FGSG_03505T0, FGSG_13827T0	Fman_CVK94931.1	Fox_PCD26275.1, Fox_PCD42930.1	FPRN_11750n, FPRN_13237n	FPSE_10664T0	RGP62605.1, RGP73694.1	Fver_RBQ74900.1, Fver_RBQ81867.1
OG0008721	FCul_PTD06847.1, FCul_PTD08108.1	FFUJ_11482m.01, FFUJ_11559m.01	FGSG_03400T0, FGSG_03829T0	Fman_CVL04206.1, Fman_CVL08801.1	Fox_PCD21819.1, Fox_PCD22324.1, Fox_PCD23692.1, Fox_PCD23797.1	FPRN_14403n, FPRN_14480n	FPSE_06655T0, FPSE_10620T0	RGP70974.1, RGP74656.1	Fver_RBQ70086.1, Fver_RBQ73668.1	Fusvirg10239.t1, Fusvirg12859.t1
OG0008722	FCul_PTD07059.1, FCul_PTD07270.1	FFUJ_10329m.01, FFUJ_11553m.01	FGSG_03378T0, FGSG_03518T0	Fman_CVK94907.1, Fman_CVL04212.1	Fox_PCD23698.1, Fox_PCD26261.1	FPRN_13223n, FPRN_14474n	FPSE_04711T0, FPSE_12179T0	RGP67075.1, RGP70992.1, RGP73708.1	Fver_RBQ73673.1, Fver_RBQ74912.1	Fusvirg12306.t1, Fusvirg27.t1
OG0008723	FCul_PTD07438.1	FFUJ_10561m.01	FGSG_03594T0	Fman_CVK95302.1	Fox_PCD26512.1, Fox_PCD26513.1	FPRN_13463n	FPSE_05494T0	RGP67143.1	Fver_RBQ70339.1	Fusvirg13748.t1
OG0008724	FCul_PTD08163.1	FFUJ_05518m.01	FGSG_02823T0	Fman_CVK98627.1	Fox_PCD33611.1	FPRN_08685n	FPSE_05568T0	RGP65393.1	Fver_RBQ78632.1	Fusvirg12070.t1
OG0008726	FCul_PTD09436.1	FFUJ_02871m.01	FGSG_06987T0	Fman_CVK89248.1	Fox_PCD37787.1	FPRN_04496n	FPSE_04731T0	RGP63644.1	Fver_RBQ80244.1	Fusvirg2266.t1
OG0008729	FCul_PTD11101.1	FFUJ_07722m.01	FGSG_02690T0	Fman_CVL01646.1	Fox_PCD35631.1, Fox_PCD35632.1	FPRN_08040n	FPSE_00397T0	RGP62367.1	Fver_RBQ66966.1	Fusvirg6675.t1
OG0008732	FCul_PTD12080.1	FFUJ_01619m.01	FGSG_01414T0	Fman_CVL03217.1	Fox_PCD45062.1	FPRN_00483n	FPSE_08542T0	RGP72757.1	Fver_RBQ69139.1	Fusvirg8125.t1
OG0008733	FCul_PTD13474.1	FFUJ_01302m.01	FGSG_11905T0	Fman_CVK83302.1	Fox_PCD45392.1	FPRN_00801n	FPSE_09071T0	RGP64523.1	Fver_RBQ80732.1	Fusvirg1301.t1
OG0008809	FCul_PTD04536.1	FFUJ_03774m.01	FGSG_04772T0	Fman_CVK94502.1	Fox_PCD43075.1	FPRN_03593n	FPSE_07780T0	RGP63776.1	Fver_RBQ75718.1	Fusvirg13933.t1
OG0008816	FCul_PTD07069.1	FFUJ_10611m.01	FGSG_03645T0	Fman_CVK95387.1	Fox_PCD26559.1	FPRN_13513n	FPSE_01890T0	RGP65253.1	Fver_RBQ72750.1	Fusvirg12274.t1
OG0008817	FCul_PTD07113.1, FCul_PTD07115.1	FFUJ_10773m.01	FGSG_03338T0, FGSG_03339T0	Fman_CVK95682.1	Fox_PCD26729.1	FPRN_13681n	FPSE_04669T0, FPSE_07498T0	RGP71038.1, RGP71039.1	Fver_RBQ66396.1	Fusvirg9904.t1
OG0008818	FCul_PTD07118.1	FFUJ_12019m.01	FGSG_03341T0	Fman_CVL03532.1	Fox_PCD23241.1	FPRN_14946n	FPSE_04672T0	RGP71036.1	Fver_RBQ71278.1
OG0008819	FCul_PTD07191.1	FFUJ_11386m.01	FGSG_03800T0	Fman_CVL07644.1	Fox_PCD23837.1, Fox_PCD23838.1, Fox_PCD33736.1	FPRN_14299n	FPSE_04576T0, FPSE_10340T0	RGP74629.1	Fver_RBQ77357.1	Fusvirg95.t1
OG0008820	FCul_PTD07269.1	FFUJ_10330m.01	FGSG_03517T0	Fman_CVK94908.1	Fox_PCD26262.1	FPRN_13224n	FPSE_12180T0	RGP73707.1	Fver_RBQ74911.1
OG0008823	FCul_PTD08301.1	FFUJ_09899m.01	FGSG_04430T0	Fman_CVK98371.1	Fox_PCD28905.1	FPRN_12364n	FPSE_09939T0	RGP73601.1	Fver_RBQ71131.1	Fusvirg7830.t1
OG0008826	FCul_PTD08770.1		FGSG_11127T0	Fman_CVK85774.1	Fox_PCD24679.1	FPRN_06836n	FPSE_02890T0	RGP69610.1	Fver_RBQ76983.1	Fusvirg10644.t1
OG0008827	FCul_PTD09677.1	FFUJ_03527m.01	FGSG_06483T0	Fman_CVK88193.1	Fox_PCD38454.1, Fox_PCD41097.1	FPRN_05153n	FPSE_10138T0	RGP76004.1	Fver_RBQ77677.1	Fusvirg3093.t1
OG0008828	FCul_PTD09859.1	FFUJ_13719m.01	FGSG_07919T0		Fox_PCD42003.1	FPRN_06268n	FPSE_04456T0	RGP74209.1	Fver_RBQ71020.1	Fusvirg8919.t1
OG0008829	FCul_PTD09963.1	FFUJ_02315m.01	FGSG_07571T0	Fman_CVL06131.1	Fox_PCD37252.1	FPRN_03876n	FPSE_08025T0	RGP73881.1	Fver_RBQ79669.1	Fusvirg4644.t1
OG0008835	FCul_PTD13006.1	FFUJ_13804m.01	FGSG_02066T0	Fman_CVK96940.1	Fox_PCD42677.1	FPRN_11235n	FPSE_05157T0	RGP65780.1	Fver_RBQ78810.1	Fusvirg5590.t1
OG0008848		FFUJ_09618m.01	FGSG_04172T0	Fman_CVL04498.1	Fox_PCD29190.1	FPRN_12647n	FPSE_12137T0	RGP67238.1	Fver_RBQ72651.1	Fusvirg9016.t1
OG0008900	FCul_PTD01482.1	FFUJ_04015m.01	FGSG_09358T0	Fman_CVK94114.1	Fox_PCD43274.1	FPRN_03363n	FPSE_05068T0	RGP66912.1	Fver_RBQ70606.1	Fusvirg6046.t1
OG0008912	FCul_PTD06252.1	FFUJ_14302m.01	FGSG_11439T0	Fman_CVL02212.1	Fox_PCD36049.1	FPRN_08528n	FPSE_03282T0	RGP62922.1	Fver_RBQ77984.1
OG0008913	FCul_PTD06497.1	FFUJ_10438m.01	FGSG_12425T0	Fman_CVK95094.1	Fox_PCD26383.1	FPRN_13340n	FPSE_10265T0	RGP70902.1	Fver_RBQ71911.1	Fusvirg10323.t1, Fusvirg13689.t1
OG0008914	FCul_PTD06575.1	FFUJ_10084m.01	FGSG_04612T0	Fman_CVK98079.1	Fox_PCD28737.1	FPRN_12184n	FPSE_07755T0	RGP64303.1	Fver_RBQ71347.1	Fusvirg7656.t1
OG0008916	FCul_PTD06880.1, FCul_PTD11880.1, FCul_PTD13365.1	FFUJ_00221m.01	FGSG_00154T0, FGSG_11693T0, FGSG_13835T0	Fman_CVK84925.1, Fman_CVK84926.1	Fox_PCD46443.1, Fox_PCD46444.1	FPRN_01848n	FPSE_02806T0, FPSE_06893T0, FPSE_06905T0	RGP66271.1	Fver_RBQ73128.1	Fusvirg13067.t1, Fusvirg9701.t1, Fusvirg9703.t1
OG0008918	FCul_PTD07537.1	FFUJ_00031m.01, FFUJ_09523m.01	FGSG_12311T0	Fman_CVL04624.1	Fox_PCD29288.1	FPRN_02042n, FPRN_12742n	FPSE_00099T0	RGP61451.1	Fver_RBQ72777.1
OG0008919	FCul_PTD07780.1	FFUJ_11615m.01	FGSG_12436T0	Fman_CVL04145.1	Fox_PCD23672.1	FPRN_14534n	FPSE_08380T0	RGP65257.1, RGP70950.1	Fver_RBQ71514.1	Fusvirg10188.t1
OG0008924	FCul_PTD08319.1	FFUJ_11423m.01	FGSG_03847T0	Fman_CVL07680.1	Fox_PCD23888.1	FPRN_14339n	FPSE_06634T0	RGP74671.1	Fver_RBQ75374.1	Fusvirg10266.t1
OG0008927	FCul_PTD09773.1	FFUJ_14518m.01	FGSG_07903T0	Fman_CVK86552.1	Fox_PCD42026.1, Fox_PCD42027.1	FPRN_06293n	FPSE_04439T0	RGP74193.1	Fver_RBQ75075.1	Fusvirg1759.t1
OG0008928	FCul_PTD10013.1		FGSG_07593T0	Fman_CVK87939.1	Fox_PCD41114.1	FPRN_05373n	FPSE_08039T0	RGP73894.1	Fver_RBQ78722.1	Fusvirg11584.t1, Fusvirg13843.t1
OG0008938		FFUJ_01125m.01	FGSG_00603T0	Fman_CVK83582.1	Fox_PCD45561.1	FPRN_00970n	FPSE_04600T0	RGP70614.1	Fver_RBQ66330.1	Fusvirg1143.t1
OG0009008	FCul_PTD01484.1	FFUJ_04019m.01, FFUJ_04020m.01	FGSG_02438T0, FGSG_09356T0	Fman_CVK94105.1, Fman_CVK94107.1	Fox_PCD43279.1, Fox_PCD43280.1	FPRN_03358n, FPRN_03359n	FPSE_01968T0, FPSE_05066T0	RGP61598.1, RGP66914.1	Fver_RBQ70609.1, Fver_RBQ70610.1	Fusvirg183.t1, Fusvirg6187.t1
OG0009009	FCul_PTD01895.1	FFUJ_04466m.01	FGSG_09596T0	Fman_CVK93530.1	Fox_PCD43711.1	FPRN_02925n	FPSE_05874T0		Fver_RBQ76076.1	Fusvirg6985.t1
OG0009010	FCul_PTD02282.1	FFUJ_00321m.01	FGSG_09055T0	Fman_CVK84831.1	Fox_PCD46351.1	FPRN_01758n	FPSE_07337T0	RGP60996.1	Fver_RBQ76606.1	Fusvirg14090.t1
OG0009011	FCul_PTD02447.1	FFUJ_05272m.01	FGSG_11557T0	Fman_CVK99267.1	Fox_PCD44487.1	FPRN_02120n	FPSE_08184T0	RGP75982.1		Fusvirg13358.t1
OG0009014	FCul_PTD03385.1	FFUJ_07364m.01	FGSG_13700T0	Fman_CVK92649.1	Fox_PCD35268.1	FPRN_07685n	FPSE_00472T0	RGP72249.1	Fver_RBQ65096.1	Fusvirg3908.t1
OG0009015	FCul_PTD04138.1, FCul_PTD04682.1, FCul_PTD04849.1	FFUJ_05241m.01, FFUJ_05253m.01, FFUJ_05254m.01, FFUJ_05274m.01	FGSG_05759T0	Fman_CVK99248.1, Fman_CVK99299.1		FPRN_02109n, FPRN_02138n	FPSE_04488T0	RGP68875.1	Fver_RBQ78398.1, Fver_RBQ80024.1, Fver_RBQ80029.1	Fusvirg12236.t1
OG0009020	FCul_PTD05687.1, FCul_PTD12293.1	FFUJ_03548m.01	FGSG_02269T0, FGSG_04841T0	Fman_CVK85724.1, Fman_CVL08303.1	Fox_PCD38469.1	FPRN_05173n, FPRN_06868n, FPRN_06869n	FPSE_00288T0, FPSE_04015T0	RGP66020.1, RGP71753.1	Fver_RBQ77007.1	Fusvirg13234.t1, Fusvirg13265.t1, Fusvirg13485.t1
OG0009022	FCul_PTD06280.1	FFUJ_12730m.01	FGSG_11469T0	Fman_CVL06799.1	Fox_PCD25260.1	FPRN_11836n	FPSE_09343T0	RGP63950.1	Fver_RBQ71924.1	Fusvirg12105.t1
OG0009023	FCul_PTD06601.1	FFUJ_08308m.01	FGSG_03142T0	Fman_CVL05579.1	Fox_PCD31215.1	FPRN_10692n	FPSE_02082T0	RGP62716.1, RGP67587.1	Fver_RBQ70767.1	Fusvirg3247.t1
OG0009024	FCul_PTD06738.1	FFUJ_09646m.01	FGSG_04200T0	Fman_CVL04454.1	Fox_PCD29162.1	FPRN_12618n	FPSE_10404T0	RGP67419.1	Fver_RBQ76537.1	Fusvirg9052.t1
OG0009030	FCul_PTD07783.1	FFUJ_11614m.01	FGSG_03420T0	Fman_CVL04146.1	Fox_PCD23673.1	FPRN_14533n	FPSE_08379T0	RGP70949.1	Fver_RBQ71500.1	Fusvirg10189.t1
OG0009031	FCul_PTD07811.1	FFUJ_10713m.01	FGSG_03727T0	Fman_CVK95573.1	Fox_PCD26668.1	FPRN_13620n	FPSE_06095T0	RGP74555.1, RGP74556.1	Fver_RBQ68781.1	Fusvirg10030.t1, Fusvirg13910.t1
OG0009033	FCul_PTD08198.1	FFUJ_11376m.01	FGSG_03806T0	Fman_CVL07634.1	Fox_PCD23849.1	FPRN_14289n	FPSE_04569T0	RGP74636.1	Fver_RBQ77386.1	Fusvirg11999.t1, Fusvirg9997.t1
OG0009034	FCul_PTD08289.1	FFUJ_11006m.01	FGSG_03182T0	Fman_CVK95965.1	Fox_PCD26978.1	FPRN_13912n	FPSE_05997T0	RGP67625.1	Fver_RBQ79819.1	Fusvirg13279.t1
OG0009042	FCul_PTD10239.1	FFUJ_08096m.01	FGSG_07688T0	Fman_CVL05283.1	Fox_PCD31436.1, Fox_PCD31437.1	FPRN_10895n	FPSE_07059T0	RGP74062.1	Fver_RBQ81447.1
OG0009045	FCul_PTD11030.1	FFUJ_07770m.01, FFUJ_12903m.01	FGSG_02447T0	Fman_CVL01722.1, Fman_CVL06937.1	Fox_PCD35676.1	FPRN_08086n, FPRN_11995n	FPSE_01960T0	RGP61589.1	Fver_RBQ76631.1	Fusvirg14366.t1
OG0009046	FCul_PTD12141.1, FCul_PTD13294.1	FFUJ_01953m.01, FFUJ_01959m.01	FGSG_01718T0, FGSG_01719T0, FGSG_10405T0	Fman_CVL02659.1	Fox_PCD44739.1, Fox_PCD44740.1	FPRN_00158n	FPSE_07418T0, FPSE_11437T0, FPSE_11438T0	RGP60802.1, RGP72525.1	Fver_RBQ65725.1	Fusvirg11550.t1
OG0009049	FCul_PTD13409.1	FFUJ_00445m.01	FGSG_00789T0	Fman_CVK84710.1	Fox_PCD46242.1	FPRN_01642n	FPSE_09225T0	RGP73313.1	Fver_RBQ69055.1	Fusvirg378.t1
OG0009057		FFUJ_07979m.01, FFUJ_07980m.01, FFUJ_07981m.01	FGSG_02642T0	Fman_CVL01997.1, Fman_CVL01998.1, Fman_CVL01999.1	Fox_PCD35888.1, Fox_PCD35889.1, Fox_PCD35890.1	FPRN_08360n, FPRN_08361n, FPRN_08362n	FPSE_00350T0	RGP62323.1	Fver_RBQ70942.1, Fver_RBQ70943.1, Fver_RBQ70944.1	Fusvirg6357.t1
OG0009060		FFUJ_08195m.01	FGSG_13880T0	Fman_CVL05385.1	Fox_PCD31327.1	FPRN_10805n	FPSE_02501T0	RGP69482.1	Fver_RBQ81384.1	Fusvirg3119.t1
OG0009132	FCul_PTD01509.1	FFUJ_04480m.01	FGSG_09608T0	Fman_CVK93516.1	Fox_PCD43726.1	FPRN_02911n	FPSE_05888T0	RGP75277.1	Fver_RBQ68611.1	Fusvirg6969.t1
OG0009136	FCul_PTD02383.1, FCul_PTD07625.1	FFUJ_03637m.01	FGSG_12214T0, FGSG_13515T0	Fman_CVL08455.1	Fox_PCD38558.1	FPRN_05260n	FPSE_07392T0, FPSE_08081T0	RGP66156.1	Fver_RBQ77739.1
OG0009140	FCul_PTD04014.1, FCul_PTD04078.1	FFUJ_13329m.01, FFUJ_13334m.01	FGSG_06136T0	Fman_CVK87051.1, Fman_CVK87056.1	Fox_PCD41606.1, Fox_PCD41611.1, Fox_PCD41612.1	FPRN_05878n, FPRN_05879n	FPSE_00896T0	RGP73016.1	Fver_RBQ65769.1, Fver_RBQ75295.1	Fusvirg1230.t1, Fusvirg6842.t1
OG0009141	FCul_PTD06072.1, FCul_PTD06160.1, FCul_PTD08977.1		FGSG_04891T0, FGSG_11166T0, FGSG_12405T0	Fman_CVK85924.1	Fox_PCD24769.1	FPRN_06741n	FPSE_02848T0	RGP71935.1, RGP75721.1, RGP75722.1	Fver_RBQ70465.1	Fusvirg12495.t1, Fusvirg6108.t1
OG0009142	FCul_PTD06098.1, FCul_PTD08253.1	FFUJ_02248m.01, FFUJ_11872m.01	FGSG_00077T0, FGSG_02997T0	Fman_CVL03754.1, Fman_CVL06228.1	Fox_PCD23387.1, Fox_PCD37195.1	FPRN_03810n, FPRN_14795n	FPSE_02241T0, FPSE_08126T0	RGP71918.1	Fver_RBQ80961.1
OG0009148	FCul_PTD07658.1	FFUJ_10606m.01	FGSG_03641T0	Fman_CVK95381.1	Fox_PCD26554.1	FPRN_13508n	FPSE_01894T0	RGP65258.1	Fver_RBQ72754.1	Fusvirg12978.t1
OG0009149	FCul_PTD07929.1	FFUJ_11306m.01, FFUJ_11446m.01	FGSG_03768T0	Fman_CVL07563.1, Fman_CVL07707.1	Fox_PCD23758.1, Fox_PCD24012.1	FPRN_14221n, FPRN_14367n	FPSE_03478T0	RGP74601.1	Fver_RBQ65340.1, Fver_RBQ75478.1	Fusvirg12362.t1, Fusvirg12363.t1, Fusvirg13695.t1, Fusvirg13696.t1
OG0009150	FCul_PTD08024.1	FFUJ_09820m.01	FGSG_04354T0	Fman_CVK98467.1	Fox_PCD28984.1	FPRN_12443n	FPSE_12087T0	RGP73382.1	Fver_RBQ73917.1	Fusvirg7998.t1
OG0009151	FCul_PTD08219.1	FFUJ_11000m.01	FGSG_03204T0	Fman_CVK95959.1	Fox_PCD26971.1	FPRN_13905n	FPSE_05973T0	RGP67647.1	Fver_RBQ79822.1	Fusvirg8632.t1
OG0009152	FCul_PTD08453.1	FFUJ_14818m.01	FGSG_11262T0	Fman_CVK86167.1	Fox_PCD24917.1	FPRN_06598n	FPSE_02409T0	RGP62575.1	Fver_RBQ76119.1	Fusvirg14691.t1
OG0009154	FCul_PTD09521.1	FFUJ_02876m.01	FGSG_06983T0	Fman_CVK89243.1	Fox_PCD37792.1	FPRN_04501n	FPSE_04737T0	RGP63639.1		Fusvirg2392.t1
OG0009155	FCul_PTD09532.1	FFUJ_06649m.01	FGSG_13172T0	Fman_CVL07935.1	Fox_PCD32486.1	FPRN_09789n	FPSE_08940T0	RGP73927.1	Fver_RBQ65035.1
OG0009157	FCul_PTD10242.1	FFUJ_03674m.01	FGSG_07691T0	Fman_CVL08537.1	Fox_PCD38598.1	FPRN_05295n	FPSE_07062T0	RGP74059.1	Fver_RBQ77766.1
OG0009158	FCul_PTD10247.1	FFUJ_03410m.01	FGSG_06593T0	Fman_CVK88337.1	Fox_PCD38338.1, Fox_PCD38339.1	FPRN_05037n	FPSE_01660T0	RGP75488.1	Fver_RBQ68271.1
OG0009161	FCul_PTD11274.1, FCul_PTD13539.1	FFUJ_10383m.01	FGSG_01754T0, FGSG_01776T0	Fman_CVK94998.1	Fox_PCD26323.1	FPRN_13279n	FPSE_11377T0, FPSE_11399T0	RGP72475.1, RGP72497.1	Fver_RBQ72322.1
OG0009164	FCul_PTD12143.1, FCul_PTD12241.1	FFUJ_00159m.01, FFUJ_01967m.01	FGSG_01727T0, FGSG_01749T0	Fman_CVK85008.1, Fman_CVL02647.1	Fox_PCD44733.1	FPRN_00149n, FPRN_01924n	FPSE_11406T0, FPSE_11430T0	RGP72502.1, RGP72522.1	Fver_RBQ65731.1, Fver_RBQ67930.1	Fusvirg8569.t1
OG0009165	FCul_PTD12602.1	FFUJ_00512m.01	FGSG_00725T0	Fman_CVK84593.1	Fox_PCD46171.1	FPRN_01571n	FPSE_12447T0	RGP73251.1		Fusvirg439.t1
OG0009167	FCul_PTD13326.1	FFUJ_01887m.01	FGSG_01674T0	Fman_CVL02738.1	Fox_PCD44793.1	FPRN_00218n	FPSE_11486T0	RGP69053.1	Fver_RBQ71631.1	Fusvirg8390.t1
OG0009182		FFUJ_08485m.01	FGSG_13932T0	Fman_CVL05885.1	Fox_PCD31024.1	FPRN_10510n	FPSE_01298T0	RGP66630.1	Fver_RBQ66513.1	Fusvirg3477.t1
OG0009266	FCul_PTD01914.1	FFUJ_04063m.01	FGSG_09335T0	Fman_CVK94027.1	Fox_PCD43323.1	FPRN_03314n	FPSE_10224T0	RGP66940.1	Fver_RBQ81203.1
OG0009269	FCul_PTD02614.1	FFUJ_10332m.01, FFUJ_10586m.01	FGSG_10649T0	Fman_CVK94913.1, Fman_CVK95343.1	Fox_PCD26535.1	FPRN_13226n, FPRN_13487n	FPSE_00672T0	RGP69696.1	Fver_RBQ66162.1, Fver_RBQ74909.1, Fver_RBQ79269.1	Fusvirg10915.t1, Fusvirg12101.t1, Fusvirg1652.t1
OG0009271	FCul_PTD03753.1	FFUJ_08874m.01	FGSG_12659T0	Fman_CVL00780.1	Fox_PCD21281.1, Fox_PCD21398.1, Fox_PCD30622.1	FPRN_10120n	FPSE_04857T0	RGP60602.1	Fver_RBQ81108.1
OG0009272	FCul_PTD04011.1	FFUJ_05862m.01	FGSG_08374T0	Fman_CVK90539.1	Fox_PCD33247.1	FPRN_09024n	FPSE_08990T0	RGP71198.1	Fver_RBQ64834.1
OG0009277	FCul_PTD05792.1	FFUJ_03827m.01, FFUJ_03828m.01, FFUJ_03829m.01	FGSG_04932T0	Fman_CVK94419.1, Fman_CVK94420.1, Fman_CVK94422.1	Fox_PCD43111.1, Fox_PCD43112.1, Fox_PCD43113.1	FPRN_03544n, FPRN_03545n, FPRN_03546n	FPSE_03951T0	RGP75755.1	Fver_RBQ64520.1
OG0009278	FCul_PTD06458.1	FFUJ_11251m.01	FGSG_12315T0	Fman_CVL07490.1		FPRN_14167n	FPSE_05198T0	RGP61455.1	Fver_RBQ64969.1	Fusvirg3204.t1
OG0009279	FCul_PTD06931.1	FFUJ_11253m.01	FGSG_03869T0	Fman_CVL07492.1	Fox_PCD20038.1	FPRN_14169n	FPSE_06609T0	RGP74694.1	Fver_RBQ66869.1	Fusvirg10361.t1
OG0009281	FCul_PTD07489.1	FFUJ_10423m.01	FGSG_03455T0	Fman_CVK95071.1	Fox_PCD26368.1	FPRN_13322n	FPSE_10279T0	RGP70915.1	Fver_RBQ71039.1	Fusvirg10329.t1
OG0009284	FCul_PTD08477.1	FFUJ_05409m.01, FFUJ_14853m.01	FGSG_11251T0	Fman_CVK86113.1, Fman_CVK98823.1	Fox_PCD33685.1	FPRN_06633n, FPRN_08575n	FPSE_02398T0	RGP62624.1	Fver_RBQ72548.1, Fver_RBQ79395.1	Fusvirg12164.t1, Fusvirg8857.t1
OG0009285	FCul_PTD08790.1	FFUJ_00203m.01, FFUJ_03901m.01	FGSG_07629T0, FGSG_10972T0	Fman_CVK84944.1, Fman_CVK94297.1	Fox_PCD31430.1, Fox_PCD43176.1, Fox_PCD46459.1	FPRN_01863n	FPSE_08950T0, FPSE_10981T0	RGP63731.1	Fver_RBQ66369.1, Fver_RBQ67178.1	Fusvirg8733.t1
OG0009286	FCul_PTD09012.1	FFUJ_09361m.01	FGSG_11123T0	Fman_CVL04855.1	Fox_PCD29442.1	FPRN_12905n	FPSE_02893T0	RGP69602.1	Fver_RBQ73842.1	Fusvirg12613.t1
OG0009290	FCul_PTD11100.1	FFUJ_07745m.01	FGSG_02687T0	Fman_CVL01684.1	Fox_PCD35653.1	FPRN_08062n	FPSE_00394T0	RGP62364.1	Fver_RBQ69085.1
OG0009404	FCul_PTD04070.1, FCul_PTD10444.1	FFUJ_13560m.01	FGSG_07795T0, FGSG_12905T0	Fman_CVK86738.1	Fox_PCD41837.1	FPRN_06107n	FPSE_01170T0, FPSE_07911T0	RGP58526.1, RGP59210.1, RGP68271.1	Fver_RBQ75161.1	Fusvirg652.t1, Fusvirg8726.t1
OG0009408	FCul_PTD06677.1	FFUJ_14622m.01	FGSG_02909T0	Fman_CVK86463.1, Fman_CVK96655.1	Fox_PCD32502.1, Fox_PCD42133.1, Fox_PCD42890.1	FPRN_06396n, FPRN_11009n	FPSE_06698T0	RGP67945.1	Fver_RBQ70000.1, Fver_RBQ78551.1, Fver_RBQ79584.1	Fusvirg343.t1
OG0009409	FCul_PTD06712.1	FFUJ_10459m.01	FGSG_03433T0	Fman_CVK95129.1	Fox_PCD26403.1	FPRN_13362n		RGP70938.1	Fver_RBQ71892.1	Fusvirg8649.t1
OG0009413	FCul_PTD08074.1	FFUJ_09438m.01	FGSG_04015T0	Fman_CVL04709.1	Fox_PCD29374.1	FPRN_12825n	FPSE_05261T0	RGP59048.1	Fver_RBQ77501.1	Fusvirg9345.t1
OG0009414	FCul_PTD08683.1	FFUJ_03776m.01, FFUJ_11095m.01	FGSG_11225T0	Fman_CVK94499.1, Fman_CVK96076.1	Fox_PCD27049.1	FPRN_03591n, FPRN_14003n	FPSE_08798T0	RGP62608.1	Fver_RBQ75720.1
OG0009415	FCul_PTD08767.1, FCul_PTD08768.1		FGSG_11129T0	Fman_CVK85755.1	Fox_PCD24691.1	FPRN_06848n	FPSE_02888T0	RGP69608.1	Fver_RBQ76990.1	Fusvirg8714.t1
OG0009417	FCul_PTD09026.1	FFUJ_08456m.01	FGSG_10754T0	Fman_CVL05830.1	Fox_PCD31055.1, Fox_PCD31057.1	FPRN_10539n	FPSE_01326T0	RGP66657.1	Fver_RBQ64913.1, Fver_RBQ64914.1	Fusvirg3442.t1, Fusvirg3445.t1, Fusvirg3446.t1
OG0009422	FCul_PTD13240.1	FFUJ_14325m.01	FGSG_02355T0	Fman_CVL02172.1	Fox_PCD36023.1	FPRN_08503n	FPSE_03766T0	RGP66100.1	Fver_RBQ77966.1	Fusvirg11846.t1
OG0009534	FCul_PTD01479.1	FFUJ_04024m.01, FFUJ_10829m.01	FGSG_13568T0, FGSG_13951T0	Fman_CVK94097.1	Fox_PCD26794.1		FPSE_05063T0	RGP66916.1	Fver_RBQ70614.1	Fusvirg12968.t1, Fusvirg13593.t1
OG0009535	FCul_PTD01503.1, FCul_PTD09343.1	FFUJ_11066m.01	FGSG_13181T0	Fman_CVK96010.1	Fox_PCD27028.1	FPRN_13974n	FPSE_07042T0, FPSE_10498T0	RGP59355.1, RGP74078.1	Fver_RBQ74203.1
OG0009537	FCul_PTD02128.1	FFUJ_06525m.01	FGSG_08142T0	Fman_CVK91423.1	Fox_PCD32620.1	FPRN_09667n	FPSE_05464T0	RGP70265.1	Fver_RBQ67969.1
OG0009539	FCul_PTD02341.1	FFUJ_08993m.01	FGSG_08972T0	Fman_CVL00577.1	Fox_PCD30511.1	FPRN_10002n	FPSE_07133T0	RGP68999.1	Fver_RBQ80174.1	Fusvirg11101.t1
OG0009544	FCul_PTD04622.1	FFUJ_02039m.01, FFUJ_13968m.01	FGSG_00131T0, FGSG_05947T0	Fman_CVK96747.1	Fox_PCD42833.1	FPRN_00078n, FPRN_11054n	FPSE_03033T0	RGP62816.1, RGP62908.1	Fver_RBQ78482.1, Fver_RBQ79255.1	Fusvirg12896.t1
OG0009547	FCul_PTD05387.1, FCul_PTD05388.1	FFUJ_05294m.01	FGSG_12810T0, FGSG_12811T0	Fman_CVK99211.1	Fox_PCD44512.1, Fox_PCD44513.1	FPRN_02090n	FPSE_04510T0	RGP68854.1	Fver_RBQ74557.1, Fver_RBQ74558.1	Fusvirg12248.t1
OG0009548	FCul_PTD06247.1	FFUJ_12599m.01	FGSG_11374T0	Fman_CVL06594.1	Fox_PCD25129.1	FPRN_11708n	FPSE_02908T0	RGP58938.1	Fver_RBQ75765.1	Fusvirg12988.t1
OG0009551	FCul_PTD06482.1	FFUJ_09979m.01	FGSG_04492T0	Fman_CVK98245.1	Fox_PCD28827.1	FPRN_12283n	FPSE_08270T0	RGP70056.1	Fver_RBQ79207.1	Fusvirg7786.t1
OG0009554	FCul_PTD07090.1	FFUJ_11015m.01	FGSG_03169T0	Fman_CVK95973.1	Fox_PCD26988.1	FPRN_13921n	FPSE_02058T0	RGP67611.1	Fver_RBQ74234.1	Fusvirg14675.t1, Fusvirg5485.t1, Fusvirg9730.t1
OG0009556	FCul_PTD07312.1	FFUJ_11969m.01	FGSG_03044T0	Fman_CVK85642.1, Fman_CVL03598.1	Fox_PCD23282.1, Fox_PCD24624.1	FPRN_06913n, FPRN_14895n	FPSE_02185T0	RGP69152.1	Fver_RBQ81022.1	Fusvirg13007.t1, Fusvirg6623.t1, Fusvirg8793.t1
OG0009559	FCul_PTD07958.1	FFUJ_12320m.01	FGSG_03298T0	Fman_CVK97401.1, Fman_CVL07255.1, Fman_CVL09209.1	Fox_PCD42408.1	FPRN_11443n	FPSE_10458T0, FPSE_10459T0	RGP67732.1	Fver_RBQ75711.1
OG0009562	FCul_PTD08688.1, FCul_PTD08748.1	FFUJ_08417m.01	FGSG_10784T0, FGSG_13849T0	Fman_CVL05771.1, Fman_CVL07243.1	Fox_PCD23146.1, Fox_PCD31096.1	FPRN_10578n	FPSE_02876T0, FPSE_08831T0	RGP55779.1, RGP72865.1	Fver_RBQ78925.1
OG0009563	FCul_PTD09345.1	FFUJ_02259m.01	FGSG_07676T0	Fman_CVL06211.1	Fox_PCD37208.1	FPRN_03821n	FPSE_07045T0	RGP74075.1	Fver_RBQ68482.1
OG0009565	FCul_PTD09415.1	FFUJ_12412m.01	FGSG_07833T0	Fman_CVK97541.1	Fox_PCD42311.1	FPRN_11530n	FPSE_09879T0	RGP74115.1	Fver_RBQ72965.1	Fusvirg1630.t1
OG0009569	FCul_PTD10583.1	FFUJ_02377m.01	FGSG_07538T0	Fman_CVL06064.1	Fox_PCD37308.1	FPRN_03941n	FPSE_10300T0	RGP73847.1	Fver_RBQ70999.1	Fusvirg4611.t1
OG0009700	FCul_PTD01551.1	FFUJ_04439m.01	FGSG_09570T0	Fman_CVK93557.1	Fox_PCD43683.1	FPRN_02953n	FPSE_05846T0	RGP75240.1	Fver_RBQ71946.1	Fusvirg7016.t1
OG0009704	FCul_PTD02387.1	FFUJ_07412m.01, FFUJ_11165m.01	FGSG_09096T0	Fman_CVK92722.1, Fman_CVK96200.1	Fox_PCD35318.1	FPRN_07735n	FPSE_07388T0	RGP72166.1	Fver_RBQ66543.1	Fusvirg13020.t1, Fusvirg14044.t1
OG0009707	FCul_PTD03808.1	FFUJ_13050m.01, FFUJ_13066m.01	FGSG_12834T0	Fman_CVK87558.1, Fman_CVK87559.1	Fox_PCD41326.1	FPRN_05591n, FPRN_05608n	FPSE_05773T0	RGP66787.1	Fver_RBQ81631.1	Fusvirg11684.t1, Fusvirg11707.t1
OG0009708	FCul_PTD03972.1	FFUJ_04898m.01	FGSG_05246T0	Fman_CVK99714.1	Fox_PCD44141.1	FPRN_02493n	FPSE_07247T0	RGP76269.1	Fver_RBQ79319.1	Fusvirg7424.t1, Fusvirg7425.t1
OG0009713	FCul_PTD06898.1, FCul_PTD08460.1	FFUJ_11834m.01	FGSG_11273T0, FGSG_12512T0	Fman_CVL03821.1, Fman_CVL03824.1	Fox_PCD23424.1	FPRN_14754n, FPRN_14756n	FPSE_05679T0	RGP62590.1	Fver_RBQ80987.1	Fusvirg14885.t1
OG0009715	FCul_PTD07070.1	FFUJ_10628m.01, FFUJ_11153m.01	FGSG_03653T0	Fman_CVK95427.1, Fman_CVK96187.1	Fox_PCD26575.1	FPRN_13531n, FPRN_14063n	FPSE_01882T0	RGP65244.1	Fver_RBQ74165.1	Fusvirg10022.t1
OG0009716	FCul_PTD07184.1	FFUJ_05466m.01, FFUJ_11926m.01	FGSG_03007T0	Fman_CVK98708.1, Fman_CVL03654.1	Fox_PCD23326.1, Fox_PCD33643.1	FPRN_08634n	FPSE_02230T0	RGP71910.1	Fver_RBQ78673.1, Fver_RBQ80923.1	Fusvirg13426.t1
OG0009718	FCul_PTD07287.1	FFUJ_11045m.01	FGSG_03176T0	Fman_CVK96004.1	Fox_PCD27011.1	FPRN_13952n	FPSE_02052T0	RGP67618.1		Fusvirg13235.t1
OG0009720	FCul_PTD07840.1	FFUJ_09180m.01	FGSG_02902T0	Fman_CVL05119.1	Fox_PCD21181.1, Fox_PCD25964.1, Fox_PCD29611.1, Fox_PCD37000.1	FPRN_13085n	FPSE_06687T0	RGP59487.1	Fver_RBQ69476.1	Fusvirg11687.t1, Fusvirg13997.t1
OG0009721	FCul_PTD07860.1	FFUJ_05275m.01, FFUJ_09619m.01	FGSG_04173T0	Fman_CVK99245.1, Fman_CVL04497.1	Fox_PCD29189.1, Fox_PCD44498.1	FPRN_02108n, FPRN_12646n	FPSE_12138T0	RGP67239.1	Fver_RBQ72652.1
OG0009722	FCul_PTD08082.1	FFUJ_09935m.01	FGSG_04447T0	Fman_CVK98314.1	Fox_PCD28872.1	FPRN_12328n	FPSE_09921T0	RGP60921.1	Fver_RBQ81511.1	Fusvirg7736.t1
OG0009725	FCul_PTD08204.1		FGSG_00128T0, FGSG_03810T0	Fman_CVK87819.1	Fox_PCD41192.1	FPRN_05443n	FPSE_04564T0, FPSE_10054T0	RGP65960.1, RGP74639.1	Fver_RBQ69407.1	Fusvirg14376.t1
OG0009727	FCul_PTD09070.1, FCul_PTD11425.1	FFUJ_00262m.01	FGSG_00199T0, FGSG_11005T0	Fman_CVK84885.1	Fox_PCD46405.1	FPRN_01807n	FPSE_02477T0, FPSE_06943T0	RGP67937.1	Fver_RBQ67866.1	Fusvirg13004.t1, Fusvirg13119.t1
OG0009730	FCul_PTD09459.1	FFUJ_12402m.01, FFUJ_12648m.01	FGSG_07843T0	Fman_CVK97529.1	Fox_PCD42321.1	FPRN_11520n	FPSE_09890T0	RGP74125.1		Fusvirg10228.t1, Fusvirg1653.t1
OG0009731	FCul_PTD11464.1	FFUJ_14575m.01	FGSG_12098T0, FGSG_12099T0	Fman_CVK86496.1	Fox_PCD42086.1	FPRN_06348n	FPSE_00240T0, FPSE_07571T0	RGP71340.1	Fver_RBQ75030.1
OG0009734	FCul_PTD12462.1	FFUJ_00320m.01	FGSG_00230T0	Fman_CVK84832.1	Fox_PCD46352.1	FPRN_01759n	FPSE_06975T0	RGP66305.1	Fver_RBQ76605.1
OG0009735	FCul_PTD12647.1	FFUJ_00369m.01	FGSG_11736T0	Fman_CVK84782.1	Fox_PCD46314.1	FPRN_01712n	FPSE_04345T0	RGP66340.1	Fver_RBQ74711.1
OG0009737	FCul_PTD12985.1	FFUJ_04814m.01	FGSG_02338T0	Fman_CVK99859.1	Fox_PCD44058.1	FPRN_02577n	FPSE_03785T0	RGP66082.1	Fver_RBQ73995.1
OG0009740		FFUJ_01811m.01	FGSG_01599T0	Fman_CVL02866.1	Fox_PCD44871.1, Fox_PCD44872.1	FPRN_00290n	FPSE_04878T0	RGP57757.1, RGP58135.1, RGP58676.1	Fver_RBQ74040.1	Fusvirg8357.t1, Fusvirg8358.t1
OG0009746		FFUJ_02634m.01	FGSG_12664T0	Fman_CVK89640.1	Fox_PCD37546.1	FPRN_04257n	FPSE_04840T0	RGP58859.1, RGP60586.1, RGP65548.1	Fver_RBQ75632.1	Fusvirg1229.t1, Fusvirg6838.t1, Fusvirg6853.t1, Fusvirg6854.t1
OG0009857	FCul_PTD02077.1, FCul_PTD08772.1	FFUJ_06438m.01, FFUJ_10333m.01	FGSG_11134T0	Fman_CVK91294.1	Fox_PCD26266.1	FPRN_09580n	FPSE_02883T0	RGP70222.1	Fver_RBQ77424.1	Fusvirg12917.t1, Fusvirg12924.t1
OG0009858	FCul_PTD02092.1	FFUJ_05419m.01	FGSG_08199T0	Fman_CVK98804.1	Fox_PCD23150.1, Fox_PCD33678.1	FPRN_08584n	FPSE_09610T0	RGP67302.1		Fusvirg21.t1, Fusvirg9881.t1
OG0009860	FCul_PTD02377.1	FFUJ_02196m.01	FGSG_09109T0	Fman_CVL06313.1	Fox_PCD25459.1	FPRN_03762n	FPSE_06779T0	RGP66750.1	Fver_RBQ80374.1
OG0009863	FCul_PTD03866.1	FFUJ_05852m.01	FGSG_08362T0, FGSG_08368T0	Fman_CVK90518.1, Fman_CVK90520.1	Fox_PCD33258.1	FPRN_09014n	FPSE_08977T0, FPSE_08984T0	RGP71203.1	Fver_RBQ70869.1	Fusvirg5335.t1
OG0009871	FCul_PTD06554.1	FFUJ_10505m.01	FGSG_03580T0	Fman_CVK95207.1	Fox_PCD26454.1	FPRN_13407n	FPSE_05640T0	RGP67130.1	Fver_RBQ72598.1	Fusvirg9845.t1
OG0009872	FCul_PTD06984.1	FFUJ_12876m.01	FGSG_03304T0	Fman_CVL06916.1	Fox_PCD25383.1, Fox_PCD34730.1	FPRN_11971n	FPSE_10451T0	RGP67738.1	Fver_RBQ78847.1
OG0009875	FCul_PTD07843.1, FCul_PTD07844.1	FFUJ_09209m.01	FGSG_12557T0	Fman_CVL05064.1	Fox_PCD29517.1	FPRN_13059n	FPSE_06685T0	RGP59490.1, RGP59491.1	Fver_RBQ69199.1	Fusvirg11935.t1, Fusvirg8529.t1
OG0009878	FCul_PTD08143.1	FFUJ_10633m.01	FGSG_03678T0	Fman_CVK95436.1	Fox_PCD26580.1	FPRN_13536n	FPSE_01855T0	RGP59679.1	Fver_RBQ72735.1	Fusvirg10406.t1
OG0009880	FCul_PTD08419.1	FFUJ_10981m.01	FGSG_03220T0	Fman_CVK95941.1	Fox_PCD26955.1	FPRN_13887n	FPSE_05954T0	RGP67663.1	Fver_RBQ79936.1	Fusvirg13497.t1
OG0009883	FCul_PTD09150.1	FFUJ_02791m.01	FGSG_07061T0	Fman_CVK89380.1	Fox_PCD37707.1	FPRN_04417n	FPSE_02723T0	RGP61937.1	Fver_RBQ65401.1	Fusvirg2297.t1
OG0009884	FCul_PTD09353.1	FFUJ_02415m.01	FGSG_07507T0	Fman_CVL06027.1	Fox_PCD37345.1	FPRN_03977n	FPSE_11139T0	RGP73816.1	Fver_RBQ75563.1	Fusvirg4552.t1
OG0009885	FCul_PTD09800.1	FFUJ_03361m.01	FGSG_06629T0, FGSG_12951T0	Fman_CVK88423.1	Fox_PCD38291.1	FPRN_04986n	FPSE_01617T0	RGP75526.1	Fver_RBQ72093.1	Fusvirg2898.t1
OG0009886	FCul_PTD10457.1	FFUJ_02266m.01	FGSG_07613T0	Fman_CVL06197.1	Fox_PCD37211.1	FPRN_03828n	FPSE_08068T0	RGP73923.1	Fver_RBQ79651.1
OG0009887	FCul_PTD10482.1	FFUJ_08191m.01, FFUJ_13714m.01	FGSG_13248T0	Fman_CVK86581.1	Fox_PCD41997.1, Fox_PCD41998.1	FPRN_06264n	FPSE_04460T0	RGP74215.1	Fver_RBQ77828.1, Fver_RBQ81386.1	Fusvirg1810.t1
OG0009889	FCul_PTD11031.1	FFUJ_07765m.01	FGSG_02442T0	Fman_CVL01713.1	Fox_PCD35671.1	FPRN_08081n		RGP61594.1	Fver_RBQ69099.1	Fusvirg8940.t1
OG0009892	FCul_PTD12412.1	FFUJ_01826m.01, FFUJ_01828m.01	FGSG_01608T0	Fman_CVL02836.1, Fman_CVL02840.1	Fox_PCD44857.1	FPRN_00274n, FPRN_00276n	FPSE_09995T0	RGP75398.1	Fver_RBQ67139.1, Fver_RBQ67140.1
OG0009893	FCul_PTD12455.1	FFUJ_00323m.01	FGSG_00233T0, FGSG_11722T0	Fman_CVK84829.1	Fox_PCD46349.1	FPRN_01756n	FPSE_06981T0	RGP66312.1	Fver_RBQ76607.1
OG0009894	FCul_PTD12667.1	FFUJ_13966m.01	FGSG_01595T0, FGSG_04521T0	Fman_CVK96749.1	Fox_PCD42834.1	FPRN_11052n	FPSE_03725T0, FPSE_10983T0		Fver_RBQ73396.1, Fver_RBQ78481.1	Fusvirg11855.t1, Fusvirg11856.t1
OG0009895	FCul_PTD13096.1	FFUJ_01900m.01	FGSG_01660T0	Fman_CVL02716.1	Fox_PCD38642.1, Fox_PCD44804.1	FPRN_00205n	FPSE_11500T0	RGP69041.1	Fver_RBQ69511.1	Fusvirg8391.t1
OG0010042	FCul_PTD01976.1	FFUJ_04396m.01	FGSG_09529T0	Fman_CVK85772.1, Fman_CVK93600.1	Fox_PCD43639.1	FPRN_02997n	FPSE_03338T0	RGP75199.1	Fver_RBQ76984.1, Fver_RBQ80519.1	Fusvirg8674.t1
OG0010043	FCul_PTD02080.1, FCul_PTD03766.1	FFUJ_05216m.01	FGSG_06238T0, FGSG_11578T0	Fman_CVK99334.1	Fox_PCD44449.1	FPRN_02165n	FPSE_00951T0		Fver_RBQ78239.1	Fusvirg9123.t1
OG0010045	FCul_PTD02655.1	FFUJ_14764m.01	FGSG_10606T0	Fman_CVK86266.1	Fox_PCD24978.1	FPRN_06535n	FPSE_00716T0	RGP64954.1	Fver_RBQ79485.1
OG0010047	FCul_PTD03396.1	FFUJ_06967m.01	FGSG_10491T0	Fman_CVK92125.1	Fox_PCD34862.1	FPRN_07273n	FPSE_09787T0	RGP70147.1	Fver_RBQ66095.1	Fusvirg120.t1
OG0010049	FCul_PTD03802.1	FFUJ_13111m.01	FGSG_05885T0	Fman_CVK87451.1	Fox_PCD41388.1	FPRN_05654n	FPSE_12253T0		Fver_RBQ75760.1	Fusvirg11609.t1, Fusvirg6001.t1
OG0010050	FCul_PTD04132.1	FFUJ_05807m.01, FFUJ_07941m.01	FGSG_08323T0	Fman_CVK90444.1, Fman_CVL01959.1	Fox_PCD33309.1	FPRN_08968n	FPSE_09484T0	RGP59888.1	Fver_RBQ65099.1	Fusvirg5403.t1
OG0010051	FCul_PTD04498.1	FFUJ_12985m.01	FGSG_05838T0	Fman_CVK87663.1	Fox_PCD41264.1	FPRN_05529n	FPSE_05822T0	RGP68793.1	Fver_RBQ68856.1	Fusvirg11751.t1
OG0010052	FCul_PTD05288.1	FFUJ_06028m.01	FGSG_08482T0	Fman_CVK90808.1	Fox_PCD33089.1	FPRN_09183n	FPSE_04640T0		Fver_RBQ78131.1	Fusvirg5281.t1
OG0010057	FCul_PTD06376.1	FFUJ_06615m.01	FGSG_13943T0	Fman_CVL08045.1	Fox_PCD32542.1	FPRN_09750n	FPSE_09352T0	RGP63961.1	Fver_RBQ71979.1
OG0010060	FCul_PTD06765.1	FFUJ_03707m.01	FGSG_04655T0	Fman_CVK94622.1	Fox_PCD42998.1	FPRN_03667n	FPSE_08139T0	RGP63529.1	Fver_RBQ78070.1	Fusvirg10350.t1
OG0010061	FCul_PTD06774.1	FFUJ_05402m.01	FGSG_02925T0	Fman_CVK98844.1	Fox_PCD33689.1	FPRN_04066n	FPSE_06714T0	RGP71885.1	Fver_RBQ72551.1	Fusvirg13261.t1, Fusvirg13479.t1, Fusvirg13480.t1
OG0010063	FCul_PTD06851.1	FFUJ_11395m.01	FGSG_03792T0	Fman_CVL07653.1	Fox_PCD23828.1	FPRN_14308n	FPSE_04584T0	RGP74623.1	Fver_RBQ77350.1	Fusvirg12381.t1, Fusvirg13457.t1, Fusvirg8921.t1
OG0010064	FCul_PTD06988.1	FFUJ_10390m.01	FGSG_03368T0	Fman_CVK95005.1	Fox_PCD26330.1	FPRN_13284n	FPSE_04699T0	RGP71004.1	Fver_RBQ72317.1
OG0010065	FCul_PTD07285.1	FFUJ_11079m.01	FGSG_03178T0	Fman_CVK96049.1	Fox_PCD27037.1	FPRN_11303n, FPRN_13986n	FPSE_06001T0	RGP67620.1	Fver_RBQ74196.1	Fusvirg8540.t1
OG0010066	FCul_PTD07397.1	FFUJ_09338m.01	FGSG_03901T0	Fman_CVL04891.1	Fox_PCD29463.1, Fox_PCD29464.1	FPRN_12928n	FPSE_05374T0	RGP74726.1	Fver_RBQ73811.1	Fusvirg8713.t1
OG0010067	FCul_PTD07504.1	FFUJ_10403m.01	FGSG_03446T0	Fman_CVK95029.1	Fox_PCD26345.1	FPRN_13300n	FPSE_10288T0	RGP70922.1	Fver_RBQ72355.1, Fver_RBQ75394.1	Fusvirg9700.t1
OG0010068	FCul_PTD07595.1	FFUJ_10941m.01	FGSG_03250T0	Fman_CVK95901.1	Fox_PCD26928.1	FPRN_13849n	FPSE_07631T0	RGP66714.1, RGP67690.1	Fver_RBQ79861.1	Fusvirg96.t1, Fusvirg97.t1
OG0010069	FCul_PTD07707.1	FFUJ_09932m.01	FGSG_04450T0	Fman_CVK98319.1	Fox_PCD28875.1	FPRN_12331n	FPSE_09918T0	RGP60918.1		Fusvirg3047.t1, Fusvirg7740.t1
OG0010071	FCul_PTD07975.1	FFUJ_11563m.01	FGSG_03403T0	Fman_CVL04201.1, Fman_CVL04202.1	Fox_PCD23688.1	FPRN_14484n, FPRN_14485n	FPSE_10617T0	RGP70971.1	Fver_RBQ73665.1
OG0010072	FCul_PTD08200.1	FFUJ_11371m.01	FGSG_03808T0	Fman_CVL07629.1	Fox_PCD23854.1	FPRN_14284n	FPSE_04567T0		Fver_RBQ77369.1	Fusvirg13394.t1
OG0010073	FCul_PTD08293.1	FFUJ_11043m.01	FGSG_03185T0	Fman_CVK96002.1	Fox_PCD27003.1	FPRN_13950n	FPSE_05993T0	RGP67629.1	Fver_RBQ64598.1	Fusvirg13258.t1
OG0010074	FCul_PTD08545.1	FFUJ_14851m.01	FGSG_11254T0	Fman_CVK86116.1	Fox_PCD24883.1	FPRN_06631n	FPSE_02401T0	RGP62602.1	Fver_RBQ79393.1
OG0010075	FCul_PTD08613.1	FFUJ_14030m.01	FGSG_11072T0	Fman_CVK96658.1	Fox_PCD30327.1, Fox_PCD42870.1	FPRN_11030n	FPSE_07462T0	RGP59211.1, RGP69560.1	Fver_RBQ78536.1
OG0010076	FCul_PTD08826.1		FGSG_11063T0	Fman_CVK85685.1	Fox_PCD24603.1	FPRN_06893n	FPSE_02417T0	RGP69549.1	Fver_RBQ76042.1	Fusvirg5626.t1
OG0010077	FCul_PTD09164.1	FFUJ_02495m.01	FGSG_07424T0	Fman_CVK89794.1	Fox_PCD37427.1	FPRN_04130n	FPSE_09387T0	RGP65092.1	Fver_RBQ70533.1	Fusvirg4460.t1
OG0010080	FCul_PTD10026.1	FFUJ_02485m.01	FGSG_07435T0	Fman_CVK89805.1	Fox_PCD21823.1, Fox_PCD22318.1, Fox_PCD37416.1	FPRN_04119n	FPSE_09397T0	RGP65081.1	Fver_RBQ76180.1	Fusvirg4471.t1
OG0010081	FCul_PTD10436.1	FFUJ_06170m.01, FFUJ_07455m.01		Fman_CVK92789.1	Fox_PCD35364.1	FPRN_07777n	FPSE_01511T0, FPSE_06251T0	RGP59373.1	Fver_RBQ67994.1	Fusvirg2416.t1
OG0010082	FCul_PTD10920.1	FFUJ_14731m.01	FGSG_02390T0	Fman_CVK86318.1	Fox_PCD42237.1	FPRN_06502n	FPSE_06857T0	RGP66135.1	Fver_RBQ79511.1
OG0010083	FCul_PTD11696.1	FFUJ_00829m.01	FGSG_00326T0	Fman_CVK84080.1	Fox_PCD45854.1, Fox_PCD45855.1	FPRN_01261n	FPSE_07685T0	RGP70405.1	Fver_RBQ74510.1, Fver_RBQ74518.1, Fver_RBQ74519.1
OG0010084	FCul_PTD11871.1	FFUJ_06453m.01	FGSG_02036T0	Fman_CVK91311.1	Fox_PCD32689.1	FPRN_09595n	FPSE_05128T0	RGP65810.1	Fver_RBQ77412.1	Fusvirg14455.t1, Fusvirg8882.t1, Fusvirg9340.t1
OG0010085	FCul_PTD11872.1	FFUJ_00220m.01	FGSG_00156T0, FGSG_11691T0	Fman_CVK84927.1	Fox_PCD46445.1	FPRN_01849n	FPSE_06895T0, FPSE_06899T0	RGP66277.1	Fver_RBQ73144.1	Fusvirg9702.t1
OG0010275	FCul_PTD01460.1, FCul_PTD01461.1	FFUJ_04120m.01	FGSG_09288T0	Fman_CVK93937.1	Fox_PCD43378.1	FPRN_03259n	FPSE_09683T0	RGP61360.1	Fver_RBQ67414.1	Fusvirg10698.t1
OG0010277	FCul_PTD02089.1	FFUJ_02326m.01	FGSG_08203T0	Fman_CVL06121.1	Fox_PCD37262.1, Fox_PCD37263.1	FPRN_03887n	FPSE_09606T0	RGP67304.1	Fver_RBQ79674.1
OG0010284	FCul_PTD03289.1	FFUJ_07426m.01	FGSG_10024T0	Fman_CVK92740.1	Fox_PCD35331.1, Fox_PCD35332.1	FPRN_07747n	FPSE_04547T0	RGP72305.1	Fver_RBQ71415.1	Fusvirg3534.t1
OG0010286	FCul_PTD03528.1	FFUJ_04582m.01	FGSG_05340T0	Fman_CVK93392.1	Fox_PCD43822.1	FPRN_02812n	FPSE_09253T0	RGP76136.1	Fver_RBQ81694.1	Fusvirg10841.t1, Fusvirg10842.t1
OG0010287	FCul_PTD03587.1	FFUJ_05851m.01	FGSG_08361T0	Fman_CVK90517.1	Fox_PCD33259.1, Fox_PCD33260.1	FPRN_09013n	FPSE_08976T0	RGP71207.1	Fver_RBQ70870.1	Fusvirg5336.t1
OG0010288	FCul_PTD03811.1	FFUJ_13110m.01	FGSG_05886T0	Fman_CVK87453.1	Fox_PCD41387.1	FPRN_05653n	FPSE_12252T0	RGP66792.1	Fver_RBQ75759.1	Fusvirg11610.t1, Fusvirg11611.t1
OG0010291	FCul_PTD05277.1	FFUJ_08710m.01	FGSG_05577T0	Fman_CVL01046.1	Fox_PCD30792.1	FPRN_10283n	FPSE_06166T0	RGP72571.1, RGP72572.1	Fver_RBQ67296.1	Fusvirg9578.t1
OG0010292	FCul_PTD05384.1, FCul_PTD05385.1	FFUJ_05290m.01	FGSG_05783T0	Fman_CVK99218.1	Fox_PCD44508.1	FPRN_02094n	FPSE_04514T0	RGP68850.1	Fver_RBQ74562.1	Fusvirg12251.t1
OG0010294	FCul_PTD05966.1	FFUJ_05803m.01	FGSG_08318T0	Fman_CVK90438.1	Fox_PCD33314.1, Fox_PCD33315.1	FPRN_08964n	FPSE_09488T0	RGP59884.1	Fver_RBQ73537.1	Fusvirg5409.t1
OG0010299	FCul_PTD06227.1	FFUJ_12458m.01	FGSG_11419T0, FGSG_13961T0	Fman_CVK97619.1	Fox_PCD24980.1	FPRN_11577n	FPSE_03295T0	RGP63916.1		Fusvirg13315.t1, Fusvirg5650.t1
OG0010301	FCul_PTD06347.1	FFUJ_12696m.01	FGSG_13959T0	Fman_CVL06759.1	Fox_PCD25231.1	FPRN_11802n	FPSE_03287T0	RGP63924.1	Fver_RBQ65895.1	Fusvirg8796.t1
OG0010302	FCul_PTD06446.1	FFUJ_09148m.01	FGSG_12207T0	Fman_CVL00320.1	Fox_PCD30350.1	FPRN_09860n	FPSE_08147T0	RGP61061.1	Fver_RBQ77240.1
OG0010303	FCul_PTD06479.1	FFUJ_09978m.01	FGSG_12245T0	Fman_CVK98246.1	Fox_PCD28828.1	FPRN_12284n	FPSE_08271T0	RGP70057.1	Fver_RBQ79208.1, Fver_RBQ79217.1	Fusvirg7785.t1
OG0010304	FCul_PTD06644.1	FFUJ_11687m.01	FGSG_03122T0	Fman_CVL04073.1	Fox_PCD23599.1	FPRN_14610n	FPSE_02101T0	RGP67571.1	Fver_RBQ77101.1	Fusvirg1615.t1
OG0010305	FCul_PTD06680.1		FGSG_02903T0	Fman_CVK85917.1	Fox_PCD24765.1	FPRN_06746n	FPSE_06689T0	RGP71864.1	Fver_RBQ70466.1	Fusvirg11889.t1, Fusvirg13382.t1, Fusvirg14901.t1
OG0010306	FCul_PTD06683.1	FFUJ_09182m.01	FGSG_12555T0	Fman_CVL05116.1	Fox_PCD29586.1, Fox_PCD44616.1	FPRN_13083n	FPSE_06694T0	RGP71866.1	Fver_RBQ68212.1	Fusvirg13526.t1
OG0010308	FCul_PTD06831.1	FFUJ_14841m.01	FGSG_12338T0, FGSG_12339T0	Fman_CVK86134.1	Fox_PCD24895.1	FPRN_06621n	FPSE_05301T0	RGP61694.1	Fver_RBQ79386.1
OG0010309	FCul_PTD07168.1	FFUJ_09608m.01	FGSG_04162T0	Fman_CVL04515.1	Fox_PCD29200.1, Fox_PCD43360.1	FPRN_12657n	FPSE_12127T0	RGP67228.1	Fver_RBQ72641.1	Fusvirg9004.t1
OG0010310	FCul_PTD07238.1	FFUJ_11996m.01	FGSG_03026T0	Fman_CVL03558.1	Fox_PCD23265.1	FPRN_14925n	FPSE_02208T0	RGP69170.1	Fver_RBQ80881.1	Fusvirg13707.t1
OG0010311	FCul_PTD07446.1	FFUJ_09504m.01	FGSG_04066T0	Fman_CVL04643.1	Fox_PCD29308.1	FPRN_12760n	FPSE_05206T0	RGP61465.1	Fver_RBQ72255.1	Fusvirg9266.t1
OG0010312	FCul_PTD07488.1	FFUJ_10429m.01	FGSG_03458T0	Fman_CVK95080.1	Fox_PCD26374.1	FPRN_13328n	FPSE_10276T0	RGP70912.1	Fver_RBQ71035.1	Fusvirg9066.t1
OG0010313	FCul_PTD07491.1	FFUJ_10406m.01	FGSG_03453T0	Fman_CVK95035.1	Fox_PCD26348.1	FPRN_13303n	FPSE_10281T0	RGP70917.1	Fver_RBQ71056.1	Fusvirg12974.t1
OG0010316	FCul_PTD07938.1	FFUJ_11502m.01	FGSG_03767T0	Fman_CVL08782.1	Fox_PCD23750.1	FPRN_14422n	FPSE_03479T0	RGP74599.1	Fver_RBQ64922.1
OG0010317	FCul_PTD08193.1	FFUJ_10771m.01	FGSG_03344T0	Fman_CVK95677.1	Fox_PCD26727.1	FPRN_13679n	FPSE_04675T0	RGP71033.1	Fver_RBQ66397.1	Fusvirg85.t1, Fusvirg9901.t1
OG0010318	FCul_PTD08262.1, FCul_PTD08263.1	FFUJ_11226m.01	FGSG_03857T0	Fman_CVL07448.1	Fox_PCD23921.1	FPRN_14143n	FPSE_06621T0	RGP74687.1	Fver_RBQ77883.1	Fusvirg10337.t1
OG0010319	FCul_PTD08291.1	FFUJ_11053m.01	FGSG_03184T0	Fman_CVK96025.1	Fox_PCD27017.1	FPRN_13961n	FPSE_05995T0	RGP67627.1	Fver_RBQ74213.1	Fusvirg13239.t1
OG0010320	FCul_PTD08299.1	FFUJ_09919m.01	FGSG_04432T0	Fman_CVK98339.1		FPRN_12344n	FPSE_09936T0	RGP73599.1	Fver_RBQ81534.1	Fusvirg13779.t1, Fusvirg7821.t1, Fusvirg7822.t1
OG0010321	FCul_PTD08482.1	FFUJ_14855m.01	FGSG_14003T0	Fman_CVK86109.1	Fox_PCD24880.1	FPRN_06635n	FPSE_02395T0	RGP62621.1	Fver_RBQ79397.1, Fver_RBQ79429.1
OG0010322	FCul_PTD08835.1	FFUJ_00034m.01	FGSG_11004T0	Fman_CVK85125.1	Fox_PCD46619.1	FPRN_02039n	FPSE_02479T0	RGP69498.1	Fver_RBQ65986.1
OG0010324	FCul_PTD09148.1	FFUJ_02789m.01	FGSG_07063T0	Fman_CVK89382.1	Fox_PCD25797.1, Fox_PCD37705.1	FPRN_04415n	FPSE_02721T0	RGP61939.1	Fver_RBQ65399.1	Fusvirg2299.t1
OG0010325	FCul_PTD09375.1, FCul_PTD09657.1	FFUJ_10588m.01	FGSG_07710T0, FGSG_07815T0	Fman_CVK95345.1	Fox_PCD26537.1	FPRN_13489n	FPSE_06756T0	RGP69677.1	Fver_RBQ68226.1
OG0010326	FCul_PTD09970.1	FFUJ_02328m.01	FGSG_07566T0	Fman_CVL06119.1	Fox_PCD37265.1	FPRN_03889n	FPSE_08019T0	RGP73876.1	Fver_RBQ79676.1	Fusvirg10426.t1
OG0010328	FCul_PTD10204.1	FFUJ_02861m.01	FGSG_06994T0	Fman_CVK89264.1	Fox_PCD37777.1	FPRN_04486n	FPSE_02799T0	RGP63651.1	Fver_RBQ68098.1	Fusvirg2249.t1, Fusvirg9243.t1
OG0010329	FCul_PTD10518.1	FFUJ_02390m.01	FGSG_07522T0	Fman_CVL06052.1	Fox_PCD37319.1	FPRN_03952n	FPSE_07507T0, FPSE_11123T0	RGP73831.1	Fver_RBQ71009.1	Fusvirg4577.t1
OG0010332	FCul_PTD10694.1	FFUJ_14509m.01	FGSG_07910T0	Fman_CVK86562.1, Fman_CVL09372.1	Fox_PCD42016.1	FPRN_06283n	FPSE_04446T0	RGP74200.1	Fver_RBQ65452.1	Fusvirg1787.t1
OG0010334	FCul_PTD11363.1	FFUJ_05262m.01	FGSG_02348T0	Fman_CVK99249.1	Fox_PCD44497.1	FPRN_02110n	FPSE_03775T0	RGP66091.1, RGP73954.1	Fver_RBQ78084.1, Fver_RBQ80014.1
OG0010336	FCul_PTD11549.1	FFUJ_01171m.01	FGSG_00993T0	Fman_CVK83514.1	Fox_PCD45517.1	FPRN_00926n	FPSE_01488T0	RGP64031.1	Fver_RBQ65211.1	Fusvirg1092.t1, Fusvirg1093.t1
OG0010337	FCul_PTD11856.1	FFUJ_01676m.01	FGSG_01468T0	Fman_CVL03121.1	Fox_PCD45004.1	FPRN_00427n	FPSE_04970T0	RGP72126.1	Fver_RBQ80657.1	Fusvirg8191.t1, Fusvirg8192.t1
OG0010339	FCul_PTD12048.1	FFUJ_13931m.01	FGSG_02157T0	Fman_CVK96780.1	Fox_PCD42784.1	FPRN_11120n, FPRN_13669n	FPSE_00582T0	RGP71674.1	Fver_RBQ69717.1	Fusvirg10412.t1
OG0010341	FCul_PTD12334.1	FFUJ_01742m.01	FGSG_01532T0	Fman_CVL03000.1	Fox_PCD44938.1	FPRN_00362n	FPSE_00803T0	RGP72066.1	Fver_RBQ76009.1	Fusvirg8268.t1
OG0010344	FCul_PTD13007.1	FFUJ_13805m.01	FGSG_02067T0	Fman_CVK96938.1	Fox_PCD42678.1	FPRN_11234n	FPSE_05158T0	RGP65779.1	Fver_RBQ78811.1	Fusvirg5589.t1
OG0010345	FCul_PTD13389.1	FFUJ_01588m.01	FGSG_01384T0	Fman_CVL03271.1	Fox_PCD45095.1	FPRN_00515n	FPSE_08571T0	RGP72786.1	Fver_RBQ74670.1	Fusvirg8089.t1
OG0010367		FFUJ_11650m.01	FGSG_04849T0	Fman_CVL04110.1	Fox_PCD23636.1, Fox_PCD25053.1	FPRN_14567n	FPSE_04024T0	RGP71758.1	Fver_RBQ68967.1, Fver_RBQ68975.1	Fusvirg13725.t1
OG0010581	FCul_PTD01271.1	FFUJ_04831m.01	FGSG_09674T0	Fman_CVK99830.1	Fox_PCD44075.1	FPRN_02560n	FPSE_04278T0	RGP69761.1	Fver_RBQ73982.1	Fusvirg7500.t1
OG0010582	FCul_PTD01326.1	FFUJ_04707m.01		Fman_CVL00044.1	Fox_PCD43951.1	FPRN_02688n	FPSE_00848T0	RGP64869.1	Fver_RBQ75973.1	Fusvirg7111.t1
OG0010583	FCul_PTD01451.1	FFUJ_04160m.01	FGSG_09252T0	Fman_CVK93877.1	Fox_PCD43415.1	FPRN_03218n	FPSE_09644T0	RGP71386.1	Fver_RBQ73190.1	Fusvirg10741.t1
OG0010585	FCul_PTD01869.1	FFUJ_04481m.01	FGSG_09609T0	Fman_CVK93515.1	Fox_PCD43727.1	FPRN_02910n	FPSE_05889T0	RGP75278.1	Fver_RBQ68612.1	Fusvirg6968.t1
OG0010586	FCul_PTD01944.1	FFUJ_04226m.01	FGSG_09375T0	Fman_CVK93774.1	Fox_PCD43479.1	FPRN_03152n	FPSE_05086T0	RGP66896.1	Fver_RBQ78330.1	Fusvirg303.t1
OG0010589	FCul_PTD02027.1	FFUJ_04368m.01	FGSG_09501T0	Fman_CVK93628.1	Fox_PCD43610.1	FPRN_03025n	FPSE_10747T0	RGP75172.1	Fver_RBQ80492.1	Fusvirg6770.t1
OG0010590	FCul_PTD02102.1	FFUJ_06479m.01	FGSG_08176T0	Fman_CVK91339.1	Fox_PCD32656.1	FPRN_09616n	FPSE_10882T0		Fver_RBQ77397.1	Fusvirg11838.t1, Fusvirg11840.t1
OG0010591	FCul_PTD02175.1	FFUJ_06458m.01	FGSG_08220T0	Fman_CVK91315.1	Fox_PCD32670.1	FPRN_09600n	FPSE_09595T0	RGP67315.1	Fver_RBQ77405.1
OG0010593	FCul_PTD03063.1	FFUJ_07019m.01	FGSG_10421T0	Fman_CVK92210.1	Fox_PCD34908.1	FPRN_07325n	FPSE_07434T0	RGP71437.1		Fusvirg6004.t1, Fusvirg6642.t1
OG0010594	FCul_PTD03413.1	FFUJ_07130m.01	FGSG_10314T0	Fman_CVK92370.1	Fox_PCD35027.1	FPRN_07442n	FPSE_12361T0	RGP64747.1	Fver_RBQ66020.1	Fusvirg11333.t1
OG0010595	FCul_PTD03417.1	FFUJ_07347m.01	FGSG_10103T0	Fman_CVK92631.1	Fox_PCD35248.1	FPRN_07667n	FPSE_00452T0	RGP72231.1	Fver_RBQ73085.1	Fusvirg3891.t1
OG0010596	FCul_PTD03526.1	FFUJ_04590m.01	FGSG_05348T0	Fman_CVK93380.1	Fox_PCD43830.1	FPRN_02804n	FPSE_09261T0	RGP76128.1	Fver_RBQ81702.1	Fusvirg10830.t1
OG0010597	FCul_PTD03559.1	FFUJ_08770m.01	FGSG_05634T0	Fman_CVL00947.1	Fox_PCD30732.1	FPRN_10225n	FPSE_06227T0		Fver_RBQ75903.1	Fusvirg9650.t1
OG0010599	FCul_PTD03605.1	FFUJ_03854m.01	FGSG_04912T0	Fman_CVK94385.1	Fox_PCD43132.1	FPRN_03522n	FPSE_03971T0	RGP75740.1	Fver_RBQ65655.1	Fusvirg161.t1
OG0010600	FCul_PTD03649.1	FFUJ_08798m.01	FGSG_05661T0	Fman_CVL00901.1	Fox_PCD30697.1	FPRN_10196n	FPSE_06256T0	RGP68207.1	Fver_RBQ77633.1	Fusvirg9679.t1
OG0010601	FCul_PTD03759.1	FFUJ_08695m.01	FGSG_05552T0	Fman_CVL01071.1	Fox_PCD30809.1	FPRN_10299n	FPSE_06143T0	RGP70811.1	Fver_RBQ65278.1	Fusvirg9560.t1
OG0010602	FCul_PTD03794.1	FFUJ_05659m.01	FGSG_08912T0	Fman_CVK90192.1	Fox_PCD33458.1	FPRN_08818n	FPSE_08198T0	RGP65464.1	Fver_RBQ82030.1	Fusvirg10572.t1
OG0010603	FCul_PTD03818.1	FFUJ_13047m.01	FGSG_05879T0	Fman_CVK87563.1	Fox_PCD41325.1	FPRN_05589n	FPSE_05775T0	RGP66785.1	Fver_RBQ81629.1	Fusvirg11702.t1
OG0010604	FCul_PTD03992.1	FFUJ_13069m.01	FGSG_05922T0	Fman_CVK87527.1	Fox_PCD41347.1	FPRN_05611n	FPSE_03058T0	RGP66828.1	Fver_RBQ81647.1	Fusvirg11651.t1
OG0010605	FCul_PTD04010.1	FFUJ_13547m.01	FGSG_06310T0	Fman_CVK86751.1	Fox_PCD41824.1	FPRN_06094n	FPSE_01183T0	RGP59421.1		Fusvirg4836.t1, Fusvirg670.t1
OG0010606	FCul_PTD04137.1	FFUJ_05808m.01	FGSG_08324T0	Fman_CVK90446.1	Fox_PCD33308.1	FPRN_08969n	FPSE_09483T0	RGP59889.1	Fver_RBQ70909.1	Fusvirg5402.t1
OG0010607	FCul_PTD04144.1	FFUJ_05699m.01	FGSG_08877T0	Fman_CVK90259.1	Fox_PCD33420.1	FPRN_08857n	FPSE_08238T0	RGP74297.1	Fver_RBQ66566.1	Fusvirg10619.t1
OG0010610	FCul_PTD04256.1	FFUJ_13255m.01	FGSG_06062T0	Fman_CVK87179.1	Fox_PCD41533.1	FPRN_05796n	FPSE_04216T0	RGP72944.1	Fver_RBQ75845.1	Fusvirg2216.t1
OG0010611	FCul_PTD04402.1	FFUJ_13578m.01	FGSG_06341T0	Fman_CVK86718.1	Fox_PCD41856.1	FPRN_06125n	FPSE_01152T0	RGP68290.1	Fver_RBQ75178.1	Fusvirg1960.t1
OG0010612	FCul_PTD04720.1	FFUJ_08594m.01	FGSG_05464T0	Fman_CVL01196.1	Fox_PCD30915.1	FPRN_10402n	FPSE_03542T0	RGP70726.1	Fver_RBQ69779.1	Fusvirg9453.t1
OG0010613	FCul_PTD05034.1	FFUJ_08901m.01	FGSG_04952T0	Fman_CVL00731.1	Fox_PCD30600.1	FPRN_10095n	FPSE_03935T0	RGP75780.1	Fver_RBQ81091.1, Fver_RBQ81092.1
OG0010614	FCul_PTD05089.1	FFUJ_13270m.01	FGSG_06076T0	Fman_CVK87156.1	Fox_PCD41548.1	FPRN_05811n	FPSE_04231T0	RGP72959.1	Fver_RBQ75861.1	Fusvirg2233.t1
OG0010615	FCul_PTD05164.1	FFUJ_06074m.01	FGSG_08437T0	Fman_CVK90889.1	Fox_PCD33044.1	FPRN_09230n	FPSE_05653T0	RGP67363.1	Fver_RBQ70259.1	Fusvirg5225.t1
OG0010616	FCul_PTD05370.1	FFUJ_06141m.01	FGSG_08633T0	Fman_CVK90989.1	Fox_PCD32977.1	FPRN_09295n	FPSE_10695T0	RGP63458.1	Fver_RBQ67700.1	Fusvirg4816.t1
OG0010617	FCul_PTD05434.1	FFUJ_13492m.01	FGSG_06259T0	Fman_CVK86805.1	Fox_PCD41772.1	FPRN_06038n	FPSE_00972T0	RGP64151.1	Fver_RBQ70804.1	Fusvirg2052.t1
OG0010618	FCul_PTD05472.1	FFUJ_13357m.01	FGSG_05126T0	Fman_CVK87017.1	Fox_PCD41632.1	FPRN_05901n	FPSE_06522T0	RGP73517.1	Fver_RBQ68684.1	Fusvirg4082.t1
OG0010619	FCul_PTD05532.1	FFUJ_12453m.01	FGSG_04781T0	Fman_CVK97609.1	Fox_PCD42271.1	FPRN_11571n	FPSE_07789T0	RGP63768.1	Fver_RBQ81300.1	Fusvirg7463.t1
OG0010620	FCul_PTD05595.1	FFUJ_13380m.01	FGSG_05146T0	Fman_CVK86980.1	Fox_PCD41655.1	FPRN_05923n	FPSE_06544T0	RGP73539.1	Fver_RBQ68706.1	Fusvirg4057.t1
OG0010621	FCul_PTD05782.1	FFUJ_04653m.01	FGSG_06396T0	Fman_CVL00139.1	Fox_PCD43899.1	FPRN_02741n	FPSE_05840T0	RGP66527.1		Fusvirg6916.t1
OG0010622	FCul_PTD05801.1	FFUJ_08539m.01	FGSG_12732T0	Fman_CVL01250.1	Fox_PCD30970.1	FPRN_10457n	FPSE_07650T0	RGP63386.1	Fver_RBQ73466.1	Fusvirg9395.t1
OG0010623	FCul_PTD05872.1	FFUJ_03826m.01	FGSG_04933T0	Fman_CVK94424.1	Fox_PCD43110.1	FPRN_03547n	FPSE_03950T0	RGP75756.1	Fver_RBQ67187.1	Fusvirg138.t1
OG0010624	FCul_PTD05948.1, FCul_PTD05949.1	FFUJ_05291m.01	FGSG_05782T0	Fman_CVK99216.1	Fox_PCD44509.1	FPRN_02093n	FPSE_04513T0	RGP68851.1	Fver_RBQ74561.1
OG0010626	FCul_PTD06132.1	FFUJ_03670m.01	FGSG_00009T0, FGSG_11513T0	Fman_CVL08531.1	Fox_PCD38592.1	FPRN_05291n	FPSE_07861T0	RGP63522.1	Fver_RBQ77762.1
OG0010627	FCul_PTD06156.1	FFUJ_03773m.01	FGSG_00050T0	Fman_CVK94504.1	Fox_PCD43074.1	FPRN_03594n	FPSE_07831T0	RGP62949.1	Fver_RBQ75717.1	Fusvirg12371.t1
OG0010628	FCul_PTD06222.1	FFUJ_09323m.01	FGSG_00039T0	Fman_CVL04919.1	Fox_PCD29479.1	FPRN_12943n		RGP60902.1	Fver_RBQ73795.1	Fusvirg14073.t1
OG0010629	FCul_PTD06564.1	FFUJ_09489m.01	FGSG_12323T0	Fman_CVL04657.1	Fox_PCD29322.1	FPRN_12775n	FPSE_05219T0	RGP61476.1	Fver_RBQ77122.1	Fusvirg9289.t1
OG0010630	FCul_PTD06602.1	FFUJ_11649m.01	FGSG_03141T0	Fman_CVL04111.1, Fman_CVL09110.1	Fox_PCD23637.1	FPRN_14566n	FPSE_02083T0	RGP67586.1	Fver_RBQ68966.1
OG0010631	FCul_PTD06614.1	FFUJ_11711m.01	FGSG_02963T0	Fman_CVL04047.1	Fox_PCD23572.1	FPRN_14635n	FPSE_06760T0	RGP71956.1	Fver_RBQ73590.1	Fusvirg14299.t1
OG0010632	FCul_PTD06727.1	FFUJ_09906m.01	FGSG_04439T0	Fman_CVK98360.1	Fox_PCD28899.1	FPRN_12357n	FPSE_09929T0	RGP60929.1	Fver_RBQ81532.1
OG0010633	FCul_PTD06869.1	FFUJ_05479m.01	FGSG_02887T0	Fman_CVK98683.1	Fox_PCD33632.1	FPRN_08647n	FPSE_06673T0	RGP59502.1	Fver_RBQ78662.1
OG0010634	FCul_PTD06870.1	FFUJ_11511m.01	FGSG_03760T0	Fman_CVL08774.1	Fox_PCD23742.1	FPRN_14431n	FPSE_03488T0		Fver_RBQ71749.1	Fusvirg11971.t1
OG0010635	FCul_PTD07001.1	FFUJ_10597m.01	FGSG_03630T0	Fman_CVK95362.1	Fox_PCD26545.1	FPRN_13498n	FPSE_01904T0	RGP67176.1	Fver_RBQ68220.1	Fusvirg9962.t1
OG0010636	FCul_PTD07033.1	FFUJ_09806m.01	FGSG_04340T0	Fman_CVK98481.1	Fox_PCD28999.1	FPRN_12457n	FPSE_12073T0	RGP59119.1	Fver_RBQ73929.1	Fusvirg8014.t1
OG0010637	FCul_PTD07051.1	FFUJ_09900m.01	FGSG_04429T0	Fman_CVK98370.1	Fox_PCD28903.1, Fox_PCD28904.1	FPRN_12363n	FPSE_09940T0	RGP73602.1	Fver_RBQ71130.1
OG0010638	FCul_PTD07147.1	FFUJ_05568m.01	FGSG_02808T0	Fman_CVK98577.1	Fox_PCD33553.1	FPRN_08727n	FPSE_05583T0	RGP65378.1	Fver_RBQ66279.1	Fusvirg10453.t1
OG0010639	FCul_PTD07266.1	FFUJ_10327m.01	FGSG_12418T0	Fman_CVK94904.1	Fox_PCD26244.1, Fox_PCD26245.1	FPRN_13221n	FPSE_12183T0	RGP73704.1	Fver_RBQ74945.1
OG0010640	FCul_PTD07318.1	FFUJ_11967m.01	FGSG_03046T0	Fman_CVL03600.1	Fox_PCD23284.1	FPRN_14893n	FPSE_02182T0	RGP69150.1	Fver_RBQ80894.1	Fusvirg13064.t1
OG0010641	FCul_PTD07443.1	FFUJ_10558m.01	FGSG_03597T0	Fman_CVK95297.1	Fox_PCD26509.1	FPRN_13460n	FPSE_05491T0	RGP67145.1	Fver_RBQ70341.1	Fusvirg1610.t1
OG0010644	FCul_PTD07706.1	FFUJ_09933m.01	FGSG_04449T0	Fman_CVK98317.1	Fox_PCD28874.1	FPRN_12330n	FPSE_09919T0	RGP60919.1	Fver_RBQ81513.1
OG0010645	FCul_PTD07737.1	FFUJ_14586m.01	FGSG_02913T0	Fman_CVK86484.1	Fox_PCD42108.1	FPRN_06360n	FPSE_06701T0	RGP64252.1	Fver_RBQ75082.1	Fusvirg11826.t1
OG0010646	FCul_PTD07885.1	FFUJ_14309m.01	FGSG_03275T0	Fman_CVL02199.1	Fox_PCD36037.1	FPRN_08519n	FPSE_08461T0	RGP67712.1	Fver_RBQ65306.1, Fver_RBQ77976.1
OG0010647	FCul_PTD07920.1	FFUJ_05514m.01	FGSG_02871T0	Fman_CVK98631.1	Fox_PCD33607.1	FPRN_08681n	FPSE_05507T0	RGP59512.1	Fver_RBQ78636.1	Fusvirg12080.t1
OG0010648	FCul_PTD07969.1	FFUJ_11631m.01	FGSG_12439T0	Fman_CVL04129.1	Fox_PCD23656.1	FPRN_14549n	FPSE_08396T0	RGP70965.1	Fver_RBQ68951.1	Fusvirg10138.t1
OG0010649	FCul_PTD07989.1	FFUJ_05538m.01	FGSG_02857T0	Fman_CVK98606.1	Fox_PCD33576.1	FPRN_08702n	FPSE_05521T0	RGP59527.1	Fver_RBQ71605.1	Fusvirg11955.t1
OG0010652	FCul_PTD08063.1	FFUJ_05493m.01	FGSG_12569T0	Fman_CVK91419.1, Fman_CVK98662.1	Fox_PCD33588.1	FPRN_08662n	FPSE_05552T0		Fver_RBQ78652.1	Fusvirg7621.t1
OG0010654	FCul_PTD08126.1	FFUJ_11529m.01	FGSG_03371T0	Fman_CVL04239.1	Fox_PCD23721.1	FPRN_14449n	FPSE_04702T0	RGP71000.1	Fver_RBQ73692.1	Fusvirg5627.t1
OG0010655	FCul_PTD08270.1	FFUJ_10699m.01	FGSG_03714T0	Fman_CVK95551.1	Fox_PCD26650.1	FPRN_13605n	FPSE_06082T0	RGP74540.1	Fver_RBQ68792.1	Fusvirg12529.t1
OG0010656	FCul_PTD08271.1	FFUJ_10700m.01	FGSG_03715T0	Fman_CVK95553.1	Fox_PCD26651.1	FPRN_13606n	FPSE_06083T0	RGP74541.1	Fver_RBQ68791.1	Fusvirg8937.t1
OG0010658	FCul_PTD08304.1	FFUJ_09915m.01	FGSG_04435T0	Fman_CVK98344.1	Fox_PCD28890.1	FPRN_12348n	FPSE_09933T0	RGP60933.1	Fver_RBQ81523.1	Fusvirg13021.t1
OG0010660	FCul_PTD08430.1	FFUJ_02135m.01	FGSG_12407T0	Fman_CVL06425.1	Fox_PCD37087.1, Fox_PCD37088.1	FPRN_03701n	FPSE_11187T0	RGP69675.1	Fver_RBQ72168.1
OG0010661	FCul_PTD08511.1	FFUJ_12522m.01	FGSG_11345T0	Fman_CVK97688.1	Fox_PCD25044.1	FPRN_11642n	FPSE_06373T0	RGP62561.1	Fver_RBQ64773.1
OG0010663	FCul_PTD08556.1	FFUJ_14784m.01	FGSG_11301T0	Fman_CVK86220.1	Fox_PCD24948.1	FPRN_06564n	FPSE_08420T0	RGP58978.1	Fver_RBQ76144.1
OG0010665	FCul_PTD08882.1	FFUJ_03567m.01, FFUJ_03568m.01	FGSG_11102T0	Fman_CVL08339.1	Fox_PCD38490.1	FPRN_05192n	FPSE_04478T0	RGP68587.1	Fver_RBQ77707.1
OG0010666	FCul_PTD09045.1	FFUJ_08394m.01	FGSG_10810T0	Fman_CVL05728.1	Fox_PCD31122.1	FPRN_10603n	FPSE_08856T0	RGP61103.1	Fver_RBQ67148.1	Fusvirg3347.t1
OG0010668	FCul_PTD09185.1	FFUJ_03018m.01	FGSG_12999T0	Fman_CVK89007.1	Fox_PCD37939.1	FPRN_04643n	FPSE_11811T0	RGP59081.1	Fver_RBQ65319.1	Fusvirg2447.t1
OG0010669	FCul_PTD09376.1	FFUJ_12684m.01	FGSG_07711T0	Fman_CVL06741.1	Fox_PCD21870.1	FPRN_11790n	FPSE_10559T0	RGP74039.1	Fver_RBQ66660.1	Fusvirg8825.t1
OG0010671	FCul_PTD09898.1	FFUJ_02367m.01	FGSG_07545T0	Fman_CVL06074.1	Fox_PCD37299.1	FPRN_03931n	FPSE_10590T0	RGP73855.1	Fver_RBQ79710.1	Fusvirg8845.t1
OG0010674	FCul_PTD10584.1	FFUJ_02379m.01	FGSG_07537T0	Fman_CVL06062.1	Fox_PCD37310.1	FPRN_03943n	FPSE_10301T0	RGP73846.1	Fver_RBQ71001.1	Fusvirg4614.t1
OG0010675	FCul_PTD10702.1	FFUJ_14516m.01	FGSG_07905T0	Fman_CVK86555.1	Fox_PCD42023.1	FPRN_06290n	FPSE_04441T0	RGP74191.1	Fver_RBQ65445.1	Fusvirg1788.t1
OG0010677	FCul_PTD11017.1	FFUJ_07789m.01	FGSG_02464T0	Fman_CVL01749.1	Fox_PCD35695.1	FPRN_08105n	FPSE_01942T0	RGP61570.1	Fver_RBQ76647.1	Fusvirg8975.t1
OG0010678	FCul_PTD11033.1	FFUJ_07763m.01	FGSG_02440T0	Fman_CVL01709.1	Fox_PCD35669.1	FPRN_08079n	FPSE_01966T0	RGP61596.1	Fver_RBQ69097.1	Fusvirg8938.t1
OG0010680	FCul_PTD11850.1	FFUJ_00402m.01	FGSG_00295T0	Fman_CVK84749.1	Fox_PCD46284.1	FPRN_01682n	FPSE_08770T0	RGP66375.1	Fver_RBQ69021.1	Fusvirg336.t1
OG0010681	FCul_PTD11876.1	FFUJ_00215m.01	FGSG_11689T0	Fman_CVK84931.1	Fox_PCD46448.1	FPRN_01851n	FPSE_06894T0	RGP67951.1	Fver_RBQ73126.1	Fusvirg13069.t1
OG0010682	FCul_PTD12113.1	FFUJ_13776m.01	FGSG_02042T0	Fman_CVK96985.1	Fox_PCD42648.1	FPRN_11263n	FPSE_05134T0	RGP65803.1	Fver_RBQ78785.1	Fusvirg5618.t1
OG0010683	FCul_PTD12385.1	FFUJ_13788m.01	FGSG_02052T0	Fman_CVK96966.1	Fox_PCD42661.1	FPRN_11251n	FPSE_05143T0	RGP65793.1	Fver_RBQ78797.1	Fusvirg5604.t1
OG0010684	FCul_PTD12390.1	FFUJ_02030m.01	FGSG_01772T0	Fman_CVL02577.1	Fox_PCD44672.1	FPRN_00086n	FPSE_11381T0		Fver_RBQ80837.1	Fusvirg13948.t1
OG0010685	FCul_PTD12446.1	FFUJ_00929m.01	FGSG_00411T0	Fman_CVK83907.1	Fox_PCD45754.1	FPRN_01162n	FPSE_00073T0	RGP70492.1	Fver_RBQ81983.1
OG0010686	FCul_PTD12739.1	FFUJ_14646m.01	FGSG_02290T0	Fman_CVK86439.1	Fox_PCD42153.1	FPRN_06419n	FPSE_03837T0	RGP66041.1	Fver_RBQ79609.1	Fusvirg12192.t1
OG0010687	FCul_PTD12949.1	FFUJ_00894m.01	FGSG_00381T0	Fman_CVK83973.1	Fox_PCD45788.1	FPRN_01196n	FPSE_00044T0	RGP70463.1	Fver_RBQ72408.1	Fusvirg867.t1
OG0010688	FCul_PTD12980.1	FFUJ_00971m.01	FGSG_00453T0	Fman_CVK83840.1	Fox_PCD45711.1	FPRN_01120n	FPSE_02032T0	RGP61194.1	Fver_RBQ72681.1	Fusvirg954.t1
OG0010689	FCul_PTD13073.1	FFUJ_00825m.01	FGSG_00322T0	Fman_CVK84087.1	Fox_PCD45859.1	FPRN_01265n	FPSE_07688T0	RGP70402.1	Fver_RBQ74517.1	Fusvirg791.t1
OG0010690	FCul_PTD13083.1	FFUJ_01665m.01	FGSG_01455T0	Fman_CVL03140.1	Fox_PCD45014.1	FPRN_00437n	FPSE_08496T0	RGP70352.1	Fver_RBQ76930.1	Fusvirg8177.t1
OG0010691	FCul_PTD13190.1	FFUJ_01713m.01	FGSG_01491T0	Fman_CVL03052.1	Fox_PCD44966.1	FPRN_00391n	FPSE_04996T0	RGP72103.1	Fver_RBQ80688.1	Fusvirg8234.t1
OG0010692	FCul_PTD13296.1	FFUJ_01948m.01		Fman_CVL02664.1	Fox_PCD44745.1, Fox_PCD44746.1	FPRN_00162n	FPSE_11442T0	RGP60806.1	Fver_RBQ65734.1	Fusvirg8489.t1
OG0010693	FCul_PTD13356.1	FFUJ_13925m.01	FGSG_12075T0	Fman_CVK96772.1	Fox_PCD42789.1	FPRN_11112n	FPSE_00581T0	RGP71672.1	Fver_RBQ69722.1	Fusvirg5632.t1
OG0010694	FCul_PTD13376.1	FFUJ_00598m.01	FGSG_00652T0	Fman_CVK84455.1	Fox_PCD46086.1	FPRN_01483n	FPSE_04719T0	RGP70665.1	Fver_RBQ67434.1	Fusvirg717.t1
OG0010695	FCul_PTD13518.1	FFUJ_00503m.01	FGSG_00733T0	Fman_CVK84611.1	Fox_PCD46179.1	FPRN_01580n	FPSE_01396T0	RGP73259.1	Fver_RBQ76736.1	Fusvirg622.t1
OG0010706		FFUJ_07818m.01	FGSG_02490T0	Fman_CVL01797.1	Fox_PCD35725.1, Fox_PCD35726.1	FPRN_08135n	FPSE_01912T0	RGP61545.1	Fver_RBQ70562.1	Fusvirg8373.t1
OG0011086	FCul_PTD01366.1	FFUJ_04250m.01	FGSG_09411T0	Fman_CVK93732.1	Fox_PCD43504.1	FPRN_03127n	FPSE_05110T0	RGP57722.1	Fver_RBQ73271.1
OG0011087	FCul_PTD01374.1	FFUJ_04174m.01	FGSG_09235T0	Fman_CVK93856.1	Fox_PCD43429.1	FPRN_03204n	FPSE_09625T0		Fver_RBQ67761.1	Fusvirg10758.t1
OG0011088	FCul_PTD01393.1	FFUJ_04268m.01	FGSG_09394T0	Fman_CVK93712.1	Fox_PCD43522.1	FPRN_03109n	FPSE_07951T0	RGP66878.1	Fver_RBQ73289.1
OG0011089	FCul_PTD01403.1	FFUJ_04205m.01	FGSG_13531T0	Fman_CVK93810.1	Fox_PCD43460.1	FPRN_03173n	FPSE_07588T0	RGP74921.1		Fusvirg11439.t1
OG0011091	FCul_PTD01656.1	FFUJ_04369m.01	FGSG_09502T0	Fman_CVK93627.1	Fox_PCD43611.1	FPRN_03024n	FPSE_10746T0	RGP75173.1		Fusvirg6769.t1
OG0011092	FCul_PTD01671.1	FFUJ_04002m.01	FGSG_09199T0	Fman_CVK94133.1	Fox_PCD43261.1	FPRN_03374n	FPSE_03464T0	RGP76461.1	Fver_RBQ70593.1
OG0011093	FCul_PTD01890.1	FFUJ_04467m.01	FGSG_09597T0	Fman_CVK93529.1	Fox_PCD43712.1	FPRN_02924n	FPSE_05875T0		Fver_RBQ76077.1	Fusvirg6984.t1
OG0011094	FCul_PTD02019.1	FFUJ_03927m.01	FGSG_13521T0	Fman_CVK94252.1	Fox_PCD43201.1	FPRN_03449n	FPSE_06822T0	RGP76502.1	Fver_RBQ79051.1
OG0011095	FCul_PTD02024.1	FFUJ_04359m.01	FGSG_09493T0	Fman_CVK93637.1	Fox_PCD43602.1	FPRN_03034n	FPSE_10476T0	RGP58416.1	Fver_RBQ80620.1
OG0011097	FCul_PTD02207.1	FFUJ_11540m.01	FGSG_13433T0	Fman_CVL04224.1	Fox_PCD23711.1	FPRN_14461n	FPSE_05465T0	RGP70266.1	Fver_RBQ73681.1
OG0011098	FCul_PTD02316.1	FFUJ_06758m.01	FGSG_09072T0	Fman_CVK91806.1	Fox_PCD34703.1	FPRN_07070n	FPSE_07356T0	RGP59208.1	Fver_RBQ73498.1
OG0011102	FCul_PTD03033.1	FFUJ_06991m.01	FGSG_13761T0	Fman_CVK92165.1	Fox_PCD34883.1	FPRN_07298n	FPSE_10673T0	RGP70102.1		Fusvirg6026.t1
OG0011103	FCul_PTD03042.1	FFUJ_11115m.01	FGSG_10684T0	Fman_CVK96112.1	Fox_PCD27085.1	FPRN_14023n		RGP75987.1	Fver_RBQ74173.1	Fusvirg6386.t1
OG0011104	FCul_PTD03177.1	FFUJ_07300m.01	FGSG_13709T0	Fman_CVK92584.1		FPRN_07618n	FPSE_02646T0	RGP58715.1	Fver_RBQ72135.1	Fusvirg3835.t1
OG0011106	FCul_PTD03772.1	FFUJ_03895m.01	FGSG_12651T0	Fman_CVK94350.1	Fox_PCD43152.1	FPRN_03499n	FPSE_03988T0	RGP75725.1	Fver_RBQ67173.1
OG0011107	FCul_PTD03833.1	FFUJ_05129m.01	FGSG_12788T0	Fman_CVK99424.1		FPRN_02255n	FPSE_06297T0	RGP65325.1	Fver_RBQ80040.1	Fusvirg12143.t1
OG0011108	FCul_PTD03961.1	FFUJ_05983m.01	FGSG_13349T0	Fman_CVK90734.1	Fox_PCD33133.1	FPRN_09138n	FPSE_10175T0	RGP67864.1	Fver_RBQ80313.1
OG0011109	FCul_PTD04324.1	FFUJ_13129m.01	FGSG_05941T0	Fman_CVK87424.1	Fox_PCD41403.1	FPRN_05669n	FPSE_03039T0	RGP62820.1	Fver_RBQ71775.1
OG0011110	FCul_PTD04435.1	FFUJ_06292m.01	FGSG_08764T0	Fman_CVK91152.1		FPRN_09439n	FPSE_07748T0	RGP61847.1	Fver_RBQ81334.1	Fusvirg5131.t1
OG0011112	FCul_PTD04540.1	FFUJ_13872m.01	FGSG_12607T0	Fman_CVK96842.1	Fox_PCD42741.1	FPRN_11169n	FPSE_07773T0	RGP63785.1	Fver_RBQ64779.1
OG0011113	FCul_PTD04716.1	FFUJ_03713m.01	FGSG_05836T0	Fman_CVK94610.1	Fox_PCD43003.1	FPRN_03661n	FPSE_03264T0	RGP68795.1	Fver_RBQ78064.1
OG0011114	FCul_PTD04717.1	FFUJ_13327m.01	FGSG_12869T0	Fman_CVK87063.1	Fox_PCD41603.1	FPRN_05869n	FPSE_00888T0	RGP73014.1	Fver_RBQ75288.1
OG0011116	FCul_PTD05163.1	FFUJ_06075m.01	FGSG_13367T0	Fman_CVK90890.1	Fox_PCD33043.1	FPRN_09231n	FPSE_05652T0	RGP67362.1	Fver_RBQ70272.1
OG0011117	FCul_PTD05287.1	FFUJ_06025m.01	FGSG_08483T0	Fman_CVK90804.1	Fox_PCD33092.1	FPRN_09180n	FPSE_04639T0	RGP67825.1	Fver_RBQ78167.1
OG0011118	FCul_PTD05319.1	FFUJ_13342m.01	FGSG_06144T0	Fman_CVK87038.1	Fox_PCD41620.1	FPRN_05888n	FPSE_00905T0	RGP73030.1		Fusvirg4095.t1
OG0011119	FCul_PTD05529.1	FFUJ_12452m.01	FGSG_04782T0	Fman_CVK97607.1	Fox_PCD42272.1	FPRN_11570n	FPSE_07790T0	RGP63766.1	Fver_RBQ81301.1
OG0011120	FCul_PTD05541.1	FFUJ_06395m.01	FGSG_08267T0	Fman_CVK91249.1	Fox_PCD32728.1	FPRN_09540n	FPSE_09543T0		Fver_RBQ72502.1	Fusvirg11924.t1
OG0011121	FCul_PTD05606.1	FFUJ_04650m.01	FGSG_06399T0	Fman_CVL00144.1	Fox_PCD43894.1	FPRN_02744n	FPSE_12303T0	RGP75036.1	Fver_RBQ72214.1
OG0011122	FCul_PTD06164.1	FFUJ_09994m.01	FGSG_04511T0	Fman_CVK98218.1	Fox_PCD28809.1	FPRN_12269n	FPSE_03735T0	RGP70028.1	Fver_RBQ79198.1
OG0011123	FCul_PTD06191.1	FFUJ_03900m.01	FGSG_11645T0	Fman_CVK94298.1	Fox_PCD43175.1	FPRN_03475n	FPSE_07863T0	RGP66720.1	Fver_RBQ67177.1
OG0011124	FCul_PTD06310.1	FFUJ_11434m.01	FGSG_11502T0	Fman_CVL07695.1	Fox_PCD23902.1	FPRN_14354n	FPSE_08009T0	RGP63988.1	Fver_RBQ75363.1
OG0011125	FCul_PTD06491.1	FFUJ_09185m.01	FGSG_03921T0	Fman_CVL05111.1	Fox_PCD29498.1	FPRN_13080n	FPSE_05355T0	RGP74747.1	Fver_RBQ69665.1
OG0011126	FCul_PTD06533.1	FFUJ_10126m.01	FGSG_14018T0	Fman_CVK98016.1	Fox_PCD28692.1	FPRN_12147n	FPSE_08177T0	RGP64246.1	Fver_RBQ73736.1
OG0011127	FCul_PTD06549.1	FFUJ_10514m.01	FGSG_03585T0	Fman_CVK95223.1	Fox_PCD26463.1	FPRN_13415n	FPSE_12414T0	RGP67135.1	Fver_RBQ66440.1
OG0011130	FCul_PTD06706.1	FFUJ_09445m.01	FGSG_04021T0		Fox_PCD29366.1	FPRN_12818n	FPSE_05257T0	RGP60528.1	Fver_RBQ77505.1	Fusvirg12470.t1
OG0011131	FCul_PTD06715.1	FFUJ_10123m.01	FGSG_03434T0	Fman_CVK98019.1	Fox_PCD28690.1	FPRN_12150n	FPSE_08367T0	RGP70937.1	Fver_RBQ73734.1
OG0011132	FCul_PTD06732.1	FFUJ_10705m.01	FGSG_03720T0	Fman_CVK95561.1	Fox_PCD26660.1	FPRN_13612n	FPSE_06088T0	RGP74546.1	Fver_RBQ68788.1
OG0011133	FCul_PTD06901.1	FFUJ_08161m.01	FGSG_12514T0	Fman_CVL05337.1	Fox_PCD31356.1	FPRN_10836n	FPSE_02146T0	RGP69119.1	Fver_RBQ81498.1
OG0011134	FCul_PTD06956.1	FFUJ_11465m.01	FGSG_03773T0	Fman_CVL07732.1	Fox_PCD23777.1	FPRN_14385n	FPSE_03473T0		Fver_RBQ68113.1	Fusvirg12340.t1
OG0011136	FCul_PTD07032.1	FFUJ_09807m.01	FGSG_04341T0	Fman_CVK98480.1	Fox_PCD28998.1	FPRN_12456n	FPSE_12074T0	RGP59118.1	Fver_RBQ73928.1
OG0011139	FCul_PTD07352.1	FFUJ_10032m.01	FGSG_04563T0	Fman_CVK98156.1	Fox_PCD28772.1	FPRN_12232n	FPSE_10365T0	RGP69994.1	Fver_RBQ71387.1
OG0011140	FCul_PTD07580.1	FFUJ_10391m.01	FGSG_03442T0	Fman_CVK95004.1	Fox_PCD26331.1	FPRN_13283n	FPSE_10293T0	RGP70926.1	Fver_RBQ72316.1
OG0011142	FCul_PTD07653.1	FFUJ_10352m.01	FGSG_03495T0	Fman_CVK94943.1	Fox_PCD26284.1	FPRN_13244n	FPSE_10240T0	RGP73685.1	Fver_RBQ72352.1
OG0011146	FCul_PTD07851.1	FFUJ_10833m.01	FGSG_03750T0	Fman_CVK95785.1	Fox_PCD26800.1	FPRN_13739n	FPSE_08346T0	RGP74583.1	Fver_RBQ74361.1
OG0011148	FCul_PTD08182.1	FFUJ_10037m.01	FGSG_04566T0	Fman_CVK98148.1	Fox_PCD28768.1	FPRN_12226n	FPSE_10810T0	RGP69990.1	Fver_RBQ71392.1
OG0011149	FCul_PTD08255.1	FFUJ_11064m.01	FGSG_02999T0	Fman_CVK96012.1	Fox_PCD27026.1	FPRN_13972n	FPSE_02239T0		Fver_RBQ74205.1	Fusvirg13433.t1
OG0011150	FCul_PTD08282.1	FFUJ_09889m.01	FGSG_04422T0	Fman_CVK98385.1	Fox_PCD28916.1	FPRN_12374n	FPSE_10235T0	RGP73609.1		Fusvirg7847.t1
OG0011151	FCul_PTD08338.1	FFUJ_05574m.01	FGSG_02802T0	Fman_CVK98571.1	Fox_PCD33547.1	FPRN_08733n	FPSE_05590T0	RGP65372.1	Fver_RBQ65288.1
OG0011153	FCul_PTD08413.1	FFUJ_11870m.01	FGSG_02980T0	Fman_CVL03755.1	Fox_PCD23386.1	FPRN_14793n	FPSE_02260T0	RGP71940.1		Fusvirg12220.t1
OG0011156	FCul_PTD08952.1		FGSG_13868T0	Fman_CVK85736.1	Fox_PCD24664.1	FPRN_06859n	FPSE_02458T0	RGP69536.1	Fver_RBQ77015.1	Fusvirg3405.t1
OG0011160	FCul_PTD09330.1	FFUJ_06873m.01	FGSG_07728T0	Fman_CVK91971.1	Fox_PCD34780.1	FPRN_07176n	FPSE_10539T0	RGP74023.1	Fver_RBQ76436.1
OG0011161	FCul_PTD09433.1	FFUJ_03420m.01	FGSG_06584T0	Fman_CVK88320.1	Fox_PCD38349.1	FPRN_05047n	FPSE_01670T0	RGP75479.1	Fver_RBQ69899.1
OG0011162	FCul_PTD09863.1	FFUJ_14503m.01	FGSG_13247T0	Fman_CVK86568.1		FPRN_06277n	FPSE_04449T0	RGP74203.1	Fver_RBQ65456.1	Fusvirg1789.t1
OG0011164	FCul_PTD09964.1	FFUJ_02314m.01	FGSG_07572T0	Fman_CVL06132.1	Fox_PCD37251.1	FPRN_03875n	FPSE_08026T0	RGP73882.1	Fver_RBQ79723.1
OG0011166	FCul_PTD10185.1	FFUJ_10880m.01	FGSG_07774T0	Fman_CVK95843.1	Fox_PCD26865.1	FPRN_13790n	FPSE_04396T0	RGP73997.1	Fver_RBQ79906.1
OG0011169	FCul_PTD10568.1	FFUJ_03371m.01	FGSG_06622T0	Fman_CVK88408.1	Fox_PCD38300.1	FPRN_04995n	FPSE_01629T0	RGP75518.1	Fver_RBQ72100.1
OG0011170	FCul_PTD10601.1	FFUJ_03503m.01	FGSG_06505T0	Fman_CVK88216.1	Fox_PCD38430.1	FPRN_05129n	FPSE_01752T0	RGP71584.1	Fver_RBQ79774.1
OG0011171	FCul_PTD10948.1	FFUJ_07635m.01	FGSG_12198T0	Fman_CVL01506.1	Fox_PCD35546.1	FPRN_07955n	FPSE_10322T0	RGP61732.1	Fver_RBQ68725.1
OG0011173	FCul_PTD11171.1	FFUJ_08020m.01	FGSG_02415T0	Fman_CVL02037.1	Fox_PCD35933.1	FPRN_08401n	FPSE_01992T0	RGP61618.1		Fusvirg6268.t1
OG0011175	FCul_PTD11460.1	FFUJ_00906m.01	FGSG_00392T0	Fman_CVK83951.1		FPRN_01184n	FPSE_00054T0	RGP70473.1	Fver_RBQ72420.1	Fusvirg880.t1
OG0011176	FCul_PTD11548.1	FFUJ_01170m.01	FGSG_00992T0	Fman_CVK83515.1	Fox_PCD45518.1	FPRN_00927n	FPSE_01487T0	RGP64032.1		Fusvirg1094.t1
OG0011178	FCul_PTD11702.1	FFUJ_00661m.01	FGSG_00937T0	Fman_CVK84362.1	Fox_PCD46024.1	FPRN_01424n	FPSE_01431T0	RGP71484.1		Fusvirg660.t1
OG0011179	FCul_PTD12109.1	FFUJ_13780m.01	FGSG_02046T0	Fman_CVK96979.1	Fox_PCD42652.1	FPRN_11259n	FPSE_05138T0	RGP65799.1	Fver_RBQ78789.1
OG0011180	FCul_PTD12401.1	FFUJ_14578m.01	FGSG_02223T0	Fman_CVK86492.1	Fox_PCD42089.1	FPRN_06352n	FPSE_00237T0	RGP71334.1	Fver_RBQ75080.1
OG0011182	FCul_PTD12671.1	FFUJ_00630m.01	FGSG_00966T0	Fman_CVK84405.1	Fox_PCD46055.1	FPRN_01453n	FPSE_01458T0	RGP71462.1		Fusvirg678.t1
OG0011183	FCul_PTD12844.1	FFUJ_00846m.01		Fman_CVK84050.1	Fox_PCD45836.1	FPRN_01244n	FPSE_07668T0	RGP70421.1	Fver_RBQ69920.1	Fusvirg811.t1
OG0011185	FCul_PTD13015.1	FFUJ_12172m.01	FGSG_01859T0	Fman_CVK97156.1	Fox_PCD42548.1	FPRN_08225n	FPSE_01036T0	RGP64418.1		Fusvirg5772.t1
OG0011186	FCul_PTD13279.1	FFUJ_01803m.01		Fman_CVL02876.1	Fox_PCD44878.1	FPRN_00297n	FPSE_10992T0	RGP60353.1	Fver_RBQ74045.1	Fusvirg8346.t1
OG0011187	FCul_PTD13355.1	FFUJ_14607m.01	FGSG_12108T0		Fox_PCD42119.1	FPRN_06382n	FPSE_00278T0	RGP66009.1	Fver_RBQ75012.1	Fusvirg10403.t1
OG0011188	FCul_PTD13462.1	FFUJ_01038m.01	FGSG_00522T0	Fman_CVK83726.1		FPRN_01054n	FPSE_04427T0	RGP61132.1	Fver_RBQ68982.1	Fusvirg1237.t1
OG0011189	FCul_PTD13486.1	FFUJ_13828m.01	FGSG_02085T0	Fman_CVK96903.1	Fox_PCD42700.1	FPRN_11211n	FPSE_05175T0	RGP65762.1		Fusvirg5564.t1
OG0011190	FCul_PTD13490.1	FFUJ_13831m.01	FGSG_02089T0	Fman_CVK96897.1	Fox_PCD42703.1	FPRN_11208n	FPSE_00513T0	RGP65759.1	Fver_RBQ66703.1
OG0011192	FCul_PTD13535.1	FFUJ_02026m.01	FGSG_01777T0	Fman_CVL02581.1	Fox_PCD44674.1	FPRN_00107n	FPSE_11376T0	RGP72474.1	Fver_RBQ72057.1
OG0011198		FFUJ_04829m.01	FGSG_13624T0	Fman_CVK99834.1	Fox_PCD44073.1	FPRN_02562n	FPSE_04280T0	RGP69763.1	Fver_RBQ73984.1	Fusvirg7502.t1
OG0011227		FFUJ_10388m.01	FGSG_12434T0	Fman_CVK95008.1	Fox_PCD26327.1	FPRN_13286n	FPSE_08360T0	RGP70930.1	Fver_RBQ72319.1	Fusvirg12444.t1
OG0011230		FFUJ_10741m.01	FGSG_03308T0	Fman_CVK95626.1	Fox_PCD26696.1	FPRN_13648n	FPSE_10446T0	RGP67743.1	Fver_RBQ68755.1	Fusvirg9986.t1

## Sheet: T
	Triar.aa	Trias.aa	Triat.aa	Trici.aa	Triga.aa	Trigu.aa	Triha.aa	Tripa.aa	Trivi.aa
OG0001191	Triaru_rna2557	Trias1_52544, Trias1_82242	Tatro_268956, Tatro_43821	Trici_PTB65018.1	TrigamTGAM01_06530T0	Trigui_OPB40850	Triha_546580	Tripar1_rna6164	Tvirens_192768
OG0006582	Triaru_rna2798	Trias1_71566	Tatro_80922	Trici_PTB66640.1	TrigamTGAM01_02712T0	Trigui_OPB43424, Trigui_OPB45491	Triha_497498, Triha_86496	Tripar1_rna7021	Tvirens_44396
OG0006583	Triaru_rna3308, Triaru_rna390, Triaru_rna567	Trias1_127040, Trias1_158868, Trias1_38184, Trias1_64927, Trias1_73917, Trias1_77061	Tatro_130371, Tatro_285654, Tatro_297864, Tatro_298736, Tatro_300963, Tatro_94626	Trici_PTB62741.1, Trici_PTB66239.1, Trici_PTB70656.1	TrigamTGAM01_04808T0, TrigamTGAM01_06593T0, TrigamTGAM01_06699T0, TrigamTGAM01_08200T0	Trigui_OPB39082, Trigui_OPB41151, Trigui_OPB41217	Triha_10072, Triha_478259, Triha_99323	Tripar1_rna2383, Tripar1_rna340, Tripar1_rna4255, Tripar1_rna8718	Tvirens_201750, Tvirens_221682, Tvirens_230851, Tvirens_232541
OG0007071	Triaru_rna6739	Trias1_176143	Tatro_81402	Trici_PTB61541.1, Trici_PTB62248.1	TrigamTGAM01_00836T0	Trigui_OPB45931, Trigui_OPB46073	Triha_20889, Triha_513394	Tripar1_rna7955	Tvirens_52168, Tvirens_53406
OG0007273	Triaru_rna4595	Trias1_185990	Tatro_37404	Trici_PTB68382.1	TrigamTGAM01_04782T0	Trigui_OPB41694	Triha_152727	Tripar1_rna4847	Tvirens_190887
OG0007274		Trias1_185479, Trias1_188512, Trias1_29503, Trias1_47983	Tatro_141422, Tatro_266907, Tatro_290565, Tatro_301284, Tatro_89904	Trici_PTB66768.1	TrigamTGAM01_02798T0, TrigamTGAM01_02900T0, TrigamTGAM01_03853T0, TrigamTGAM01_05381T0	Trigui_OPB45581, Trigui_OPB47172	Triha_520718, Triha_91831	Tripar1_rna328	Tvirens_226121
OG0007373	Triaru_rna4784	Trias1_179571, Trias1_244563, Trias1_83211	Tatro_46014, Tatro_54856, Tatro_90109	Trici_PTB61887.1, Trici_PTB62045.1	TrigamTGAM01_00924T0, TrigamTGAM01_06488T0, TrigamTGAM01_08318T0	Trigui_OPB41202, Trigui_OPB46017, Trigui_OPB46304	Triha_118868, Triha_127746, Triha_525076	Tripar1_rna1839, Tripar1_rna7990	Tvirens_59409, Tvirens_65505, Tvirens_8282
OG0007486	Triaru_rna4630	Trias1_127111	Tatro_311296	Trici_PTB64209.1	TrigamTGAM01_06220T0	Trigui_OPB39486	Triha_545211	Tripar1_rna6520	Tvirens_227405
OG0007668	Triaru_rna6650	Trias1_186897, Trias1_32218	Tatro_191515, Tatro_222998	Trici_PTB69156.1	TrigamTGAM01_06397T0, TrigamTGAM01_07827T0	Trigui_OPB36583, Trigui_OPB42780	Triha_114144, Triha_74484	Tripar1_rna8055	Tvirens_14690, Tvirens_190580
OG0007713	Triaru_rna1508	Trias1_80595	Tatro_91976	Trici_PTB68406.1	TrigamTGAM01_04226T0	Trigui_OPB43780	Triha_494647	Tripar1_rna758	Tvirens_32357
OG0007787	Triaru_rna2144, Triaru_rna6280, Triaru_rna9494	Trias1_151439, Trias1_152923, Trias1_185762	Tatro_266136, Tatro_289568, Tatro_36554	Trici_PTB63354.1, Trici_PTB68403.1, Trici_PTB70158.1	TrigamTGAM01_00063T0, TrigamTGAM01_02438T0, TrigamTGAM01_09111T0	Trigui_OPB36282, Trigui_OPB43763, Trigui_OPB44852	Triha_150271, Triha_16405, Triha_488862	Tripar1_rna1752, Tripar1_rna5435, Tripar1_rna761	Tvirens_181642, Tvirens_28953, Tvirens_33307
OG0007907	Triaru_rna7183, Triaru_rna7857	Trias1_139343, Trias1_58162	Tatro_322913, Tatro_40549	Trici_PTB62044.1	TrigamTGAM01_00294T0, TrigamTGAM01_01422T0	Trigui_OPB37028, Trigui_OPB46310	Triha_505129, Triha_509549	Tripar1_rna1840	Tvirens_217058, Tvirens_65771, Tvirens_91616
OG0007908	Triaru_rna2030, Triaru_rna8694, Triaru_rna9359	Trias1_24769, Trias1_352605, Trias1_43909	Tatro_284537, Tatro_319823	Trici_PTB62523.1	TrigamTGAM01_00036T0, TrigamTGAM01_01851T0	Trigui_OPB39138, Trigui_OPB44040	Triha_508123, Triha_508129, Triha_527768	Tripar1_rna5603
OG0007967	Triaru_rna5793	Trias1_53973, Trias1_65680, Trias1_82187	Tatro_44407, Tatro_78855, Tatro_87503	Trici_PTB70234.1	TrigamTGAM01_00281T0, TrigamTGAM01_04681T0, TrigamTGAM01_04815T0, TrigamTGAM01_04872T0	Trigui_OPB38826, Trigui_OPB39185, Trigui_OPB41812, Trigui_OPB45632, Trigui_OPB47105	Triha_103497, Triha_499911, Triha_499974, Triha_6125, Triha_75691, Triha_91786	Tripar1_rna2798	Tvirens_49892, Tvirens_53919, Tvirens_56542, Tvirens_67278
OG0008104	Triaru_rna3933, Triaru_rna563	Trias1_48649	Tatro_309987, Tatro_312676, Tatro_86573, Tatro_89916, Tatro_92022, Tatro_93015	Trici_PTB61368.1, Trici_PTB64386.1, Trici_PTB66950.1, Trici_PTB69985.1, Trici_PTB70918.1	TrigamTGAM01_03639T0	Trigui_OPB38123, Trigui_OPB44532	Triha_487643, Triha_500289	Tripar1_rna5588, Tripar1_rna5820, Tripar1_rna6494	Tvirens_203431, Tvirens_205157, Tvirens_60712, Tvirens_68805
OG0008105	Triaru_rna4430, Triaru_rna5697	Trias1_144457	Tatro_44758	Trici_PTB61938.1, Trici_PTB68590.1	TrigamTGAM01_00360T0	Trigui_OPB36723, Trigui_OPB44017	Triha_113783, Triha_508108	Tripar1_rna3654, Tripar1_rna8387	Tvirens_215479, Tvirens_37183
OG0008106	Triaru_rna5616	Trias1_40726	Tatro_282267	Trici_PTB62620.1	TrigamTGAM01_08811T0	Trigui_OPB41381	Triha_511040	Tripar1_rna358	Tvirens_205829
OG0008186	Triaru_rna7187	Trias1_173167, Trias1_267068	Tatro_221257, Tatro_317218	Trici_PTB61630.1, Trici_PTB62134.1	TrigamTGAM01_00810T0, TrigamTGAM01_06123T0	Trigui_OPB46199, Trigui_OPB46306	Triha_145927, Triha_509544	Tripar1_rna4748, Tripar1_rna7096	Tvirens_157019, Tvirens_225614
OG0008261	Triaru_rna3844	Trias1_60388	Tatro_299200	Trici_PTB62780.1	TrigamTGAM01_02799T0	Trigui_OPB39955	Triha_509802	Tripar1_rna2889	Tvirens_215141
OG0008331	Triaru_rna3298	Trias1_72429	Tatro_44803	Trici_PTB62731.1	TrigamTGAM01_06692T0	Trigui_OPB41224	Triha_487425		Tvirens_66318
OG0008422	Triaru_rna4710, Triaru_rna9215		Tatro_40647	Trici_PTB69852.1	TrigamTGAM01_06771T0	Trigui_OPB36409, Trigui_OPB36424, Trigui_OPB40616, Trigui_OPB45460, Trigui_OPB45830	Triha_320805, Triha_7673, Triha_83003, Triha_83723, Triha_86028, Triha_8995, Triha_9654, Triha_98626	Tripar1_rna3167, Tripar1_rna428	Tvirens_198220, Tvirens_200150, Tvirens_206891, Tvirens_227214, Tvirens_228175, Tvirens_69642
OG0008501	Triaru_rna2242, Triaru_rna2243, Triaru_rna2244, Triaru_rna2245, Triaru_rna2246	Trias1_142051, Trias1_143083, Trias1_27975, Trias1_459256	Tatro_273384, Tatro_273387, Tatro_273447, Tatro_317507	Trici_PTB63758.1, Trici_PTB63760.1	TrigamTGAM01_02895T0, TrigamTGAM01_02901T0		Triha_124559, Triha_485958	Tripar1_rna125, Tripar1_rna8634	Tvirens_206729, Tvirens_206733, Tvirens_224553, Tvirens_228001
OG0008503	Triaru_rna4102	Trias1_61323	Tatro_45489	Trici_PTB62190.1	TrigamTGAM01_00874T0	Trigui_OPB46132	Triha_89146	Tripar1_rna4073	Tvirens_93159
OG0008504		Trias1_252328, Trias1_51922, Trias1_63113	Tatro_160436, Tatro_285878, Tatro_315758, Tatro_34125	Trici_PTB63274.1, Trici_PTB63353.1	TrigamTGAM01_02529T0, TrigamTGAM01_03392T0, TrigamTGAM01_09594T0, TrigamTGAM01_10406T0, TrigamTGAM01_10884T0	Trigui_OPB36202, Trigui_OPB44762	Triha_502172, Triha_512850, Triha_93816	Tripar1_rna1438, Tripar1_rna5434	Tvirens_200858, Tvirens_230726, Tvirens_48963, Tvirens_67830
OG0008594	Triaru_rna1633, Triaru_rna2821	Trias1_199009, Trias1_70255	Tatro_283122, Tatro_314411	Trici_PTB66657.1	TrigamTGAM01_09389T0, TrigamTGAM01_10434T0	Trigui_OPB40909, Trigui_OPB43403	Triha_80104, Triha_86825, Triha_97456		Tvirens_219660, Tvirens_225979, Tvirens_69132
OG0008595	Triaru_rna3831	Trias1_57945	Tatro_40362	Trici_PTB64934.1	TrigamTGAM01_05115T0	Trigui_OPB45609	Triha_510281	Tripar1_rna1371	Tvirens_69456
OG0008679	Triaru_rna5608	Trias1_150829	Tatro_216802	Trici_PTB62623.1	TrigamTGAM01_08802T0	Trigui_OPB41366	Triha_498182	Tripar1_rna361	Tvirens_160996
OG0008680	Triaru_rna5634	Trias1_73414	Tatro_316685	Trici_PTB62596.1	TrigamTGAM01_10423T0	Trigui_OPB41399	Triha_92717	Tripar1_rna383	Tvirens_13611
OG0008681	Triaru_rna6620	Trias1_176705	Tatro_243654	Trici_PTB69908.1	TrigamTGAM01_08588T0	Trigui_OPB43720	Triha_491728	Tripar1_rna7227	Tvirens_14012
OG0008682	Triaru_rna662	Trias1_175925, Trias1_199120	Tatro_43635, Tatro_81475	Trici_PTB62140.1, Trici_PTB65124.1	TrigamTGAM01_00919T0, TrigamTGAM01_02821T0	Trigui_OPB41033	Triha_500493, Triha_89415	Tripar1_rna1945	Tvirens_111712, Tvirens_46785
OG0008683	Triaru_rna1944	Trias1_134808, Trias1_153750, Trias1_178063	Tatro_320006, Tatro_53845, Tatro_54629, Tatro_86583	Trici_PTB69242.1	TrigamTGAM01_00156T0, TrigamTGAM01_00241T0, TrigamTGAM01_00748T0	Trigui_OPB40230	Triha_152397, Triha_89933	Tripar1_rna3647	Tvirens_58944
OG0008770	Triaru_rna2128, Triaru_rna2559	Trias1_46943, Trias1_73615, Trias1_82244	Tatro_132630, Tatro_274127, Tatro_35373	Trici_PTB65021.1, Trici_PTB70164.1	TrigamTGAM01_00159T0, TrigamTGAM01_05127T0, TrigamTGAM01_06532T0	Trigui_OPB38925, Trigui_OPB40852	Triha_130529, Triha_513561	Tripar1_rna1742, Tripar1_rna6166	Tvirens_28185, Tvirens_58828
OG0008865	Triaru_rna5899	Trias1_57961	Tatro_299582	Trici_PTB64964.1	TrigamTGAM01_10168T0	Trigui_OPB45642	Triha_91616	Tripar1_rna1343	Tvirens_59078
OG0008971	Triaru_rna1448	Trias1_57383	Tatro_229866	Trici_PTB61751.1	TrigamTGAM01_01486T0	Trigui_OPB37701	Triha_110804	Tripar1_rna18	Tvirens_203264
OG0008972	Triaru_rna2569	Trias1_155250	Tatro_297095	Trici_PTB63176.1	TrigamTGAM01_02473T0	Trigui_OPB40224	Triha_521975, Triha_89222	Tripar1_rna729	Tvirens_58412, Tvirens_59335
OG0008973	Triaru_rna1978	Trias1_175545	Tatro_316778	Trici_PTB62685.1	TrigamTGAM01_06690T0	Trigui_OPB41281	Triha_500860	Tripar1_rna1235	Tvirens_205920
OG0008974	Triaru_rna1237, Triaru_rna1238	Trias1_135649, Trias1_455387	Tatro_49481, Tatro_92144	Trici_PTB67518.1, Trici_PTB67519.1, Trici_PTB67520.1	TrigamTGAM01_07673T0	Trigui_OPB42417, Trigui_OPB42418	Triha_3938, Triha_3939, Triha_81902	Tripar1_rna925	Tvirens_199094, Tvirens_30516, Tvirens_61274, Tvirens_61275
OG0009086	Triaru_rna125	Trias1_144915		Trici_PTB65669.1	TrigamTGAM01_05046T0	Trigui_OPB40374	Triha_498808	Tripar1_rna6363	Tvirens_196900
OG0009087	Triaru_rna4729, Triaru_rna6185	Trias1_149192, Trias1_153488, Trias1_68837	Tatro_303244, Tatro_41381, Tatro_44954	Trici_PTB62698.1, Trici_PTB65181.1	TrigamTGAM01_06674T0	Trigui_OPB39295, Trigui_OPB41261	Triha_76992, Triha_99223	Tripar1_rna5505, Tripar1_rna7570	Tvirens_57269, Tvirens_65504
OG0009088	Triaru_rna8435	Trias1_64700		Trici_PTB70348.1	TrigamTGAM01_10363T0	Trigui_OPB38700	Triha_502510	Tripar1_rna4241	Tvirens_209235
OG0009218	Triaru_rna402	Trias1_84136	Tatro_280783	Trici_PTB63417.1	TrigamTGAM01_09492T0	Trigui_OPB44912	Triha_511357	Tripar1_rna4281	Tvirens_231360
OG0009219	Triaru_rna6021	Trias1_73374	Tatro_255992	Trici_PTB62562.1	TrigamTGAM01_08711T0	Trigui_OPB41435	Triha_92492	Tripar1_rna3896	Tvirens_216915
OG0009220	Triaru_rna7046	Trias1_140658	Tatro_302719	Trici_PTB68260.1	TrigamTGAM01_04484T0	Trigui_OPB44384	Triha_482293	Tripar1_rna1852	Tvirens_229523
OG0009222		Trias1_453397	Tatro_36592	Trici_PTB61999.1	TrigamTGAM01_09036T0, TrigamTGAM01_10878T0	Trigui_OPB41744	Triha_420653, Triha_512585	Tripar1_rna2847	Tvirens_67680
OG0009354	Triaru_rna1996, Triaru_rna5410	Trias1_204055, Trias1_78937	Tatro_31829, Tatro_45054	Trici_PTB69605.1	TrigamTGAM01_03998T0, TrigamTGAM01_06730T0	Trigui_OPB37381	Triha_3024, Triha_92747	Tripar1_rna4219	Tvirens_205900, Tvirens_55531
OG0009355	Triaru_rna5580, Triaru_rna5792	Trias1_183656	Tatro_86455	Trici_PTB70235.1	TrigamTGAM01_00282T0	Trigui_OPB38825, Trigui_OPB40229, Trigui_OPB41110	Triha_488233, Triha_526422, Triha_557419	Tripar1_rna2799	Tvirens_225144, Tvirens_60355, Tvirens_68110
OG0009356	Triaru_rna6937	Trias1_161087	Tatro_36771	Trici_PTB69035.1	TrigamTGAM01_04892T0	Trigui_OPB36460	Triha_414518	Tripar1_rna6184	Tvirens_4545
OG0009357	Triaru_rna10399	Trias1_62619, Trias1_74704	Tatro_285877, Tatro_315002, Tatro_320456, Tatro_85715	Trici_PTB63273.1	TrigamTGAM01_02530T0, TrigamTGAM01_09593T0	Trigui_OPB36201, Trigui_OPB44761	Triha_170688, Triha_93711	Tripar1_rna1437	Tvirens_201282, Tvirens_216494
OG0009358	Triaru_rna1101	Trias1_134896, Trias1_49490	Tatro_12941, Tatro_218916	Trici_PTB65007.1	TrigamTGAM01_02728T0, TrigamTGAM01_06521T0	Trigui_OPB40839	Triha_501007	Tripar1_rna6154	Tvirens_49120
OG0009359		Trias1_42518	Tatro_29913	Trici_PTB65430.1	TrigamTGAM01_03662T0	Trigui_OPB42937	Triha_74492	Tripar1_rna5139	Tvirens_228756
OG0009479	Triaru_rna240, Triaru_rna938	Trias1_145603, Trias1_333529	Tatro_296834, Tatro_318499	Trici_PTB68140.1	TrigamTGAM01_05005T0, TrigamTGAM01_08344T0	Trigui_OPB40310, Trigui_OPB40653	Triha_484061, Triha_511856	Tripar1_rna6827	Tvirens_215053, Tvirens_34360
OG0009481	Triaru_rna8075	Trias1_48690	Tatro_297306	Trici_PTB67011.1	TrigamTGAM01_03600T0	Trigui_OPB46886	Triha_509109	Tripar1_rna6565	Tvirens_160288
OG0009482	Triaru_rna9547	Trias1_411849		Trici_PTB68753.1	TrigamTGAM01_10514T0	Trigui_OPB44188	Triha_482086	Tripar1_rna4813	Tvirens_54879
OG0009642	Triaru_rna3569, Triaru_rna7217	Trias1_27615	Tatro_48890	Trici_PTB68469.1	TrigamTGAM01_04159T0	Trigui_OPB36040, Trigui_OPB39042, Trigui_OPB43872	Triha_134143, Triha_142486	Tripar1_rna2025	Tvirens_55099, Tvirens_64733
OG0009644	Triaru_rna6585	Trias1_150246	Tatro_37876	Trici_PTB69940.1	TrigamTGAM01_03324T0	Trigui_OPB43675	Triha_14171	Tripar1_rna5797	Tvirens_111969
OG0009646	Triaru_rna7446, Triaru_rna793	Trias1_171903	Tatro_34473, Tatro_82978	Trici_PTB63266.1	TrigamTGAM01_00047T0, TrigamTGAM01_10721T0	Trigui_OPB35967, Trigui_OPB44752	Triha_100869, Triha_123195	Tripar1_rna3135	Tvirens_137096, Tvirens_46185
OG0009647	Triaru_rna8324	Trias1_146339	Tatro_46148	Trici_PTB63950.1		Trigui_OPB46190	Triha_118590	Tripar1_rna4967	Tvirens_156047, Tvirens_71046
OG0009794	Triaru_rna4317	Trias1_59031	Tatro_94044	Trici_PTB63663.1	TrigamTGAM01_02849T0, TrigamTGAM01_02851T0, TrigamTGAM01_09322T0, TrigamTGAM01_10294T0	Trigui_OPB45771	Triha_486588	Tripar1_rna4324, Tripar1_rna5357	Tvirens_134702
OG0009796	Triaru_rna1808, Triaru_rna8700	Trias1_68165	Tatro_32013	Trici_PTB66952.1	TrigamTGAM01_01546T0, TrigamTGAM01_08549T0	Trigui_OPB38882, Trigui_OPB46934	Triha_6296	Tripar1_rna5586	Tvirens_45020
OG0009799	Triaru_rna6601	Trias1_92829	Tatro_308857, Tatro_318832	Trici_PTB69929.1	TrigamTGAM01_08608T0	Trigui_OPB43700	Triha_122618, Triha_136109, Triha_505001, Triha_547755		Tvirens_36430, Tvirens_46616, Tvirens_49298
OG0009801	Triaru_rna8751	Trias1_178996	Tatro_146625, Tatro_303132	Trici_PTB63270.1	TrigamTGAM01_02512T0	Trigui_OPB44755	Triha_12003, Triha_511527	Tripar1_rna1432	Tvirens_213565
OG0009802	Triaru_rna9766	Trias1_72384	Tatro_54642, Tatro_90293	Trici_PTB62725.1	TrigamTGAM01_06654T0, TrigamTGAM01_09822T0	Trigui_OPB40935, Trigui_OPB41230	Triha_126235, Triha_525212		Tvirens_205969
OG0009803		Trias1_454804	Tatro_277498, Tatro_85052	Trici_PTB70734.1	TrigamTGAM01_05854T0	Trigui_OPB38611, Trigui_OPB38617, Trigui_OPB38618, Trigui_OPB38620	Triha_183879, Triha_526616, Triha_537353	Tripar1_rna8348	Tvirens_200569
OG0009969	Triaru_rna9974	Trias1_60989	Tatro_302481	Trici_PTB65987.1	TrigamTGAM01_06028T0	Trigui_OPB37835	Triha_493837	Tripar1_rna6101	Tvirens_172134
OG0009971	Triaru_rna2006	Trias1_62480	Tatro_44850	Trici_PTB62656.1	TrigamTGAM01_06741T0	Trigui_OPB41316	Triha_511100	Tripar1_rna1257	Tvirens_57235
OG0009972	Triaru_rna1064	Trias1_184180	Tatro_285581	Trici_PTB70424.1	TrigamTGAM01_10069T0	Trigui_OPB38622, Trigui_OPB38623	Triha_183382, Triha_502628	Tripar1_rna2138, Tripar1_rna2139	Tvirens_12520
OG0009973	Triaru_rna1130	Trias1_172168	Tatro_256937	Trici_PTB65554.1	TrigamTGAM01_01031T0, TrigamTGAM01_09334T0	Trigui_OPB40536, Trigui_OPB40562	Triha_498999, Triha_94225		Tvirens_62655, Tvirens_62675
OG0009975		Trias1_113883, Trias1_127986, Trias1_44180	Tatro_269423, Tatro_277533	Trici_PTB66183.1, Trici_PTB66195.1	TrigamTGAM01_08323T0, TrigamTGAM01_10323T0	Trigui_OPB39145	Triha_76689	Tripar1_rna7813	Tvirens_64840
OG0010172	Triaru_rna10069, Triaru_rna6208	Trias1_139881, Trias1_69287		Trici_PTB68673.1	TrigamTGAM01_02106T0	Trigui_OPB44110, Trigui_OPB44111	Triha_429652, Triha_84848	Tripar1_rna7192	Tvirens_211986
OG0010174	Triaru_rna3509	Trias1_141219, Trias1_152385	Tatro_82219, Tatro_90244	Trici_PTB68601.1	TrigamTGAM01_02042T0, TrigamTGAM01_06701T0	Trigui_OPB44026	Triha_494930	Tripar1_rna8395	Tvirens_54992
OG0010175	Triaru_rna3552	Trias1_140881	Tatro_323034	Trici_PTB68484.1	TrigamTGAM01_04143T0	Trigui_OPB43861, Trigui_OPB43890	Triha_494739, Triha_5213	Tripar1_rna3016	Tvirens_13555, Tvirens_13806
OG0010176	Triaru_rna375, Triaru_rna376	Trias1_51577	Tatro_280767	Trici_PTB63439.1	TrigamTGAM01_09513T0	Trigui_OPB44941	Triha_237619	Tripar1_rna4304	Tvirens_68017
OG0010177	Triaru_rna5388, Triaru_rna7574, Triaru_rna7629	Trias1_133916	Tatro_92249	Trici_PTB67627.1	TrigamTGAM01_03182T0	Trigui_OPB42550	Triha_518685	Tripar1_rna1902	Tvirens_229828
OG0010178	Triaru_rna5787	Trias1_112050, Trias1_130997	Tatro_300776, Tatro_300778	Trici_PTB70239.1	TrigamTGAM01_00286T0	Trigui_OPB38820	Triha_537005	Tripar1_rna2871	Tvirens_209271
OG0010179	Triaru_rna5894	Trias1_57959	Tatro_80187	Trici_PTB64957.1	TrigamTGAM01_10172T0	Trigui_OPB45638	Triha_484109	Tripar1_rna1350	Tvirens_49838
OG0010180	Triaru_rna6302	Trias1_196177, Trias1_31259	Tatro_314369, Tatro_90569	Trici_PTB66687.1, Trici_PTB66688.1	TrigamTGAM01_00365T0, TrigamTGAM01_08547T0	Trigui_OPB43360	Triha_520631		Tvirens_204829
OG0010181	Triaru_rna6574, Triaru_rna9214	Trias1_147368	Tatro_317822, Tatro_53935	Trici_PTB66542.1	TrigamTGAM01_01379T0, TrigamTGAM01_09766T0	Trigui_OPB46649	Triha_101737	Tripar1_rna2143	Tvirens_216825
OG0010182	Triaru_rna7501	Trias1_93586	Tatro_306687	Trici_PTB63149.1	TrigamTGAM01_04389T0	Trigui_OPB38714, Trigui_OPB46450	Triha_461842	Tripar1_rna4620	Tvirens_216703, Tvirens_222098
OG0010184	Triaru_rna8067	Trias1_144045	Tatro_304179	Trici_PTB67003.1	TrigamTGAM01_03608T0	Trigui_OPB46894	Triha_88073	Tripar1_rna6557	Tvirens_66355
OG0010185	Triaru_rna8340	Trias1_72636	Tatro_142047	Trici_PTB62174.1, Trici_PTB63011.1	TrigamTGAM01_00891T0	Trigui_OPB46153	Triha_17736	Tripar1_rna4059, Tripar1_rna905	Tvirens_1796
OG0010186	Triaru_rna10404	Trias1_59570	Tatro_92972	Trici_PTB67017.1	TrigamTGAM01_03596T0	Trigui_OPB46880	Triha_87045		Tvirens_205207
OG0010187	Triaru_rna9420	Trias1_130225	Tatro_35222	Trici_PTB70513.1	TrigamTGAM01_10777T0	Trigui_OPB38523	Triha_12505	Tripar1_rna5890	Tvirens_60658
OG0010189		Trias1_112787, Trias1_27977	Tatro_273385, Tatro_273685, Tatro_89902	Trici_PTB63759.1	TrigamTGAM01_01433T0	Trigui_OPB45669	Triha_257522, Triha_9268	Tripar1_rna126	Tvirens_228004
OG0010190		Trias1_81305	Tatro_297191	Trici_PTB66819.1	TrigamTGAM01_00512T0	Trigui_OPB47095	Triha_86460	Tripar1_rna2806	Tvirens_159689
OG0010191		Trias1_82025	Tatro_318581	Trici_PTB68041.1	TrigamTGAM01_05072T0	Trigui_OPB40198	Triha_521947	Tripar1_rna8306	Tvirens_137814
OG0010430	Triaru_rna10430	Trias1_113706	Tatro_84290, Tatro_86908	Trici_PTB69433.1	TrigamTGAM01_01899T0, TrigamTGAM01_08086T0	Trigui_OPB37209	Triha_548254	Tripar1_rna996	Tvirens_218123
OG0010431	Triaru_rna2489	Trias1_160286	Tatro_87585	Trici_PTB62102.1	TrigamTGAM01_09101T0	Trigui_OPB41849, Trigui_OPB41850	Triha_9779	Tripar1_rna3196	Tvirens_148629
OG0010433	Triaru_rna5740	Trias1_61196	Tatro_154704	Trici_PTB63089.1	TrigamTGAM01_07586T0	Trigui_OPB46346	Triha_118924, Triha_509574	Tripar1_rna2171, Tripar1_rna2172	Tvirens_68471
OG0010434	Triaru_rna1792	Trias1_70006	Tatro_298145	Trici_PTB63683.1	TrigamTGAM01_09171T0	Trigui_OPB45724, Trigui_OPB45725	Triha_9922	Tripar1_rna7607	Tvirens_232487
OG0010435	Triaru_rna576	Trias1_30167	Tatro_302477, Tatro_322442	Trici_PTB66002.1	TrigamTGAM01_06014T0, TrigamTGAM01_06015T0	Trigui_OPB37822	Triha_480922	Tripar1_rna5032	Tvirens_216568
OG0010436	Triaru_rna6314	Trias1_144408	Tatro_81320	Trici_PTB66694.1	TrigamTGAM01_00375T0	Trigui_OPB43340	Triha_101631, Triha_87916	Tripar1_rna3445	Tvirens_44524
OG0010437	Triaru_rna6852	Trias1_123703	Tatro_283791	Trici_PTB63465.1	TrigamTGAM01_01070T0	Trigui_OPB39674	Triha_256883, Triha_64996	Tripar1_rna1308	Tvirens_70313
OG0010438	Triaru_rna7377	Trias1_50090	Tatro_80465	Trici_PTB65846.1	TrigamTGAM01_03059T0	Trigui_OPB44632	Triha_501356	Tripar1_rna7944	Tvirens_49339
OG0010439	Triaru_rna7588	Trias1_139085, Trias1_141065	Tatro_41390, Tatro_48225	Trici_PTB68431.1	TrigamTGAM01_04203T0	Trigui_OPB43811	Triha_85124		Tvirens_32154, Tvirens_56024
OG0010440	Triaru_rna7690	Trias1_166901	Tatro_299407	Trici_PTB64759.1	TrigamTGAM01_01256T0	Trigui_OPB45266	Triha_121329	Tripar1_rna1330
OG0010441	Triaru_rna1998	Trias1_178651	Tatro_298724	Trici_PTB62665.1	TrigamTGAM01_06732T0	Trigui_OPB41308	Triha_511110	Tripar1_rna1249	Tvirens_82898
OG0010442	Triaru_rna8713	Trias1_143551	Tatro_304221	Trici_PTB67048.1	TrigamTGAM01_03567T0	Trigui_OPB46852	Triha_6379	Tripar1_rna5406	Tvirens_66401
OG0010789	Triaru_rna9840	Trias1_149437	Tatro_306707	Trici_PTB61503.1, Trici_PTB63131.1	TrigamTGAM01_04405T0	Trigui_OPB46402	Triha_521497	Tripar1_rna277	Tvirens_225816
OG0010791	Triaru_rna107	Trias1_60564	Tatro_83581	Trici_PTB66484.1	TrigamTGAM01_07855T0		Triha_514290	Tripar1_rna6934	Tvirens_131516
OG0010792	Triaru_rna2296	Trias1_118843	Tatro_84221	Trici_PTB69377.1	TrigamTGAM01_08395T0	Trigui_OPB37502	Triha_79555	Tripar1_rna8890	Tvirens_203083
OG0010794	Triaru_rna131	Trias1_198040	Tatro_299717	Trici_PTB65706.1	TrigamTGAM01_05042T0	Trigui_OPB40366	Triha_94592	Tripar1_rna6683	Tvirens_34930
OG0010796	Triaru_rna3765	Trias1_58374	Tatro_279408	Trici_PTB68639.1	TrigamTGAM01_02070T0, TrigamTGAM01_02857T0	Trigui_OPB44076	Triha_553811	Tripar1_rna8698	Tvirens_219305
OG0010797	Triaru_rna3877	Trias1_25679	Tatro_297915	Trici_PTB67738.1	TrigamTGAM01_03308T0	Trigui_OPB42670, Trigui_OPB42671	Triha_38734	Tripar1_rna1561	Tvirens_229777
OG0010798	Triaru_rna4754	Trias1_141081	Tatro_322900	Trici_PTB61439.1, Trici_PTB68824.1	TrigamTGAM01_09635T0	Trigui_OPB44258	Triha_116171	Tripar1_rna4126
OG0010799	Triaru_rna5143	Trias1_61916	Tatro_298615	Trici_PTB61539.1, Trici_PTB61629.1	TrigamTGAM01_06923T0	Trigui_OPB41552	Triha_484635	Tripar1_rna7098	Tvirens_111446
OG0010800	Triaru_rna5193	Trias1_255507	Tatro_322580	Trici_PTB65834.1	TrigamTGAM01_03047T0	Trigui_OPB44654	Triha_331028	Tripar1_rna5636	Tvirens_69312
OG0010801	Triaru_rna9	Trias1_198810	Tatro_307550	Trici_PTB61707.1	TrigamTGAM01_06491T0	Trigui_OPB40794	Triha_10802	Tripar1_rna672	Tvirens_49190
OG0010802	Triaru_rna6594	Trias1_61601	Tatro_151377	Trici_PTB69946.1	TrigamTGAM01_03318T0	Trigui_OPB43690	Triha_77211	Tripar1_rna3262	Tvirens_35191
OG0010804	Triaru_rna7173	Trias1_299822	Tatro_320017	Trici_PTB63168.1	TrigamTGAM01_00258T0	Trigui_OPB46427	Triha_89138	Tripar1_rna5763	Tvirens_59385
OG0010805	Triaru_rna7483	Trias1_73381	Tatro_93084	Trici_PTB62567.1	TrigamTGAM01_08716T0		Triha_498093	Tripar1_rna3891	Tvirens_227015
OG0010808	Triaru_rna8078	Trias1_48692	Tatro_83091	Trici_PTB67015.1	TrigamTGAM01_03598T0	Trigui_OPB46322, Trigui_OPB46883	Triha_6348	Tripar1_rna6568	Tvirens_43201
OG0010809	Triaru_rna1990	Trias1_178668	Tatro_44219	Trici_PTB62670.1	TrigamTGAM01_06723T0	Trigui_OPB41299	Triha_8277	Tripar1_rna1246	Tvirens_57247
OG0010810	Triaru_rna8568	Trias1_37388	Tatro_91638	Trici_PTB68727.1	TrigamTGAM01_02165T0	Trigui_OPB44163	Triha_5497	Tripar1_rna7347	Tvirens_219217, Tvirens_227860
OG0010811	Triaru_rna1052	Trias1_86126	Tatro_35007	Trici_PTB70191.1	TrigamTGAM01_00223T0	Trigui_OPB38890	Triha_257	Tripar1_rna1718	Tvirens_71124
OG0010812	Triaru_rna1264	Trias1_266155	Tatro_239802	Trici_PTB62222.1	TrigamTGAM01_00870T0	Trigui_OPB46101	Triha_513430	Tripar1_rna4600	Tvirens_138700
OG0010813	Triaru_rna9439	Trias1_194231	Tatro_323150	Trici_PTB68582.1	TrigamTGAM01_02029T0	Trigui_OPB44013	Triha_84405	Tripar1_rna8379	Tvirens_143823
OG0011318	Triaru_rna9825	Trias1_23055	Tatro_286247	Trici_PTB64128.1	TrigamTGAM01_09275T0	Trigui_OPB39569	Triha_75208	Tripar1_rna6698	Tvirens_111399
OG0011320	Triaru_rna3633	Trias1_132288	Tatro_300517	Trici_PTB68998.1	TrigamTGAM01_04851T0	Trigui_OPB36420	Triha_481484	Tripar1_rna7844	Tvirens_215894
OG0011321	Triaru_rna1667	Trias1_180356	Tatro_254423	Trici_PTB66631.1	TrigamTGAM01_09417T0	Trigui_OPB43432	Triha_508695	Tripar1_rna7018	Tvirens_76398
OG0011322	Triaru_rna3922	Trias1_133010	Tatro_319293	Trici_PTB61964.1	TrigamTGAM01_08741T0	Trigui_OPB36697	Triha_82361	Tripar1_rna803	Tvirens_220773
OG0011323	Triaru_rna4230	Trias1_150131	Tatro_318857, Tatro_39175	Trici_PTB69975.1		Trigui_OPB43645	Triha_79399	Tripar1_rna3390	Tvirens_70531
OG0011324	Triaru_rna399	Trias1_31452	Tatro_92641	Trici_PTB63420.1	TrigamTGAM01_09495T0	Trigui_OPB44915	Triha_485119	Tripar1_rna4284	Tvirens_224814
OG0011325	Triaru_rna4715	Trias1_146945	Tatro_298095	Trici_PTB65219.1	TrigamTGAM01_07409T0	Trigui_OPB40971	Triha_534863	Tripar1_rna4263	Tvirens_70603
OG0011326	Triaru_rna1729	Trias1_59352	Tatro_81214	Trici_PTB66818.1	TrigamTGAM01_00513T0	Trigui_OPB47094	Triha_445042	Tripar1_rna2807	Tvirens_45226
OG0011327	Triaru_rna4788	Trias1_32012	Tatro_94195	Trici_PTB61882.1	TrigamTGAM01_08317T0	Trigui_OPB46012	Triha_513340	Tripar1_rna7995	Tvirens_69973
OG0011329	Triaru_rna4947	Trias1_136133	Tatro_315557	Trici_PTB67689.1	TrigamTGAM01_03246T0	Trigui_OPB42617	Triha_393735	Tripar1_rna286	Tvirens_219728
OG0011330	Triaru_rna4949	Trias1_69467	Tatro_91845	Trici_PTB68524.1	TrigamTGAM01_01952T0	Trigui_OPB43933	Triha_424566	Tripar1_rna592	Tvirens_62353
OG0011331	Triaru_rna5059	Trias1_48623	Tatro_314703	Trici_PTB66933.1	TrigamTGAM01_00648T0	Trigui_OPB46963	Triha_482850	Tripar1_rna1129	Tvirens_44501
OG0011332	Triaru_rna5227	Trias1_73025	Tatro_308798	Trici_PTB69849.1	TrigamTGAM01_10343T0	Trigui_OPB37018	Triha_77208	Tripar1_rna429	Tvirens_15005
OG0011333	Triaru_rna5229	Trias1_61689	Tatro_87850	Trici_PTB69850.1	TrigamTGAM01_10344T0	Trigui_OPB37015	Triha_14258	Tripar1_rna425	Tvirens_218563
OG0011334	Triaru_rna5296	Trias1_45042	Tatro_298300	Trici_PTB62965.1	TrigamTGAM01_03842T0	Trigui_OPB42109	Triha_480134	Tripar1_rna1585	Tvirens_215677
OG0011336	Triaru_rna5619	Trias1_151002	Tatro_81043	Trici_PTB62616.1	TrigamTGAM01_08814T0	Trigui_OPB41383	Triha_8190	Tripar1_rna364	Tvirens_66171
OG0011337	Triaru_rna5645	Trias1_54781	Tatro_301255	Trici_PTB70891.1	TrigamTGAM01_08490T0	Trigui_OPB38136	Triha_489866	Tripar1_rna3538	Tvirens_224140
OG0011339	Triaru_rna5839	Trias1_46517	Tatro_88934	Trici_PTB67811.1	TrigamTGAM01_01395T0	Trigui_OPB45107	Triha_95691	Tripar1_rna6611	Tvirens_44253
OG0011340	Triaru_rna560	Trias1_54406	Tatro_301016	Trici_PTB70568.1	TrigamTGAM01_08140T0	Trigui_OPB38465	Triha_502834	Tripar1_rna5827	Tvirens_200738
OG0011341	Triaru_rna10302	Trias1_163027	Tatro_316211	Trici_PTB67226.1	TrigamTGAM01_03852T0	Trigui_OPB42114	Triha_518220	Tripar1_rna8154	Tvirens_30165
OG0011342	Triaru_rna6153	Trias1_137511	Tatro_312661	Trici_PTB69297.1	TrigamTGAM01_01599T0	Trigui_OPB37592	Triha_479755	Tripar1_rna8502	Tvirens_68662
OG0011344	Triaru_rna6342	Trias1_147280	Tatro_134069	Trici_PTB66514.1	TrigamTGAM01_07830T0	Trigui_OPB46717	Triha_87645	Tripar1_rna3802	Tvirens_231906
OG0011346	Triaru_rna6628	Trias1_292489	Tatro_316724	Trici_PTB62637.1	TrigamTGAM01_08786T0	Trigui_OPB41348	Triha_122190	Tripar1_rna338	Tvirens_14401
OG0011347	Triaru_rna6648	Trias1_44401	Tatro_87127	Trici_PTB69154.1	TrigamTGAM01_06399T0	Trigui_OPB36581	Triha_494261	Tripar1_rna8057	Tvirens_63935
OG0011349	Triaru_rna7047	Trias1_141114	Tatro_41529	Trici_PTB68261.1	TrigamTGAM01_04485T0	Trigui_OPB44383	Triha_84830	Tripar1_rna1853	Tvirens_32597
OG0011350	Triaru_rna7086	Trias1_54064	Tatro_320112	Trici_PTB70301.1	TrigamTGAM01_06973T0	Trigui_OPB38749	Triha_73513	Tripar1_rna3786	Tvirens_28884
OG0011351	Triaru_rna7233	Trias1_28559	Tatro_304083	Trici_PTB66906.1	TrigamTGAM01_00621T0	Trigui_OPB46995	Triha_495930	Tripar1_rna4406	Tvirens_226291
OG0011352	Triaru_rna7248, Triaru_rna8920	Trias1_257857		Trici_PTB65955.1	TrigamTGAM01_02948T0	Trigui_OPB37867	Triha_493879	Tripar1_rna6326	Tvirens_225056
OG0011354	Triaru_rna7329	Trias1_149436	Tatro_298835	Trici_PTB63104.1	TrigamTGAM01_07604T0	Trigui_OPB46371	Triha_17906	Tripar1_rna2188	Tvirens_68487
OG0011355	Triaru_rna7339	Trias1_24751	Tatro_86883	Trici_PTB62373.1	TrigamTGAM01_01870T0	Trigui_OPB36833	Triha_493946	Tripar1_rna7178	Tvirens_199739
OG0011356	Triaru_rna7385	Trias1_255169	Tatro_89276	Trici_PTB65851.1	TrigamTGAM01_03065T0	Trigui_OPB44638	Triha_487876	Tripar1_rna2949	Tvirens_204071
OG0011357	Triaru_rna7417	Trias1_150506	Tatro_133896	Trici_PTB61638.1	TrigamTGAM01_10675T0	Trigui_OPB41612	Triha_121508		Tvirens_214232
OG0011358	Triaru_rna7470	Trias1_55318	Tatro_319434	Trici_PTB69093.1	TrigamTGAM01_06456T0	Trigui_OPB36521	Triha_507551	Tripar1_rna3821	Tvirens_63880
OG0011359	Triaru_rna7545	Trias1_186195	Tatro_275621	Trici_PTB61513.1, Trici_PTB68897.1	TrigamTGAM01_04705T0	Trigui_OPB36310	Triha_83405		Tvirens_200243
OG0011360	Triaru_rna7838	Trias1_23597		Trici_PTB70596.1, Trici_PTB70597.1	TrigamTGAM01_05797T0	Trigui_OPB38433	Triha_72525	Tripar1_rna8794	Tvirens_216014
OG0011361	Triaru_rna7998	Trias1_54296	Tatro_86201	Trici_PTB70479.1	TrigamTGAM01_08228T0	Trigui_OPB38564	Triha_73053	Tripar1_rna94	Tvirens_230590
OG0011362	Triaru_rna8052	Trias1_131535	Tatro_36353	Trici_PTB68978.1	TrigamTGAM01_04832T0	Trigui_OPB36400	Triha_507703	Tripar1_rna8829	Tvirens_230340
OG0011363	Triaru_rna8074	Trias1_59563	Tatro_297304	Trici_PTB67010.1	TrigamTGAM01_03601T0	Trigui_OPB46887	Triha_509108	Tripar1_rna6564	Tvirens_66362
OG0011364	Triaru_rna8270	Trias1_60766	Tatro_322665	Trici_PTB65754.1	TrigamTGAM01_03131T0	Trigui_OPB44555	Triha_513657	Tripar1_rna6636	Tvirens_202256
OG0011365	Triaru_rna8287	Trias1_58319	Tatro_323238	Trici_PTB68690.1	TrigamTGAM01_02124T0	Trigui_OPB44127	Triha_86145	Tripar1_rna6732	Tvirens_62163
OG0011366	Triaru_rna8344	Trias1_148634	Tatro_8382	Trici_PTB62178.1	TrigamTGAM01_00887T0	Trigui_OPB46149	Triha_509409	Tripar1_rna4063	Tvirens_130716
OG0011367	Triaru_rna78	Trias1_28346	Tatro_297143	Trici_PTB66726.1	TrigamTGAM01_00406T0	Trigui_OPB43310	Triha_6012	Tripar1_rna3415	Tvirens_231727
OG0011368	Triaru_rna8389	Trias1_69421	Tatro_288311	Trici_PTB68404.1	TrigamTGAM01_01988T0	Trigui_OPB43761	Triha_129576		Tvirens_189569
OG0011369	Triaru_rna8547	Trias1_112903	Tatro_273248	Trici_PTB63897.1	TrigamTGAM01_07804T0	Trigui_OPB39800	Triha_485799	Tripar1_rna4418	Tvirens_227853
OG0011371	Triaru_rna8682	Trias1_450552	Tatro_92550	Trici_PTB63344.1	TrigamTGAM01_02447T0	Trigui_OPB44843	Triha_511451	Tripar1_rna5425	Tvirens_203609
OG0011372	Triaru_rna9071	Trias1_24685	Tatro_319208	Trici_PTB62302.1	TrigamTGAM01_09189T0	Trigui_OPB36762	Triha_494043	Tripar1_rna4309	Tvirens_56023
OG0011373	Triaru_rna9146	Trias1_62014	Tatro_298649	Trici_PTB62537.1	TrigamTGAM01_08686T0	Trigui_OPB41460	Triha_226821	Tripar1_rna1081	Tvirens_216911
OG0011375	Triaru_rna9395	Trias1_68148	Tatro_229715	Trici_PTB69268.1	TrigamTGAM01_01564T0	Trigui_OPB37618	Triha_78438		Tvirens_216438
OG0011376	Triaru_rna9627	Trias1_148644	Tatro_306727	Trici_PTB63111.1	TrigamTGAM01_10466T0	Trigui_OPB46378	Triha_6861	Tripar1_rna970	Tvirens_204623
OG0011380		Trias1_61379	Tatro_46317	Trici_PTB62249.1	TrigamTGAM01_00837T0	Trigui_OPB46072	Triha_21039	Tripar1_rna7956	Tvirens_52059
OG0011382		Trias1_180035	Tatro_94294	Trici_PTB62038.1	TrigamTGAM01_08356T0	Trigui_OPB43754	Triha_67514	Tripar1_rna1844	Tvirens_31802
OG0011876	Triaru_rna2338	Trias1_68295	Tatro_307613	Trici_PTB61793.1	TrigamTGAM01_08626T0	Trigui_OPB43230	Triha_499486		Tvirens_225255
OG0011877	Triaru_rna2467	Trias1_457952		Trici_PTB64918.1	TrigamTGAM01_10803T0	Trigui_OPB45580	Triha_7555	Tripar1_rna1386	Tvirens_223705
OG0011880	Triaru_rna3686		Tatro_90465	Trici_PTB66765.1	TrigamTGAM01_00459T0	Trigui_OPB47167	Triha_6066	Tripar1_rna4798	Tvirens_44392
OG0011883	Triaru_rna4723	Trias1_154109		Trici_PTB65212.1	TrigamTGAM01_09130T0	Trigui_OPB41152	Triha_153715	Tripar1_rna4256	Tvirens_135256
OG0011887	Triaru_rna6418	Trias1_60540	Tatro_315913	Trici_PTB63246.1	TrigamTGAM01_07885T0	Trigui_OPB46508	Triha_509730		Tvirens_69873
OG0011888	Triaru_rna685	Trias1_29554		Trici_PTB65143.1	TrigamTGAM01_02845T0	Trigui_OPB41076	Triha_500536	Tripar1_rna1965	Tvirens_216466
OG0011889	Triaru_rna6895	Trias1_71521	Tatro_307480	Trici_PTB65059.1	TrigamTGAM01_10850T0		Triha_41767	Tripar1_rna8226	Tvirens_223894
OG0011890	Triaru_rna7458	Trias1_62060	Tatro_51824	Trici_PTB62575.1	TrigamTGAM01_08823T0		Triha_510979	Tripar1_rna6146	Tvirens_92550
OG0011891	Triaru_rna7745	Trias1_57468	Tatro_88982	Trici_PTB67783.1	TrigamTGAM01_01448T0	Trigui_OPB43253	Triha_260124	Tripar1_rna4482
OG0011892	Triaru_rna8495	Trias1_148255	Tatro_287641	Trici_PTB66059.1	TrigamTGAM01_05957T0		Triha_83356	Tripar1_rna2280	Tvirens_224937
OG0011893	Triaru_rna1542	Trias1_62309	Tatro_304628	Trici_PTB63476.1	TrigamTGAM01_09471T0		Triha_511299	Tripar1_rna1299	Tvirens_224873
OG0011894	Triaru_rna2036		Tatro_299520	Trici_PTB64846.1	TrigamTGAM01_06769T0	Trigui_OPB45462	Triha_7671	Tripar1_rna3165	Tvirens_216297
OG0011895	Triaru_rna2044	Trias1_139139	Tatro_318120	Trici_PTB64853.1	TrigamTGAM01_06761T0	Trigui_OPB45470	Triha_510402		Tvirens_216295
OG0011896	Triaru_rna9549	Trias1_58250	Tatro_303063	Trici_PTB68752.1	TrigamTGAM01_10513T0	Trigui_OPB44187	Triha_433180		Tvirens_91753
OG0011898		Trias1_127613	Tatro_277387	Trici_PTB65473.1	TrigamTGAM01_03701T0	Trigui_OPB42897	Triha_490224	Tripar1_rna5551	Tvirens_207487
OG0011899		Trias1_66303	Tatro_319191	Trici_PTB62320.1	TrigamTGAM01_01934T0	Trigui_OPB36782	Triha_4563	Tripar1_rna6054	Tvirens_149098
OG0011908		Trias1_198093	Tatro_318487	Trici_PTB68152.1	TrigamTGAM01_05020T0	Trigui_OPB40337	Triha_123283	Tripar1_rna6814	Tvirens_217658
OG0011911		Trias1_152314	Tatro_142240	Trici_PTB63189.1	TrigamTGAM01_04342T0	Trigui_OPB46480	Triha_6953	Tripar1_rna7773	Tvirens_225879

## Sheet: M
	Metac.aa	Metaj.aa	Metam.aa	Metan.aa	Metbr.aa	Metgu.aa	Metri.aa	Metro.aa
OG0002123	MAC_05836n	MAJ_09550n, MAJ_10007n	MAM_01241n	MAN_01766n	MBR_06424n		MRI_007359n	MAA_08772n
OG0006972	MAC_00331n	MAJ_05153n	MAM_04992n, MAM_05016n	MAN_01197n		MGU_05649n	MRI_008873n	MAA_02889n
OG0007171	MAC_00555n, MAC_08023n	MAJ_01030n, MAJ_08055n, MAJ_08933n, MAJ_11255n	MAM_05726n, MAM_06937n	MAN_00888n, MAN_03056n, MAN_10658n	MBR_00754n, MBR_04047n, MBR_09592n, MBR_10363n, MBR_10395n, MBR_10677n	MGU_06606n, MGU_06699n, MGU_11179n, MGU_11444n, MGU_11679n	MRI_000835n, MRI_006515n, MRI_006600n	MAA_03180n, MAA_06106n, MAA_10357n, MAA_11036n, MAA_11040n, MAA_11461n
OG0007665	MAC_06581n	MAJ_05611n, MAJ_07515n, MAJ_08819n, MAJ_10433n, MAJ_10514n	MAM_00930n, MAM_01068n	MAN_00070n, MAN_07012n, MAN_09478n	MBR_02046n, MBR_03861n, MBR_08614n, MBR_09089n, MBR_10199n	MGU_05917n, MGU_07954n, MGU_11366n	MRI_001160n	MAA_00108n, MAA_01209n, MAA_09002n, MAA_10065n, MAA_10446n, MAA_10571n, MAA_10895n, MAA_11263n, MAA_11758n, MAA_11820n
OG0007786	MAC_04036n	MAJ_08511n	MAM_07179n	MAN_06557n	MBR_07202n	MGU_06087n	MRI_001181n	MAA_01417n
OG0008259	MAC_02871n, MAC_05386n, MAC_06570n	MAJ_07504n, MAJ_09155n, MAJ_09461n, MAJ_11487n		MAN_00054n	MBR_08603n, MBR_10251n	MGU_07965n, MGU_09384n, MGU_09982n, MGU_10883n, MGU_11384n, MGU_11719n	MRI_002309n	MAA_01289n, MAA_09011n, MAA_10051n
OG0008327	MAC_07042n, MAC_07706n	MAJ_05088n, MAJ_06706n	MAM_05517n	MAN_00965n, MAN_06234n	MBR_04124n, MBR_09056n	MGU_05137n, MGU_10675n	MRI_003967n	MAA_03111n, MAA_06681n
OG0008420	MAC_05589n	MAJ_06878n	MAM_04859n	MAN_07429n	MBR_05034n	MGU_01636n		MAA_08807n
OG0008498	MAC_04877n, MAC_05713n	MAJ_02756n	MAM_08117n, MAM_08210n	MAN_06206n, MAN_09779n, MAN_10397n	MBR_09031n, MBR_10351n	MGU_03348n, MGU_06712n, MGU_08407n, MGU_09600n, MGU_11571n	MRI_003429n, MRI_004382n	MAA_06705n, MAA_07527n, MAA_09099n
OG0008499	MAC_06932n	MAJ_07001n	MAM_08138n	MAN_04605n	MBR_08461n	MGU_11056n	MRI_001555n	MAA_00070n
OG0008593	MAC_09666n	MAJ_03459n, MAJ_06753n, MAJ_08377n, MAJ_11429n	MAM_04424n	MAN_00241n	MBR_00067n	MGU_09224n, MGU_10758n	MRI_000075n, MRI_001157n, MRI_005197n	MAA_08091n
OG0008670	MAC_02968n	MAJ_05314n, MAJ_07338n, MAJ_10467n		MAN_07620n, MAN_09362n, MAN_10548n, MAN_10551n	MBR_05226n, MBR_06625n	MGU_01438n, MGU_10255n, MGU_10470n, MGU_11674n, MGU_11738n, MGU_11783n	MRI_002558n, MRI_002766n	MAA_00095n, MAA_00096n, MAA_00417n, MAA_07700n, MAA_10744n
OG0008673	MAC_06260n	MAJ_06747n, MAJ_08665n	MAM_08187n	MAN_04532n	MBR_08534n	MGU_08934n	MRI_000932n	MAA_09573n
OG0008766	MAC_05271n	MAJ_02233n		MAN_05161n	MBR_03707n	MGU_04899n	MRI_005002n	MAA_03958n
OG0008767	MAC_08383n	MAJ_08796n	MAM_07336n	MAN_10213n	MBR_06181n	MGU_09736n	MRI_005276n	MAA_09461n
OG0008860	MAC_05462n, MAC_07249n	MAJ_05889n, MAJ_11461n	MAM_06609n	MAN_00295n, MAN_08913n	MBR_00126n, MBR_09445n, MBR_09957n, MBR_10518n	MGU_08756n, MGU_09463n, MGU_11785n		MAA_05242n, MAA_09517n, MAA_10187n, MAA_11453n
OG0008962	MAC_02636n, MAC_05532n	MAJ_00168n	MAM_00800n, MAM_06060n	MAN_04317n	MBR_00201n, MBR_02471n	MGU_00542n, MGU_08171n	MRI_008745n	MAA_02167n, MAA_10856n
OG0008965	MAC_07752n	MAJ_09069n, MAJ_09660n		MAN_04706n, MAN_06600n, MAN_09212n	MBR_03124n, MBR_09895n, MBR_10404n	MGU_06931n, MGU_07023n, MGU_07788n, MGU_09764n, MGU_11650n	MRI_002412n, MRI_002738n	MAA_04408n, MAA_08005n, MAA_09717n
OG0009205	MAC_01118n	MAJ_03959n	MAM_07847n	MAN_03564n	MBR_01554n	MGU_02230n, MGU_02231n		MAA_10821n
OG0009209	MAC_06848n, MAC_08929n	MAJ_05363n	MAM_03345n, MAM_06186n	MAN_01940n, MAN_07668n	MBR_05272n, MBR_08752n, MBR_10544n	MGU_01389n		MAA_03280n, MAA_07743n
OG0009338	MAC_01116n	MAJ_03961n	MAM_07845n	MAN_03562n	MBR_01552n	MGU_02228n		MAA_05617n
OG0009339	MAC_01576n	MAJ_02457n	MAM_00248n	MAN_08224n	MBR_02741n	MGU_00273n	MRI_007881n	MAA_02412n
OG0009345	MAC_07695n	MAJ_06717n	MAM_04480n	MAN_06221n	MBR_09045n	MGU_10949n	MRI_002099n	MAA_06692n
OG0009347	MAC_08276n	MAJ_00310n, MAJ_10728n	MAM_02755n	MAN_04174n	MBR_02355n	MGU_00683n		MAA_02032n
OG0009464	MAC_00590n, MAC_04476n	MAJ_05609n, MAJ_07863n, MAJ_11261n, MAJ_11411n		MAN_05649n, MAN_07771n	MBR_07039n, MBR_09665n	MGU_07603n, MGU_08192n	MRI_000868n, MRI_002350n	MAA_01066n, MAA_11582n
OG0009469	MAC_07330n	MAJ_09412n, MAJ_11531n	MAM_07151n	MAN_06615n	MBR_09880n	MGU_07038n	MRI_001506n	MAA_09731n
OG0009470	MAC_08922n	MAJ_10737n		MAN_06056n	MBR_05306n	MGU_11011n	MRI_002371n	MAA_01554n, MAA_09813n
OG0009474		MAJ_01118n	MAM_02443n	MAN_03146n	MBR_01134n	MGU_10606n	MRI_005891n	MAA_06024n
OG0009475		MAJ_07576n, MAJ_08932n	MAM_05986n, MAM_05987n	MAN_02944n, MAN_10659n	MBR_00936n, MBR_10396n	MGU_07670n, MGU_11441n	MRI_001510n	MAA_07146n, MAA_08672n
OG0009624	MAC_00946n	MAJ_11516n	MAM_03202n	MAN_02489n	MBR_08293n	MGU_03464n	MRI_007399n	MAA_03814n
OG0009626	MAC_02177n	MAJ_07575n	MAM_08259n	MAN_02943n, MAN_07866n, MAN_09439n	MBR_00935n, MBR_03746n, MBR_05813n	MGU_05804n, MGU_07669n		MAA_07145n, MAA_07254n, MAA_09242n
OG0009627	MAC_02198n	MAJ_09504n, MAJ_11124n, MAJ_11296n	MAM_01283n, MAM_02613n	MAN_03008n, MAN_09405n	MBR_10271n	MGU_07921n	MRI_001755n, MRI_001854n	MAA_08340n, MAA_09705n
OG0009628	MAC_04721n, MAC_08719n	MAJ_03083n, MAJ_11464n		MAN_01928n	MBR_06584n	MGU_10797n	MRI_005216n	MAA_03267n
OG0009630	MAC_08686n	MAJ_10044n, MAJ_10857n, MAJ_11057n	MAM_06964n	MAN_02719n, MAN_05165n	MBR_08131n	MGU_08789n, MGU_10518n		MAA_00462n
OG0009631	MAC_08793n, MAC_09627n	MAJ_06694n, MAJ_11382n	MAM_03358n, MAM_03626n	MAN_01841n, MAN_06246n	MBR_06497n, MBR_09067n		MRI_000452n, MRI_005075n, MRI_007193n	MAA_10371n, MAA_11616n
OG0009636		MAJ_01115n, MAJ_10879n, MAJ_10984n	MAM_02447n	MAN_03145n	MBR_01131n	MGU_07733n, MGU_10603n	MRI_005857n	MAA_06027n, MAA_10788n
OG0009778	MAC_01113n	MAJ_03964n	MAM_07842n	MAN_03559n	MBR_01549n	MGU_02225n	MRI_007157n	MAA_05620n
OG0009779	MAC_01451n	MAJ_03373n	MAM_00428n	MAN_05482n	MBR_07733n	MGU_05285n	MRI_000338n	MAA_08393n
OG0009781	MAC_04458n	MAJ_09650n	MAM_05063n	MAN_01763n, MAN_09222n	MBR_06421n, MBR_10657n	MGU_07806n	MRI_001204n, MRI_001963n	MAA_07994n, MAA_08774n
OG0009783	MAC_04957n	MAJ_08211n	MAM_00886n	MAN_09453n	MBR_10225n	MGU_07864n	MRI_007311n	MAA_08294n
OG0009784	MAC_05711n	MAJ_06945n, MAJ_08940n		MAN_07215n, MAN_10651n	MBR_09105n, MBR_10389n	MGU_10106n	MRI_001074n	MAA_06976n, MAA_08665n
OG0009947	MAC_01115n	MAJ_03962n	MAM_07844n	MAN_03561n	MBR_01551n	MGU_02227n	MRI_007165n	MAA_05618n
OG0009949	MAC_02226n	MAJ_09039n	MAM_03357n, MAM_05141n, MAM_08425n	MAN_08945n	MBR_09405n, MBR_10194n	MGU_10513n	MRI_001215n, MRI_003344n	MAA_09485n
OG0009955	MAC_06918n	MAJ_07017n	MAM_08078n	MAN_04620n		MGU_07018n	MRI_004339n	MAA_00056n, MAA_00477n
OG0009956	MAC_07881n	MAJ_09206n	MAM_03985n	MAN_07221n, MAN_09073n	MBR_00681n, MBR_09101n	MGU_00858n, MGU_11241n	MRI_004004n	MAA_06207n, MAA_06979n
OG0009959	MAC_09367n	MAJ_10197n, MAJ_10834n		MAN_02706n, MAN_06641n	MBR_08116n, MBR_09854n	MGU_03683n, MGU_07065n	MRI_009006n	MAA_00475n, MAA_09754n, MAA_10155n
OG0010145	MAC_00155n, MAC_02164n	MAJ_09725n	MAM_01177n	MAN_07167n	MBR_09164n	MGU_09824n		MAA_11292n
OG0010146	MAC_01624n	MAJ_02409n	MAM_00203n	MAN_08274n	MBR_02790n	MGU_00222n	MRI_004205n	MAA_00372n, MAA_02455n
OG0010147	MAC_01740n	MAJ_04199n, MAJ_09368n	MAM_07767n	MAN_03730n	MBR_01724n	MGU_02404n	MRI_006708n	MAA_10830n
OG0010150	MAC_04376n	MAJ_03467n	MAM_00351n, MAM_04429n, MAM_05247n, MAM_06072n	MAN_05576n	MBR_06968n	MGU_05385n	MRI_003303n	MAA_10298n
OG0010163	MAC_08724n, MAC_09306n	MAJ_07527n	MAM_07251n	MAN_00846n, MAN_06714n	MBR_03977n, MBR_09802n	MGU_06671n, MGU_08623n	MRI_008761n	MAA_11678n
OG0010164	MAC_08745n	MAJ_09216n	MAM_05184n, MAM_08323n, MAM_08388n	MAN_06747n	MBR_09774n, MBR_10616n	MGU_08652n		MAA_01328n
OG0010165	MAC_09535n	MAJ_01013n	MAM_02146n		MBR_01028n	MGU_07401n, MGU_10861n, MGU_11185n	MRI_007271n	MAA_09675n, MAA_10515n
OG0010168		MAJ_05610n, MAJ_11456n	MAM_03158n, MAM_04999n, MAM_05688n, MAM_07729n, MAM_07730n	MAN_05648n	MBR_07038n	MGU_07602n	MRI_000819n	MAA_01067n
OG0010396	MAC_00260n	MAJ_08106n, MAJ_11144n, MAJ_11449n	MAM_06054n	MAN_01577n	MBR_10579n	MGU_04316n	MRI_000960n	MAA_08196n
OG0010397	MAC_02572n	MAJ_05047n	MAM_05555n	MAN_01010n, MAN_01011n	MBR_04169n, MBR_04170n	MGU_05093n	MRI_002605n	MAA_03068n, MAA_11127n
OG0010402	MAC_06187n, MAC_08674n	MAJ_09360n, MAJ_11372n		MAN_09680n	MBR_06216n	MGU_06855n	MRI_001468n	MAA_10374n
OG0010403	MAC_06302n	MAJ_06669n	MAM_02566n	MAN_02921n	MBR_00912n	MGU_06418n	MRI_001646n	MAA_10777n
OG0010404	MAC_06830n	MAJ_07468n, MAJ_09491n		MAN_06797n	MBR_09722n	MGU_08279n	MRI_000670n	MAA_09595n
OG0010406	MAC_07444n	MAJ_05834n	MAM_04738n	MAN_09512n	MBR_03036n	MGU_04793n		MAA_04628n
OG0010409	MAC_09281n	MAJ_08253n	MAM_04430n	MAN_06291n	MBR_09541n	MGU_10413n		MAA_06629n
OG0010411	MAC_09527n	MAJ_01020n, MAJ_01021n	MAM_05198n	MAN_03047n	MBR_01036n	MGU_07409n, MGU_07410n		MAA_09667n
OG0010412	MAC_09566n	MAJ_07193n	MAM_03937n	MAN_00511n	MBR_00343n	MGU_01222n	MRI_007312n	MAA_05038n
OG0010413	MAC_09638n	MAJ_09336n	MAM_07617n	MAN_00180n	MBR_08730n	MGU_08106n		MAA_07481n, MAA_08148n
OG0010760	MAC_00706n	MAJ_01737n	MAM_03888n	MAN_00561n	MBR_00371n	MGU_01170n		MAA_06503n
OG0010762	MAC_02339n	MAJ_06015n		MAN_03829n	MBR_06778n	MGU_07562n	MRI_001748n	MAA_10289n
OG0010769	MAC_06844n	MAJ_09500n	MAM_03487n	MAN_06805n	MBR_09713n	MGU_08288n	MRI_000052n	MAA_09604n
OG0010771	MAC_07282n	MAJ_02635n	MAM_05273n	MAN_09921n, MAN_09922n	MBR_05674n	MGU_03227n	MRI_006046n	MAA_00749n, MAA_11398n
OG0010772	MAC_08489n	MAJ_09249n	MAM_02686n	MAN_05738n	MBR_07122n	MGU_09562n	MRI_002860n	MAA_00986n
OG0010778		MAJ_09724n	MAM_01176n	MAN_07166n	MBR_09165n	MGU_09825n	MRI_008167n	MAA_11291n
OG0011271	MAC_01172n	MAJ_10819n, MAJ_11011n, MAJ_11058n	MAM_04180n	MAN_08920n	MBR_09966n	MGU_08746n		MAA_09509n
OG0011272	MAC_01203n	MAJ_08870n	MAM_04026n	MAN_07826n	MBR_09612n	MGU_08247n	MRI_CHS5_1n	MAA_07846n
OG0011273	MAC_01400n, MAC_05452n	MAJ_09435n	MAM_08399n	MAN_08976n	MBR_09375n	MGU_08581n, MGU_08582n		MAA_06130n
OG0011274	MAC_01836n	MAJ_03021n	MAM_04169n	MAN_08699n	MBR_01827n	MGU_02510n		MAA_05359n
OG0011277	MAC_02443n	MAJ_10811n		MAN_07953n	MBR_05901n	MGU_06576n	MRI_002324n	MAA_00321n
OG0011278	MAC_02992n	MAJ_00750n	MAM_01942n	MAN_04935n	MBR_03356n	MGU_02839n		MAA_04191n
OG0011279	MAC_03803n	MAJ_10474n	MAM_05607n	MAN_01073n	MBR_04232n	MGU_05030n		MAA_11117n
OG0011281	MAC_04360n	MAJ_10627n, MAJ_10926n, MAJ_11450n	MAM_05010n	MAN_01210n		MGU_05664n	MRI_008861n	MAA_02875n
OG0011283	MAC_04754n	MAJ_00003n, MAJ_02563n	MAM_00647n	MAN_08177n	MBR_02633n	MGU_00381n	MRI_007117n	MAA_02317n
OG0011284	MAC_05209n	MAJ_07916n	MAM_06432n	MAN_09765n	MBR_10033n	MGU_08418n	MRI_000954n, MRI_001051n	MAA_07540n
OG0011285	MAC_05569n	MAJ_06901n	MAM_04878n	MAN_07407n	MBR_05012n	MGU_01658n	MRI_008163n	MAA_05006n
OG0011286	MAC_05692n	MAJ_09970n	MAM_08030n	MAN_10630n	MBR_10368n	MGU_10127n		MAA_08644n
OG0011289	MAC_07380n	MAJ_04280n	MAM_07089n	MAN_03650n	MBR_01641n	MGU_02322n	MRI_008981n	MAA_05532n
OG0011290	MAC_07956n	MAJ_08124n	MAM_06491n	MAN_01884n	MBR_06537n	MGU_09872n		MAA_00363n, MAA_09312n, MAA_10503n
OG0011291	MAC_08548n	MAJ_00421n	MAM_06277n	MAN_04063n	MBR_02246n	MGU_04357n	MRI_005542n	MAA_01927n
OG0011294	MAC_09032n	MAJ_08530n, MAJ_11427n	MAM_04578n	MAN_06031n	MBR_05331n	MGU_05391n	MRI_000497n	MAA_09837n
OG0011295	MAC_09211n	MAJ_10921n, MAJ_10932n		MAN_05712n	MBR_07096n	MGU_09588n	MRI_004944n	MAA_01012n
OG0011296	MAC_09328n	MAJ_03197n	MAM_01407n	MAN_02048n	MBR_08860n	MGU_07169n	MRI_001654n	MAA_10985n
OG0011297		MAJ_09304n	MAM_08132n	MAN_04595n	MBR_08471n	MGU_10961n	MRI_002044n	MAA_00079n
OG0011301		MAJ_09906n, MAJ_09975n	MAM_06746n	MAN_02760n, MAN_10626n	MBR_00753n	MGU_11178n	MRI_006592n	MAA_08640n
OG0011313		MAJ_02993n	MAM_04192n	MAN_08672n	MBR_01854n, MBR_01855n	MGU_02538n	MRI_006965n	MAA_10837n, MAA_10838n
OG0011814	MAC_00218n	MAJ_09900n	MAM_03602n	MAN_09702n	MBR_06239n	MGU_10708n	MRI_001470n	MAA_07602n
OG0011818	MAC_00970n	MAJ_03776n	MAM_03182n	MAN_02467n	MBR_08269n	MGU_03442n		MAA_03791n
OG0011821	MAC_02286n	MAJ_07669n	MAM_05978n	MAN_08874n	MBR_09311n	MGU_10486n	MRI_001590n	MAA_11064n
OG0011823	MAC_02507n	MAJ_03252n	MAM_01455n	MAN_02099n	MBR_07721n	MGU_03992n	MRI_003830n	MAA_03435n
OG0011826	MAC_02964n	MAJ_05304n	MAM_04997n	MAN_07610n	MBR_05218n	MGU_01448n		MAA_07693n
OG0011827	MAC_04058n	MAJ_08488n	MAM_07196n	MAN_06532n	MBR_07226n	MGU_06064n	MRI_001073n	MAA_01441n
OG0011828	MAC_04107n	MAJ_06377n	MAM_04649n	MAN_05952n	MBR_05412n	MGU_05472n	MRI_004638n	MAA_08932n
OG0011829	MAC_04293n	MAJ_01423n	MAM_03071n	MAN_01280n	MBR_04420n	MGU_05735n	MRI_008705n	MAA_02809n
OG0011831	MAC_04857n	MAJ_02733n	MAM_02094n	MAN_10805n	MBR_05772n	MGU_03325n	MRI_004521n	MAA_00843n
OG0011832	MAC_05078n	MAJ_03358n	MAM_00442n	MAN_05467n	MBR_07749n	MGU_05270n	MRI_001546n	MAA_08379n
OG0011833	MAC_05208n	MAJ_07917n	MAM_06433n	MAN_09766n	MBR_10032n	MGU_08417n	MRI_001101n	MAA_07539n
OG0011835	MAC_05638n	MAJ_07287n	MAM_00975n	MAN_07526n	MBR_05131n	MGU_01540n		MAA_07618n
OG0011836	MAC_05641n	MAJ_07284n	MAM_00972n	MAN_07523n	MBR_05128n	MGU_01542n		MAA_10623n
OG0011838	MAC_06081n	MAJ_02811n	MAM_02173n	MAN_10457n	MBR_07390n	MGU_10322n		MAA_11380n
OG0011839	MAC_06552n	MAJ_07305n	MAM_00995n	MAN_07543n	MBR_05149n	MGU_01523n	MRI_006161n	MAA_10617n
OG0011842	MAC_07032n	MAJ_05078n	MAM_05528n	MAN_00976n	MBR_04135n	MGU_05126n	MRI_003661n	MAA_03101n
OG0011843	MAC_07055n	MAJ_05101n		MAN_00952n	MBR_04111n	MGU_05150n	MRI_009028n	MAA_03123n
OG0011844	MAC_07684n	MAJ_08368n	MAM_07476n	MAN_00232n	MBR_00058n	MGU_09215n	MRI_004843n	MAA_08099n
OG0011845	MAC_08268n	MAJ_00323n	MAM_02748n	MAN_04161n	MBR_02343n	MGU_00696n	MRI_006544n	MAA_02021n
OG0011846	MAC_08521n	MAJ_05135n	MAM_05465n	MAN_00919n	MBR_04078n	MGU_05185n	MRI_009014n	MAA_11136n
OG0011847	MAC_08585n	MAJ_03705n	MAM_01714n	MAN_02364n	MBR_08168n	MGU_03742n		MAA_03695n
OG0011848	MAC_08599n	MAJ_08849n	MAM_01179n	MAN_01832n	MBR_06490n	MGU_10000n	MRI_003848n	MAA_08719n
OG0011851	MAC_09208n	MAJ_10923n, MAJ_10934n	MAM_08096n	MAN_05715n	MBR_07099n	MGU_09586n		MAA_01009n
OG0011853	MAC_09642n	MAJ_09332n		MAN_00184n	MBR_08734n	MGU_08110n	MRI_004113n	MAA_08144n
OG0011854	MAC_09777n	MAJ_10721n, MAJ_10826n	MAM_08148n	MAN_10288n	MBR_06105n	MGU_10280n		MAA_10139n
OG0011864		MAJ_07495n	MAM_06633n	MAN_00047n	MBR_08596n	MGU_07974n	MRI_000728n	MAA_09017n
OG0012386	MAC_00427n	MAJ_01062n	MAM_08378n	MAN_03090n	MBR_01077n	MGU_07450n		MAA_10796n
OG0012387	MAC_00487n	MAJ_02000n	MAM_07509n	MAN_06968n	MBR_03817n	MGU_05874n		MAA_07318n
OG0012388	MAC_00899n	MAJ_03844n	MAM_03245n	MAN_02533n	MBR_08339n	MGU_03511n		MAA_10953n
OG0012391	MAC_01709n	MAJ_04230n	MAM_07792n	MAN_03701n	MBR_01694n	MGU_02374n		MAA_05483n
OG0012392	MAC_02008n	MAJ_06629n	MAM_02528n	MAN_02879n	MBR_00873n	MGU_06378n		MAA_10770n
OG0012396	MAC_02506n	MAJ_03251n		MAN_02098n	MBR_07722n	MGU_03993n	MRI_003814n	MAA_03434n
OG0012398	MAC_02893n	MAJ_11258n	MAM_01067n	MAN_07719n	MBR_10136n	MGU_01337n		MAA_01665n
OG0012399	MAC_02937n	MAJ_05368n	MAM_04995n	MAN_07673n	MBR_05276n	MGU_01383n		MAA_01707n
OG0012402	MAC_03459n	MAJ_00081n		MAN_04402n	MBR_02558n	MGU_00457n	MRI_008564n	MAA_02248n
OG0012403	MAC_04183n	MAJ_02137n		MAN_10190n	MBR_03614n	MGU_04804n	MRI_006306n	MAA_03883n
OG0012404	MAC_04371n		MAM_00354n	MAN_05572n	MBR_06961n	MGU_05379n	MRI_003470n	MAA_10302n
OG0012406	MAC_04680n	MAJ_07397n		MAN_08433n	MBR_02946n	MGU_00065n	MRI_007502n	MAA_04544n
OG0012407	MAC_04956n	MAJ_08212n	MAM_00887n	MAN_09452n		MGU_07865n	MRI_007315n	MAA_08295n
OG0012408	MAC_04999n	MAJ_03276n	MAM_01523n	MAN_02167n	MBR_07653n	MGU_03942n		MAA_10981n
OG0012410	MAC_05599n	MAJ_06871n		MAN_07437n	MBR_05043n	MGU_01628n	MRI_007045n	MAA_10634n
OG0012412	MAC_06601n	MAJ_09931n	MAM_07572n	MAN_00090n	MBR_08635n	MGU_07931n		MAA_11303n
OG0012415	MAC_07298n	MAJ_02819n		MAN_08495n	MBR_02032n	MGU_07387n	MRI_003479n	MAA_11511n
OG0012416	MAC_07465n	MAJ_05854n		MAN_09492n	MBR_03016n	MGU_10232n	MRI_000017n	MAA_10665n
OG0012417	MAC_07886n	MAJ_10691n	MAM_06500n	MAN_09077n	MBR_00678n	MGU_00862n		MAA_06210n
OG0012418	MAC_08259n	MAJ_06524n	MAM_07711n	MAN_01685n	MBR_06338n	MGU_06144n		MAA_08487n
OG0012420	MAC_08509n	MAJ_08028n	MAM_07371n	MAN_03788n	MBR_06738n	MGU_07519n		MAA_09373n
OG0012421	MAC_08530n	MAJ_01036n	MAM_05204n	MAN_03062n	MBR_01051n	MGU_07424n		MAA_06101n
OG0012424	MAC_08900n	MAJ_00998n	MAM_02630n	MAN_03026n	MBR_01013n	MGU_07749n		MAA_09690n
OG0012426	MAC_08971n	MAJ_11095n		MAN_06093n	MBR_08915n	MGU_09089n	MRI_008003n	MAA_11638n
OG0012429	MAC_09344n	MAJ_04504n	MAM_04914n	MAN_07365n	MBR_04968n	MGU_01700n		MAA_04964n
OG0012430	MAC_09446n	MAJ_04970n		MAN_05799n	MBR_05560n	MGU_03120n	MRI_001105n	MAA_00637n
OG0012437		MAJ_04211n	MAM_07778n	MAN_03718n	MBR_01712n	MGU_02392n	MRI_006615n	MAA_05465n
OG0012439		MAJ_04445n	MAM_01106n	MAN_07301n	MBR_04908n	MGU_01762n	MRI_005707n	MAA_10642n
OG0012442		MAJ_04867n	MAM_05435n	MAN_05898n	MBR_05463n	MGU_05525n	MRI_005142n	MAA_00533n

## Sheet: E
	EpiBra.aa	EpiTy.aa	Epiam.aa	Epibro.aa	Epiel.aa	Epife.aa	Epiga.aa	Epigl.aa	Epiin.aa
OG0008115	EpiBra_1.0g3071.t1	ETyphina_1.0g380.t1	E_amag4022.t1	Ebromicola_E7626g4723.t1	E_elyg1220.t1	EfeFl1g1740.t1	Egansuensis_E7080g1307.t1	EpiGly_1.0g7191.t1	Einebrians_E818g4378.t1
OG0008688	EpiBra_1.0g1083.t1	ETyphina_1.0g4839.t1	E_amag6738.t1	Ebromicola_E7626g2844.t1, Ebromicola_E7626g7320.t1, Ebromicola_E7626g7321.t1	E_elyg5304.t1, E_elyg6628.t1	EfeFl1g2377.t1, EfeFl1g5437.t1	Egansuensis_E7080g6170.t1	EpiGly_1.0g4232.t1
OG0008880	EpiBra_1.0g4573.t1	ETyphina_1.0g3979.t1	E_amag1619.t1	Ebromicola_E7626g7362.t1	E_elyg5614.t1	EfeFl1g2774.t1	Egansuensis_E7080g1600.t1		Einebrians_E818g4195.t1
OG0009101	EpiBra_1.0g1647.t1	ETyphina_1.0g3685.t1	E_amag2283.t1	Ebromicola_E7626g5229.t1, Ebromicola_E7626g6601.t1	E_elyg3293.t1	EfeFl1g5875.t1	Egansuensis_E7080g6961.t1	EpiGly_1.0g7603.t1	Einebrians_E818g1906.t1
OG0009241	EpiBra_1.0g5458.t1, EpiBra_1.0g981.t1	ETyphina_1.0g5845.t1	E_amag1110.t1, E_amag6131.t1	Ebromicola_E7626g1304.t1, Ebromicola_E7626g4154.t1	E_elyg3978.t1	EfeFl1g5153.t1, EfeFl1g746.t1	Egansuensis_E7080g5221.t1	EpiGly_1.0g4686.t1, EpiGly_1.0g7160.t1, EpiGly_1.0g7837.t1	Einebrians_E818g4635.t1, Einebrians_E818g6704.t1
OG0009388	EpiBra_1.0g7617.t1		E_amag3465.t1	Ebromicola_E7626g3564.t1	E_elyg553.t1	EfeFl1g1157.t1, EfeFl1g1158.t1	Egansuensis_E7080g18.t1, Egansuensis_E7080g60.t1, Egansuensis_E7080g61.t1, Egansuensis_E7080g62.t1	EpiGly_1.0g51.t1	Einebrians_E818g6178.t1, Einebrians_E818g7844.t1
OG0009517	EpiBra_1.0g6902.t1	ETyphina_1.0g602.t1	E_amag6509.t1	Ebromicola_E7626g3026.t1	E_elyg2834.t1	EfeFl1g7074.t1	Egansuensis_E7080g5405.t1	EpiGly_1.0g4950.t1	Einebrians_E818g1633.t1
OG0009843	EpiBra_1.0g2287.t1	ETyphina_1.0g7598.t1	E_amag557.t1	Ebromicola_E7626g5743.t1		EfeFl1g950.t1	Egansuensis_E7080g2100.t1	EpiGly_1.0g5867.t1	Einebrians_E818g782.t1
OG0010015	EpiBra_1.0g4574.t1	ETyphina_1.0g3980.t1	E_amag1617.t1	Ebromicola_E7626g7336.t1	E_elyg5612.t1	EfeFl1g2776.t1	Egansuensis_E7080g1602.t1	EpiGly_1.0g5785.t1	Einebrians_E818g4756.t1
OG0010022	EpiBra_1.0g6906.t1	ETyphina_1.0g2056.t1	E_amag6229.t1	Ebromicola_E7626g6679.t1	E_elyg6634.t1	EfeFl1g3129.t1, EfeFl1g5448.t1	Egansuensis_E7080g6180.t1	EpiGly_1.0g1279.t1, EpiGly_1.0g7800.t1
OG0010023	EpiBra_1.0g7309.t1	ETyphina_1.0g2760.t1	E_amag1058.t1	Ebromicola_E7626g6063.t1	E_elyg3117.t1	EfeFl1g689.t1	Egansuensis_E7080g7634.t1	EpiGly_1.0g5815.t1	Einebrians_E818g2002.t1
OG0010248	EpiBra_1.0g295.t1	ETyphina_1.0g3401.t1	E_amag2111.t1	Ebromicola_E7626g3127.t1	E_elyg1425.t1	EfeFl1g2030.t1	Egansuensis_E7080g5538.t1	EpiGly_1.0g7781.t1	Einebrians_E818g1304.t1
OG0010249	EpiBra_1.0g738.t1	ETyphina_1.0g4767.t1	E_amag4334.t1	Ebromicola_E7626g2663.t1	E_elyg7034.t1	EfeFl1g277.t1	Egansuensis_E7080g5249.t1	EpiGly_1.0g4474.t1	Einebrians_E818g5981.t1
OG0010534	EpiBra_1.0g333.t1	ETyphina_1.0g439.t1	E_amag3259.t1	Ebromicola_E7626g4259.t1	E_elyg1677.t1	EfeFl1g3890.t1	Egansuensis_E7080g4162.t1	EpiGly_1.0g7221.t1	Einebrians_E818g4464.t1
OG0010535	EpiBra_1.0g648.t1	ETyphina_1.0g5733.t1	E_amag4481.t1	Ebromicola_E7626g1349.t1	E_elyg1752.t1	EfeFl1g3966.t1	Egansuensis_E7080g7267.t1	EpiGly_1.0g1177.t1	Einebrians_E818g6651.t1
OG0010536	EpiBra_1.0g1048.t1	ETyphina_1.0g1458.t1	E_amag4987.t1	Ebromicola_E7626g150.t1	E_elyg2278.t1	EfeFl1g4487.t1	Egansuensis_E7080g1495.t1	EpiGly_1.0g6558.t1	Einebrians_E818g1081.t1
OG0010538	EpiBra_1.0g1660.t1, EpiBra_1.0g7348.t1	ETyphina_1.0g5371.t1	E_amag223.t1	Ebromicola_E7626g457.t1	E_elyg6908.t1	EfeFl1g402.t1	Egansuensis_E7080g1986.t1	EpiGly_1.0g8373.t1	Einebrians_E818g3551.t1
OG0010539	EpiBra_1.0g2590.t1	ETyphina_1.0g4625.t1	E_amag5120.t1	Ebromicola_E7626g1054.t1	E_elyg2409.t1	EfeFl1g4627.t1	Egansuensis_E7080g1657.t1, Egansuensis_E7080g4070.t1	EpiGly_1.0g7879.t1	Einebrians_E818g2619.t1
OG0010540	EpiBra_1.0g3253.t1	ETyphina_1.0g6874.t1	E_amag5246.t1	Ebromicola_E7626g1507.t1	E_elyg2552.t1	EfeFl1g4761.t1	Egansuensis_E7080g3461.t1	EpiGly_1.0g3977.t1	Einebrians_E818g1717.t1
OG0010542	EpiBra_1.0g4017.t1	ETyphina_1.0g6956.t1	E_amag3587.t1	Ebromicola_E7626g4051.t1	E_elyg769.t1	EfeFl1g1283.t1	Egansuensis_E7080g4503.t1	EpiGly_1.0g9158.t1	Einebrians_E818g5228.t1
OG0010543	EpiBra_1.0g4270.t1	ETyphina_1.0g5098.t1	E_amag973.t1	Ebromicola_E7626g1893.t1	E_elyg3021.t1	EfeFl1g597.t1	Egansuensis_E7080g3168.t1	EpiGly_1.0g5771.t1	Einebrians_E818g6455.t1
OG0010544	EpiBra_1.0g4508.t1	ETyphina_1.0g2793.t1	E_amag5198.t1	Ebromicola_E7626g2049.t1	E_elyg2495.t1	EfeFl1g4707.t1	Egansuensis_E7080g4517.t1	EpiGly_1.0g229.t1	Einebrians_E818g5827.t1
OG0010545	EpiBra_1.0g4692.t1, EpiBra_1.0g7014.t1	ETyphina_1.0g5465.t1	E_amag5430.t1	Ebromicola_E7626g6403.t1	E_elyg145.t1	EfeFl1g6271.t1	Egansuensis_E7080g2929.t1	EpiGly_1.0g6342.t1	Einebrians_E818g2430.t1
OG0010546	EpiBra_1.0g4712.t1	ETyphina_1.0g5273.t1	E_amag2360.t1	Ebromicola_E7626g4737.t1, Ebromicola_E7626g7028.t1	E_elyg3370.t1	EfeFl1g4961.t1	Egansuensis_E7080g680.t1	EpiGly_1.0g6632.t1	Einebrians_E818g4766.t1
OG0010547	EpiBra_1.0g4779.t1	ETyphina_1.0g4796.t1	E_amag4097.t1	Ebromicola_E7626g5463.t1	E_elyg6570.t1	EfeFl1g5374.t1	Egansuensis_E7080g4621.t1	EpiGly_1.0g314.t1	Einebrians_E818g3189.t1
OG0010548	EpiBra_1.0g5004.t1	ETyphina_1.0g4198.t1	E_amag1857.t1	Ebromicola_E7626g7194.t1	E_elyg7215.t1	EfeFl1g1925.t1	Egansuensis_E7080g4853.t1	EpiGly_1.0g4400.t1, EpiGly_1.0g5036.t1	Einebrians_E818g5786.t1
OG0010549	EpiBra_1.0g5062.t1	ETyphina_1.0g2142.t1	E_amag2819.t1	Ebromicola_E7626g1175.t1	E_elyg4773.t1	EfeFl1g3444.t1	Egansuensis_E7080g5489.t1	EpiGly_1.0g1379.t1	Einebrians_E818g1910.t1
OG0010550	EpiBra_1.0g5091.t1, EpiBra_1.0g7389.t1	ETyphina_1.0g7090.t1	E_amag6467.t1	Ebromicola_E7626g6089.t1	E_elyg2792.t1	EfeFl1g7031.t1	Egansuensis_E7080g1724.t1	EpiGly_1.0g1758.t1	Einebrians_E818g6799.t1
OG0010551	EpiBra_1.0g5296.t1	ETyphina_1.0g5589.t1	E_amag733.t1	Ebromicola_E7626g6676.t1	E_elyg6209.t1	EfeFl1g5727.t1	Egansuensis_E7080g950.t1	EpiGly_1.0g6445.t1	Einebrians_E818g4735.t1
OG0010552	EpiBra_1.0g5392.t1	ETyphina_1.0g2253.t1, ETyphina_1.0g4486.t1	E_amag7278.t1	Ebromicola_E7626g856.t1	E_elyg4623.t1	EfeFl1g3290.t1	Egansuensis_E7080g6601.t1	EpiGly_1.0g170.t1	Einebrians_E818g6830.t1
OG0010553	EpiBra_1.0g5962.t1	ETyphina_1.0g7138.t1	E_amag1429.t1	Ebromicola_E7626g3999.t1	E_elyg1285.t1	EfeFl1g58.t1	Egansuensis_E7080g600.t1	EpiGly_1.0g5624.t1	Einebrians_E818g7118.t1
OG0010554	EpiBra_1.0g6030.t1	ETyphina_1.0g3537.t1	E_amag5966.t1	Ebromicola_E7626g5855.t1	E_elyg4259.t1	EfeFl1g2916.t1	Egansuensis_E7080g4245.t1	EpiGly_1.0g2070.t1	Einebrians_E818g1891.t1
OG0010555	EpiBra_1.0g6216.t1	ETyphina_1.0g5424.t1	E_amag1598.t1	Ebromicola_E7626g1884.t1	E_elyg6719.t1	EfeFl1g4899.t1	Egansuensis_E7080g6035.t1	EpiGly_1.0g1855.t1	Einebrians_E818g3413.t1
OG0010556	EpiBra_1.0g6286.t1	ETyphina_1.0g6684.t1	E_amag1989.t1	Ebromicola_E7626g4194.t1	E_elyg5439.t1	EfeFl1g2513.t1	Egansuensis_E7080g608.t1	EpiGly_1.0g6844.t1	Einebrians_E818g6042.t1
OG0010557	EpiBra_1.0g6456.t1	ETyphina_1.0g4026.t1	E_amag2471.t1	Ebromicola_E7626g892.t1	E_elyg3484.t1	EfeFl1g7319.t1	Egansuensis_E7080g339.t1	EpiGly_1.0g9512.t1	Einebrians_E818g2413.t1
OG0010558	EpiBra_1.0g7016.t1	ETyphina_1.0g5467.t1	E_amag5428.t1	Ebromicola_E7626g7332.t1	E_elyg143.t1	EfeFl1g6269.t1	Egansuensis_E7080g2930.t1	EpiGly_1.0g6344.t1	Einebrians_E818g2429.t1
OG0010560	EpiBra_1.0g7693.t1	ETyphina_1.0g5506.t1	E_amag7073.t1	Ebromicola_E7626g4011.t1, Ebromicola_E7626g7562.t1	E_elyg4408.t1	EfeFl1g3070.t1	Egansuensis_E7080g2466.t1, Egansuensis_E7080g2745.t1	EpiGly_1.0g6357.t1
OG0011023	EpiBra_1.0g138.t1	ETyphina_1.0g1104.t1	E_amag1271.t1	Ebromicola_E7626g201.t1	E_elyg6370.t1	EfeFl1g903.t1	Egansuensis_E7080g12.t1	EpiGly_1.0g5952.t1	Einebrians_E818g2396.t1
OG0011024	EpiBra_1.0g167.t1	ETyphina_1.0g199.t1	E_amag5889.t1	Ebromicola_E7626g7244.t1	E_elyg4335.t1	EfeFl1g2994.t1	Egansuensis_E7080g4772.t1	EpiGly_1.0g7299.t1	Einebrians_E818g7754.t1
OG0011025	EpiBra_1.0g409.t1	ETyphina_1.0g2265.t1	E_amag774.t1	Ebromicola_E7626g3478.t1	E_elyg3205.t1	EfeFl1g5769.t1	Egansuensis_E7080g1547.t1	EpiGly_1.0g7118.t1	Einebrians_E818g3036.t1
OG0011026	EpiBra_1.0g1216.t1	ETyphina_1.0g686.t1	E_amag6612.t1	Ebromicola_E7626g1931.t1	E_elyg2939.t1	EfeFl1g7180.t1	Egansuensis_E7080g6724.t1	EpiGly_1.0g6704.t1	Einebrians_E818g394.t1
OG0011027	EpiBra_1.0g1777.t1	ETyphina_1.0g1303.t1	E_amag6816.t1	Ebromicola_E7626g2707.t1	E_elyg7291.t1	EfeFl1g1840.t1	Egansuensis_E7080g6587.t1	EpiGly_1.0g8762.t1	Einebrians_E818g4906.t1
OG0011029	EpiBra_1.0g2263.t1	ETyphina_1.0g7285.t1	E_amag5383.t1	Ebromicola_E7626g6716.t1	E_elyg97.t1	EfeFl1g6220.t1	Egansuensis_E7080g2530.t1	EpiGly_1.0g2124.t1	Einebrians_E818g6986.t1
OG0011030	EpiBra_1.0g2267.t1	ETyphina_1.0g5612.t1		Ebromicola_E7626g6720.t1	E_elyg101.t1	EfeFl1g6224.t1	Egansuensis_E7080g2534.t1	EpiGly_1.0g1408.t1	Einebrians_E818g3873.t1
OG0011034	EpiBra_1.0g4153.t1	ETyphina_1.0g7288.t1	E_amag1198.t1	Ebromicola_E7626g4430.t1	E_elyg6295.t1	EfeFl1g828.t1	Egansuensis_E7080g7649.t1	EpiGly_1.0g267.t1	Einebrians_E818g3639.t1
OG0011035	EpiBra_1.0g4484.t1	ETyphina_1.0g3986.t1	E_amag1611.t1	Ebromicola_E7626g5014.t1	E_elyg5606.t1	EfeFl1g2782.t1	Egansuensis_E7080g2285.t1	EpiGly_1.0g5791.t1	Einebrians_E818g5002.t1
OG0011036	EpiBra_1.0g4571.t1	ETyphina_1.0g3977.t1	E_amag1621.t1	Ebromicola_E7626g2907.t1	E_elyg5616.t1	EfeFl1g2772.t1	Egansuensis_E7080g1598.t1	EpiGly_1.0g5782.t1	Einebrians_E818g4193.t1
OG0011037	EpiBra_1.0g4640.t1	ETyphina_1.0g6174.t1	E_amag2773.t1	Ebromicola_E7626g2484.t1	E_elyg4726.t1	EfeFl1g3400.t1	Egansuensis_E7080g832.t1	EpiGly_1.0g3505.t1	Einebrians_E818g1043.t1
OG0011038	EpiBra_1.0g5414.t1	ETyphina_1.0g2073.t1	E_amag15.t1	Ebromicola_E7626g7053.t1	E_elyg5874.t1	EfeFl1g6090.t1	Egansuensis_E7080g7796.t1	EpiGly_1.0g3006.t1	Einebrians_E818g6565.t1
OG0011039	EpiBra_1.0g5644.t1	ETyphina_1.0g7396.t1	E_amag1348.t1	Ebromicola_E7626g1009.t1	E_elyg7171.t1	EfeFl1g147.t1		EpiGly_1.0g4339.t1	Einebrians_E818g5352.t1
OG0011042	EpiBra_1.0g6349.t1	ETyphina_1.0g634.t1	E_amag2428.t1	Ebromicola_E7626g4085.t1	E_elyg3441.t1	EfeFl1g7273.t1	Egansuensis_E7080g485.t1	EpiGly_1.0g9467.t1	Einebrians_E818g4078.t1
OG0011045	EpiBra_1.0g6780.t1	ETyphina_1.0g7338.t1	E_amag5983.t1	Ebromicola_E7626g2715.t1	E_elyg4243.t1	EfeFl1g2897.t1	Egansuensis_E7080g2886.t1	EpiGly_1.0g7630.t1	Einebrians_E818g5452.t1
OG0011046	EpiBra_1.0g6825.t1	ETyphina_1.0g3879.t1	E_amag2741.t1	Ebromicola_E7626g4812.t1	E_elyg3739.t1	EfeFl1g7582.t1	Egansuensis_E7080g6199.t1	EpiGly_1.0g2105.t1	Einebrians_E818g6566.t1
OG0011047	EpiBra_1.0g6867.t1	ETyphina_1.0g2586.t1	E_amag993.t1	Ebromicola_E7626g774.t1	E_elyg3042.t1	EfeFl1g618.t1	Egansuensis_E7080g2496.t1	EpiGly_1.0g8630.t1
OG0011048	EpiBra_1.0g6929.t1	ETyphina_1.0g4982.t1	E_amag1202.t1	Ebromicola_E7626g4434.t1	E_elyg6299.t1	EfeFl1g832.t1	Egansuensis_E7080g7653.t1	EpiGly_1.0g4979.t1	Einebrians_E818g5905.t1
OG0011049	EpiBra_1.0g7137.t1	ETyphina_1.0g2374.t1	E_amag7170.t1	Ebromicola_E7626g5368.t1	E_elyg4508.t1	EfeFl1g3170.t1	Egansuensis_E7080g4958.t1	EpiGly_1.0g940.t1	Einebrians_E818g2406.t1
OG0011050	EpiBra_1.0g7424.t1	ETyphina_1.0g6543.t1	E_amag2788.t1	Ebromicola_E7626g6913.t1	E_elyg4741.t1	EfeFl1g3414.t1	Egansuensis_E7080g5767.t1	EpiGly_1.0g1384.t1	Einebrians_E818g7463.t1
OG0011052	EpiBra_1.0g7598.t1	ETyphina_1.0g2149.t1	E_amag4068.t1	Ebromicola_E7626g4806.t1	E_elyg3753.t1	EfeFl1g5467.t1	Egansuensis_E7080g7216.t1	EpiGly_1.0g6861.t1	Einebrians_E818g1989.t1
OG0011053	EpiBra_1.0g7708.t1	ETyphina_1.0g2740.t1	E_amag1438.t1	Ebromicola_E7626g6240.t1	E_elyg1277.t1	EfeFl1g48.t1	Egansuensis_E7080g3795.t1	EpiGly_1.0g1886.t1	Einebrians_E818g3281.t1
OG0011590	EpiBra_1.0g1972.t1	ETyphina_1.0g1220.t1	E_amag5822.t1	Ebromicola_E7626g6151.t1	E_elyg386.t1	EfeFl1g6662.t1	Egansuensis_E7080g4431.t1	EpiGly_1.0g4935.t1
OG0011592	EpiBra_1.0g2722.t1	ETyphina_1.0g2761.t1	E_amag1060.t1	Ebromicola_E7626g6061.t1	E_elyg3115.t1	EfeFl1g687.t1	Egansuensis_E7080g7636.t1		Einebrians_E818g2004.t1
OG0011593	EpiBra_1.0g2728.t1	ETyphina_1.0g4644.t1	E_amag749.t1	Ebromicola_E7626g2354.t1	E_elyg3179.t1	EfeFl1g5743.t1	Egansuensis_E7080g4799.t1	EpiGly_1.0g7142.t1
OG0011594	EpiBra_1.0g2831.t1	ETyphina_1.0g6856.t1	E_amag4689.t1	Ebromicola_E7626g7132.t1	E_elyg1966.t1	EfeFl1g4181.t1		EpiGly_1.0g7491.t1	Einebrians_E818g1736.t1
OG0011598	EpiBra_1.0g3784.t1	ETyphina_1.0g2043.t1	E_amag7081.t1	Ebromicola_E7626g4019.t1	E_elyg4416.t1	EfeFl1g3077.t1	Egansuensis_E7080g2201.t1		Einebrians_E818g4280.t1
OG0011599	EpiBra_1.0g5244.t1	ETyphina_1.0g2206.t1		Ebromicola_E7626g3602.t1	E_elyg1259.t1	EfeFl1g30.t1	Egansuensis_E7080g1095.t1	EpiGly_1.0g5474.t1	Einebrians_E818g3718.t1
OG0011600	EpiBra_1.0g5348.t1	ETyphina_1.0g1808.t1	E_amag4276.t1	Ebromicola_E7626g359.t1	E_elyg6973.t1	EfeFl1g333.t1	Egansuensis_E7080g4155.t1		Einebrians_E818g5136.t1
OG0011602	EpiBra_1.0g5431.t1	ETyphina_1.0g2221.t1	E_amag6867.t1	Ebromicola_E7626g6556.t1	E_elyg7339.t1	EfeFl1g1786.t1	Egansuensis_E7080g3950.t1	EpiGly_1.0g6786.t1
OG0011603	EpiBra_1.0g5693.t1	ETyphina_1.0g4582.t1	E_amag6743.t1	Ebromicola_E7626g1661.t1		EfeFl1g2382.t1	Egansuensis_E7080g7770.t1	EpiGly_1.0g5106.t1	Einebrians_E818g1920.t1
OG0011606	EpiBra_1.0g6400.t1	ETyphina_1.0g5698.t1		Ebromicola_E7626g7458.t1	E_elyg4647.t1	EfeFl1g3314.t1	Egansuensis_E7080g3484.t1	EpiGly_1.0g1685.t1	Einebrians_E818g5946.t1
OG0011611	EpiBra_1.0g7329.t1	ETyphina_1.0g7157.t1	E_amag1482.t1	Ebromicola_E7626g6321.t1	E_elyg6692.t1	EfeFl1g4870.t1	Egansuensis_E7080g810.t1	EpiGly_1.0g3465.t1
OG0011617		ETyphina_1.0g6387.t1	E_amag2002.t1	Ebromicola_E7626g287.t1	E_elyg5453.t1	EfeFl1g2527.t1	Egansuensis_E7080g5913.t1	EpiGly_1.0g6857.t1	Einebrians_E818g6415.t1
