# Supplementary material for: Comparative genomics reveals a core gene toolbox for lifestyle transitions in Hypocreales fungi
Source: Environ Microbiol. 2021 May 11;23(6):3251–64. doi: 10.1111/1462-2920.15554 (PMC8360070; doi:10.1111/1462-2920.15554)
Supplement: Supplementary file 6 — Table S5 Genus‐specific absent orthogroups for each genus. [file EMI-23-3251-s001.xlsx]

## Sheet: F
	EpiBra.aa	EpiTy.aa	Epiam.aa	Epibro.aa	Epiel.aa	Epife.aa	Epiga.aa	Epigl.aa	Epiin.aa	Metac.aa	Metaj.aa	Metam.aa	Metan.aa	Metbr.aa	Metgu.aa	Metri.aa	Metro.aa	Triar.aa	Trias.aa	Triat.aa	Trici.aa	Triga.aa	Trigu.aa	Triha.aa	Tripa.aa	Trivi.aa
OG0000427	EpiBra_1.0g1392.t1	ETyphina_1.0g2700.t1	E_amag3787.t1	Ebromicola_E7626g4378.t1	E_elyg966.t1	EfeFl1g1492.t1	Egansuensis_E7080g3053.t1	EpiGly_1.0g6139.t1	Einebrians_E818g5200.t1	MAC_02166n, MAC_07813n, MAC_08699n, MAC_09280n	MAJ_03170n, MAJ_08254n, MAJ_08271n, MAJ_08795n, MAJ_09722n, MAJ_10559n	MAM_01385n, MAM_08229n, MAM_08318n	MAN_02020n, MAN_06269n, MAN_06290n, MAN_07164n, MAN_10491n	MBR_06182n, MBR_08835n, MBR_09167n, MBR_09542n, MBR_09561n, MBR_10234n	MGU_07197n, MGU_09368n, MGU_09737n, MGU_09826n, MGU_10412n, MGU_11329n	MRI_000060n, MRI_005336n, MRI_006495n	MAA_03360n, MAA_06630n, MAA_06649n, MAA_06920n, MAA_07762n	Triaru_rna1647, Triaru_rna23, Triaru_rna286, Triaru_rna4781, Triaru_rna9489	Trias1_133776, Trias1_140841, Trias1_151499, Trias1_153564, Trias1_154105, Trias1_170662, Trias1_49470, Trias1_63271	Tatro_297110, Tatro_34718, Tatro_36761, Tatro_48371, Tatro_53083, Tatro_54743, Tatro_83332, Tatro_90097, Tatro_92411	Trici_PTB61889.1, Trici_PTB62113.1, Trici_PTB64981.1, Trici_PTB66109.1, Trici_PTB66642.1, Trici_PTB68396.1	TrigamTGAM01_00012T0, TrigamTGAM01_04224T0, TrigamTGAM01_04633T0, TrigamTGAM01_04670T0, TrigamTGAM01_06501T0, TrigamTGAM01_07261T0, TrigamTGAM01_09105T0, TrigamTGAM01_09408T0, TrigamTGAM01_10623T0	Trigui_OPB36067, Trigui_OPB40484, Trigui_OPB40814, Trigui_OPB41863, Trigui_OPB42825, Trigui_OPB43422, Trigui_OPB43771, Trigui_OPB46018	Triha_102465, Triha_116828, Triha_43497, Triha_485526, Triha_487249, Triha_499980, Triha_503484, Triha_525321, Triha_86322	Tripar1_rna1656, Tripar1_rna3022, Tripar1_rna691, Tripar1_rna7023, Tripar1_rna765, Tripar1_rna7985	Tvirens_130513, Tvirens_153126, Tvirens_210232, Tvirens_223420, Tvirens_230434, Tvirens_32996, Tvirens_48957
OG0001056	EpiBra_1.0g3502.t1	ETyphina_1.0g1203.t1	E_amag1296.t1	Ebromicola_E7626g529.t1	E_elyg7118.t1	EfeFl1g196.t1	Egansuensis_E7080g796.t1	EpiGly_1.0g3288.t1	Einebrians_E818g4784.t1	MAC_07435n	MAJ_05824n	MAM_04748n	MAN_09522n	MBR_03046n	MGU_04783n	MRI_008079n	MAA_04638n	Triaru_rna4434	Trias1_133752	Tatro_37078	Trici_PTB61942.1	TrigamTGAM01_09225T0	Trigui_OPB36727	Triha_552362	Tripar1_rna824	Tvirens_16232
OG0001355	EpiBra_1.0g2843.t1, EpiBra_1.0g4533.t1	ETyphina_1.0g5469.t1, ETyphina_1.0g606.t1	E_amag5161.t1, E_amag6505.t1	Ebromicola_E7626g2769.t1, Ebromicola_E7626g3030.t1	E_elyg2455.t1, E_elyg2830.t1	EfeFl1g4670.t1, EfeFl1g7070.t1	Egansuensis_E7080g3351.t1, Egansuensis_E7080g5409.t1	EpiGly_1.0g4954.t1, EpiGly_1.0g6294.t1	Einebrians_E818g1637.t1, Einebrians_E818g6804.t1	MAC_06022n, MAC_09763n	MAJ_06022n, MAJ_07837n, MAJ_10722n	MAM_05672n, MAM_06455n, MAM_07329n	MAN_03837n, MAN_04667n, MAN_09014n	MBR_00737n, MBR_06785n, MBR_08399n	MGU_00798n, MGU_04581n, MGU_06967n	MRI_001176n	MAA_00009n, MAA_01710n, MAA_06154n	Triaru_rna1301, Triaru_rna6420	Trias1_153250, Trias1_85219	Tatro_147444, Tatro_314159	Trici_PTB62802.1	TrigamTGAM01_04552T0, TrigamTGAM01_07340T0	Trigui_OPB37656, Trigui_OPB39980	Triha_7088, Triha_78374	Tripar1_rna4546	Tvirens_25639, Tvirens_34285
OG0001361	EpiBra_1.0g4990.t1	ETyphina_1.0g649.t1	E_amag2444.t1	Ebromicola_E7626g3064.t1	E_elyg3456.t1	EfeFl1g7290.t1	Egansuensis_E7080g708.t1	EpiGly_1.0g3611.t1, EpiGly_1.0g9483.t1	Einebrians_E818g6941.t1	MAC_08032n	MAJ_08045n	MAM_08252n	MAN_00879n	MBR_04037n	MGU_06615n, MGU_11577n	MRI_008980n	MAA_03188n	Triaru_rna4957	Trias1_141300	Tatro_129231	Trici_PTB68516.1	TrigamTGAM01_10808T0	Trigui_OPB43941	Triha_84515	Tripar1_rna3460	Tvirens_55059
OG0005980	EpiBra_1.0g1436.t1	ETyphina_1.0g3031.t1	E_amag6293.t1	Ebromicola_E7626g2446.t1	E_elyg2622.t1	EfeFl1g6861.t1	Egansuensis_E7080g2655.t1	EpiGly_1.0g5586.t1	Einebrians_E818g2114.t1	MAC_06816n	MAJ_09392n, MAJ_09393n	MAM_03510n	MAN_06771n	MBR_09748n	MGU_08678n	MRI_000839n	MAA_01304n	Triaru_rna6675	Trias1_76089	Tatro_32888	Trici_PTB70270.1	TrigamTGAM01_00175T0, TrigamTGAM01_07007T0	Trigui_OPB38785	Triha_72979	Tripar1_rna3646, Tripar1_rna5231	Tvirens_28903
OG0006116	EpiBra_1.0g3264.t1	ETyphina_1.0g7443.t1	E_amag2260.t1	Ebromicola_E7626g5837.t1	E_elyg3276.t1	EfeFl1g5855.t1	Egansuensis_E7080g5900.t1	EpiGly_1.0g1333.t1	Einebrians_E818g5785.t1	MAC_00058n	MAJ_00558n	MAM_04028n	MAN_03926n	MBR_06872n	MGU_04494n	MRI_005331n	MAA_01794n	Triaru_rna2760	Trias1_47854	Tatro_153706	Trici_PTB63866.1	TrigamTGAM01_07777T0	Trigui_OPB39767	Triha_499264	Tripar1_rna6375	Tvirens_40106
OG0006589	EpiBra_1.0g1725.t1	ETyphina_1.0g321.t1	E_amag7341.t1	Ebromicola_E7626g5091.t1	E_elyg4669.t1	EfeFl1g3335.t1	Egansuensis_E7080g5943.t1	EpiGly_1.0g1634.t1, EpiGly_1.0g7740.t1, EpiGly_1.0g7742.t1	Einebrians_E818g7436.t1	MAC_00162n, MAC_00163n, MAC_08490n	MAJ_09250n, MAJ_09340n, MAJ_11534n	MAM_02685n	MAN_00176n, MAN_05739n	MBR_07123n, MBR_08726n	MGU_08102n, MGU_09561n	MRI_003345n	MAA_00985n, MAA_08152n	Triaru_rna1112	Trias1_59805	Tatro_299606	Trici_PTB65544.1	TrigamTGAM01_01020T0	Trigui_OPB40608	Triha_511830	Tripar1_rna3328	Tvirens_79439
OG0006604	EpiBra_1.0g4127.t1	ETyphina_1.0g4399.t1	E_amag3906.t1	Ebromicola_E7626g5398.t1	E_elyg1083.t1	EfeFl1g1618.t1	Egansuensis_E7080g6295.t1	EpiGly_1.0g1224.t1	Einebrians_E818g6061.t1	MAC_02592n, MAC_05484n, MAC_06870n	MAJ_05025n, MAJ_05573n, MAJ_05910n	MAM_05575n, MAM_07423n	MAN_00316n, MAN_01033n, MAN_05683n	MBR_00147n, MBR_00752n, MBR_04192n, MBR_07074n	MGU_05071n, MGU_07641n, MGU_09654n	MRI_005576n	MAA_01034n, MAA_05224n, MAA_11125n	Triaru_rna9868	Trias1_61048	Tatro_295988	Trici_PTB66037.1	TrigamTGAM01_05977T0	Trigui_OPB37785	Triha_507011	Tripar1_rna8919	Tvirens_90747
OG0006747	EpiBra_1.0g7662.t1	ETyphina_1.0g7051.t1	E_amag2314.t1	Ebromicola_E7626g7173.t1	E_elyg3326.t1	EfeFl1g5911.t1	Egansuensis_E7080g52.t1	EpiGly_1.0g6080.t1	Einebrians_E818g6957.t1	MAC_03811n	MAJ_05273n	MAM_05614n	MAN_01082n	MBR_04241n	MGU_05021n	MRI_002662n	MAA_11115n	Triaru_rna9303	Trias1_27363	Tatro_296712	Trici_PTB68695.1	TrigamTGAM01_02129T0	Trigui_OPB44132	Triha_143132	Tripar1_rna6727	Tvirens_189279
OG0006790	EpiBra_1.0g2505.t1	ETyphina_1.0g2426.t1	E_amag3954.t1	Ebromicola_E7626g2011.t1	E_elyg1135.t1	EfeFl1g1670.t1		EpiGly_1.0g7515.t1	Einebrians_E818g3536.t1	MAC_07680n	MAJ_08365n	MAM_07478n	MAN_00227n	MBR_00054n	MGU_09212n	MRI_004787n	MAA_08104n	Triaru_rna8566	Trias1_58276	Tatro_253926	Trici_PTB68729.1	TrigamTGAM01_02167T0	Trigui_OPB44165	Triha_508289	Tripar1_rna7349	Tvirens_62124
OG0006854	EpiBra_1.0g5811.t1	ETyphina_1.0g5489.t1	E_amag4297.t1	Ebromicola_E7626g339.t1	E_elyg6996.t1	EfeFl1g313.t1	Egansuensis_E7080g6366.t1	EpiGly_1.0g5597.t1	Einebrians_E818g4459.t1	MAC_04676n	MAJ_07393n	MAM_00049n	MAN_08437n	MBR_02950n	MGU_00061n	MRI_007534n	MAA_04547n	Triaru_rna1444	Trias1_132796	Tatro_300187	Trici_PTB62422.1	TrigamTGAM01_01813T0	Trigui_OPB36886, Trigui_OPB44697	Triha_102500, Triha_276757	Tripar1_rna2558	Tvirens_56114
OG0006892	EpiBra_1.0g1576.t1	ETyphina_1.0g6942.t1	E_amag5441.t1	Ebromicola_E7626g2555.t1	E_elyg153.t1	EfeFl1g6283.t1	Egansuensis_E7080g2936.t1	EpiGly_1.0g6336.t1	Einebrians_E818g7624.t1	MAC_06736n	MAJ_02850n	MAM_04333n	MAN_08524n	MBR_02000n	MGU_02680n	MRI_000750n	MAA_01166n	Triaru_rna8972	Trias1_24946	Tatro_316394	Trici_PTB63998.1	TrigamTGAM01_02624T0	Trigui_OPB38006	Triha_206978	Tripar1_rna1995	Tvirens_192879
OG0006895	EpiBra_1.0g1724.t1	ETyphina_1.0g320.t1		Ebromicola_E7626g5092.t1	E_elyg4670.t1	EfeFl1g3336.t1	Egansuensis_E7080g5942.t1	EpiGly_1.0g1635.t1, EpiGly_1.0g7741.t1	Einebrians_E818g7437.t1	MAC_08491n	MAJ_09251n, MAJ_09341n	MAM_02684n	MAN_00175n, MAN_05740n	MBR_07124n, MBR_08725n	MGU_08101n, MGU_09560n	MRI_003324n	MAA_00984n, MAA_08153n	Triaru_rna1111	Trias1_81718	Tatro_88401	Trici_PTB65543.1	TrigamTGAM01_01019T0	Trigui_OPB40607	Triha_94914	Tripar1_rna3327	Tvirens_62634
OG0006986	EpiBra_1.0g6227.t1, EpiBra_1.0g7265.t1	ETyphina_1.0g4258.t1	E_amag3498.t1	Ebromicola_E7626g1990.t1	E_elyg523.t1	EfeFl1g1191.t1	Egansuensis_E7080g5168.t1	EpiGly_1.0g5515.t1	Einebrians_E818g679.t1	MAC_01276n	MAJ_01947n	MAM_05143n	MAN_00774n	MBR_00584n	MGU_00958n	MRI_002612n	MAA_06298n	Triaru_rna7242	Trias1_143798	Tatro_144791	Trici_PTB66916.1	TrigamTGAM01_00625T0	Trigui_OPB46981	Triha_86990	Tripar1_rna4399	Tvirens_57920
OG0007032	EpiBra_1.0g4415.t1	ETyphina_1.0g6616.t1	E_amag1153.t1	Ebromicola_E7626g3307.t1	E_elyg6247.t1	EfeFl1g781.t1	Egansuensis_E7080g1273.t1	EpiGly_1.0g8546.t1	Einebrians_E818g7734.t1	MAC_04781n	MAJ_02538n	MAM_00626n	MAN_04512n	MBR_02657n	MGU_00356n	MRI_007258n	MAA_02340n	Triaru_rna1396	Trias1_133784	Tatro_131274	Trici_PTB62376.1	TrigamTGAM01_01866T0	Trigui_OPB36836	Triha_82620	Tripar1_rna7175	Tvirens_215790
OG0007037	EpiBra_1.0g6092.t1	ETyphina_1.0g4430.t1	E_amag6124.t1	Ebromicola_E7626g4161.t1	E_elyg3971.t1	EfeFl1g5146.t1	Egansuensis_E7080g4345.t1	EpiGly_1.0g7153.t1	Einebrians_E818g5330.t1	MAC_04340n	MAJ_01373n	MAM_03120n	MAN_01230n	MBR_04371n	MGU_05683n	MRI_005177n, MRI_008825n	MAA_02855n	Triaru_rna4900	Trias1_198562	Tatro_308656	Trici_PTB69732.1	TrigamTGAM01_06128T0	Trigui_OPB37142	Triha_505285	Tripar1_rna2589	Tvirens_63586
OG0007077	EpiBra_1.0g2425.t1	ETyphina_1.0g4045.t1	E_amag2805.t1	Ebromicola_E7626g2995.t1	E_elyg4758.t1	EfeFl1g3429.t1	Egansuensis_E7080g2952.t1	EpiGly_1.0g1055.t1	Einebrians_E818g1413.t1	MAC_02272n	MAJ_07655n, MAJ_11074n	MAM_05968n	MAN_08887n, MAN_09674n	MBR_06210n, MBR_09323n	MGU_06849n, MGU_08779n	MRI_002539n	MAA_09877n, MAA_09975n	Triaru_rna788, Triaru_rna860	Trias1_181806	Tatro_32298	Trici_PTB63279.1, Trici_PTB64300.1	TrigamTGAM01_10016T0	Trigui_OPB39391	Triha_135037, Triha_540370	Tripar1_rna1443, Tripar1_rna3570	Tvirens_224650, Tvirens_65594
OG0007083	EpiBra_1.0g5136.t1	ETyphina_1.0g3743.t1	E_amag2346.t1	Ebromicola_E7626g7538.t1	E_elyg3356.t1	EfeFl1g4974.t1	Egansuensis_E7080g4469.t1	EpiGly_1.0g6647.t1	Einebrians_E818g4388.t1	MAC_03837n	MAJ_05245n	MAM_05105n	MAN_01108n	MBR_04269n	MGU_04994n	MRI_003908n	MAA_02979n	Triaru_rna6053	Trias1_25615	Tatro_297873	Trici_PTB67684.1	TrigamTGAM01_03242T0	Trigui_OPB42612	Triha_493539	Tripar1_rna4109	Tvirens_110650
OG0007501	EpiBra_1.0g6601.t1	ETyphina_1.0g3559.t1	E_amag5066.t1	Ebromicola_E7626g2755.t1	E_elyg2359.t1	EfeFl1g4576.t1	Egansuensis_E7080g2187.t1	EpiGly_1.0g6150.t1	Einebrians_E818g4187.t1, Einebrians_E818g4188.t1	MAC_00391n	MAJ_01101n	MAM_02461n	MAN_03131n	MBR_01117n	MGU_10589n	MRI_005696n	MAA_06041n	Triaru_rna3398	Trias1_63582	Tatro_32136	Trici_PTB66381.1	TrigamTGAM01_08508T0	Trigui_OPB43107	Triha_503827	Tripar1_rna7734	Tvirens_232653
OG0007554	EpiBra_1.0g3499.t1	ETyphina_1.0g1205.t1	E_amag1294.t1	Ebromicola_E7626g7075.t1	E_elyg7116.t1	EfeFl1g198.t1	Egansuensis_E7080g5158.t1	EpiGly_1.0g6018.t1	Einebrians_E818g3454.t1	MAC_07437n	MAJ_05826n	MAM_04746n	MAN_09520n	MBR_03044n	MGU_04785n	MRI_008071n	MAA_04636n	Triaru_rna4432	Trias1_24646	Tatro_86997	Trici_PTB61940.1	TrigamTGAM01_09227T0	Trigui_OPB36725	Triha_84167		Tvirens_112093
OG0007620	EpiBra_1.0g3070.t1	ETyphina_1.0g381.t1	E_amag4023.t1	Ebromicola_E7626g4722.t1	E_elyg1221.t1	EfeFl1g1741.t1	Egansuensis_E7080g140.t1	EpiGly_1.0g7192.t1	Einebrians_E818g4379.t1, Einebrians_E818g4416.t1	MAC_06585n	MAJ_11481n		MAN_00075n	MBR_08618n	MGU_07949n	MRI_001274n	MAA_08998n	Triaru_rna7968	Trias1_148243	Tatro_302585	Trici_PTB65877.1	TrigamTGAM01_03089T0	Trigui_OPB44607	Triha_99871	Tripar1_rna2922	Tvirens_3195
OG0007910	EpiBra_1.0g80.t1	ETyphina_1.0g2157.t1	E_amag4075.t1	Ebromicola_E7626g7557.t1	E_elyg3761.t1	EfeFl1g5475.t1	Egansuensis_E7080g7226.t1	EpiGly_1.0g6869.t1	Einebrians_E818g5627.t1	MAC_06265n	MAJ_08672n	MAM_08190n	MAN_04537n	MBR_08529n	MGU_08928n	MRI_000169n	MAA_09568n	Triaru_rna2792	Trias1_147236	Tatro_299195	Trici_PTB65105.1	TrigamTGAM01_02806T0	Trigui_OPB41019	Triha_154145	Tripar1_rna1926	Tvirens_213518
OG0007911	EpiBra_1.0g616.t1	ETyphina_1.0g5617.t1	E_amag3713.t1	Ebromicola_E7626g2101.t1	E_elyg896.t1	EfeFl1g1364.t1	Egansuensis_E7080g684.t1	EpiGly_1.0g9258.t1, EpiGly_1.0g9259.t1	Einebrians_E818g2136.t1, Einebrians_E818g6806.t1	MAC_00690n	MAJ_01753n	MAM_03874n	MAN_00577n	MBR_00387n	MGU_01153n	MRI_007780n	MAA_11334n	Triaru_rna3431	Trias1_43479	Tatro_276093, Tatro_320454	Trici_PTB70637.1	TrigamTGAM01_05749T0	Trigui_OPB38400	Triha_72821	Tripar1_rna2254	Tvirens_60795
OG0007916	EpiBra_1.0g4272.t1	ETyphina_1.0g3898.t1	E_amag971.t1	Ebromicola_E7626g1891.t1	E_elyg3019.t1	EfeFl1g595.t1	Egansuensis_E7080g3165.t1	EpiGly_1.0g5773.t1	Einebrians_E818g6453.t1	MAC_08844n	MAJ_03105n	MAM_01331n	MAN_01959n	MBR_08771n	MGU_09003n	MRI_005619n	MAA_03300n	Triaru_rna5883	Trias1_152171	Tatro_27514, Tatro_27825	Trici_PTB63508.1	TrigamTGAM01_05566T0	Trigui_OPB45010	Triha_533421	Tripar1_rna387	Tvirens_7604, Tvirens_8323
OG0007973	EpiBra_1.0g3832.t1	ETyphina_1.0g2644.t1	E_amag2721.t1	Ebromicola_E7626g3743.t1	E_elyg3716.t1	EfeFl1g7561.t1	Egansuensis_E7080g3542.t1	EpiGly_1.0g2111.t1	Einebrians_E818g2171.t1		MAJ_05281n	MAM_01041n	MAN_07592n	MBR_05199n	MGU_01470n	MRI_005612n	MAA_10609n	Triaru_rna1224	Trias1_135741	Tatro_315374	Trici_PTB67516.1	TrigamTGAM01_07685T0	Trigui_OPB42420	Triha_80131	Tripar1_rna927	Tvirens_11899
OG0007976	EpiBra_1.0g5792.t1, EpiBra_1.0g7052.t1	ETyphina_1.0g6165.t1, ETyphina_1.0g7599.t1	E_amag2783.t1	Ebromicola_E7626g6651.t1, Ebromicola_E7626g7581.t1	E_elyg4736.t1	EfeFl1g3409.t1	Egansuensis_E7080g272.t1, Egansuensis_E7080g380.t1	EpiGly_1.0g556.t1, EpiGly_1.0g878.t1	Einebrians_E818g1035.t1	MAC_05715n	MAJ_08935n	MAM_08044n	MAN_10656n	MBR_10394n	MGU_11446n	MRI_001733n	MAA_08669n	Triaru_rna778	Trias1_59046	Tatro_314085	Trici_PTB63645.1	TrigamTGAM01_09302T0	Trigui_OPB45803	Triha_512734	Tripar1_rna4342	Tvirens_206874
OG0008039	EpiBra_1.0g3793.t1	ETyphina_1.0g1194.t1	E_amag1305.t1	Ebromicola_E7626g520.t1	E_elyg7127.t1	EfeFl1g187.t1	Egansuensis_E7080g461.t1	EpiGly_1.0g3298.t1	Einebrians_E818g4739.t1	MAC_09485n	MAJ_05812n	MAM_04758n	MAN_09535n	MBR_03059n	MGU_04770n	MRI_008155n	MAA_04650n	Triaru_rna4425		Tatro_36277	Trici_PTB61933.1	TrigamTGAM01_09233T0	Trigui_OPB36718	Triha_552384	Tripar1_rna3659	Tvirens_220753
OG0008111	EpiBra_1.0g1369.t1	ETyphina_1.0g5728.t1	E_amag4624.t1	Ebromicola_E7626g3508.t1	E_elyg1901.t1	EfeFl1g4112.t1	Egansuensis_E7080g1386.t1	EpiGly_1.0g3230.t1	Einebrians_E818g3669.t1	MAC_08133n	MAJ_00926n	MAM_05739n	MAN_04762n	MBR_03181n	MGU_03014n	MRI_008625n	MAA_11208n	Triaru_rna10035	Trias1_53465	Tatro_85208	Trici_PTB65426.1	TrigamTGAM01_03658T0	Trigui_OPB42941	Triha_13163	Tripar1_rna5135	Tvirens_232727
OG0008114	EpiBra_1.0g2352.t1	ETyphina_1.0g1398.t1	E_amag1818.t1	Ebromicola_E7626g5709.t1	E_elyg5498.t1	EfeFl1g2570.t1	Egansuensis_E7080g3900.t1	EpiGly_1.0g9305.t1	Einebrians_E818g7467.t1	MAC_05998n	MAJ_03343n	MAM_00454n	MAN_05452n	MBR_07763n	MGU_05256n	MRI_001960n	MAA_09151n	Triaru_rna1743	Trias1_435821	Tatro_141763	Trici_PTB66829.1	TrigamTGAM01_00525T0	Trigui_OPB47081	Triha_445644	Tripar1_rna6124	Tvirens_194527
OG0008193	EpiBra_1.0g594.t1	ETyphina_1.0g396.t1	E_amag3216.t1	Ebromicola_E7626g1729.t1	E_elyg1634.t1	EfeFl1g3848.t1	Egansuensis_E7080g2842.t1	EpiGly_1.0g7449.t1	Einebrians_E818g4287.t1	MAC_05312n	MAJ_02258n	MAM_06771n	MAN_05118n	MBR_03540n	MGU_04942n	MRI_004328n	MAA_11244n	Triaru_rna6593	Trias1_61600	Tatro_308869	Trici_PTB69947.1	TrigamTGAM01_03319T0	Trigui_OPB43689	Triha_491655	Tripar1_rna3263	Tvirens_208050

## Sheet: T
	EpiBra.aa	EpiTy.aa	Epiam.aa	Epibro.aa	Epiel.aa	Epife.aa	Epiga.aa	Epigl.aa	Epiin.aa	Fuscu.aa	Fusfu.aa	Fusgr.aa	Fusma.aa	Fusox.aa	Fuspr.aa	Fusps.aa	Fussp.aa	Fusve.aa	Fusvi.aa	Metac.aa	Metaj.aa	Metam.aa	Metan.aa	Metbr.aa	Metgu.aa	Metri.aa	Metro.aa
OG0000149	EpiBra_1.0g2980.t1, EpiBra_1.0g3309.t1	ETyphina_1.0g132.t1, ETyphina_1.0g2831.t1, ETyphina_1.0g4655.t1, ETyphina_1.0g4950.t1, ETyphina_1.0g586.t1, ETyphina_1.0g6248.t1, ETyphina_1.0g7084.t1	E_amag6224.t1, E_amag6525.t1	Ebromicola_E7626g2105.t1, Ebromicola_E7626g4727.t1, Ebromicola_E7626g5947.t1, Ebromicola_E7626g6711.t1, Ebromicola_E7626g7125.t1, Ebromicola_E7626g7236.t1, Ebromicola_E7626g7534.t1, Ebromicola_E7626g7553.t1	E_elyg2123.t1, E_elyg4696.t1, E_elyg6410.t1, E_elyg656.t1, E_elyg6673.t1	EfeFl1g3363.t1, EfeFl1g4949.t1, EfeFl1g4950.t1, EfeFl1g6098.t1, EfeFl1g6498.t1, EfeFl1g6836.t1, EfeFl1g6895.t1, EfeFl1g885.t1	Egansuensis_E7080g1005.t1, Egansuensis_E7080g222.t1, Egansuensis_E7080g2872.t1, Egansuensis_E7080g3079.t1, Egansuensis_E7080g3500.t1, Egansuensis_E7080g4196.t1, Egansuensis_E7080g5291.t1, Egansuensis_E7080g5445.t1, Egansuensis_E7080g7143.t1, Egansuensis_E7080g7703.t1	EpiGly_1.0g1101.t1, EpiGly_1.0g1672.t1, EpiGly_1.0g2359.t1, EpiGly_1.0g5994.t1, EpiGly_1.0g7703.t1, EpiGly_1.0g7791.t1, EpiGly_1.0g982.t1	Einebrians_E818g1227.t1, Einebrians_E818g1705.t1, Einebrians_E818g2433.t1, Einebrians_E818g3754.t1, Einebrians_E818g3996.t1, Einebrians_E818g4026.t1, Einebrians_E818g4774.t1, Einebrians_E818g6111.t1, Einebrians_E818g6405.t1, Einebrians_E818g7277.t1	FCul_PTD04675.1, FCul_PTD07742.1	FFUJ_03570m.01, FFUJ_04223m.01, FFUJ_05783m.01, FFUJ_11075m.01	FGSG_02916T0	Fman_CVK90401.1, Fman_CVK93778.1, Fman_CVK96044.1, Fman_CVL08343.1	Fox_PCD33335.1	FPRN_03155n, FPRN_05193n, FPRN_08944n, FPRN_13982n	FPSE_04075T0, FPSE_06705T0, FPSE_08300T0	RGP63746.1, RGP75970.1	Fver_RBQ67717.1	Fusvirg13998.t1, Fusvirg1714.t1, Fusvirg33.t1, Fusvirg5639.t1	MAC_00303n, MAC_00917n, MAC_01223n, MAC_01240n, MAC_02023n, MAC_02301n, MAC_04814n, MAC_04876n, MAC_05236n, MAC_05619n, MAC_06574n, MAC_07296n	MAJ_02754n, MAJ_02755n, MAJ_03829n, MAJ_04783n, MAJ_04784n, MAJ_06857n, MAJ_07242n, MAJ_07427n, MAJ_07507n, MAJ_07733n, MAJ_08616n, MAJ_08857n, MAJ_10941n, MAJ_11181n, MAJ_11182n	MAM_00362n, MAM_02066n, MAM_06282n, MAM_06910n	MAN_00062n, MAN_01822n, MAN_02518n, MAN_02938n, MAN_05329n, MAN_07854n, MAN_08847n, MAN_10396n	MBR_00930n, MBR_05792n, MBR_05803n, MBR_06480n, MBR_07884n, MBR_08324n, MBR_08606n, MBR_09283n	MGU_03346n, MGU_03495n, MGU_06733n, MGU_07664n, MGU_07962n, MGU_08845n, MGU_09227n, MGU_10009n, MGU_10364n	MRI_000496n, MRI_002516n, MRI_002633n, MRI_006619n	MAA_03843n, MAA_07140n, MAA_07900n, MAA_08269n, MAA_08728n, MAA_09009n, MAA_09232n, MAA_10653n, MAA_11385n, MAA_11388n, MAA_11389n
OG0000389	EpiBra_1.0g1860.t1, EpiBra_1.0g2770.t1, EpiBra_1.0g3610.t1, EpiBra_1.0g61.t1, EpiBra_1.0g7139.t1	ETyphina_1.0g2376.t1, ETyphina_1.0g2637.t1, ETyphina_1.0g7169.t1, ETyphina_1.0g7383.t1	E_amag4093.t1, E_amag5144.t1, E_amag5182.t1, E_amag7167.t1	Ebromicola_E7626g5366.t1, Ebromicola_E7626g6506.t1, Ebromicola_E7626g6546.t1, Ebromicola_E7626g689.t1	E_elyg2438.t1, E_elyg2477.t1, E_elyg3782.t1, E_elyg4506.t1, E_elyg6854.t1	EfeFl1g3169.t1, EfeFl1g454.t1, EfeFl1g4654.t1, EfeFl1g4690.t1, EfeFl1g5495.t1	Egansuensis_E7080g1716.t1, Egansuensis_E7080g4232.t1, Egansuensis_E7080g4533.t1, Egansuensis_E7080g4810.t1, Egansuensis_E7080g4957.t1	EpiGly_1.0g1148.t1, EpiGly_1.0g3748.t1, EpiGly_1.0g6891.t1, EpiGly_1.0g7905.t1, EpiGly_1.0g848.t1	Einebrians_E818g1094.t1, Einebrians_E818g2282.t1, Einebrians_E818g2405.t1, Einebrians_E818g3001.t1, Einebrians_E818g7805.t1	FCul_PTD06250.1, FCul_PTD07412.1	FFUJ_02232m.01, FFUJ_10341m.01	FGSG_13954T0	Fman_CVK94927.1, Fman_CVL06254.1, Fman_CVL07857.1	Fox_PCD26272.1, Fox_PCD37180.1	FPRN_03795n, FPRN_13234n	FPSE_03275T0	RGP69711.1	Fver_RBQ74903.1, Fver_RBQ80398.1		MAC_02447n, MAC_04034n, MAC_06270n, MAC_07142n, MAC_08454n	MAJ_01043n, MAJ_03438n, MAJ_04553n, MAJ_06644n, MAJ_07126n, MAJ_08677n, MAJ_09072n, MAJ_10281n, MAJ_10905n	MAM_00376n, MAM_02541n, MAM_03784n, MAM_05209n, MAM_07178n, MAM_08195n	MAN_02894n, MAN_03069n, MAN_04542n, MAN_05542n, MAN_06559n, MAN_06711n, MAN_07951n, MAN_08088n	MBR_00887n, MBR_01058n, MBR_05899n, MBR_06035n, MBR_06931n, MBR_07200n, MBR_08523n, MBR_09805n	MGU_05346n, MGU_06089n, MGU_06393n, MGU_06442n, MGU_06831n, MGU_07431n, MGU_08621n, MGU_08923n	MRI_000656n, MRI_002240n, MRI_002753n, MRI_003114n, MRI_003927n, MRI_004146n	MAA_00190n, MAA_00323n, MAA_01358n, MAA_01415n, MAA_06095n, MAA_07100n, MAA_08449n, MAA_09562n
OG0000446	EpiBra_1.0g6796.t1	ETyphina_1.0g6862.t1	E_amag6879.t1	Ebromicola_E7626g6068.t1	E_elyg2606.t1	EfeFl1g6845.t1	Egansuensis_E7080g1735.t1	EpiGly_1.0g4865.t1	Einebrians_E818g6466.t1	FCul_PTD05544.1, FCul_PTD06682.1, FCul_PTD06928.1, FCul_PTD07734.1	FFUJ_03736m.01, FFUJ_05401m.01, FFUJ_06712m.01, FFUJ_09174m.01, FFUJ_09232m.01, FFUJ_11128m.01, FFUJ_11619m.01, FFUJ_11918m.01	FGSG_02908T0, FGSG_02921T0, FGSG_04736T0, FGSG_12438T0	Fman_CVK91883.1, Fman_CVK94576.1, Fman_CVK96147.1, Fman_CVK98846.1, Fman_CVL03664.1, Fman_CVL04141.1, Fman_CVL05022.1, Fman_CVL05129.1, Fman_CVL06146.1	Fox_PCD23668.1, Fox_PCD29535.1, Fox_PCD29588.1, Fox_PCD33690.1, Fox_PCD34630.1, Fox_PCD41096.1, Fox_PCD43026.1, Fox_PCD43236.1	FPRN_03637n, FPRN_04065n, FPRN_07023n, FPRN_13036n, FPRN_13091n, FPRN_14037n, FPRN_14538n, FPRN_14843n	FPSE_06697T0, FPSE_06710T0, FPSE_08385T0, FPSE_12402T0	RGP66190.1, RGP70954.1, RGP71869.1, RGP71881.1	Fver_RBQ68458.1, Fver_RBQ69479.1, Fver_RBQ69676.1, Fver_RBQ71504.1, Fver_RBQ72564.1, Fver_RBQ78049.1	Fusvirg10173.t1, Fusvirg10389.t1, Fusvirg10774.t1, Fusvirg12288.t1, Fusvirg13950.t1, Fusvirg14409.t1, Fusvirg14694.t1, Fusvirg6698.t1, Fusvirg8507.t1, Fusvirg9129.t1	MAC_06837n, MAC_09735n	MAJ_07875n, MAJ_08905n, MAJ_09484n	MAM_03476n	MAN_06790n, MAN_09815n, MAN_10518n	MBR_09729n, MBR_10170n, MBR_10318n	MGU_08272n, MGU_09344n, MGU_09943n	MRI_001388n, MRI_002057n	MAA_07493n, MAA_07784n, MAA_11449n
OG0000460	EpiBra_1.0g4055.t1	ETyphina_1.0g4332.t1	E_amag327.t1	Ebromicola_E7626g2362.t1	E_elyg2993.t1	EfeFl1g567.t1	Egansuensis_E7080g6051.t1	EpiGly_1.0g7001.t1	Einebrians_E818g5884.t1	FCul_PTD02253.1, FCul_PTD09689.1	FFUJ_03559m.01, FFUJ_06626m.01	FGSG_06469T0, FGSG_08048T0	Fman_CVL08028.1, Fman_CVL08323.1	Fox_PCD32521.1, Fox_PCD38482.1	FPRN_05184n, FPRN_09762n	FPSE_02323T0, FPSE_10125T0	RGP68697.1, RGP75989.1	Fver_RBQ68033.1, Fver_RBQ77700.1	Fusvirg14413.t1	MAC_09807n	MAJ_04434n	MAM_01117n	MAN_07291n	MBR_04898n	MGU_01773n	MRI_005406n	MAA_04896n
OG0000574	EpiBra_1.0g5185.t1, EpiBra_1.0g6430.t1	ETyphina_1.0g7031.t1	E_amag1409.t1, E_amag2764.t1	Ebromicola_E7626g2493.t1, Ebromicola_E7626g7417.t1	E_elyg1304.t1	EfeFl1g79.t1	Egansuensis_E7080g355.t1, Egansuensis_E7080g4141.t1	EpiGly_1.0g2582.t1	Einebrians_E818g6581.t1	FCul_PTD07725.1, FCul_PTD09050.1, FCul_PTD10941.1	FFUJ_08179m.01, FFUJ_10450m.01, FFUJ_14382m.01	FGSG_02402T0, FGSG_03476T0, FGSG_10983T0	Fman_CVK95112.1, Fman_CVL02081.1, Fman_CVL05355.1	Fox_PCD26118.1, Fox_PCD26393.1, Fox_PCD31339.1, Fox_PCD35965.1	FPRN_08448n, FPRN_10818n, FPRN_13353n	FPSE_02499T0, FPSE_06872T0, FPSE_10257T0	RGP66131.1, RGP69484.1	Fver_RBQ71900.1, Fver_RBQ77927.1, Fver_RBQ81394.1	Fusvirg10399.t1, Fusvirg3110.t1, Fusvirg6228.t1	MAC_05443n, MAC_05824n, MAC_06021n	MAJ_07480n, MAJ_07838n, MAJ_09020n, MAJ_09541n, MAJ_11377n	MAM_06643n	MAN_00032n, MAN_01754n, MAN_08964n, MAN_09013n	MBR_00738n, MBR_06412n, MBR_08581n, MBR_09386n	MGU_00797n, MGU_06217n, MGU_07990n, MGU_08570n	MRI_000560n, MRI_001130n, MRI_001455n, MRI_002985n, MRI_007086n	MAA_06153n, MAA_08783n, MAA_09031n, MAA_09469n
OG0000641	EpiBra_1.0g2182.t1	ETyphina_1.0g5377.t1	E_amag7235.t1	Ebromicola_E7626g6006.t1	E_elyg4575.t1	EfeFl1g3244.t1	Egansuensis_E7080g3696.t1	EpiGly_1.0g3262.t1	Einebrians_E818g4447.t1	FCul_PTD04946.1	FFUJ_02354m.01, FFUJ_03929m.01, FFUJ_08862m.01, FFUJ_14039m.01	FGSG_01808T0, FGSG_09147T0	Fman_CVK94249.1, Fman_CVK96668.1, Fman_CVL00799.1, Fman_CVL06087.1	Fox_PCD30639.1, Fox_PCD37287.1, Fox_PCD42879.1	FPRN_03447n, FPRN_03916n, FPRN_10133n, FPRN_11021n	FPSE_04845T0, FPSE_06813T0, FPSE_11345T0	RGP60589.1, RGP72447.1, RGP76508.1	Fver_RBQ78560.1, Fver_RBQ79053.1, Fver_RBQ79697.1, Fver_RBQ81119.1	Fusvirg11049.t1, Fusvirg11223.t1, Fusvirg14733.t1, Fusvirg6079.t1	MAC_01395n, MAC_01772n, MAC_09592n	MAJ_04166n, MAJ_08225n, MAJ_09511n	MAM_06596n, MAM_07868n	MAN_08773n, MAN_09414n, MAN_09442n	MBR_01756n, MBR_10279n, MBR_10463n	MGU_02436n, MGU_07876n, MGU_07913n, MGU_11154n	MRI_007607n	MAA_05425n, MAA_08307n, MAA_08332n
OG0000651	EpiBra_1.0g2138.t1	ETyphina_1.0g6279.t1	E_amag5306.t1	Ebromicola_E7626g7157.t1	E_elyg20.t1	EfeFl1g6134.t1	Egansuensis_E7080g5154.t1	EpiGly_1.0g6921.t1	Einebrians_E818g5991.t1	FCul_PTD02384.1, FCul_PTD06628.1, FCul_PTD09085.1, FCul_PTD12699.1	FFUJ_00351m.01, FFUJ_09145m.01, FFUJ_10517m.01, FFUJ_10889m.01	FGSG_00251T0, FGSG_03569T0, FGSG_09093T0, FGSG_11032T0	Fman_CVK84801.1, Fman_CVK95228.1, Fman_CVK95852.1, Fman_CVL00326.1	Fox_PCD26466.1, Fox_PCD26876.1, Fox_PCD26877.1, Fox_PCD30354.1, Fox_PCD46332.1	FPRN_01731n, FPRN_09864n, FPRN_13418n, FPRN_13799n	FPSE_02450T0, FPSE_05418T0, FPSE_07385T0, FPSE_10928T0	RGP66328.1, RGP67119.1, RGP69527.1, RGP72169.1	Fver_RBQ66437.1, Fver_RBQ74695.1, Fver_RBQ77242.1, Fver_RBQ79899.1	Fusvirg11474.t1	MAC_06631n	MAJ_04792n	MAM_08064n	MAN_05339n, MAN_10810n	MBR_07874n	MGU_08503n	MRI_001131n	MAA_07890n
OG0000782	EpiBra_1.0g3054.t1, EpiBra_1.0g4930.t1, EpiBra_1.0g6731.t1	ETyphina_1.0g5218.t1, ETyphina_1.0g7232.t1, ETyphina_1.0g819.t1	E_amag2694.t1, E_amag3459.t1, E_amag801.t1	Ebromicola_E7626g1044.t1, Ebromicola_E7626g1553.t1, Ebromicola_E7626g2514.t1	E_elyg1535.t1, E_elyg3702.t1, E_elyg558.t1	EfeFl1g1152.t1, EfeFl1g2134.t1, EfeFl1g7540.t1	Egansuensis_E7080g1754.t1, Egansuensis_E7080g3554.t1, Egansuensis_E7080g5746.t1	EpiGly_1.0g1801.t1, EpiGly_1.0g3242.t1, EpiGly_1.0g4671.t1	Einebrians_E818g1546.t1, Einebrians_E818g3972.t1, Einebrians_E818g7278.t1	FCul_PTD01164.1, FCul_PTD06129.1	FFUJ_06668m.01, FFUJ_11202m.01	FGSG_00006T0, FGSG_08021T0	Fman_CVL07406.1, Fman_CVL07897.1	Fox_PCD32505.1	FPRN_09812n, FPRN_14122n	FPSE_02350T0, FPSE_07865T0	RGP62679.1, RGP63521.1	Fver_RBQ70003.1, Fver_RBQ77898.1	Fusvirg7461.t1	MAC_01425n, MAC_03649n	MAJ_01703n, MAJ_06205n, MAJ_08205n	MAM_00869n, MAM_08372n	MAN_01522n, MAN_02836n, MAN_09458n	MBR_00831n, MBR_04695n, MBR_10221n	MGU_04265n, MGU_06336n, MGU_07860n	MRI_004101n, MRI_007442n, MRI_007456n	MAA_02539n, MAA_07052n, MAA_08289n
OG0000820	EpiBra_1.0g2753.t1	ETyphina_1.0g7155.t1		Ebromicola_E7626g6323.t1	E_elyg6691.t1	EfeFl1g4867.t1	Egansuensis_E7080g811.t1	EpiGly_1.0g3466.t1	Einebrians_E818g3504.t1	FCul_PTD02331.1, FCul_PTD03038.1, FCul_PTD10946.1	FFUJ_08959m.01, FFUJ_14371m.01, FFUJ_14638m.01	FGSG_02407T0, FGSG_08994T0, FGSG_10680T0	Fman_CVK86010.1, Fman_CVK86448.1, Fman_CVL00642.1, Fman_CVL02098.1	Fox_PCD24825.1, Fox_PCD30543.1, Fox_PCD35973.1, Fox_PCD42147.1	FPRN_06412n, FPRN_06690n, FPRN_08458n, FPRN_10036n	FPSE_02002T0, FPSE_05706T0, FPSE_07106T0	RGP59472.1, RGP62989.1, RGP66142.1, RGP68976.1	Fver_RBQ70426.1, Fver_RBQ77937.1, Fver_RBQ79577.1, Fver_RBQ80200.1	Fusvirg11126.t1, Fusvirg6217.t1	MAC_08108n	MAJ_09079n	MAM_08115n	MAN_06698n	MBR_09811n	MGU_07115n	MRI_003084n	MAA_01373n
OG0000869	EpiBra_1.0g3250.t1	ETyphina_1.0g6878.t1	E_amag5242.t1	Ebromicola_E7626g1504.t1	E_elyg2555.t1	EfeFl1g4758.t1	Egansuensis_E7080g16.t1	EpiGly_1.0g614.t1	Einebrians_E818g1720.t1	FCul_PTD07623.1, FCul_PTD10094.1, FCul_PTD12736.1	FFUJ_02466m.01, FFUJ_10111m.01, FFUJ_10481m.01, FFUJ_14262m.01, FFUJ_14634m.01	FGSG_02289T0, FGSG_03555T0, FGSG_07459T0	Fman_CVK86452.1, Fman_CVK89823.1, Fman_CVK95168.1, Fman_CVL02272.1	Fox_PCD26424.1, Fox_PCD36083.1, Fox_PCD37397.1, Fox_PCD42143.1	FPRN_04100n, FPRN_06408n, FPRN_08560n, FPRN_13384n	FPSE_03838T0, FPSE_09423T0, FPSE_12444T0	RGP62907.1, RGP65057.1, RGP67105.1	Fver_RBQ68300.1, Fver_RBQ77069.1, Fver_RBQ78024.1, Fver_RBQ79580.1	Fusvirg11852.t1, Fusvirg4498.t1	MAC_05908n	MAJ_03591n	MAM_05232n	MAN_02727n	MBR_08138n	MGU_08797n	MRI_AIM6n	MAA_00454n
OG0001063	EpiBra_1.0g6795.t1	ETyphina_1.0g6863.t1	E_amag6878.t1	Ebromicola_E7626g6069.t1	E_elyg2605.t1	EfeFl1g6844.t1	Egansuensis_E7080g1736.t1	EpiGly_1.0g4866.t1	Einebrians_E818g6465.t1	FCul_PTD06772.1, FCul_PTD06926.1	FFUJ_05399m.01, FFUJ_06714m.01, FFUJ_09231m.01, FFUJ_11621m.01	FGSG_02923T0, FGSG_03415T0	Fman_CVK91880.1, Fman_CVK98849.1, Fman_CVL04139.1, Fman_CVL05025.1, Fman_CVL09171.1	Fox_PCD23666.1, Fox_PCD24642.1, Fox_PCD29534.1, Fox_PCD33692.1, Fox_PCD34629.1	FPRN_04063n, FPRN_07025n, FPRN_13037n, FPRN_14540n	FPSE_06712T0, FPSE_08387T0	RGP70956.1, RGP71883.1	Fver_RBQ68459.1, Fver_RBQ69652.1, Fver_RBQ69675.1, Fver_RBQ71506.1	Fusvirg10175.t1, Fusvirg10388.t1, Fusvirg11974.t1, Fusvirg3069.t1	MAC_06836n, MAC_09734n	MAJ_07874n, MAJ_09485n	MAM_03477n	MAN_06791n, MAN_10519n	MBR_09728n, MBR_10171n	MGU_08273n, MGU_09343n	MRI_001432n, MRI_002080n	MAA_00907n, MAA_07785n
OG0001078	EpiBra_1.0g1938.t1	ETyphina_1.0g5795.t1, ETyphina_1.0g5896.t1	E_amag5332.t1	Ebromicola_E7626g2192.t1	E_elyg36.t1	EfeFl1g6162.t1	Egansuensis_E7080g3315.t1	EpiGly_1.0g4994.t1	Einebrians_E818g7654.t1	FCul_PTD02618.1	FFUJ_02212m.01, FFUJ_03983m.01, FFUJ_05387m.01	FGSG_13802T0	Fman_CVK94169.1, Fman_CVK98875.1, Fman_CVL06289.1	Fox_PCD33708.1, Fox_PCD38574.1, Fox_PCD43240.1	FPRN_03395n, FPRN_03776n, FPRN_04052n	FPSE_00676T0	RGP69694.1	Fver_RBQ69597.1, Fver_RBQ79087.1, Fver_RBQ80395.1	Fusvirg12748.t1, Fusvirg12749.t1, Fusvirg6109.t1	MAC_02473n, MAC_09278n	MAJ_08256n	MAM_06894n	MAN_06288n	MBR_09544n	MGU_06806n, MGU_10410n	MRI_000713n, MRI_003837n	MAA_00347n, MAA_06632n
OG0001126	EpiBra_1.0g4572.t1	ETyphina_1.0g3978.t1	E_amag1620.t1	Ebromicola_E7626g7363.t1	E_elyg5615.t1	EfeFl1g2773.t1	Egansuensis_E7080g1599.t1	EpiGly_1.0g5783.t1	Einebrians_E818g4194.t1	FCul_PTD07850.1, FCul_PTD12810.1	FFUJ_01549m.01, FFUJ_10835m.01	FGSG_01352T0, FGSG_03751T0	Fman_CVK82889.1, Fman_CVK95788.1	Fox_PCD26801.1, Fox_PCD45136.1	FPRN_00557n, FPRN_13741n	FPSE_08347T0, FPSE_11520T0	RGP72823.1, RGP74582.1	Fver_RBQ71095.1, Fver_RBQ74360.1	Fusvirg1574.t1, Fusvirg9867.t1	MAC_06973n, MAC_08868n	MAJ_08164n	MAM_00498n	MAN_06145n	MBR_08970n	MGU_09039n, MGU_10921n	MRI_007654n	MAA_06759n
OG0001144	EpiBra_1.0g406.t1	ETyphina_1.0g2268.t1	E_amag2194.t1	Ebromicola_E7626g3482.t1	E_elyg3208.t1	EfeFl1g5772.t1	Egansuensis_E7080g539.t1	EpiGly_1.0g7115.t1	Einebrians_E818g3040.t1	FCul_PTD07010.1, FCul_PTD07139.1	FFUJ_05459m.01, FFUJ_10651m.01, FFUJ_11263m.01, FFUJ_13948m.01, FFUJ_14207m.01, FFUJ_14339m.01	FGSG_02849T0, FGSG_03670T0, FGSG_11244T0, FGSG_11245T0, FGSG_13340T0	Fman_CVK85179.1, Fman_CVK92438.1, Fman_CVK95468.1, Fman_CVK96766.1, Fman_CVK98730.1, Fman_CVL02147.1, Fman_CVL07179.1, Fman_CVL07507.1, Fman_CVL08245.1	Fox_PCD22060.1, Fox_PCD26599.1, Fox_PCD33651.1, Fox_PCD38493.1	FPRN_06967n, FPRN_08488n, FPRN_08625n, FPRN_11106n, FPRN_13555n, FPRN_14179n	FPSE_01864T0, FPSE_05539T0, FPSE_05540T0, FPSE_08813T0, FPSE_08814T0	RGP59535.1, RGP59688.1	Fver_RBQ64552.1, Fver_RBQ66865.1, Fver_RBQ68624.1, Fver_RBQ77946.1, Fver_RBQ78685.1	Fusvirg10037.t1, Fusvirg12168.t1, Fusvirg13242.t1, Fusvirg13993.t1, Fusvirg9728.t1	MAC_09108n	MAJ_09790n	MAM_01155n	MAN_01908n	MBR_06562n	MGU_10173n		MAA_09288n
OG0001202	EpiBra_1.0g3374.t1	ETyphina_1.0g3852.t1	E_amag5539.t1	Ebromicola_E7626g2147.t1	E_elyg252.t1	EfeFl1g6378.t1	Egansuensis_E7080g7521.t1	EpiGly_1.0g8911.t1	Einebrians_E818g1370.t1	FCul_PTD04594.1	FFUJ_02128m.01, FFUJ_08506m.01	FGSG_05383T0	Fman_CVL01283.1, Fman_CVL06430.1	Fox_PCD30317.1, Fox_PCD31004.1, Fox_PCD37093.1, Fox_PCD46667.1	FPRN_03697n, FPRN_10490n	FPSE_09295T0	RGP67036.1	Fver_RBQ68056.1, Fver_RBQ72164.1, Fver_RBQ72190.1	Fusvirg14119.t1, Fusvirg9364.t1	MAC_06051n, MAC_06475n	MAJ_03637n, MAJ_09182n	MAM_01654n	MAN_02298n, MAN_09048n	MBR_00705n, MBR_07517n	MGU_00831n, MGU_03810n	MRI_005804n	MAA_03629n, MAA_11359n
OG0001260	EpiBra_1.0g4368.t1	ETyphina_1.0g4533.t1, ETyphina_1.0g7517.t1	E_amag1731.t1, E_amag7198.t1	Ebromicola_E7626g1765.t1, Ebromicola_E7626g5428.t1	E_elyg4571.t1, E_elyg5578.t1	EfeFl1g2658.t1, EfeFl1g3201.t1	Egansuensis_E7080g1417.t1	EpiGly_1.0g9099.t1	Einebrians_E818g760.t1	FCul_PTD10569.1	FFUJ_09033m.01, FFUJ_09036m.01, FFUJ_13919m.01, FFUJ_13934m.01	FGSG_06621T0	Fman_CVK96783.1, Fman_CVK96784.1, Fman_CVL00522.1	Fox_PCD30397.1, Fox_PCD30399.1, Fox_PCD30400.1, Fox_PCD30406.1, Fox_PCD30465.1, Fox_PCD30480.1, Fox_PCD30485.1, Fox_PCD42782.1	FPRN_09954n, FPRN_09959n, FPRN_09966n, FPRN_09974n, FPRN_11123n, FPRN_11124n	FPSE_01625T0, FPSE_01630T0, FPSE_04875T0, FPSE_10362T0, FPSE_11099T0, FPSE_12394T0	RGP60623.1	Fver_RBQ65844.1, Fver_RBQ69714.1, Fver_RBQ77309.1, Fver_RBQ77311.1	Fusvirg5634.t1	MAC_06010n	MAJ_05370n, MAJ_10440n		MAN_07670n, MAN_09001n	MBR_00750n, MBR_10083n	MGU_00786n, MGU_01387n	MRI_000345n	MAA_06140n
OG0001468	EpiBra_1.0g1421.t1	ETyphina_1.0g1854.t1	E_amag467.t1, E_amag780.t1	Ebromicola_E7626g396.t1	E_elyg1511.t1, E_elyg5801.t1	EfeFl1g6773.t1	Egansuensis_E7080g2135.t1	EpiGly_1.0g3697.t1	Einebrians_E818g7488.t1	FCul_PTD05730.1, FCul_PTD09545.1	FFUJ_00425m.01, FFUJ_00432m.01, FFUJ_03450m.01, FFUJ_05121m.01, FFUJ_05122m.01, FFUJ_08955m.01	FGSG_06095T0, FGSG_06555T0, FGSG_11711T0, FGSG_12939T0	Fman_CVK84723.1, Fman_CVK84730.1, Fman_CVK88271.1, Fman_CVK99429.1, Fman_CVL00647.1	Fox_PCD30547.1, Fox_PCD30681.1, Fox_PCD38379.1, Fox_PCD44366.1, Fox_PCD46258.1, Fox_PCD46266.1	FPRN_01655n, FPRN_01662n, FPRN_02260n, FPRN_05077n, FPRN_10040n	FPSE_01701T0	RGP71532.1	Fver_RBQ65672.1, Fver_RBQ69036.1, Fver_RBQ80045.1, Fver_RBQ80204.1, Fver_RBQ80211.1	Fusvirg2997.t1, Fusvirg8982.t1, Fusvirg9040.t1	MAC_05698n, MAC_05811n	MAJ_07313n, MAJ_07314n	MAM_06133n	MAN_09340n	MBR_06647n	MGU_02252n, MGU_09710n	MRI_000598n, MRI_007318n	MAA_08576n
OG0001794	EpiBra_1.0g4080.t1, EpiBra_1.0g4568.t1, EpiBra_1.0g7697.t1	ETyphina_1.0g2486.t1, ETyphina_1.0g3973.t1, ETyphina_1.0g5591.t1	E_amag1624.t1, E_amag736.t1	Ebromicola_E7626g2903.t1, Ebromicola_E7626g6678.t1	E_elyg5619.t1, E_elyg5620.t1, E_elyg6211.t1	EfeFl1g2769.t1, EfeFl1g5730.t1	Egansuensis_E7080g1561.t1, Egansuensis_E7080g1596.t1, Egansuensis_E7080g4785.t1	EpiGly_1.0g5777.t1, EpiGly_1.0g6447.t1	Einebrians_E818g4189.t1, Einebrians_E818g4190.t1, Einebrians_E818g5397.t1	FCul_PTD01770.1	FFUJ_04183m.01	FGSG_09226T0	Fman_CVK84976.1, Fman_CVK93840.1	Fox_PCD43439.1, Fox_PCD43440.1	FPRN_03194n	FPSE_09616T0	RGP74906.1	Fver_RBQ67772.1	Fusvirg10767.t1	MAC_08545n, MAC_09635n	MAJ_00418n, MAJ_03213n	MAM_01423n, MAM_06279n	MAN_02064n, MAN_04066n	MBR_02249n, MBR_08876n	MGU_04353n, MGU_07153n	MRI_002419n, MRI_005662n	MAA_01930n, MAA_03400n
OG0001898	EpiBra_1.0g5285.t1	ETyphina_1.0g5520.t1	E_amag6563.t1	Ebromicola_E7626g3398.t1	E_elyg2889.t1	EfeFl1g7129.t1	Egansuensis_E7080g6341.t1	EpiGly_1.0g867.t1	Einebrians_E818g5931.t1	FCul_PTD07387.1, FCul_PTD10237.1	FFUJ_10250m.01, FFUJ_11813m.01, FFUJ_13964m.01	FGSG_03061T0, FGSG_07683T0	Fman_CVK94810.1, Fman_CVK96750.1, Fman_CVL03868.1	Fox_PCD23443.1, Fox_PCD26168.1, Fox_PCD42836.1	FPRN_11050n, FPRN_13143n, FPRN_14732n	FPSE_02165T0, FPSE_07053T0	RGP69135.1, RGP74068.1	Fver_RBQ67464.1, Fver_RBQ78479.1	Fusvirg13551.t1	MAC_09405n	MAJ_04154n	MAM_06394n	MAN_10271n	MBR_06123n	MGU_10500n	MRI_004292n	MAA_09406n
OG0002030	EpiBra_1.0g4126.t1	ETyphina_1.0g4400.t1	E_amag3905.t1	Ebromicola_E7626g5399.t1	E_elyg1082.t1	EfeFl1g1617.t1	Egansuensis_E7080g6296.t1	EpiGly_1.0g1225.t1	Einebrians_E818g6060.t1	FCul_PTD07765.1	FFUJ_00038m.01, FFUJ_11135m.01	FGSG_04647T0	Fman_CVK85121.1, Fman_CVK96155.1	Fox_PCD27102.1, Fox_PCD46623.1	FPRN_02035n, FPRN_14044n	FPSE_08098T0	RGP64277.1	Fver_RBQ71435.1, Fver_RBQ74150.1	Fusvirg11746.t1	MAC_05485n	MAJ_05911n	MAM_07422n	MAN_00317n	MBR_00148n	MGU_09655n	MRI_005604n	MAA_05223n
OG0005882	EpiBra_1.0g4378.t1	ETyphina_1.0g4276.t1	E_amag6242.t1	Ebromicola_E7626g6979.t1	E_elyg6618.t1	EfeFl1g5428.t1	Egansuensis_E7080g5972.t1	EpiGly_1.0g8270.t1	Einebrians_E818g1995.t1	FCul_PTD02458.1, FCul_PTD02546.1, FCul_PTD06607.1, FCul_PTD08418.1	FFUJ_05041m.01, FFUJ_10411m.01, FFUJ_10969m.01	FGSG_03223T0, FGSG_03452T0, FGSG_05080T0	Fman_CVK95048.1, Fman_CVK95928.1, Fman_CVK99511.1	Fox_PCD21480.1, Fox_PCD26354.1, Fox_PCD26949.1, Fox_PCD44284.1	FPRN_02347n, FPRN_13309n, FPRN_13877n	FPSE_05951T0, FPSE_10282T0, FPSE_11315T0	RGP67666.1, RGP70918.1, RGP73474.1	Fver_RBQ71045.1, Fver_RBQ72954.1, Fver_RBQ79848.1	Fusvirg10312.t1, Fusvirg13222.t1, Fusvirg7263.t1	MAC_02954n, MAC_04961n	MAJ_05341n, MAJ_08208n	MAM_04977n, MAM_06600n, MAM_06601n	MAN_07647n, MAN_09456n	MBR_05252n, MBR_10223n	MGU_01412n, MGU_07862n	MRI_002275n, MRI_003764n	MAA_07724n, MAA_08291n
OG0006034	EpiBra_1.0g5982.t1	ETyphina_1.0g1243.t1	E_amag6689.t1	Ebromicola_E7626g3544.t1	E_elyg5257.t1	EfeFl1g2323.t1	Egansuensis_E7080g1813.t1	EpiGly_1.0g9020.t1	Einebrians_E818g4305.t1	FCul_PTD12389.1	FFUJ_02034m.01	FGSG_01771T0	Fman_CVL02573.1	Fox_PCD44668.1	FPRN_00082n	FPSE_11385T0	RGP72478.1	Fver_RBQ79259.1	Fusvirg3991.t1, Fusvirg8900.t1	MAC_06068n	MAJ_09198n		MAN_09065n	MBR_00689n	MGU_00850n	MRI_003695n	MAA_06200n
OG0006110	EpiBra_1.0g2798.t1, EpiBra_1.0g2800.t1	ETyphina_1.0g5798.t1, ETyphina_1.0g5800.t1	E_amag5327.t1, E_amag5329.t1	Ebromicola_E7626g2195.t1, Ebromicola_E7626g2197.t1	E_elyg39.t1, E_elyg41.t1	EfeFl1g6157.t1, EfeFl1g6159.t1	Egansuensis_E7080g3318.t1, Egansuensis_E7080g3320.t1		Einebrians_E818g7362.t1, Einebrians_E818g7364.t1	FCul_PTD07264.1	FFUJ_10369m.01	FGSG_03521T0, FGSG_12612T0, FGSG_12613T0	Fman_CVK94975.1	Fox_PCD26301.1	FPRN_13264n	FPSE_11093T0, FPSE_12176T0	RGP67078.1	Fver_RBQ72336.1	Fusvirg8864.t1	MAC_05826n, MAC_05828n	MAJ_09543n, MAJ_09545n	MAM_01247n, MAM_01249n	MAN_01756n, MAN_01758n	MBR_06414n, MBR_06416n	MGU_06219n, MGU_06221n	MRI_000735n, MRI_001611n	MAA_08779n, MAA_08781n
OG0006318	EpiBra_1.0g877.t1	ETyphina_1.0g458.t1	E_amag7135.t1	Ebromicola_E7626g2136.t1	E_elyg4471.t1	EfeFl1g3136.t1	Egansuensis_E7080g4721.t1	EpiGly_1.0g7807.t1	Einebrians_E818g2890.t1	FCul_PTD02890.1	FFUJ_07602m.01	FGSG_13663T0	Fman_CVK90058.1	Fox_PCD35513.1	FPRN_07922n	FPSE_10219T0	RGP59944.1	Fver_RBQ68570.1	Fusvirg3495.t1	MAC_00289n	MAJ_06814n	MAM_06026n	MAN_08803n	MBR_09239n	MGU_09290n	MRI_000286n	MAA_08225n
OG0006419	EpiBra_1.0g3161.t1	ETyphina_1.0g296.t1	E_amag3102.t1	Ebromicola_E7626g1097.t1	E_elyg5059.t1	EfeFl1g3733.t1	Egansuensis_E7080g3774.t1	EpiGly_1.0g6522.t1	Einebrians_E818g7288.t1	FCul_PTD07654.1	FFUJ_10363m.01	FGSG_12421T0	Fman_CVK94965.1	Fox_PCD26293.1	FPRN_13258n	FPSE_10659T0	RGP73690.1	Fver_RBQ72344.1	Fusvirg10288.t1	MAC_00169n	MAJ_09984n, MAJ_09985n	MAM_07316n, MAM_07317n	MAN_09228n	MBR_10550n	MGU_07811n	MRI_003001n	MAA_07988n
OG0006608	EpiBra_1.0g4522.t1	ETyphina_1.0g2303.t1	E_amag6388.t1	Ebromicola_E7626g4860.t1	E_elyg2707.t1	EfeFl1g6948.t1	Egansuensis_E7080g5594.t1	EpiGly_1.0g8442.t1	Einebrians_E818g3365.t1	FCul_PTD09202.1	FFUJ_02473m.01	FGSG_07447T0	Fman_CVK89817.1	Fox_PCD37404.1	FPRN_04107n	FPSE_09410T0	RGP65069.1	Fver_RBQ76168.1	Fusvirg4484.t1	MAC_02412n	MAJ_05717n	MAM_06687n	MAN_07061n	MBR_03910n		MRI_007242n	MAA_06828n
OG0006609	EpiBra_1.0g4599.t1	ETyphina_1.0g3863.t1	E_amag5529.t1	Ebromicola_E7626g2158.t1	E_elyg241.t1	EfeFl1g6367.t1	Egansuensis_E7080g7510.t1	EpiGly_1.0g8922.t1	Einebrians_E818g1381.t1	FCul_PTD06020.1	FFUJ_08520m.01	FGSG_12728T0	Fman_CVL01269.1	Fox_PCD30990.1	FPRN_10476n	FPSE_09309T0	RGP67050.1	Fver_RBQ73331.1	Fusvirg9376.t1	MAC_06486n	MAJ_03626n	MAM_01643n	MAN_02287n	MBR_07528n	MGU_03821n	MRI_005929n	MAA_03618n
OG0006672	EpiBra_1.0g4033.t1	ETyphina_1.0g105.t1	E_amag5634.t1	Ebromicola_E7626g92.t1	E_elyg346.t1	EfeFl1g6475.t1	Egansuensis_E7080g5468.t1	EpiGly_1.0g2598.t1	Einebrians_E818g3401.t1	FCul_PTD03597.1	FFUJ_05700m.01	FGSG_08876T0	Fman_CVK90260.1	Fox_PCD33419.1	FPRN_08858n	FPSE_08239T0	RGP74296.1	Fver_RBQ66553.1	Fusvirg10620.t1	MAC_07609n	MAJ_03748n	MAM_01755n	MAN_02406n	MBR_08209n	MGU_03700n	MRI_003190n	MAA_03735n
OG0006717	EpiBra_1.0g732.t1	ETyphina_1.0g4773.t1	E_amag4328.t1	Ebromicola_E7626g2669.t1	E_elyg7028.t1	EfeFl1g283.t1	Egansuensis_E7080g5255.t1	EpiGly_1.0g4480.t1	Einebrians_E818g6648.t1	FCul_PTD06860.1	FFUJ_09788m.01	FGSG_04325T0	Fman_CVK98498.1	Fox_PCD29017.1	FPRN_12474n	FPSE_01500T0	RGP64650.1, RGP68159.1	Fver_RBQ65119.1	Fusvirg8032.t1	MAC_08041n	MAJ_02987n	MAM_04198n	MAN_08666n	MBR_01861n	MGU_02544n	MRI_006928n	MAA_05327n
OG0006725	EpiBra_1.0g2359.t1	ETyphina_1.0g5967.t1	E_amag1585.t1	Ebromicola_E7626g1873.t1	E_elyg6731.t1	EfeFl1g4914.t1	Egansuensis_E7080g1877.t1	EpiGly_1.0g8114.t1	Einebrians_E818g1400.t1	FCul_PTD01442.1	FFUJ_04321m.01	FGSG_13590T0	Fman_CVK93675.1	Fox_PCD43563.1	FPRN_03072n	FPSE_07543T0	RGP69362.1	Fver_RBQ69977.1	Fusvirg6819.t1	MAC_04895n	MAJ_02777n	MAM_02134n	MAN_10418n	MBR_07432n	MGU_03370n	MRI_003197n	MAA_09078n
OG0006733	EpiBra_1.0g3812.t1	ETyphina_1.0g3523.t1	E_amag4243.t1	Ebromicola_E7626g5170.t1	E_elyg6942.t1	EfeFl1g367.t1	Egansuensis_E7080g4819.t1	EpiGly_1.0g8242.t1	Einebrians_E818g6281.t1	FCul_PTD01930.1	FFUJ_13631m.01	FGSG_09836T0	Fman_CVK86665.1	Fox_PCD41910.1	FPRN_06179n	FPSE_10352T0	RGP64913.1	Fver_RBQ65371.1	Fusvirg1904.t1	MAC_00104n	MAJ_02302n	MAM_00098n	MAN_08382n	MBR_02896n	MGU_00115n	MRI_007145n	MAA_04497n
OG0006785	EpiBra_1.0g878.t1	ETyphina_1.0g459.t1	E_amag7136.t1	Ebromicola_E7626g2135.t1	E_elyg4472.t1	EfeFl1g3137.t1	Egansuensis_E7080g4722.t1	EpiGly_1.0g7808.t1	Einebrians_E818g2891.t1	FCul_PTD02885.1	FFUJ_07601m.01	FGSG_09861T0	Fman_CVK90061.1		FPRN_07921n	FPSE_10218T0	RGP59943.1	Fver_RBQ68571.1	Fusvirg3496.t1	MAC_00290n	MAJ_06817n	MAM_06025n	MAN_08806n	MBR_09242n	MGU_09293n	MRI_000042n	MAA_08228n
OG0006853	EpiBra_1.0g5714.t1, EpiBra_1.0g7668.t1	ETyphina_1.0g3122.t1	E_amag5105.t1	Ebromicola_E7626g4134.t1	E_elyg2396.t1	EfeFl1g4614.t1	Egansuensis_E7080g1028.t1, Egansuensis_E7080g2288.t1	EpiGly_1.0g6213.t1	Einebrians_E818g4835.t1	FCul_PTD09882.1	FFUJ_03310m.01	FGSG_06676T0	Fman_CVK88517.1	Fox_PCD38240.1	FPRN_04935n	FPSE_01570T0	RGP75574.1	Fver_RBQ69175.1	Fusvirg2844.t1	MAC_07196n	MAJ_06609n	MAM_02509n	MAN_02858n	MBR_00853n	MGU_06358n	MRI_004166n	MAA_07070n
OG0006859	EpiBra_1.0g7539.t1	ETyphina_1.0g2922.t1	E_amag5220.t1	Ebromicola_E7626g1483.t1	E_elyg2520.t1	EfeFl1g4736.t1	Egansuensis_E7080g6450.t1	EpiGly_1.0g3217.t1	Einebrians_E818g7499.t1	FCul_PTD07854.1, FCul_PTD08141.1	FFUJ_10644m.01, FFUJ_10848m.01	FGSG_03674T0, FGSG_03748T0	Fman_CVK95456.1, Fman_CVK95803.1	Fox_PCD26592.1, Fox_PCD26814.1	FPRN_13548n, FPRN_13756n	FPSE_01859T0, FPSE_08342T0	RGP59683.1, RGP74578.1	Fver_RBQ64937.1, Fver_RBQ74351.1	Fusvirg12308.t1, Fusvirg13859.t1, Fusvirg4646.t1	MAC_06839n, MAC_08927n	MAJ_09482n	MAM_03475n	MAN_06788n	MBR_09731n	MGU_08270n	MRI_003577n, MRI_004451n	MAA_00909n
OG0006906	EpiBra_1.0g6709.t1	ETyphina_1.0g5877.t1	E_amag5809.t1	Ebromicola_E7626g6553.t1	E_elyg398.t1	EfeFl1g6650.t1	Egansuensis_E7080g3116.t1	EpiGly_1.0g6031.t1	Einebrians_E818g5533.t1	FCul_PTD03856.1	FFUJ_05995m.01	FGSG_08513T0	Fman_CVK90756.1	Fox_PCD33121.1	FPRN_09151n	FPSE_10163T0	RGP67853.1	Fver_RBQ65144.1	Fusvirg5053.t1	MAC_00830n	MAJ_03887n	MAM_03314n	MAN_02603n	MBR_08011n	MGU_03581n	MRI_003129n	MAA_07409n
OG0006908	EpiBra_1.0g6794.t1	ETyphina_1.0g6864.t1	E_amag6877.t1	Ebromicola_E7626g6070.t1	E_elyg2604.t1	EfeFl1g6843.t1	Egansuensis_E7080g1737.t1	EpiGly_1.0g4867.t1	Einebrians_E818g4845.t1	FCul_PTD06925.1	FFUJ_11622m.01	FGSG_03414T0	Fman_CVL04138.1	Fox_PCD23665.1	FPRN_14541n	FPSE_08388T0	RGP70957.1	Fver_RBQ71507.1	Fusvirg10176.t1	MAC_06835n	MAJ_09486n	MAM_03478n	MAN_06792n	MBR_09727n	MGU_08274n	MRI_001509n	MAA_00906n
OG0006910	EpiBra_1.0g7370.t1	ETyphina_1.0g3928.t1	E_amag2665.t1	Ebromicola_E7626g3621.t1	E_elyg3672.t1	EfeFl1g7510.t1	Egansuensis_E7080g74.t1	EpiGly_1.0g7408.t1	Einebrians_E818g3046.t1	FCul_PTD09023.1	FFUJ_08451m.01	FGSG_10759T0	Fman_CVL05822.1	Fox_PCD31062.1	FPRN_10544n	FPSE_01332T0	RGP66661.1	Fver_RBQ67090.1	Fusvirg3436.t1	MAC_03618n	MAJ_01667n	MAM_00839n	MAN_01489n	MBR_04662n	MGU_04232n		MAA_02570n
OG0006934	EpiBra_1.0g459.t1	ETyphina_1.0g258.t1	E_amag3048.t1	Ebromicola_E7626g785.t1	E_elyg5006.t1	EfeFl1g3679.t1	Egansuensis_E7080g7031.t1	EpiGly_1.0g8347.t1	Einebrians_E818g852.t1	FCul_PTD12673.1	FFUJ_01148m.01	FGSG_00968T0	Fman_CVK83546.1	Fox_PCD45539.1	FPRN_00948n	FPSE_01460T0	RGP71460.1	Fver_RBQ72691.1	Fusvirg1116.t1	MAC_03078n	MAJ_00664n	MAM_01861n	MAN_05023n	MBR_03444n		MRI_006565n	MAA_04104n
OG0006939	EpiBra_1.0g2149.t1	ETyphina_1.0g6085.t1	E_amag5317.t1	Ebromicola_E7626g3154.t1	E_elyg31.t1	EfeFl1g6145.t1	Egansuensis_E7080g143.t1	EpiGly_1.0g6934.t1	Einebrians_E818g4834.t1	FCul_PTD01236.1, FCul_PTD08118.1	FFUJ_06666m.01, FFUJ_09334m.01	FGSG_03957T0, FGSG_08014T0	Fman_CVL04883.1, Fman_CVL07900.1	Fox_PCD29460.1, Fox_PCD32503.1	FPRN_09810n, FPRN_12932n	FPSE_02359T0, FPSE_05317T0	RGP68735.1, RGP74784.1	Fver_RBQ70001.1, Fver_RBQ73808.1	Fusvirg14924.t1	MAC_05916n	MAJ_04804n	MAM_00540n	MAN_05351n	MBR_07862n	MGU_08491n	MRI_000430n	MAA_07878n
OG0006942	EpiBra_1.0g4175.t1	ETyphina_1.0g4318.t1	E_amag7060.t1	Ebromicola_E7626g5696.t1, Ebromicola_E7626g6188.t1	E_elyg4396.t1	EfeFl1g3057.t1	Egansuensis_E7080g2477.t1	EpiGly_1.0g6368.t1	Einebrians_E818g4812.t1	FCul_PTD04276.1	FFUJ_03738m.01	FGSG_12600T0	Fman_CVK94572.1	Fox_PCD42847.1, Fox_PCD43032.1	FPRN_03635n	FPSE_12401T0	RGP66191.1	Fver_RBQ78074.1	Fusvirg13949.t1	MAC_05381n	MAJ_09467n	MAM_08218n	MAN_10480n	MBR_10245n	MGU_09378n	MRI_000930n	MAA_07750n
OG0006990	EpiBra_1.0g7575.t1	ETyphina_1.0g7361.t1	E_amag6850.t1	Ebromicola_E7626g6389.t1	E_elyg7325.t1	EfeFl1g1801.t1	Egansuensis_E7080g1971.t1	EpiGly_1.0g6801.t1	Einebrians_E818g4349.t1	FCul_PTD08103.1	FFUJ_10777m.01	FGSG_03333T0	Fman_CVK95689.1	Fox_PCD26732.1	FPRN_13685n	FPSE_07493T0	RGP62488.1	Fver_RBQ65914.1	Fusvirg9917.t1	MAC_09279n	MAJ_08255n	MAM_04428n	MAN_06289n	MBR_09543n	MGU_10411n	MRI_003871n	MAA_06631n
OG0007073	EpiBra_1.0g855.t1	ETyphina_1.0g2302.t1	E_amag6387.t1	Ebromicola_E7626g4859.t1	E_elyg2706.t1	EfeFl1g6947.t1	Egansuensis_E7080g5593.t1	EpiGly_1.0g8443.t1	Einebrians_E818g3364.t1	FCul_PTD09207.1	FFUJ_02472m.01	FGSG_07448T0	Fman_CVK89818.1, Fman_CVL05506.1	Fox_PCD37402.1, Fox_PCD37403.1	FPRN_04106n	FPSE_09411T0	RGP65068.1	Fver_RBQ76167.1	Fusvirg4485.t1	MAC_02411n	MAJ_05718n	MAM_06688n	MAN_07062n	MBR_03911n		MRI_007238n	MAA_06829n
OG0007076	EpiBra_1.0g1536.t1	ETyphina_1.0g6331.t1	E_amag629.t1	Ebromicola_E7626g3495.t1	E_elyg6099.t1	EfeFl1g5623.t1	Egansuensis_E7080g2093.t1	EpiGly_1.0g8502.t1	Einebrians_E818g135.t1	FCul_PTD08391.1	FFUJ_09765m.01	FGSG_04306T0	Fman_CVK98521.1	Fox_PCD29042.1	FPRN_12497n	FPSE_04827T0	RGP60475.1	Fver_RBQ65765.1	Fusvirg8055.t1	MAC_08061n	MAJ_02967n	MAM_04217n	MAN_08646n	MBR_01881n	MGU_02563n	MRI_006763n	MAA_05307n
OG0007139	EpiBra_1.0g6087.t1, EpiBra_1.0g6168.t1	ETyphina_1.0g3893.t1, ETyphina_1.0g6972.t1	E_amag2477.t1, E_amag2951.t1	Ebromicola_E7626g3907.t1, Ebromicola_E7626g897.t1	E_elyg3490.t1, E_elyg4909.t1	EfeFl1g3579.t1, EfeFl1g7325.t1	Egansuensis_E7080g4192.t1, Egansuensis_E7080g6740.t1	EpiGly_1.0g1316.t1, EpiGly_1.0g9519.t1	Einebrians_E818g3926.t1, Einebrians_E818g7791.t1	FCul_PTD08425.1	FFUJ_10979m.01	FGSG_03218T0	Fman_CVK95943.1	Fox_PCD26957.1	FPRN_13889n	FPSE_05956T0	RGP67661.1	Fver_RBQ79836.1		MAC_07133n	MAJ_04543n	MAM_03642n, MAM_07353n	MAN_03807n, MAN_08098n	MBR_06045n, MBR_06757n	MGU_06431n, MGU_07538n	MRI_000780n, MRI_003368n	MAA_00179n, MAA_10730n
OG0007174	EpiBra_1.0g1825.t1	ETyphina_1.0g3011.t1	E_amag6103.t1	Ebromicola_E7626g5898.t1	E_elyg3952.t1	EfeFl1g5124.t1	Egansuensis_E7080g109.t1	EpiGly_1.0g6050.t1	Einebrians_E818g2352.t1	FCul_PTD07583.1	FFUJ_11752m.01	FGSG_12546T0	Fman_CVL03971.1	Fox_PCD23528.1	FPRN_14671n	FPSE_06745T0	RGP71973.1	Fver_RBQ73645.1	Fusvirg12451.t1	MAC_09444n	MAJ_04972n	MAM_05389n	MAN_05797n	MBR_05562n	MGU_03122n	MRI_000987n	MAA_00639n
OG0007177	EpiBra_1.0g4987.t1	ETyphina_1.0g652.t1	E_amag2447.t1	Ebromicola_E7626g3061.t1	E_elyg3459.t1	EfeFl1g7293.t1	Egansuensis_E7080g705.t1	EpiGly_1.0g9485.t1	Einebrians_E818g6875.t1	FCul_PTD02368.1	FFUJ_09120m.01	FGSG_09060T0	Fman_CVL00373.1	Fox_PCD30367.1	FPRN_09886n	FPSE_07343T0	RGP59196.1	Fver_RBQ77252.1	Fusvirg13856.t1	MAC_09810n	MAJ_03085n		MAN_01929n	MBR_06586n	MGU_09026n	MRI_004421n	MAA_03269n
OG0007226	EpiBra_1.0g3126.t1	ETyphina_1.0g5989.t1	E_amag6807.t1	Ebromicola_E7626g2696.t1	E_elyg7279.t1	EfeFl1g1856.t1	Egansuensis_E7080g3723.t1	EpiGly_1.0g8773.t1	Einebrians_E818g3185.t1	FCul_PTD09662.1	FFUJ_13703m.01	FGSG_07931T0	Fman_CVK86591.1	Fox_PCD41985.1	FPRN_06254n	FPSE_11012T0	RGP74223.1	Fver_RBQ77838.1	Fusvirg1821.t1	MAC_04951n	MAJ_10942n	MAM_04537n	MAN_06107n	MBR_08929n	MGU_09077n	MRI_001868n	MAA_09914n
OG0007228	EpiBra_1.0g3240.t1	ETyphina_1.0g4514.t1	E_amag3929.t1	Ebromicola_E7626g2647.t1	E_elyg1108.t1	EfeFl1g1642.t1	Egansuensis_E7080g513.t1	EpiGly_1.0g5325.t1	Einebrians_E818g661.t1	FCul_PTD02017.1	FFUJ_03926m.01	FGSG_09155T0	Fman_CVK94255.1	Fox_PCD43200.1	FPRN_03450n	FPSE_06825T0	RGP76501.1	Fver_RBQ79050.1	Fusvirg6077.t1	MAC_02796n	MAJ_09112n	MAM_07452n	MAN_00269n	MBR_00102n	MGU_09438n	MRI_005185n	MAA_05262n
OG0007281	EpiBra_1.0g1954.t1	ETyphina_1.0g6033.t1	E_amag1048.t1	Ebromicola_E7626g1565.t1	E_elyg3095.t1	EfeFl1g674.t1	Egansuensis_E7080g5347.t1	EpiGly_1.0g1086.t1	Einebrians_E818g6816.t1	FCul_PTD07223.1	FFUJ_11369m.01	FGSG_04598T0	Fman_CVL07627.1	Fox_PCD23856.1	FPRN_14282n	FPSE_10834T0	RGP63206.1	Fver_RBQ77371.1	Fusvirg12606.t1	MAC_09357n	MAJ_04517n	MAM_04901n	MAN_07378n	MBR_04983n	MGU_01687n	MRI_008637n	MAA_04979n
OG0007290	EpiBra_1.0g7076.t1	ETyphina_1.0g875.t1	E_amag5949.t1	Ebromicola_E7626g4239.t1	E_elyg4276.t1	EfeFl1g2935.t1	Egansuensis_E7080g5372.t1	EpiGly_1.0g3492.t1	Einebrians_E818g6942.t1	FCul_PTD07981.1	FFUJ_10600m.01	FGSG_03633T0	Fman_CVK95367.1	Fox_PCD26548.1	FPRN_13501n	FPSE_01901T0	RGP67179.1	Fver_RBQ68217.1	Fusvirg14517.t1	MAC_00236n	MAJ_08082n	MAM_03558n	MAN_01552n	MBR_04723n	MGU_04292n	MRI_002940n	MAA_02512n
OG0007291	EpiBra_1.0g7278.t1	ETyphina_1.0g6682.t1	E_amag702.t1	Ebromicola_E7626g4572.t1	E_elyg6202.t1	EfeFl1g5698.t1	Egansuensis_E7080g1108.t1	EpiGly_1.0g6438.t1	Einebrians_E818g6996.t1	FCul_PTD03914.1	FFUJ_04581m.01	FGSG_05339T0	Fman_CVK93393.1	Fox_PCD43821.1	FPRN_02813n	FPSE_09252T0	RGP71090.1	Fver_RBQ73416.1	Fusvirg10840.t1	MAC_08557n	MAJ_00431n	MAM_06270n	MAN_04054n	MBR_02237n	MGU_04366n	MRI_005428n	MAA_01918n
OG0007555	EpiBra_1.0g4166.t1	ETyphina_1.0g7067.t1	E_amag7069.t1	Ebromicola_E7626g5705.t1	E_elyg4405.t1	EfeFl1g3066.t1	Egansuensis_E7080g2469.t1	EpiGly_1.0g6360.t1	Einebrians_E818g4751.t1	FCul_PTD08550.1	FFUJ_14773m.01	FGSG_11307T0	Fman_CVK86237.1	Fox_PCD24957.1	FPRN_06555n	FPSE_08426T0	RGP58984.1	Fver_RBQ79468.1		MAC_08698n	MAJ_09506n, MAJ_10560n	MAM_08227n	MAN_09408n, MAN_10490n	MBR_10235n, MBR_10273n	MGU_07919n, MGU_09369n	MRI_000147n	MAA_07761n, MAA_08338n
OG0007623	EpiBra_1.0g4165.t1, EpiBra_1.0g7319.t1	ETyphina_1.0g7068.t1	E_amag7070.t1	Ebromicola_E7626g7211.t1	E_elyg4406.t1	EfeFl1g3067.t1	Egansuensis_E7080g2468.t1	EpiGly_1.0g6359.t1	Einebrians_E818g4750.t1	FCul_PTD08549.1	FFUJ_14774m.01	FGSG_11306T0	Fman_CVK86235.1	Fox_PCD24956.1	FPRN_06556n	FPSE_08425T0	RGP58983.1	Fver_RBQ79467.1		MAC_08697n	MAJ_10561n	MAM_08226n	MAN_10489n	MBR_10236n	MGU_09370n	MRI_000211n	MAA_07760n
OG0007854	EpiBra_1.0g4422.t1	ETyphina_1.0g6609.t1	E_amag1146.t1	Ebromicola_E7626g3300.t1	E_elyg6240.t1	EfeFl1g774.t1	Egansuensis_E7080g88.t1	EpiGly_1.0g8539.t1	Einebrians_E818g7181.t1	FCul_PTD09812.1		FGSG_13134T0	Fman_CVK85931.1	Fox_PCD24773.1	FPRN_06737n	FPSE_04160T0	RGP71936.1	Fver_RBQ70462.1	Fusvirg13266.t1, Fusvirg13267.t1	MAC_04771n	MAJ_02547n	MAM_00632n	MAN_08161n	MBR_02648n	MGU_00365n	MRI_007185n	MAA_02333n
OG0007915	EpiBra_1.0g3929.t1, EpiBra_1.0g4383.t1	ETyphina_1.0g1681.t1	E_amag4452.t1	Ebromicola_E7626g4618.t1, Ebromicola_E7626g4620.t1	E_elyg4091.t1	EfeFl1g5263.t1	Egansuensis_E7080g6229.t1	EpiGly_1.0g5292.t1	Einebrians_E818g234.t1	FCul_PTD02596.1	FFUJ_07172m.01	FGSG_10213T0	Fman_CVK92460.1	Fox_PCD35070.1	FPRN_07486n	FPSE_03660T0	RGP65596.1	Fver_RBQ76320.1	Fusvirg3960.t1	MAC_07023n	MAJ_05069n	MAM_05536n	MAN_00987n	MBR_04146n	MGU_05115n	MRI_003422n	MAA_03090n
OG0008033	EpiBra_1.0g401.t1	ETyphina_1.0g2273.t1	E_amag2199.t1	Ebromicola_E7626g6219.t1	E_elyg3213.t1	EfeFl1g5777.t1	Egansuensis_E7080g6808.t1	EpiGly_1.0g5980.t1	Einebrians_E818g6885.t1	FCul_PTD01768.1	FFUJ_04181m.01	FGSG_09228T0	Fman_CVK93844.1	Fox_PCD43436.1, Fox_PCD43437.1	FPRN_03196n	FPSE_09618T0	RGP74904.1		Fusvirg10765.t1	MAC_03380n	MAJ_00366n	MAM_02710n	MAN_04118n	MBR_02300n	MGU_00740n	MRI_006136n	MAA_01980n
OG0008117	EpiBra_1.0g3303.t1	ETyphina_1.0g1839.t1	E_amag445.t1	Ebromicola_E7626g419.t1	E_elyg5780.t1	EfeFl1g6747.t1	Egansuensis_E7080g5783.t1	EpiGly_1.0g6180.t1	Einebrians_E818g3824.t1	FCul_PTD05109.1	FFUJ_08829m.01	FGSG_05684T0	Fman_CVL00853.1	Fox_PCD30669.1	FPRN_10165n	FPSE_06285T0	RGP68233.1	Fver_RBQ81152.1	Fusvirg11290.t1	MAC_07840n	MAJ_04363n	MAM_02679n	MAN_10336n	MBR_04825n	MGU_04623n	MRI_004559n	MAA_04821n

## Sheet: M
	EpiBra.aa	EpiTy.aa	Epiam.aa	Epibro.aa	Epiel.aa	Epife.aa	Epiga.aa	Epigl.aa	Epiin.aa	Fuscu.aa	Fusfu.aa	Fusgr.aa	Fusma.aa	Fusox.aa	Fuspr.aa	Fusps.aa	Fussp.aa	Fusve.aa	Fusvi.aa	Triar.aa	Trias.aa	Triat.aa	Trici.aa	Triga.aa	Trigu.aa	Triha.aa	Tripa.aa	Trivi.aa
OG0000229	EpiBra_1.0g2743.t1	ETyphina_1.0g4670.t1	E_amag1491.t1	Ebromicola_E7626g6363.t1	E_elyg6685.t1	EfeFl1g4860.t1	Egansuensis_E7080g1690.t1	EpiGly_1.0g609.t1	Einebrians_E818g7497.t1	FCul_PTD02738.1, FCul_PTD08551.1, FCul_PTD10668.1	FFUJ_07040m.01, FFUJ_12620m.01, FFUJ_14780m.01	FGSG_06445T0, FGSG_10411T0, FGSG_11304T0, FGSG_11487T0	Fman_CVK86227.1, Fman_CVK92241.1, Fman_CVL06637.1, Fman_CVL08726.1	Fox_PCD24552.1, Fox_PCD24952.1, Fox_PCD25151.1, Fox_PCD34929.1	FPRN_06560n, FPRN_07346n, FPRN_11729n	FPSE_07423T0, FPSE_07992T0, FPSE_08423T0, FPSE_10097T0	RGP58981.1, RGP59011.1, RGP60782.1, RGP63971.1	Fver_RBQ76148.1, Fver_RBQ79136.1, Fver_RBQ81852.1	Fusvirg10163.t1, Fusvirg11888.t1, Fusvirg5996.t1	Triaru_rna3303	Trias1_53366, Trias1_62499	Tatro_88310	Trici_PTB70913.1	TrigamTGAM01_01102T0, TrigamTGAM01_06712T0	Trigui_OPB40690, Trigui_OPB45659	Triha_155799, Triha_91773	Tripar1_rna5816	Tvirens_53264, Tvirens_56652
OG0000257	EpiBra_1.0g7141.t1	ETyphina_1.0g285.t1	E_amag3113.t1	Ebromicola_E7626g1085.t1	E_elyg5070.t1	EfeFl1g3745.t1	Egansuensis_E7080g3763.t1	EpiGly_1.0g6532.t1	Einebrians_E818g3293.t1	FCul_PTD02450.1, FCul_PTD06103.1, FCul_PTD06692.1, FCul_PTD07577.1	FFUJ_02246m.01, FFUJ_03700m.01, FFUJ_05268m.01, FFUJ_10386m.01, FFUJ_12753m.01	FGSG_00079T0, FGSG_03440T0, FGSG_11553T0	Fman_CVK95002.1, Fman_CVK96636.1, Fman_CVK99259.1, Fman_CVL06232.1, Fman_CVL06383.1	Fox_PCD26077.1, Fox_PCD26079.1, Fox_PCD26326.1, Fox_PCD31394.1, Fox_PCD36000.1, Fox_PCD37061.1, Fox_PCD37193.1, Fox_PCD44491.1	FPRN_02116n, FPRN_03808n, FPRN_05331n, FPRN_05335n, FPRN_05349n, FPRN_11858n, FPRN_13282n	FPSE_08124T0, FPSE_08188T0, FPSE_08361T0	RGP59468.1, RGP70931.1, RGP75978.1	Fver_RBQ68487.1, Fver_RBQ72320.1, Fver_RBQ74959.1, Fver_RBQ80020.1	Fusvirg10285.t1, Fusvirg12481.t1, Fusvirg13177.t1, Fusvirg13183.t1, Fusvirg13354.t1, Fusvirg14678.t1	Triaru_rna1494, Triaru_rna299, Triaru_rna5528, Triaru_rna6419, Triaru_rna7327, Triaru_rna8323, Triaru_rna9337	Trias1_22064, Trias1_52835	Tatro_302069, Tatro_93371	Trici_PTB63106.1, Trici_PTB66094.1, Trici_PTB66184.1	TrigamTGAM01_01583T0, TrigamTGAM01_01685T0, TrigamTGAM01_02674T0, TrigamTGAM01_04553T0, TrigamTGAM01_04636T0, TrigamTGAM01_04678T0, TrigamTGAM01_10867T0	Trigui_OPB36087, Trigui_OPB39135, Trigui_OPB42726, Trigui_OPB42793, Trigui_OPB44715, Trigui_OPB46373	Triha_102088, Triha_105668, Triha_463254, Triha_504159, Triha_506920, Triha_521331, Triha_532113, Triha_70982	Tripar1_rna2190, Tripar1_rna7812	Tvirens_128170, Tvirens_165573, Tvirens_68342, Tvirens_68489
OG0000299	EpiBra_1.0g1447.t1, EpiBra_1.0g662.t1	ETyphina_1.0g3020.t1, ETyphina_1.0g7470.t1	E_amag3324.t1, E_amag6885.t1	Ebromicola_E7626g5258.t1, Ebromicola_E7626g6559.t1	E_elyg1739.t1, E_elyg2612.t1	EfeFl1g6851.t1	Egansuensis_E7080g1584.t1	EpiGly_1.0g3886.t1	Einebrians_E818g2819.t1	FCul_PTD01628.1, FCul_PTD02620.1, FCul_PTD03047.1, FCul_PTD03048.1, FCul_PTD03049.1, FCul_PTD08706.1, FCul_PTD11191.1, FCul_PTD11379.1	FFUJ_05235m.01, FFUJ_12310m.01, FFUJ_12355m.01	FGSG_02187T0, FGSG_02198T0, FGSG_02227T0, FGSG_09144T0, FGSG_10456T0, FGSG_10476T0, FGSG_10477T0, FGSG_11153T0, FGSG_12091T0, FGSG_12092T0	Fman_CVK95775.1, Fman_CVK97457.1	Fox_PCD26791.1, Fox_PCD42419.1, Fox_PCD42777.1, Fox_PCD46098.1	FPRN_11451n	FPSE_00204T0, FPSE_00205T0, FPSE_00214T0, FPSE_00241T0, FPSE_00613T0, FPSE_00615T0, FPSE_02865T0, FPSE_06811T0, FPSE_06830T0, FPSE_09768T0, FPSE_09769T0, FPSE_10537T0, FPSE_10678T0	RGP69588.1, RGP70117.1, RGP70123.1, RGP70124.1, RGP71300.1, RGP71341.1, RGP76460.1, RGP76510.1	Fver_RBQ64667.1, Fver_RBQ75149.1	Fusvirg10601.t1, Fusvirg11597.t1, Fusvirg3180.t1, Fusvirg4841.t1, Fusvirg5420.t1, Fusvirg6000.t1, Fusvirg6159.t1, Fusvirg6324.t1, Fusvirg6855.t1	Triaru_rna1780, Triaru_rna4525, Triaru_rna4976	Trias1_147594, Trias1_196215, Trias1_27712, Trias1_28437, Trias1_48590	Tatro_303832, Tatro_303951, Tatro_86854	Trici_PTB65594.1, Trici_PTB66805.1	TrigamTGAM01_00498T0, TrigamTGAM01_01830T0	Trigui_OPB36408, Trigui_OPB39497, Trigui_OPB43134, Trigui_OPB43910, Trigui_OPB43914, Trigui_OPB43955, Trigui_OPB45711, Trigui_OPB45713	Triha_126057, Triha_494848, Triha_499554, Triha_512446, Triha_5233, Triha_5237, Triha_528526, Triha_528940, Triha_529776, Triha_544110, Triha_9933	Tripar1_rna2822, Tripar1_rna3382, Tripar1_rna796	Tvirens_219483, Tvirens_225309, Tvirens_44692, Tvirens_62390, Tvirens_62401, Tvirens_64578, Tvirens_65061, Tvirens_66925, Tvirens_67567
OG0000672	EpiBra_1.0g6240.t1	ETyphina_1.0g7134.t1		Ebromicola_E7626g6226.t1	E_elyg6623.t1	EfeFl1g5432.t1	Egansuensis_E7080g870.t1	EpiGly_1.0g4237.t1	Einebrians_E818g5574.t1	FCul_PTD07212.1, FCul_PTD08665.1	FFUJ_11004m.01, FFUJ_12850m.01	FGSG_03194T0, FGSG_11011T0	Fman_CVK95963.1, Fman_CVL05268.1, Fman_CVL06886.1	Fox_PCD22047.1, Fox_PCD25361.1, Fox_PCD26976.1, Fox_PCD31453.1	FPRN_10910n, FPRN_11948n, FPRN_13910n	FPSE_02469T0, FPSE_05983T0	RGP67637.1, RGP69503.1	Fver_RBQ67898.1, Fver_RBQ79820.1, Fver_RBQ79954.1, Fver_RBQ81455.1	Fusvirg13230.t1, Fusvirg14339.t1	Triaru_rna4782	Trias1_151578, Trias1_204961	Tatro_28947, Tatro_83873	Trici_PTB61888.1	TrigamTGAM01_01472T0, TrigamTGAM01_08319T0	Trigui_OPB46019	Triha_525077	Tripar1_rna7986	Tvirens_192705, Tvirens_51095
OG0002169	EpiBra_1.0g1242.t1	ETyphina_1.0g1250.t1	E_amag6682.t1	Ebromicola_E7626g3537.t1	E_elyg5250.t1	EfeFl1g2316.t1	Egansuensis_E7080g3922.t1	EpiGly_1.0g9027.t1	Einebrians_E818g3213.t1	FCul_PTD12477.1	FFUJ_13990m.01	FGSG_01827T0	Fman_CVK96722.1	Fox_PCD42819.1	FPRN_11076n	FPSE_11328T0	RGP72429.1	Fver_RBQ78497.1	Fusvirg14918.t1, Fusvirg14919.t1	Triaru_rna973	Trias1_456379	Tatro_10801, Tatro_28641	Trici_PTB68295.1, Trici_PTB69505.1	TrigamTGAM01_10118T0, TrigamTGAM01_10605T0	Trigui_OPB37276, Trigui_OPB44047	Triha_520022, Triha_79333	Tripar1_rna5183, Tripar1_rna5614	Tvirens_36433
OG0002864	EpiBra_1.0g5040.t1	ETyphina_1.0g246.t1	E_amag7042.t1	Ebromicola_E7626g668.t1	E_elyg4380.t1	EfeFl1g3040.t1	Egansuensis_E7080g6880.t1	EpiGly_1.0g1192.t1	Einebrians_E818g5062.t1	FCul_PTD04041.1, FCul_PTD06407.1, FCul_PTD07131.1	FFUJ_10660m.01, FFUJ_11778m.01, FFUJ_13032m.01	FGSG_03051T0, FGSG_05869T0, FGSG_12399T0	Fman_CVK87584.1, Fman_CVK95484.1, Fman_CVL03932.1	Fox_PCD23476.1, Fox_PCD26608.1, Fox_PCD41312.1	FPRN_05573n, FPRN_13565n, FPRN_14700n	FPSE_01871T0, FPSE_02177T0, FPSE_05788T0	RGP65234.1, RGP66775.1, RGP69145.1	Fver_RBQ67493.1, Fver_RBQ78368.1, Fver_RBQ81619.1	Fusvirg10291.t1, Fusvirg11690.t1, Fusvirg13601.t1, Fusvirg6443.t1	Triaru_rna2732	Trias1_186795	Tatro_174663, Tatro_90323	Trici_PTB69118.1	TrigamTGAM01_06432T0, TrigamTGAM01_09535T0	Trigui_OPB36547, Trigui_OPB41889	Triha_16161	Tripar1_rna3847	Tvirens_37113
OG0006893	EpiBra_1.0g1598.t1	ETyphina_1.0g3384.t1	E_amag6315.t1	Ebromicola_E7626g6911.t1	E_elyg2638.t1	EfeFl1g6881.t1	Egansuensis_E7080g255.t1	EpiGly_1.0g6973.t1	Einebrians_E818g5291.t1	FCul_PTD10122.1	FFUJ_10799m.01	FGSG_06612T0	Fman_CVK95729.1	Fox_PCD26756.1	FPRN_13707n	FPSE_01639T0	RGP75508.1	Fver_RBQ74384.1		Triaru_rna1099	Trias1_146329	Tatro_240908	Trici_PTB65005.1	TrigamTGAM01_06520T0	Trigui_OPB40837	Triha_487539	Tripar1_rna715	Tvirens_69053

## Sheet: E
	Fuscu.aa	Fusfu.aa	Fusgr.aa	Fusma.aa	Fusox.aa	Fuspr.aa	Fusps.aa	Fussp.aa	Fusve.aa	Fusvi.aa	Metac.aa	Metaj.aa	Metam.aa	Metan.aa	Metbr.aa	Metgu.aa	Metri.aa	Metro.aa	Triar.aa	Trias.aa	Triat.aa	Trici.aa	Triga.aa	Trigu.aa	Triha.aa	Tripa.aa	Trivi.aa
OG0000038	FCul_PTD02470.1, FCul_PTD05412.1, FCul_PTD05630.1, FCul_PTD06016.1, FCul_PTD08480.1, FCul_PTD11599.1, FCul_PTD12457.1	FFUJ_00054m.01, FFUJ_00075m.01, FFUJ_02120m.01, FFUJ_03808m.01, FFUJ_04574m.01, FFUJ_06640m.01, FFUJ_08128m.01, FFUJ_13561m.01, FFUJ_14860m.01, FFUJ_14862m.01, FFUJ_14930m.01	FGSG_00235T0, FGSG_04873T0, FGSG_05332T0, FGSG_06324T0, FGSG_10364T0, FGSG_11247T0, FGSG_11537T0, FGSG_11561T0, FGSG_12018T0, FGSG_12584T0, FGSG_12641T0	Fman_CVK85083.1, Fman_CVK85105.1, Fman_CVK86097.1, Fman_CVK86099.1, Fman_CVK86736.1, Fman_CVK87805.1, Fman_CVK87849.1, Fman_CVK91332.1, Fman_CVK91389.1, Fman_CVK93404.1, Fman_CVK94461.1, Fman_CVL03688.1, Fman_CVL05302.1, Fman_CVL06405.1, Fman_CVL06442.1, Fman_CVL07248.1, Fman_CVL07536.1, Fman_CVL07958.1	Fox_PCD22110.1, Fox_PCD22162.1, Fox_PCD23347.1, Fox_PCD24510.1, Fox_PCD24874.1, Fox_PCD25443.1, Fox_PCD25900.1, Fox_PCD26656.1, Fox_PCD28618.1, Fox_PCD29598.1, Fox_PCD29650.1, Fox_PCD31384.1, Fox_PCD31410.1, Fox_PCD32447.1, Fox_PCD34731.1, Fox_PCD34973.1, Fox_PCD37100.1, Fox_PCD41176.1, Fox_PCD41838.1, Fox_PCD43096.1, Fox_PCD43815.1, Fox_PCD46578.1, Fox_PCD46584.1	FPRN_02018n, FPRN_02820n, FPRN_03564n, FPRN_03690n, FPRN_05427n, FPRN_06108n, FPRN_06640n, FPRN_06642n, FPRN_08571n, FPRN_09650n, FPRN_09775n, FPRN_10862n, FPRN_14830n, FPRN_15231n	FPSE_01168T0, FPSE_01204T0, FPSE_02393T0, FPSE_04010T0, FPSE_06983T0, FPSE_07156T0, FPSE_08170T0, FPSE_11319T0	RGP61812.1, RGP62619.1, RGP64799.1, RGP64950.1, RGP68272.1, RGP70241.1, RGP71076.1, RGP71748.1, RGP72421.1	Fver_RBQ65745.1, Fver_RBQ69343.1, Fver_RBQ73409.1, Fver_RBQ79425.1, Fver_RBQ80911.1, Fver_RBQ81424.1	Fusvirg10847.t1, Fusvirg11059.t1, Fusvirg11267.t1, Fusvirg13784.t1, Fusvirg14117.t1, Fusvirg14346.t1, Fusvirg1728.t1, Fusvirg1991.t1, Fusvirg44.t1, Fusvirg6049.t1, Fusvirg6052.t1, Fusvirg6389.t1, Fusvirg6445.t1, Fusvirg6576.t1, Fusvirg8944.t1	MAC_00412n, MAC_03982n, MAC_05096n	MAJ_01078n, MAJ_06169n, MAJ_10706n	MAM_02499n, MAM_03440n	MAN_02801n, MAN_03107n, MAN_03771n, MAN_04088n, MAN_06573n, MAN_09689n	MBR_00794n, MBR_01094n, MBR_06225n, MBR_07184n, MBR_09935n	MGU_00771n, MGU_06300n, MGU_07466n, MGU_09976n	MRI_002251n, MRI_005322n	MAA_00111n, MAA_01952n, MAA_10103n, MAA_10763n, MAA_10797n	Triaru_rna2153, Triaru_rna2568, Triaru_rna3713, Triaru_rna45	Trias1_134122, Trias1_139346, Trias1_143392, Trias1_154745, Trias1_154756, Trias1_165680, Trias1_199770, Trias1_56943, Trias1_62625, Trias1_82594, Trias1_84060	Tatro_214444, Tatro_280233, Tatro_285904, Tatro_293818, Tatro_295767, Tatro_30284, Tatro_90860, Tatro_92496	Trici_PTB66785.1, Trici_PTB69631.1, Trici_PTB70148.1	TrigamTGAM01_00128T0, TrigamTGAM01_00481T0, TrigamTGAM01_00900T0, TrigamTGAM01_01603T0, TrigamTGAM01_03077T0, TrigamTGAM01_04032T0, TrigamTGAM01_09405T0	Trigui_OPB36259, Trigui_OPB37409, Trigui_OPB47136	Triha_3052, Triha_495766, Triha_498937, Triha_502203, Triha_543502	Tripar1_rna1763, Tripar1_rna2620, Tripar1_rna5745	Tvirens_149245, Tvirens_156269, Tvirens_201647, Tvirens_28001, Tvirens_55553, Tvirens_67251
OG0000062	FCul_PTD01864.1, FCul_PTD03918.1, FCul_PTD06121.1, FCul_PTD06879.1, FCul_PTD08041.1, FCul_PTD08368.1, FCul_PTD08479.1, FCul_PTD08481.1, FCul_PTD10672.1, FCul_PTD12548.1, FCul_PTD13484.1	FFUJ_00313m.01, FFUJ_02133m.01, FFUJ_04331m.01, FFUJ_04575m.01, FFUJ_06511m.01, FFUJ_06764m.01, FFUJ_10020m.01, FFUJ_10075m.01, FFUJ_10703m.01, FFUJ_10806m.01, FFUJ_11195m.01, FFUJ_11512m.01, FFUJ_11904m.01, FFUJ_11905m.01, FFUJ_13827m.01, FFUJ_14861m.01, FFUJ_14863m.01	FGSG_00211T0, FGSG_02084T0, FGSG_03350T0, FGSG_03759T0, FGSG_04550T0, FGSG_04705T0, FGSG_04706T0, FGSG_05333T0, FGSG_06441T0, FGSG_09463T0, FGSG_11246T0, FGSG_11248T0, FGSG_12642T0	Fman_CVK84838.1, Fman_CVK85084.1, Fman_CVK86095.1, Fman_CVK86098.1, Fman_CVK87807.1, Fman_CVK87848.1, Fman_CVK91331.1, Fman_CVK91387.1, Fman_CVK93402.1, Fman_CVK93665.1, Fman_CVK95559.1, Fman_CVK95741.1, Fman_CVK96260.1, Fman_CVK96905.1, Fman_CVK98092.1, Fman_CVK98171.1, Fman_CVL02504.1, Fman_CVL03689.1, Fman_CVL03691.1, Fman_CVL06427.1, Fman_CVL07244.1, Fman_CVL08015.1, Fman_CVL08706.1, Fman_CVL…	Fox_PCD23348.1, Fox_PCD23349.1, Fox_PCD23370.1, Fox_PCD23741.1, Fox_PCD24509.1, Fox_PCD24873.1, Fox_PCD24875.1, Fox_PCD25419.1, Fox_PCD25441.1, Fox_PCD25442.1, Fox_PCD26655.1, Fox_PCD26773.1, Fox_PCD28617.1, Fox_PCD28743.1, Fox_PCD28782.1, Fox_PCD31411.1, Fox_PCD37091.1, Fox_PCD38710.1, Fox_PCD41177.1, Fox_PCD42699.1, Fox_PCD43574.1, Fox_PCD43816.1, Fox_PCD44593.1, Fox_PCD46359.1, Fox_PCD46366.1	FPRN_00016n, FPRN_01765n, FPRN_02000n, FPRN_02819n, FPRN_03062n, FPRN_03699n, FPRN_05428n, FPRN_06641n, FPRN_06643n, FPRN_07076n, FPRN_09649n, FPRN_11212n, FPRN_12194n, FPRN_12244n, FPRN_13610n, FPRN_13715n, FPRN_14113n, FPRN_14432n, FPRN_14829n	FPSE_02392T0, FPSE_02394T0, FPSE_03489T0, FPSE_04682T0, FPSE_05174T0, FPSE_06957T0, FPSE_07155T0, FPSE_10093T0, FPSE_10508T0	RGP61397.1, RGP62618.1, RGP62620.1, RGP63808.1, RGP65763.1, RGP66286.1, RGP68598.1, RGP69352.1, RGP70007.1, RGP71026.1, RGP71077.1, RGP74591.1	Fver_RBQ66700.1, Fver_RBQ66920.1, Fver_RBQ68809.1, Fver_RBQ71394.1, Fver_RBQ72166.1, Fver_RBQ73410.1, Fver_RBQ74377.1, Fver_RBQ79225.1, Fver_RBQ79401.1, Fver_RBQ79402.1, Fver_RBQ80618.1, Fver_RBQ81019.1	Fusvirg10846.t1, Fusvirg10903.t1, Fusvirg12577.t1, Fusvirg13110.t1, Fusvirg13759.t1, Fusvirg14120.t1, Fusvirg14122.t1, Fusvirg1727.t1, Fusvirg3383.t1, Fusvirg4703.t1, Fusvirg5566.t1, Fusvirg6050.t1, Fusvirg6053.t1, Fusvirg6809.t1, Fusvirg9850.t1, Fusvirg9851.t1	MAC_02657n, MAC_05097n	MAJ_00189n, MAJ_01660n	MAM_00833n	MAN_01482n, MAN_04293n	MBR_02448n, MBR_04655n	MGU_00563n, MGU_04225n	MRI_004308n, MRI_007670n	MAA_02145n, MAA_02577n		Trias1_146321, Trias1_146528, Trias1_147395, Trias1_154740, Trias1_154752, Trias1_164521, Trias1_41720, Trias1_63786	Tatro_128834, Tatro_178509, Tatro_190116, Tatro_31590, Tatro_34505, Tatro_93901	Trici_PTB62117.1, Trici_PTB67775.1	TrigamTGAM01_00901T0, TrigamTGAM01_03076T0, TrigamTGAM01_05918T0	Trigui_OPB40483, Trigui_OPB41871, Trigui_OPB42718	Triha_153133, Triha_498938, Triha_518874, Triha_88668	Tripar1_rna1530	Tvirens_151637, Tvirens_151640, Tvirens_191638, Tvirens_193645, Tvirens_24959, Tvirens_46560, Tvirens_52793, Tvirens_59885
OG0000122	FCul_PTD02126.1, FCul_PTD02962.1, FCul_PTD06163.1, FCul_PTD11940.1, FCul_PTD12016.1	FFUJ_01697m.01, FFUJ_01698m.01, FFUJ_02003m.01, FFUJ_02005m.01, FFUJ_03632m.01, FFUJ_06466m.01, FFUJ_06532m.01, FFUJ_07115m.01, FFUJ_09135m.01, FFUJ_10578m.01, FFUJ_11231m.01, FFUJ_13869m.01, FFUJ_13870m.01, FFUJ_13876m.01, FFUJ_13877m.01, FFUJ_14368m.01	FGSG_00963T0, FGSG_01507T0, FGSG_08138T0, FGSG_11649T0	Fman_CVK84389.1, Fman_CVK85972.1, Fman_CVK87825.1, Fman_CVK87827.1, Fman_CVK91322.1, Fman_CVK91431.1, Fman_CVK92357.1, Fman_CVK95331.1, Fman_CVK96837.1, Fman_CVK96838.1, Fman_CVK96841.1, Fman_CVK96845.1, Fman_CVL00342.1, Fman_CVL02102.1, Fman_CVL02625.1, Fman_CVL02627.1, Fman_CVL03077.1, Fman_CVL03079.1, Fman_CVL08447.1, Fman_CVL08720.1	Fox_PCD21384.1, Fox_PCD21915.1, Fox_PCD22207.1, Fox_PCD24539.1, Fox_PCD24796.1, Fox_PCD26527.1, Fox_PCD32616.1, Fox_PCD35011.1, Fox_PCD35976.1, Fox_PCD42743.1, Fox_PCD44695.1, Fox_PCD44697.1, Fox_PCD44980.1, Fox_PCD44981.1, Fox_PCD46053.1	FPRN_00108n, FPRN_00110n, FPRN_00406n, FPRN_00407n, FPRN_01442n, FPRN_03421n, FPRN_05255n, FPRN_06714n, FPRN_07428n, FPRN_08461n, FPRN_09605n, FPRN_09673n, FPRN_09873n, FPRN_11166n, FPRN_11168n, FPRN_11171n, FPRN_13479n	FPSE_01455T0, FPSE_03719T0, FPSE_05010T0, FPSE_05461T0, FPSE_09023T0	RGP59191.1, RGP59827.1, RGP61005.1, RGP70262.1, RGP71465.1, RGP72090.1, RGP75395.1	Fver_RBQ65335.1, Fver_RBQ66768.1, Fver_RBQ69352.1, Fver_RBQ70130.1, Fver_RBQ70325.1, Fver_RBQ72280.1, Fver_RBQ77940.1, Fver_RBQ80674.1, Fver_RBQ80694.1	Fusvirg10039.t1, Fusvirg10889.t1, Fusvirg11814.t1, Fusvirg11815.t1, Fusvirg12894.t1, Fusvirg12900.t1, Fusvirg14157.t1, Fusvirg14431.t1, Fusvirg14947.t1, Fusvirg188.t1, Fusvirg6013.t1, Fusvirg6019.t1, Fusvirg676.t1, Fusvirg7866.t1, Fusvirg7868.t1, Fusvirg7871.t1	MAC_01549n	MAJ_02483n, MAJ_06431n, MAJ_06432n, MAJ_06433n, MAJ_11289n	MAM_00575n	MAN_08195n	MBR_02714n	MGU_00300n	MRI_007688n	MAA_02385n, MAA_08424n	Triaru_rna4015	Trias1_22664, Trias1_55622	Tatro_173336	Trici_PTB62353.1	TrigamTGAM01_01900T0	Trigui_OPB36814	Triha_83763	Tripar1_rna1494	Tvirens_124089, Tvirens_206447, Tvirens_219708, Tvirens_61051
OG0000139	FCul_PTD07494.1, FCul_PTD10313.1	FFUJ_01000m.01, FFUJ_08109m.01, FFUJ_10435m.01, FFUJ_11244m.01, FFUJ_11358m.01, FFUJ_12376m.01	FGSG_07869T0, FGSG_12427T0	Fman_CVK83792.1, Fman_CVK86026.1, Fman_CVK95088.1, Fman_CVK97490.1, Fman_CVL05292.1, Fman_CVL07616.1	Fox_PCD23826.1, Fox_PCD24017.1, Fox_PCD24834.1, Fox_PCD25899.1, Fox_PCD26101.1, Fox_PCD26380.1, Fox_PCD29601.1, Fox_PCD42350.1, Fox_PCD45682.1	FPRN_01091n, FPRN_06681n, FPRN_10881n, FPRN_11495n, FPRN_13335n, FPRN_14160n, FPRN_14271n, FPRN_15232n	FPSE_04585T0, FPSE_10017T0	RGP64949.1, RGP70904.1, RGP71782.1, RGP74139.1, RGP74621.1	Fver_RBQ70419.1, Fver_RBQ71030.1, Fver_RBQ73218.1, Fver_RBQ76812.1, Fver_RBQ77381.1, Fver_RBQ81438.1	Fusvirg12385.t1, Fusvirg1279.t1, Fusvirg13969.t1, Fusvirg1686.t1, Fusvirg7577.t1	MAC_01414n, MAC_09166n, MAC_09685n	MAJ_06567n, MAJ_08284n, MAJ_10648n	MAM_02175n, MAM_04444n	MAN_01644n, MAN_06255n, MAN_06384n	MBR_06297n, MBR_07396n, MBR_09574n	MGU_06097n, MGU_10081n, MGU_11457n	MRI_000174n, MRI_004126n, MRI_006378n	MAA_06661n, MAA_08525n, MAA_09041n	Triaru_rna1450, Triaru_rna3627, Triaru_rna4191, Triaru_rna6295, Triaru_rna7941	Trias1_161000, Trias1_50039, Trias1_59231, Trias1_68135, Trias1_69009	Tatro_211525, Tatro_229702, Tatro_313289, Tatro_79340, Tatro_89322	Trici_PTB61645.1, Trici_PTB63255.1, Trici_PTB65775.1, Trici_PTB66680.1, Trici_PTB68300.1, Trici_PTB69003.1	TrigamTGAM01_00357T0, TrigamTGAM01_01572T0, TrigamTGAM01_03111T0, TrigamTGAM01_04518T0, TrigamTGAM01_04858T0	Trigui_OPB36426, Trigui_OPB40780, Trigui_OPB43365, Trigui_OPB44338, Trigui_OPB44578, Trigui_OPB44743, Trigui_OPB45983	Triha_10815, Triha_16932, Triha_19467, Triha_507670, Triha_513679, Triha_87615	Tripar1_rna5619, Tripar1_rna6465, Tripar1_rna6898, Tripar1_rna7849	Tvirens_222458, Tvirens_45041, Tvirens_57953, Tvirens_59538, Tvirens_72386
OG0000141	FCul_PTD02984.1, FCul_PTD04332.1, FCul_PTD05063.1, FCul_PTD11723.1	FFUJ_02437m.01, FFUJ_03879m.01, FFUJ_11137m.01, FFUJ_14290m.01	FGSG_00119T0, FGSG_04821T0, FGSG_07737T0, FGSG_10508T0, FGSG_11061T0	Fman_CVK89853.1, Fman_CVK91297.1, Fman_CVK94091.1, Fman_CVK94318.1, Fman_CVK96158.1, Fman_CVK98860.1, Fman_CVL02542.1, Fman_CVL02631.1, Fman_CVL08157.1	Fox_PCD26493.1, Fox_PCD27104.1, Fox_PCD31337.1, Fox_PCD37368.1, Fox_PCD43168.1, Fox_PCD44603.1, Fox_PCD44629.1	FPRN_01946n, FPRN_03482n, FPRN_04071n, FPRN_08533n, FPRN_09583n, FPRN_09700n, FPRN_12097n, FPRN_12098n, FPRN_14046n	FPSE_00743T0, FPSE_02419T0, FPSE_03035T0, FPSE_03391T0, FPSE_04056T0	RGP64697.1, RGP69547.1, RGP70269.1	Fver_RBQ67158.1, Fver_RBQ70494.1, Fver_RBQ77434.1, Fver_RBQ77989.1	Fusvirg11825.t1, Fusvirg13024.t1, Fusvirg14145.t1, Fusvirg1806.t1, Fusvirg210.t1, Fusvirg6241.t1, Fusvirg7684.t1, Fusvirg8628.t1	MAC_02004n, MAC_06185n, MAC_06975n, MAC_08967n	MAJ_06230n, MAJ_08107n, MAJ_09514n, MAJ_09515n	MAM_06513n	MAN_00059n, MAN_06153n, MAN_08918n, MAN_09418n, MAN_10201n	MBR_08978n, MBR_09964n, MBR_10282n	MGU_06767n, MGU_07907n		MAA_04760n, MAA_06751n, MAA_08328n, MAA_08610n, MAA_09511n, MAA_09524n, MAA_10285n, MAA_11563n	Triaru_rna2141, Triaru_rna3649, Triaru_rna4802, Triaru_rna4921, Triaru_rna9670	Trias1_107741, Trias1_191120, Trias1_248954, Trias1_268357, Trias1_447277, Trias1_453279, Trias1_54568, Trias1_54680, Trias1_68632	Tatro_163125, Tatro_164503, Tatro_175603, Tatro_182228, Tatro_185950, Tatro_251378, Tatro_285954, Tatro_289101, Tatro_294571, Tatro_305383, Tatro_311879, Tatro_317167, Tatro_318027, Tatro_319773, Tatro_84875	Trici_PTB62050.1, Trici_PTB64677.1, Trici_PTB65210.1, Trici_PTB66170.1, Trici_PTB69279.1, Trici_PTB69396.1, Trici_PTB70808.1	TrigamTGAM01_00132T0, TrigamTGAM01_00165T0, TrigamTGAM01_00824T0, TrigamTGAM01_01910T0, TrigamTGAM01_02493T0, TrigamTGAM01_06616T0, TrigamTGAM01_07517T0, TrigamTGAM01_10567T0	Trigui_OPB36630, Trigui_OPB37609, Trigui_OPB38239, Trigui_OPB38929, Trigui_OPB41115, Trigui_OPB43697, Trigui_OPB45354, Trigui_OPB46730	Triha_141304, Triha_2561, Triha_298062, Triha_481612, Triha_488150, Triha_491969, Triha_510498, Triha_524676, Triha_557509, Triha_56883, Triha_6509, Triha_68130, Triha_71562, Triha_78376, Triha_91816	Tripar1_rna1182, Tripar1_rna5730, Tripar1_rna8572	Tvirens_116979, Tvirens_123746, Tvirens_127290, Tvirens_150197, Tvirens_152503, Tvirens_201202, Tvirens_202514, Tvirens_217707, Tvirens_221367, Tvirens_223467, Tvirens_223558, Tvirens_223590, Tvirens_34224, Tvirens_48046, Tvirens_60500, Tvirens_62850, Tvirens_63983
OG0000157	FCul_PTD02176.1, FCul_PTD08569.1, FCul_PTD10282.1, FCul_PTD12474.1, FCul_PTD12956.1, FCul_PTD13434.1	FFUJ_00265m.01, FFUJ_03687m.01, FFUJ_06434m.01, FFUJ_12528m.01, FFUJ_12724m.01, FFUJ_13982m.01	FGSG_00116T0, FGSG_02278T0, FGSG_07669T0, FGSG_08221T0, FGSG_11322T0, FGSG_12016T0	Fman_CVK84882.1, Fman_CVK87763.1, Fman_CVK91290.1, Fman_CVK96734.1, Fman_CVK97693.1, Fman_CVL06792.1, Fman_CVL08562.1	Fox_PCD25048.1, Fox_PCD25258.1, Fox_PCD25476.1, Fox_PCD26094.1, Fox_PCD28601.1, Fox_PCD32673.1, Fox_PCD38614.1, Fox_PCD41212.1, Fox_PCD42827.1, Fox_PCD43237.1, Fox_PCD46402.1	FPRN_01804n, FPRN_05317n, FPRN_05474n, FPRN_09576n, FPRN_11067n, FPRN_11646n, FPRN_11830n	FPSE_03849T0, FPSE_07036T0, FPSE_09592T0, FPSE_10065T0, FPSE_11331T0	RGP60207.1, RGP62947.1, RGP66032.1, RGP67318.1, RGP72432.1, RGP74084.1	Fver_RBQ67869.1, Fver_RBQ68649.1, Fver_RBQ69369.1, Fver_RBQ71922.1, Fver_RBQ77480.1, Fver_RBQ78490.1	Fusvirg12826.t1, Fusvirg14003.t1, Fusvirg8819.t1, Fusvirg9816.t1	MAC_01524n, MAC_02061n, MAC_02067n, MAC_02144n, MAC_03365n, MAC_08921n	MAJ_00381n, MAJ_05442n, MAJ_05448n, MAJ_07346n, MAJ_08445n, MAJ_10362n, MAJ_10738n	MAM_02203n, MAM_07389n, MAM_08306n	MAN_04102n, MAN_05770n, MAN_06055n, MAN_06411n, MAN_06417n, MAN_07184n, MAN_09370n	MBR_02284n, MBR_05307n, MBR_06617n, MBR_07156n, MBR_07358n, MBR_07364n, MBR_09143n	MGU_00756n, MGU_05942n, MGU_05948n, MGU_05949n, MGU_09804n, MGU_10262n, MGU_11012n	MRI_002142n, MRI_002411n, MRI_005947n, MRI_006447n, MRI_006469n	MAA_01553n, MAA_01560n, MAA_01966n, MAA_06940n, MAA_09814n, MAA_10746n	Triaru_rna5	Trias1_62186	Tatro_137475	Trici_PTB63249.1	TrigamTGAM01_00079T0	Trigui_OPB46498	Triha_521602	Tripar1_rna1417	Tvirens_90794
OG0000166	FCul_PTD03708.1, FCul_PTD06153.1, FCul_PTD08577.1, FCul_PTD10525.1	FFUJ_00093m.01, FFUJ_03659m.01, FFUJ_06379m.01, FFUJ_06432m.01, FFUJ_09016m.01, FFUJ_12603m.01, FFUJ_14388m.01, FFUJ_14684m.01, FFUJ_14745m.01	FGSG_00051T0, FGSG_05805T0, FGSG_06480T0, FGSG_11357T0	Fman_CVK85065.1, Fman_CVK86256.1, Fman_CVK86389.1, Fman_CVK87829.1, Fman_CVK87933.1, Fman_CVK91235.1, Fman_CVK91288.1, Fman_CVL00542.1, Fman_CVL06601.1, Fman_CVL08508.1	Fox_PCD24972.1, Fox_PCD25134.1, Fox_PCD30489.1, Fox_PCD32671.1, Fox_PCD32742.1, Fox_PCD38580.1, Fox_PCD41119.1, Fox_PCD41187.1, Fox_PCD42195.1, Fox_PCD42250.1	FPRN_01981n, FPRN_05280n, FPRN_05376n, FPRN_05439n, FPRN_06458n, FPRN_06517n, FPRN_06541n, FPRN_09524n, FPRN_09574n, FPRN_09979n, FPRN_11712n	FPSE_03234T0, FPSE_07830T0, FPSE_10135T0	RGP62899.1, RGP62951.1, RGP67316.1, RGP68827.1, RGP76007.1	Fver_RBQ64950.1, Fver_RBQ69350.1, Fver_RBQ72516.1, Fver_RBQ77481.1, Fver_RBQ77750.1, Fver_RBQ78597.1, Fver_RBQ79480.1, Fver_RBQ79543.1, Fver_RBQ80153.1	Fusvirg11351.t1, Fusvirg11761.t1, Fusvirg13512.t1, Fusvirg7628.t1	MAC_04960n, MAC_08113n	MAJ_08209n, MAJ_09090n	MAM_06602n, MAM_08103n	MAN_06673n, MAN_07827n, MAN_09454n	MBR_09611n, MBR_09823n, MBR_10224n	MGU_07094n, MGU_07863n, MGU_08248n	MRI_001806n, MRI_003245n	MAA_07847n, MAA_08292n, MAA_10325n	Triaru_rna1095, Triaru_rna4546, Triaru_rna481, Triaru_rna485, Triaru_rna5729, Triaru_rna7684	Trias1_136787, Trias1_31722, Trias1_31723, Trias1_31727, Trias1_448236	Tatro_154783, Tatro_30205, Tatro_31126, Tatro_34934, Tatro_45475, Tatro_46232	Trici_PTB63204.1, Trici_PTB63209.1	TrigamTGAM01_00057T0, TrigamTGAM01_01674T0, TrigamTGAM01_04332T0, TrigamTGAM01_04336T0, TrigamTGAM01_07595T0	Trigui_OPB40829, Trigui_OPB43755, Trigui_OPB43794, Trigui_OPB46357, Trigui_OPB46491, Trigui_OPB46495	Triha_483576, Triha_493696, Triha_501016, Triha_501802, Triha_509581, Triha_519762, Triha_88391	Tripar1_rna2183, Tripar1_rna705, Tripar1_rna8031, Tripar1_rna8035	Tvirens_189546, Tvirens_192048, Tvirens_48875, Tvirens_51001, Tvirens_77162, Tvirens_78142
OG0000208	FCul_PTD06175.1, FCul_PTD08052.1, FCul_PTD08159.1, FCul_PTD12881.1, FCul_PTD13510.1	FFUJ_00148m.01, FFUJ_00197m.01, FFUJ_00743m.01, FFUJ_05548m.01, FFUJ_10667m.01	FGSG_00066T0, FGSG_00138T0, FGSG_00920T0, FGSG_02815T0, FGSG_03656T0, FGSG_04836T0	Fman_CVK84226.1, Fman_CVK84947.1, Fman_CVK85024.1, Fman_CVK85025.1, Fman_CVK95496.1, Fman_CVK96725.1, Fman_CVK98595.1, Fman_CVK98854.1, Fman_CVL02289.1	Fox_PCD26617.1, Fox_PCD33561.1, Fox_PCD36041.1, Fox_PCD36057.1, Fox_PCD46007.1, Fox_PCD46462.1, Fox_PCD46524.1	FPRN_01344n, FPRN_01869n, FPRN_01936n, FPRN_08569n, FPRN_08712n, FPRN_13573n	FPSE_01879T0, FPSE_05576T0, FPSE_06878T0, FPSE_12032T0, FPSE_12050T0	RGP62962.1, RGP63493.1, RGP65241.1, RGP65385.1, RGP66171.1, RGP67958.1, RGP68474.1	Fver_RBQ66364.1, Fver_RBQ67910.1, Fver_RBQ71213.1, Fver_RBQ71599.1, Fver_RBQ72051.1, Fver_RBQ78362.1, Fver_RBQ78496.1	Fusvirg10183.t1, Fusvirg13042.t1, Fusvirg13465.t1, Fusvirg3219.t1, Fusvirg608.t1, Fusvirg8638.t1	MAC_08499n	MAJ_08018n, MAJ_08839n	MAM_03456n, MAM_07378n	MAN_01844n, MAN_03779n	MBR_06500n, MBR_06729n	MGU_07512n, MGU_09840n		MAA_09365n, MAA_10368n	Triaru_rna2020, Triaru_rna2571, Triaru_rna610, Triaru_rna7503	Trias1_152739, Trias1_58038	Tatro_131190, Tatro_291225, Tatro_302728, Tatro_90317	Trici_PTB63151.1, Trici_PTB68275.1	TrigamTGAM01_00037T0, TrigamTGAM01_02566T0, TrigamTGAM01_02567T0, TrigamTGAM01_04387T0, TrigamTGAM01_04492T0, TrigamTGAM01_06664T0, TrigamTGAM01_07229T0, TrigamTGAM01_09551T0	Trigui_OPB36174, Trigui_OPB44373, Trigui_OPB45377, Trigui_OPB46448	Triha_18677, Triha_22015, Triha_476526, Triha_5721, Triha_89353	Tripar1_rna4618, Tripar1_rna7304	Tvirens_47714, Tvirens_54747
OG0000221	FCul_PTD01230.1, FCul_PTD01625.1, FCul_PTD06766.1, FCul_PTD07310.1, FCul_PTD10674.1	FFUJ_03549m.01, FFUJ_03708m.01, FFUJ_06380m.01, FFUJ_06534m.01, FFUJ_06544m.01, FFUJ_10188m.01, FFUJ_11777m.01, FFUJ_12068m.01, FFUJ_13116m.01	FGSG_03050T0, FGSG_04656T0, FGSG_07996T0, FGSG_08136T0, FGSG_09143T0	Fman_CVK85643.1, Fman_CVK87444.1, Fman_CVK91236.1, Fman_CVK91435.1, Fman_CVK91450.1, Fman_CVK94620.1, Fman_CVK97913.1, Fman_CVL03432.1, Fman_CVL03934.1, Fman_CVL08304.1	Fox_PCD23477.1, Fox_PCD24623.1, Fox_PCD28622.1, Fox_PCD32603.1, Fox_PCD32613.1, Fox_PCD32741.1, Fox_PCD38470.1, Fox_PCD41391.1, Fox_PCD42999.1	FPRN_03666n, FPRN_05174n, FPRN_05657n, FPRN_06912n, FPRN_09525n, FPRN_09675n, FPRN_09685n, FPRN_12062n, FPRN_14699n, FPRN_14994n	FPSE_02178T0, FPSE_02379T0, FPSE_05459T0, FPSE_06810T0, FPSE_08140T0	RGP57539.1, RGP62691.1, RGP63530.1, RGP69146.1, RGP70257.1, RGP70261.1, RGP72206.1, RGP73957.1	Fver_RBQ64674.1, Fver_RBQ67494.1, Fver_RBQ69241.1, Fver_RBQ72515.1, Fver_RBQ73718.1, Fver_RBQ73761.1, Fver_RBQ75762.1, Fver_RBQ77691.1, Fver_RBQ78067.1, Fver_RBQ79365.1	Fusvirg10349.t1, Fusvirg10394.t1, Fusvirg10778.t1, Fusvirg11605.t1, Fusvirg11799.t1, Fusvirg11810.t1, Fusvirg13008.t1, Fusvirg13602.t1, Fusvirg14458.t1, Fusvirg4612.t1	MAC_07597n	MAJ_02472n, MAJ_08760n, MAJ_08872n, MAJ_11314n		MAN_07828n, MAN_08206n	MBR_02725n, MBR_08218n, MBR_09610n	MGU_00289n, MGU_03389n, MGU_08251n	MRI_007769n	MAA_02396n, MAA_03744n, MAA_07848n	Triaru_rna3875	Trias1_137830, Trias1_152603, Trias1_189899	Tatro_174049, Tatro_293745, Tatro_45260	Trici_PTB63257.1	TrigamTGAM01_03306T0, TrigamTGAM01_06711T0, TrigamTGAM01_09128T0	Trigui_OPB42668, Trigui_OPB42728, Trigui_OPB43790, Trigui_OPB44741	Triha_112783, Triha_142270, Triha_150549, Triha_506922	Tripar1_rna1422, Tripar1_rna1563	Tvirens_30124, Tvirens_46594, Tvirens_59845
OG0000238	FCul_PTD01744.1, FCul_PTD01747.1, FCul_PTD02144.1, FCul_PTD02147.1, FCul_PTD11724.1	FFUJ_06662m.01, FFUJ_09914m.01, FFUJ_12989m.01	FGSG_00121T0, FGSG_08101T0, FGSG_08102T0, FGSG_12225T0, FGSG_12226T0, FGSG_13441T0, FGSG_13519T0	Fman_CVK87655.1, Fman_CVK98346.1, Fman_CVL07916.1	Fox_PCD23388.1, Fox_PCD28891.1, Fox_PCD32498.1, Fox_PCD41266.1, Fox_PCD41267.1	FPRN_05533n, FPRN_09801n, FPRN_12349n, FPRN_15155n	FPSE_06794T0, FPSE_07509T0, FPSE_07510T0, FPSE_09637T0, FPSE_10057T0	RGP62914.1, RGP70192.1	Fver_RBQ68860.1, Fver_RBQ68861.1, Fver_RBQ69998.1, Fver_RBQ70007.1, Fver_RBQ80831.1, Fver_RBQ80832.1, Fver_RBQ81524.1	Fusvirg10534.t1, Fusvirg14923.t1, Fusvirg3065.t1, Fusvirg3107.t1, Fusvirg8870.t1	MAC_05857n, MAC_06182n, MAC_08979n	MAJ_00975n, MAJ_08012n, MAJ_08553n, MAJ_08586n, MAJ_10228n	MAM_06917n	MAN_01787n, MAN_01788n, MAN_04670n, MAN_04715n, MAN_05643n, MAN_06813n	MBR_01044n, MBR_03133n, MBR_06446n, MBR_06447n, MBR_07032n, MBR_08395n, MBR_09705n	MGU_06246n, MGU_06247n, MGU_07597n, MGU_10273n, MGU_11222n, MGU_11339n	MRI_000390n, MRI_000425n	MAA_00006n, MAA_01072n, MAA_04399n, MAA_09615n, MAA_11006n	Triaru_rna2474, Triaru_rna3607, Triaru_rna4499, Triaru_rna4886, Triaru_rna674, Triaru_rna675	Trias1_145484, Trias1_27474, Trias1_49582, Trias1_49925, Trias1_54706, Trias1_61386, Trias1_71677	Tatro_149048, Tatro_172115, Tatro_172153, Tatro_195163, Tatro_195817, Tatro_221207, Tatro_275868, Tatro_299177, Tatro_303252, Tatro_316834, Tatro_319933, Tatro_322237	Trici_PTB62672.1, Trici_PTB65121.1, Trici_PTB67013.1, Trici_PTB69719.1	TrigamTGAM01_00034T0, TrigamTGAM01_00778T0, TrigamTGAM01_06144T0, TrigamTGAM01_06360T0, TrigamTGAM01_08994T0	Trigui_OPB37153, Trigui_OPB38936, Trigui_OPB40880, Trigui_OPB41066, Trigui_OPB45726, Trigui_OPB46065, Trigui_OPB46193	Triha_109420, Triha_483258, Triha_501633, Triha_513386, Triha_524534, Triha_541862, Triha_546179, Triha_57616, Triha_73266, Triha_98212	Tripar1_rna1944, Tripar1_rna2574, Tripar1_rna6567, Tripar1_rna7958, Tripar1_rna7959, Tripar1_rna7975	Tvirens_122917, Tvirens_125374, Tvirens_144419, Tvirens_152771, Tvirens_152938, Tvirens_153866, Tvirens_154160, Tvirens_154276, Tvirens_154318, Tvirens_163503, Tvirens_195992, Tvirens_220243, Tvirens_226405, Tvirens_35229, Tvirens_68226
OG0000273	FCul_PTD07448.1, FCul_PTD09477.1	FFUJ_01586m.01, FFUJ_03696m.01, FFUJ_08866m.01, FFUJ_09502m.01, FFUJ_10191m.01, FFUJ_11789m.01, FFUJ_12429m.01	FGSG_04064T0, FGSG_07640T0	Fman_CVK97567.1, Fman_CVK97908.1, Fman_CVL00793.1, Fman_CVL03274.1, Fman_CVL03919.1, Fman_CVL04645.1	Fox_PCD23466.1, Fox_PCD28625.1, Fox_PCD29310.1, Fox_PCD30634.1, Fox_PCD38625.1, Fox_PCD42289.1, Fox_PCD45097.1	FPRN_00517n, FPRN_05326n, FPRN_10129n, FPRN_11546n, FPRN_12059n, FPRN_12762n, FPRN_14710n	FPSE_05208T0, FPSE_08931T0	RGP59433.1, RGP61467.1, RGP73949.1	Fver_RBQ73721.1, Fver_RBQ74669.1, Fver_RBQ77132.1, Fver_RBQ77785.1, Fver_RBQ80635.1, Fver_RBQ81115.1	Fusvirg12281.t1, Fusvirg13313.t1, Fusvirg5492.t1, Fusvirg8087.t1, Fusvirg9268.t1	MAC_01882n, MAC_05390n, MAC_07926n	MAJ_04524n, MAJ_04914n, MAJ_05622n, MAJ_10875n	MAM_04703n	MAN_04683n, MAN_05219n, MAN_05852n	MBR_02088n, MBR_05509n, MBR_08380n	MGU_03066n, MGU_06953n, MGU_07330n	MRI_000550n	MAA_00581n, MAA_01250n, MAA_04432n	Triaru_rna4387, Triaru_rna7178, Triaru_rna8502	Trias1_148418, Trias1_450331, Trias1_454638	Tatro_288999, Tatro_291204, Tatro_302544	Trici_PTB63175.1, Trici_PTB65896.1, Trici_PTB70215.1	TrigamTGAM01_03001T0, TrigamTGAM01_04371T0, TrigamTGAM01_08537T0	Trigui_OPB37927, Trigui_OPB38843, Trigui_OPB46422	Triha_103455, Triha_556585, Triha_97807	Tripar1_rna4942, Tripar1_rna5321, Tripar1_rna730	Tvirens_194289, Tvirens_49289
OG0000289	FCul_PTD07252.1	FFUJ_00018m.01, FFUJ_02063m.01, FFUJ_11213m.01	FGSG_03853T0	Fman_CVK85142.1, Fman_CVL00535.1, Fman_CVL07423.1	Fox_PCD22240.1, Fox_PCD23910.1, Fox_PCD36008.1, Fox_PCD37075.1, Fox_PCD46647.1	FPRN_00054n, FPRN_02054n, FPRN_14133n	FPSE_06627T0	RGP63803.1, RGP68522.1, RGP71670.1, RGP74684.1	Fver_RBQ80808.1	Fusvirg12409.t1	MAC_03282n	MAJ_04803n, MAJ_11189n	MAM_00561n	MAN_05350n	MBR_07863n	MGU_08492n	MRI_000160n	MAA_07879n, MAA_11677n	Triaru_rna2817, Triaru_rna4118, Triaru_rna6121, Triaru_rna8512	Trias1_146873, Trias1_22178, Trias1_24047, Trias1_27983, Trias1_382041, Trias1_46371, Trias1_73940	Tatro_229881, Tatro_309969, Tatro_54996, Tatro_82704, Tatro_87594, Tatro_90021	Trici_PTB61749.1, Trici_PTB62212.1	TrigamTGAM01_00022T0, TrigamTGAM01_01480T0, TrigamTGAM01_01924T0, TrigamTGAM01_02572T0, TrigamTGAM01_02777T0, TrigamTGAM01_09108T0	Trigui_OPB36328, Trigui_OPB37698, Trigui_OPB38855, Trigui_OPB40986, Trigui_OPB41859, Trigui_OPB46114	Triha_369583, Triha_494557, Triha_498747, Triha_499972, Triha_505892, Triha_509379, Triha_526394	Tripar1_rna16, Tripar1_rna4591, Tripar1_rna4933	Tvirens_147230, Tvirens_201124, Tvirens_48225, Tvirens_52152, Tvirens_61793, Tvirens_69136, Tvirens_70133
OG0000306	FCul_PTD02226.1, FCul_PTD06972.1, FCul_PTD08139.1, FCul_PTD09371.1, FCul_PTD09377.1	FFUJ_02186m.01, FFUJ_06772m.01, FFUJ_10631m.01, FFUJ_11215m.01	FGSG_03676T0, FGSG_04765T0, FGSG_13197T0, FGSG_13440T0, FGSG_13480T0	Fman_CVK95432.1, Fman_CVL06328.1, Fman_CVL07300.1, Fman_CVL07429.1, Fman_CVL08092.1, Fman_CVL08700.1	Fox_PCD20342.1, Fox_PCD22180.1, Fox_PCD22181.1, Fox_PCD22182.1, Fox_PCD22242.1, Fox_PCD23154.1, Fox_PCD23912.1, Fox_PCD26578.1, Fox_PCD33670.1	FPRN_03752n, FPRN_07082n, FPRN_13534n, FPRN_14135n, FPRN_15148n	FPSE_01857T0, FPSE_10558T0	RGP59681.1, RGP70229.1	Fver_RBQ72737.1	Fusvirg10214.t1, Fusvirg10390.t1, Fusvirg9207.t1	MAC_00447n, MAC_03312n, MAC_07921n	MAJ_02809n, MAJ_10432n, MAJ_10741n	MAM_07340n	MAN_05224n, MAN_07011n, MAN_10452n	MBR_02093n, MBR_03860n, MBR_07401n	MGU_05916n, MGU_07325n, MGU_10326n		MAA_01254n, MAA_03346n, MAA_07357n, MAA_09049n	Triaru_rna2628, Triaru_rna4638, Triaru_rna7974	Trias1_285203, Trias1_42312, Trias1_451186	Tatro_131158, Tatro_17333, Tatro_188198, Tatro_54026	Trici_PTB62185.1, Trici_PTB63733.1, Trici_PTB64956.1, Trici_PTB70460.1	TrigamTGAM01_00179T0, TrigamTGAM01_00797T0, TrigamTGAM01_09335T0, TrigamTGAM01_10052T0	Trigui_OPB38581, Trigui_OPB45636, Trigui_OPB46684	Triha_455464, Triha_477011, Triha_512825, Triha_522101, Triha_555975, Triha_87000	Tripar1_rna1353, Tripar1_rna4070, Tripar1_rna4859, Tripar1_rna6748	Tvirens_136338, Tvirens_137553, Tvirens_152970, Tvirens_160419, Tvirens_164148, Tvirens_191995, Tvirens_209187, Tvirens_49737, Tvirens_8848
OG0000320	FCul_PTD01596.1, FCul_PTD07470.1, FCul_PTD13297.1	FFUJ_01949m.01, FFUJ_04755m.01, FFUJ_09985m.01, FFUJ_12685m.01	FGSG_04496T0, FGSG_09743T0, FGSG_11996T0, FGSG_11997T0	Fman_CVK98234.1, Fman_CVK99959.1, Fman_CVL02663.1, Fman_CVL06742.1	Fox_PCD25217.1, Fox_PCD28821.1, Fox_PCD44001.1, Fox_PCD44744.1	FPRN_00161n, FPRN_02639n, FPRN_11791n, FPRN_12278n	FPSE_02276T0, FPSE_03710T0, FPSE_11441T0	RGP60805.1, RGP70051.1, RGP70118.1	Fver_RBQ65722.1, Fver_RBQ78202.1	Fusvirg12370.t1, Fusvirg14522.t1, Fusvirg7170.t1, Fusvirg8490.t1	MAC_07656n, MAC_09159n	MAJ_06580n, MAJ_09002n	MAM_06183n	MAN_00200n, MAN_01632n	MBR_00024n, MBR_06285n	MGU_08690n, MGU_09181n		MAA_08131n, MAA_11026n	Triaru_rna3558, Triaru_rna6126, Triaru_rna6127, Triaru_rna6296, Triaru_rna7333, Triaru_rna7902	Trias1_140424, Trias1_149168, Trias1_154967, Trias1_34478, Trias1_446078, Trias1_59232	Tatro_137434, Tatro_164285, Tatro_217425, Tatro_22050, Tatro_253368, Tatro_283211, Tatro_299684, Tatro_318252	Trici_PTB62105.1, Trici_PTB63102.1, Trici_PTB65653.1, Trici_PTB66681.1, Trici_PTB68479.1	TrigamTGAM01_00358T0, TrigamTGAM01_01177T0, TrigamTGAM01_04147T0, TrigamTGAM01_06472T0, TrigamTGAM01_07600T0, TrigamTGAM01_09103T0, TrigamTGAM01_10800T0	Trigui_OPB40424, Trigui_OPB41854, Trigui_OPB43364, Trigui_OPB43737, Trigui_OPB43883, Trigui_OPB45432, Trigui_OPB46359	Triha_150837, Triha_483444, Triha_495619, Triha_514331, Triha_524427, Triha_85354, Triha_90844	Tripar1_rna2037, Tripar1_rna2186, Tripar1_rna2451, Tripar1_rna3974, Tripar1_rna6466	Tvirens_114907, Tvirens_115187, Tvirens_12010, Tvirens_125398, Tvirens_133633, Tvirens_134559, Tvirens_140473
OG0000341	FCul_PTD03588.1, FCul_PTD06471.1	FFUJ_02334m.01, FFUJ_05278m.01, FFUJ_09161m.01, FFUJ_09725m.01, FFUJ_10159m.01, FFUJ_12592m.01	FGSG_04680T0, FGSG_12282T0, FGSG_12813T0	Fman_CVK93090.1, Fman_CVK97957.1, Fman_CVK99238.1, Fman_CVL00304.1, Fman_CVL06113.1, Fman_CVL08974.1	Fox_PCD25122.1, Fox_PCD28605.1, Fox_PCD29083.1, Fox_PCD30336.1, Fox_PCD37272.1, Fox_PCD44501.1	FPRN_02105n, FPRN_03895n, FPRN_09848n, FPRN_11702n, FPRN_12115n, FPRN_12536n	FPSE_04518T0	RGP59070.1, RGP60512.1, RGP65959.1, RGP68846.1, RGP70017.1	Fver_RBQ65303.1, Fver_RBQ66308.1, Fver_RBQ70366.1, Fver_RBQ80009.1	Fusvirg14949.t1	MAC_00363n, MAC_00364n, MAC_04779n	MAJ_01131n, MAJ_08371n	MAM_07474n	MAN_00235n, MAN_03160n	MBR_00061n, MBR_01149n	MGU_01823n, MGU_09218n	MRI_007233n, MRI_LAC9n	MAA_06012n, MAA_08096n	Triaru_rna6105, Triaru_rna9362	Trias1_130265, Trias1_166191, Trias1_310300	Tatro_134299, Tatro_246990, Tatro_42988	Trici_PTB61735.1, Trici_PTB70474.1	TrigamTGAM01_01494T0, TrigamTGAM01_06482T0, TrigamTGAM01_08234T0	Trigui_OPB37684, Trigui_OPB38568, Trigui_OPB45914	Triha_110761, Triha_500617, Triha_505932, Triha_537452	Tripar1_rna5, Tripar1_rna99	Tvirens_113604, Tvirens_113696, Tvirens_163407, Tvirens_48130
OG0000361	FCul_PTD04194.1, FCul_PTD06955.1, FCul_PTD07503.1	FFUJ_10404m.01, FFUJ_11460m.01, FFUJ_13609m.01	FGSG_03447T0, FGSG_03772T0, FGSG_06371T0	Fman_CVK86687.1, Fman_CVK95031.1, Fman_CVL07726.1, Fman_CVL07908.1	Fox_PCD23772.1, Fox_PCD26346.1, Fox_PCD27176.1, Fox_PCD41888.1	FPRN_06156n, FPRN_09807n, FPRN_13301n, FPRN_14381n	FPSE_01123T0, FPSE_03474T0, FPSE_10287T0	RGP66550.1, RGP70921.1, RGP74605.1	Fver_RBQ68114.1, Fver_RBQ71058.1, Fver_RBQ74874.1, Fver_RBQ78730.1	Fusvirg12342.t1, Fusvirg13410.t1, Fusvirg1925.t1	MAC_06805n	MAJ_10838n	MAM_03517n	MAN_01611n, MAN_06761n	MBR_06264n, MBR_09759n	MGU_08666n, MGU_08710n	MRI_001898n	MAA_01313n, MAA_09940n	Triaru_rna3735, Triaru_rna4153, Triaru_rna4744, Triaru_rna4973, Triaru_rna5588, Triaru_rna7087	Trias1_128223, Trias1_147248, Trias1_169052, Trias1_27041, Trias1_43091, Trias1_89650	Tatro_212010, Tatro_251669, Tatro_28867, Tatro_293951, Tatro_45077, Tatro_91867, Tatro_93758	Trici_PTB62999.1, Trici_PTB64376.1, Trici_PTB66876.1, Trici_PTB68503.1, Trici_PTB70302.1	TrigamTGAM01_04119T0, TrigamTGAM01_04498T0, TrigamTGAM01_05878T0, TrigamTGAM01_06974T0, TrigamTGAM01_07291T0, TrigamTGAM01_07424T0, TrigamTGAM01_09332T0, TrigamTGAM01_09421T0	Trigui_OPB36176, Trigui_OPB37726, Trigui_OPB38748, Trigui_OPB39311, Trigui_OPB41109, Trigui_OPB43917, Trigui_OPB46590, Trigui_OPB47031, Trigui_OPB47097	Triha_101422, Triha_156095, Triha_17355, Triha_481800, Triha_488764, Triha_71621, Triha_75031, Triha_87876	Tripar1_rna3785, Tripar1_rna3920, Tripar1_rna400, Tripar1_rna6654	Tvirens_191425, Tvirens_193822, Tvirens_203474, Tvirens_32941, Tvirens_40622, Tvirens_44478, Tvirens_45186
OG0000375	FCul_PTD07199.1, FCul_PTD08802.1, FCul_PTD12690.1	FFUJ_00417m.01, FFUJ_08387m.01, FFUJ_10635m.01	FGSG_00811T0, FGSG_03680T0, FGSG_10816T0	Fman_CVK84738.1, Fman_CVK95439.1, Fman_CVL05717.1	Fox_PCD21187.1, Fox_PCD26582.1, Fox_PCD31130.1, Fox_PCD31131.1, Fox_PCD31132.1, Fox_PCD46274.1	FPRN_01670n, FPRN_10611n, FPRN_13538n	FPSE_01853T0, FPSE_08863T0, FPSE_09953T0	RGP59677.1, RGP73336.1, RGP75844.1	Fver_RBQ67108.1, Fver_RBQ69029.1, Fver_RBQ72733.1	Fusvirg10404.t1, Fusvirg13668.t1, Fusvirg3337.t1, Fusvirg347.t1	MAC_08930n	MAJ_03376n	MAM_00425n	MAN_05485n	MBR_07730n	MGU_05288n	MRI_000015n, MRI_001327n	MAA_08396n	Triaru_rna1270, Triaru_rna4498, Triaru_rna5924	Trias1_142240, Trias1_170459	Tatro_31598, Tatro_43816, Tatro_6990	Trici_PTB61926.1, Trici_PTB63624.1, Trici_PTB63839.1	TrigamTGAM01_09347T0, TrigamTGAM01_10254T0	Trigui_OPB39740, Trigui_OPB45845	Triha_485859, Triha_98742, Triha_99286	Tripar1_rna5690, Tripar1_rna5967	Tvirens_228188, Tvirens_6760
OG0000379	FCul_PTD04051.1, FCul_PTD06691.1	FFUJ_06078m.01, FFUJ_11819m.01, FFUJ_13136m.01	FGSG_07504T0, FGSG_08434T0	Fman_CVK87414.1, Fman_CVK90894.1, Fman_CVL03854.1	Fox_PCD23437.1, Fox_PCD26078.1, Fox_PCD33040.1, Fox_PCD41409.1, Fox_PCD44664.1	FPRN_05676n, FPRN_09234n, FPRN_14738n	FPSE_05649T0, FPSE_11142T0	RGP63927.1, RGP67359.1	Fver_RBQ64518.1, Fver_RBQ64655.1, Fver_RBQ70257.1, Fver_RBQ71782.1	Fusvirg11765.t1, Fusvirg13179.t1, Fusvirg5222.t1	MAC_03472n, MAC_09101n, MAC_09462n	MAJ_00095n, MAJ_10449n	MAM_00733n	MAN_01919n, MAN_04387n, MAN_09277n, MAN_09482n	MBR_02544n, MBR_06573n, MBR_10195n	MGU_00471n, MGU_10788n	MRI_008506n	MAA_02232n, MAA_09278n, MAA_10450n	Triaru_rna6654, Triaru_rna714, Triaru_rna7331	Trias1_201020, Trias1_342009, Trias1_74024	Tatro_131482, Tatro_212766, Tatro_282527, Tatro_288571, Tatro_295411, Tatro_32513, Tatro_44295	Trici_PTB63103.1, Trici_PTB68988.1	TrigamTGAM01_02550T0, TrigamTGAM01_04841T0, TrigamTGAM01_05891T0, TrigamTGAM01_07602T0, TrigamTGAM01_08365T0, TrigamTGAM01_09553T0	Trigui_OPB36411, Trigui_OPB41207, Trigui_OPB41794, Trigui_OPB43640, Trigui_OPB45851, Trigui_OPB46361, Trigui_OPB46556	Triha_146272, Triha_152935, Triha_480804, Triha_500922, Triha_77082, Triha_84165, Triha_88728, Triha_98690	Tripar1_rna2187, Tripar1_rna8838	Tvirens_123400, Tvirens_190729, Tvirens_39716, Tvirens_67730, Tvirens_68486
OG0000388	FCul_PTD02134.1, FCul_PTD05051.1, FCul_PTD08013.1	FFUJ_03387m.01, FFUJ_06546m.01, FFUJ_09350m.01	FGSG_03913T0, FGSG_08125T0	Fman_CVK87769.1, Fman_CVK88383.1, Fman_CVK91454.1, Fman_CVL04910.1	Fox_PCD29474.1, Fox_PCD32601.1, Fox_PCD36045.1, Fox_PCD38313.1	FPRN_05012n, FPRN_09687n, FPRN_12916n	FPSE_05363T0, FPSE_05447T0, FPSE_05527T0	RGP60899.1, RGP70244.1, RGP74738.1	Fver_RBQ72248.1, Fver_RBQ73821.1, Fver_RBQ79363.1	Fusvirg10011.t1, Fusvirg11689.t1, Fusvirg11796.t1, Fusvirg4648.t1, Fusvirg7632.t1	MAC_07307n, MAC_09216n	MAJ_09433n, MAJ_09873n	MAM_04532n	MAN_06113n, MAN_06637n	MBR_08935n, MBR_09858n	MGU_07061n, MGU_09071n	MRI_001373n, MRI_002634n	MAA_09750n, MAA_09908n	Triaru_rna3570, Triaru_rna4737, Triaru_rna9897	Trias1_57151, Trias1_58566, Trias1_83302	Tatro_161185, Tatro_263517, Tatro_323015	Trici_PTB68468.1, Trici_PTB69436.1	TrigamTGAM01_00962T0, TrigamTGAM01_04162T0, TrigamTGAM01_08088T0	Trigui_OPB37211, Trigui_OPB43871, Trigui_OPB44517	Triha_142482, Triha_349860, Triha_550045	Tripar1_rna2024, Tripar1_rna999	Tvirens_193286, Tvirens_215513, Tvirens_229171
OG0000397	FCul_PTD01498.1, FCul_PTD02445.1, FCul_PTD06748.1, FCul_PTD08307.1	FFUJ_04299m.01, FFUJ_04302m.01, FFUJ_04307m.01, FFUJ_04308m.01, FFUJ_04309m.01, FFUJ_05242m.01, FFUJ_05251m.01, FFUJ_09052m.01, FFUJ_11696m.01, FFUJ_11822m.01	FGSG_03021T0, FGSG_03478T0, FGSG_09468T0, FGSG_12422T0, FGSG_13205T0, FGSG_13206T0, FGSG_13484T0, FGSG_13485T0	Fman_CVK99285.1, Fman_CVK99297.1, Fman_CVL00498.1, Fman_CVL03845.1, Fman_CVL03847.1, Fman_CVL04063.1	Fox_PCD23432.1, Fox_PCD23433.1, Fox_PCD30403.1, Fox_PCD30404.1, Fox_PCD30405.1	FPRN_02127n, FPRN_02128n, FPRN_02136n, FPRN_02137n, FPRN_09945n, FPRN_14621n, FPRN_14657n, FPRN_14741n, FPRN_14742n	FPSE_02213T0, FPSE_06768T0, FPSE_10255T0, FPSE_10502T0, FPSE_10528T0	RGP58862.1, RGP69006.1, RGP70895.1, RGP71889.1, RGP71890.1, RGP71891.1, RGP71947.1, RGP71948.1	Fver_RBQ66105.1, Fver_RBQ71575.1, Fver_RBQ71576.1, Fver_RBQ77303.1, Fver_RBQ77327.1, Fver_RBQ78396.1, Fver_RBQ78397.1, Fver_RBQ80996.1, Fver_RBQ80997.1	Fusvirg11066.t1, Fusvirg12540.t1, Fusvirg2765.t1, Fusvirg5190.t1, Fusvirg654.t1, Fusvirg658.t1	MAC_04443n, MAC_04832n	MAJ_00987n	MAM_02621n	MAN_03016n, MAN_09850n	MBR_01002n, MBR_01003n, MBR_05749n	MGU_03301n, MGU_03302n, MGU_07738n		MAA_09699n, MAA_10791n	Triaru_rna5722, Triaru_rna6417	Trias1_39471, Trias1_40099	Tatro_772, Tatro_86470	Trici_PTB63060.1, Trici_PTB63892.1	TrigamTGAM01_00899T0, TrigamTGAM01_00981T0, TrigamTGAM01_00985T0, TrigamTGAM01_09994T0	Trigui_OPB37937, Trigui_OPB39148, Trigui_OPB39149, Trigui_OPB39794, Trigui_OPB39798, Trigui_OPB40617, Trigui_OPB40619, Trigui_OPB40623, Trigui_OPB40624, Trigui_OPB40625, Trigui_OPB40626	Triha_11725, Triha_19838, Triha_396975, Triha_485661, Triha_499086, Triha_527780, Triha_63851, Triha_68176	Tripar1_rna6396	Tvirens_130542, Tvirens_1445, Tvirens_164426, Tvirens_164825, Tvirens_217403, Tvirens_217406, Tvirens_217409, Tvirens_8730, Tvirens_9480
OG0000398	FCul_PTD06454.1, FCul_PTD10342.1, FCul_PTD11039.1	FFUJ_02770m.01, FFUJ_07605m.01, FFUJ_07606m.01, FFUJ_08085m.01, FFUJ_10540m.01	FGSG_03601T0, FGSG_07080T0, FGSG_11604T0	Fman_CVK89412.1, Fman_CVK95268.1, Fman_CVL01458.1, Fman_CVL05264.1	Fox_PCD26488.1, Fox_PCD35516.1, Fox_PCD37685.1	FPRN_04396n, FPRN_07925n, FPRN_10914n, FPRN_13443n	FPSE_02702T0, FPSE_05487T0, FPSE_10766T0	RGP60316.1, RGP61957.1, RGP67148.1	Fver_RBQ66418.1, Fver_RBQ72462.1, Fver_RBQ81476.1	Fusvirg11228.t1, Fusvirg2334.t1, Fusvirg9961.t1	MAC_00215n	MAJ_04501n, MAJ_08392n	MAM_04917n	MAN_00256n, MAN_07362n	MBR_00082n, MBR_04965n	MGU_01703n, MGU_10389n	MRI_008580n	MAA_04961n, MAA_08075n	Triaru_rna10283, Triaru_rna6317, Triaru_rna6678, Triaru_rna9089	Trias1_33750, Trias1_48349, Trias1_66307	Tatro_12930, Tatro_211546, Tatro_33882, Tatro_36069	Trici_PTB62316.1, Trici_PTB66747.1, Trici_PTB70272.1	TrigamTGAM01_00381T0, TrigamTGAM01_07005T0	Trigui_OPB36136, Trigui_OPB36777, Trigui_OPB38782, Trigui_OPB43332	Triha_103604, Triha_5991, Triha_71712, Triha_83232	Tripar1_rna4205, Tripar1_rna5229, Tripar1_rna6058	Tvirens_28159, Tvirens_44633, Tvirens_56034
OG0000415	FCul_PTD09465.1, FCul_PTD13334.1	FFUJ_02069m.01, FFUJ_03614m.01, FFUJ_12266m.01, FFUJ_12360m.01	FGSG_01938T0, FGSG_07882T0	Fman_CVK97298.1, Fman_CVK97464.1, Fman_CVL08422.1	Fox_PCD38542.1, Fox_PCD42365.1, Fox_PCD42462.1	FPRN_00048n, FPRN_05239n, FPRN_11389n, FPRN_11446n	FPSE_09159T0, FPSE_11036T0	RGP74167.1, RGP74978.1	Fver_RBQ71856.1, Fver_RBQ73233.1, Fver_RBQ77728.1, Fver_RBQ79301.1	Fusvirg1718.t1, Fusvirg5864.t1	MAC_08618n, MAC_09155n	MAJ_02929n, MAJ_06575n		MAN_01636n, MAN_08605n	MBR_01920n, MBR_06289n	MGU_02602n, MGU_08686n	MRI_006381n	MAA_01091n, MAA_08538n	Triaru_rna3297, Triaru_rna6254, Triaru_rna8755	Trias1_61109	Tatro_83907, Tatro_90296	Trici_PTB62728.1	TrigamTGAM01_02589T0, TrigamTGAM01_06651T0	Trigui_OPB41178, Trigui_OPB41227	Triha_513486	Tripar1_rna7384	Tvirens_57290
OG0000437	FCul_PTD10212.1, FCul_PTD13370.1	FFUJ_01974m.01, FFUJ_02859m.01, FFUJ_06756m.01	FGSG_01733T0, FGSG_06997T0	Fman_CVK89269.1, Fman_CVK91810.1, Fman_CVL02639.1	Fox_PCD34682.1, Fox_PCD37774.1, Fox_PCD44725.1	FPRN_00141n, FPRN_04484n, FPRN_07068n	FPSE_02796T0, FPSE_11424T0	RGP63654.1, RGP72517.1	Fver_RBQ68095.1, Fver_RBQ68104.1, Fver_RBQ71674.1, Fver_RBQ73500.1	Fusvirg14180.t1, Fusvirg14599.t1, Fusvirg1704.t1, Fusvirg2246.t1	MAC_07434n, MAC_07959n	MAJ_05823n, MAJ_08119n	MAM_01201n	MAN_01872n, MAN_09523n	MBR_03047n, MBR_06526n	MGU_04782n, MGU_07124n, MGU_09863n	MRI_004560n	MAA_04639n, MAA_09039n, MAA_09325n	Triaru_rna114, Triaru_rna4435, Triaru_rna7576, Triaru_rna7630, Triaru_rna7966	Trias1_44548, Trias1_59975	Tatro_220733, Tatro_36437, Tatro_92468	Trici_PTB61947.1	TrigamTGAM01_02540T0, TrigamTGAM01_05058T0, TrigamTGAM01_09224T0	Trigui_OPB36081, Trigui_OPB36730, Trigui_OPB40385, Trigui_OPB41058	Triha_488184, Triha_545602, Triha_83728, Triha_94209	Tripar1_rna819	Tvirens_208819, Tvirens_68231, Tvirens_79485
OG0000457	FCul_PTD04545.1, FCul_PTD10009.1, FCul_PTD11537.1	FFUJ_02292m.01, FFUJ_05334m.01, FFUJ_05827m.01, FFUJ_09290m.01	FGSG_02298T0, FGSG_07590T0, FGSG_13388T0	Fman_CVK90477.1, Fman_CVK98939.1, Fman_CVL04973.1, Fman_CVL06155.1	Fox_PCD33289.1, Fox_PCD37233.1	FPRN_03855n, FPRN_04004n, FPRN_08991n, FPRN_12977n	FPSE_03829T0, FPSE_08041T0, FPSE_09464T0	RGP59218.1, RGP73897.1	Fver_RBQ70888.1, Fver_RBQ79656.1	Fusvirg10856.t1, Fusvirg13962.t1, Fusvirg3974.t1, Fusvirg5375.t1	MAC_05402n, MAC_08614n	MAJ_08543n, MAJ_08825n	MAM_04588n	MAN_01855n, MAN_06020n	MBR_05343n, MBR_06510n	MGU_05403n, MGU_09850n	MRI_002082n	MAA_09848n, MAA_10359n	Triaru_rna5618, Triaru_rna834	Trias1_59096, Trias1_93211	Tatro_132655, Tatro_186979	Trici_PTB63611.1	TrigamTGAM01_08813T0, TrigamTGAM01_09361T0	Trigui_OPB41379, Trigui_OPB45875	Triha_8194, Triha_98685	Tripar1_rna5673	Tvirens_232090, Tvirens_39626
OG0000458	FCul_PTD07466.1, FCul_PTD10449.1	FFUJ_10057m.01, FFUJ_10141m.01, FFUJ_11637m.01, FFUJ_12601m.01, FFUJ_14741m.01	FGSG_04503T0, FGSG_07797T0, FGSG_13222T0	Fman_CVK86301.1, Fman_CVK97991.1, Fman_CVL04123.1, Fman_CVL06597.1	Fox_PCD23649.1, Fox_PCD25131.1, Fox_PCD30379.1, Fox_PCD42247.1	FPRN_06512n, FPRN_11710n, FPRN_12133n, FPRN_14554n	FPSE_03716T0, FPSE_07913T0, FPSE_07915T0	RGP64956.1, RGP73973.1, RGP73976.1	Fver_RBQ68955.1, Fver_RBQ71372.1, Fver_RBQ73748.1, Fver_RBQ75767.1, Fver_RBQ79503.1	Fusvirg14190.t1, Fusvirg7811.t1	MAC_02445n, MAC_05415n	MAJ_00394n, MAJ_06318n, MAJ_06560n, MAJ_10388n, MAJ_10810n, MAJ_11213n, MAJ_11393n	MAM_03780n, MAM_04604n	MAN_01650n, MAN_02738n, MAN_02739n, MAN_04089n, MAN_06005n, MAN_06581n, MAN_07952n, MAN_09391n	MBR_02271n, MBR_05360n, MBR_05900n, MBR_06303n, MBR_06597n, MBR_07172n, MBR_08151n	MGU_00769n, MGU_05417n, MGU_06106n, MGU_06577n, MGU_08813n, MGU_09969n	MRI_001728n, MRI_002292n, MRI_004222n	MAA_00322n, MAA_00441n, MAA_01953n, MAA_08351n, MAA_08519n, MAA_10113n, MAA_10421n	Triaru_rna1657, Triaru_rna7564	Trias1_168163, Trias1_190510, Trias1_32173	Tatro_228746, Tatro_268944	Trici_PTB69630.1, Trici_PTB70127.1	TrigamTGAM01_00298T0, TrigamTGAM01_04033T0	Trigui_OPB36129, Trigui_OPB36214, Trigui_OPB37408	Triha_492264, Triha_502129	Tripar1_rna1781, Tripar1_rna2621	Tvirens_176493, Tvirens_53838, Tvirens_68777
OG0000463	FCul_PTD06863.1, FCul_PTD08129.1	FFUJ_02325m.01, FFUJ_05484m.01, FFUJ_05834m.01, FFUJ_11537m.01	FGSG_02886T0, FGSG_08346T0	Fman_CVK86345.1, Fman_CVK90488.1, Fman_CVK98677.1, Fman_CVL06122.1, Fman_CVL07884.1	Fox_PCD23714.1, Fox_PCD24018.1, Fox_PCD31416.1, Fox_PCD33282.1, Fox_PCD33626.1, Fox_PCD37261.1, Fox_PCD42920.1, Fox_PCD42974.1	FPRN_03886n, FPRN_08652n, FPRN_08995n, FPRN_14458n	FPSE_04707T0, FPSE_06671T0, FPSE_08954T0	RGP59508.1, RGP61304.1, RGP70995.1	Fver_RBQ70885.1, Fver_RBQ73684.1, Fver_RBQ78659.1, Fver_RBQ79673.1	Fusvirg12827.t1, Fusvirg5368.t1, Fusvirg8427.t1, Fusvirg8428.t1, Fusvirg9937.t1	MAC_01235n	MAJ_07060n, MAJ_10839n		MAN_01610n, MAN_07877n	MBR_05826n, MBR_06263n, MBR_10683n	MGU_06274n, MGU_06759n, MGU_08711n	MRI_003489n	MAA_09250n, MAA_09941n	Triaru_rna1738, Triaru_rna6370	Trias1_32365, Trias1_32457, Trias1_34476, Trias1_59359	Tatro_261131, Tatro_35917, Tatro_48897	Trici_PTB66825.1	TrigamTGAM01_00521T0, TrigamTGAM01_04261T0, TrigamTGAM01_09110T0	Trigui_OPB36053, Trigui_OPB42623, Trigui_OPB44476, Trigui_OPB47085	Triha_129355, Triha_6146, Triha_84982	Tripar1_rna6120	Tvirens_67296
OG0000482	FCul_PTD02818.1, FCul_PTD04933.1, FCul_PTD07905.1	FFUJ_02009m.01, FFUJ_05140m.01, FFUJ_06907m.01	FGSG_03879T0, FGSG_05703T0, FGSG_13787T0	Fman_CVK92031.1, Fman_CVK99410.1, Fman_CVL02600.1	Fox_PCD34811.1, Fox_PCD44379.1, Fox_PCD44691.1	FPRN_00090n, FPRN_02242n, FPRN_07213n	FPSE_00750T0, FPSE_06306T0, FPSE_06597T0	RGP60203.1, RGP65332.1, RGP74704.1	Fver_RBQ74797.1, Fver_RBQ76411.1, Fver_RBQ80803.1	Fusvirg12110.t1, Fusvirg13506.t1	MAC_03228n, MAC_04933n, MAC_05409n	MAJ_04738n, MAJ_07548n, MAJ_08550n	MAM_04595n, MAM_08085n	MAN_05284n, MAN_06013n	MBR_05350n, MBR_07929n	MGU_05410n, MGU_06651n, MGU_09275n	MRI_004161n, MRI_004571n, MRI_006635n	MAA_03219n, MAA_07942n, MAA_09855n	Triaru_rna2029, Triaru_rna3273, Triaru_rna5579	Trias1_151309, Trias1_33242	Tatro_267428, Tatro_83223	Trici_PTB62517.1, Trici_PTB66630.1	TrigamTGAM01_00805T0, TrigamTGAM01_03730T0, TrigamTGAM01_06882T0	Trigui_OPB41477, Trigui_OPB42868, Trigui_OPB47038	Triha_133063, Triha_498036, Triha_555274	Tripar1_rna5606, Tripar1_rna7017	Tvirens_205054, Tvirens_42027
OG0000500	FCul_PTD01270.1, FCul_PTD07364.1, FCul_PTD08996.1, FCul_PTD09300.1, FCul_PTD09535.1	FFUJ_02252m.01, FFUJ_04827m.01, FFUJ_08428m.01, FFUJ_10582m.01, FFUJ_14674m.01	FGSG_03611T0, FGSG_07620T0, FGSG_07780T0, FGSG_09677T0, FGSG_10774T0	Fman_CVK86410.1, Fman_CVK91401.1, Fman_CVK94821.1, Fman_CVK95336.1, Fman_CVK99838.1, Fman_CVL05788.1, Fman_CVL06222.1, Fman_CVL06719.1	Fox_PCD26531.1, Fox_PCD26796.1, Fox_PCD28685.1, Fox_PCD29599.1, Fox_PCD29600.1, Fox_PCD31082.1, Fox_PCD37201.1, Fox_PCD38636.1, Fox_PCD42184.1, Fox_PCD44071.1	FPRN_02564n, FPRN_03814n, FPRN_06448n, FPRN_10567n, FPRN_13483n	FPSE_04282T0, FPSE_05474T0, FPSE_07893T0, FPSE_08820T0, FPSE_08942T0	RGP67160.1, RGP69765.1, RGP72855.1, RGP73929.1	Fver_RBQ68476.1, Fver_RBQ70322.1, Fver_RBQ73985.1, Fver_RBQ78914.1, Fver_RBQ79550.1	Fusvirg10862.t1, Fusvirg3317.t1, Fusvirg3389.t1	MAC_07932n	MAJ_05630n	MAM_04402n	MAN_05212n	MBR_02081n	MGU_07337n		MAA_01243n	Triaru_rna1604	Trias1_151518	Tatro_203507	Trici_PTB69180.1	TrigamTGAM01_00060T0	Trigui_OPB36616	Triha_481276	Tripar1_rna2688	Tvirens_228284, Tvirens_37058
OG0000501	FCul_PTD04829.1, FCul_PTD08793.1, FCul_PTD11827.1	FFUJ_00716m.01, FFUJ_04615m.01, FFUJ_08205m.01, FFUJ_10232m.01, FFUJ_11574m.01	FGSG_00897T0, FGSG_05373T0, FGSG_10971T0	Fman_CVK84275.1, Fman_CVK93334.1, Fman_CVK94773.1, Fman_CVL04191.1, Fman_CVL05402.1	Fox_PCD23507.1, Fox_PCD26145.1, Fox_PCD31316.1, Fox_PCD36025.1, Fox_PCD42908.1, Fox_PCD43856.1, Fox_PCD45984.1	FPRN_01371n, FPRN_02779n, FPRN_10791n, FPRN_13121n, FPRN_14495n	FPSE_09284T0, FPSE_10980T0, FPSE_11679T0	RGP68451.1, RGP69475.1, RGP76108.1	Fver_RBQ66123.1, Fver_RBQ67622.1, Fver_RBQ69886.1, Fver_RBQ71190.1, Fver_RBQ73660.1	Fusvirg10799.t1, Fusvirg3144.t1, Fusvirg554.t1	MAC_01933n, MAC_07976n	MAJ_00461n, MAJ_06304n	MAM_04793n	MAN_04025n, MAN_09576n	MBR_02207n, MBR_03100n	MGU_04397n, MGU_04729n	MRI_008363n	MAA_01889n, MAA_04690n	Triaru_rna3972	Trias1_161212	Tatro_293429	Trici_PTB69081.1	TrigamTGAM01_04938T0	Trigui_OPB36509	Triha_82577	Tripar1_rna1918	Tvirens_86541
OG0000507	FCul_PTD03036.1	FFUJ_06699m.01, FFUJ_11915m.01	FGSG_10682T0, FGSG_14012T0	Fman_CVL03671.1, Fman_CVL07830.1	Fox_PCD23336.1, Fox_PCD29489.1, Fox_PCD32449.1	FPRN_09843n, FPRN_14840n	FPSE_05710T0	RGP75985.1	Fver_RBQ73426.1, Fver_RBQ80918.1		MAC_07577n	MAJ_08786n	MAM_03160n	MAN_02439n, MAN_03648n	MBR_01639n, MBR_08242n	MGU_02319n, MGU_02320n, MGU_03413n	MRI_002190n, MRI_008987n	MAA_03767n, MAA_05534n	Triaru_rna2934, Triaru_rna7139	Trias1_191352, Trias1_454421, Trias1_49498, Trias1_67425	Tatro_146878, Tatro_161139, Tatro_214230, Tatro_43063	Trici_PTB65016.1, Trici_PTB66627.1, Trici_PTB67757.1, Trici_PTB69322.1	TrigamTGAM01_01639T0, TrigamTGAM01_07209T0, TrigamTGAM01_09419T0	Trigui_OPB37565, Trigui_OPB40848, Trigui_OPB42685, Trigui_OPB43434	Triha_127900, Triha_15655, Triha_3216, Triha_495533	Tripar1_rna1545, Tripar1_rna6162, Tripar1_rna8479	Tvirens_112103, Tvirens_48997, Tvirens_71604, Tvirens_77255
OG0000581	FCul_PTD01306.1, FCul_PTD05444.1, FCul_PTD07531.1	FFUJ_03606m.01, FFUJ_03994m.01, FFUJ_09530m.01	FGSG_04087T0, FGSG_08281T0, FGSG_09192T0	Fman_CVK94148.1, Fman_CVL04617.1, Fman_CVL08406.1	Fox_PCD29282.1, Fox_PCD38526.1, Fox_PCD43252.1	FPRN_03383n, FPRN_05230n, FPRN_12736n	FPSE_00105T0, FPSE_03458T0, FPSE_09528T0	RGP59814.1, RGP61444.1, RGP76469.1	Fver_RBQ72784.1, Fver_RBQ79096.1	Fusvirg8648.t1, Fusvirg9233.t1	MAC_08523n, MAC_09080n, MAC_09451n	MAJ_04964n, MAJ_05139n, MAJ_08112n	MAM_05394n, MAM_05463n	MAN_00915n, MAN_01865n, MAN_05805n	MBR_04074n, MBR_05555n, MBR_06519n	MGU_03114n, MGU_06578n	MRI_002967n, MRI_009012n	MAA_00632n, MAA_03154n, MAA_09332n		Trias1_196782, Trias1_455795, Trias1_59759	Tatro_157314, Tatro_289470, Tatro_54847	Trici_PTB64063.1, Trici_PTB70074.1	TrigamTGAM01_00646T0	Trigui_OPB42788	Triha_132890, Triha_504805, Triha_98148	Tripar1_rna4170	Tvirens_40886, Tvirens_43553, Tvirens_59038
OG0000583	FCul_PTD05368.1, FCul_PTD08294.1	FFUJ_10077m.01, FFUJ_11042m.01	FGSG_03186T0, FGSG_04607T0, FGSG_09101T0	Fman_CVK96001.1, Fman_CVK98088.1	Fox_PCD25995.1, Fox_PCD26109.1, Fox_PCD27002.1, Fox_PCD28578.1, Fox_PCD28741.1, Fox_PCD37026.1, Fox_PCD46613.1	FPRN_12192n, FPRN_13949n	FPSE_05992T0, FPSE_06771T0, FPSE_10826T0	RGP58140.1, RGP64307.1, RGP67630.1	Fver_RBQ64600.1, Fver_RBQ71350.1	Fusvirg7673.t1	MAC_06605n	MAJ_02843n, MAJ_10376n, MAJ_10393n, MAJ_10894n		MAN_00100n, MAN_06205n	MBR_08647n, MBR_09030n	MGU_08020n, MGU_09601n	MRI_005572n	MAA_06706n, MAA_08979n	Triaru_rna1014	Trias1_194342	Tatro_191720, Tatro_48566, Tatro_81762	Trici_PTB68548.1	TrigamTGAM01_01992T0, TrigamTGAM01_02673T0	Trigui_OPB43972	Triha_115436	Tripar1_rna1514	Tvirens_85432
OG0000585	FCul_PTD09332.1, FCul_PTD11110.1	FFUJ_07862m.01, FFUJ_10483m.01, FFUJ_10967m.01, FFUJ_10998m.01	FGSG_02547T0, FGSG_07726T0, FGSG_08004T0	Fman_CVK95171.1, Fman_CVK95927.1, Fman_CVK95957.1, Fman_CVL01865.1, Fman_CVL02480.1	Fox_PCD26427.1, Fox_PCD26428.1, Fox_PCD26950.1, Fox_PCD26969.1, Fox_PCD35768.1, Fox_PCD41215.1, Fox_PCD44580.1	FPRN_00004n, FPRN_08179n, FPRN_13386n, FPRN_13875n, FPRN_13903n, FPRN_15031n	FPSE_08667T0, FPSE_10542T0	RGP63053.1, RGP68738.1	Fver_RBQ64592.1, Fver_RBQ79287.1, Fver_RBQ79850.1	Fusvirg13220.t1, Fusvirg13227.t1, Fusvirg6441.t1	MAC_00330n, MAC_06596n, MAC_06709n	MAJ_05152n, MAJ_09702n, MAJ_09937n, MAJ_11046n	MAM_05015n, MAM_06628n	MAN_00085n, MAN_00818n, MAN_01198n	MBR_00630n, MBR_08629n	MGU_00912n, MGU_05650n, MGU_07937n	MRI_008872n	MAA_02888n, MAA_06255n, MAA_08989n	Triaru_rna2853, Triaru_rna3338, Triaru_rna8604	Trias1_447257, Trias1_62611, Trias1_72558	Tatro_163275, Tatro_211641, Tatro_212797, Tatro_217566	Trici_PTB63002.1, Trici_PTB63280.1	TrigamTGAM01_00425T0, TrigamTGAM01_00975T0, TrigamTGAM01_02519T0, TrigamTGAM01_09985T0	Trigui_OPB44769, Trigui_OPB46280, Trigui_OPB46695, Trigui_OPB46696	Triha_118342, Triha_19442, Triha_86546, Triha_89273	Tripar1_rna1444, Tripar1_rna5342	Tvirens_172710, Tvirens_37955, Tvirens_66564, Tvirens_66565, Tvirens_89541
OG0000605	FCul_PTD07467.1, FCul_PTD08916.1	FFUJ_00310m.01, FFUJ_00314m.01, FFUJ_06509m.01, FFUJ_08303m.01	FGSG_00212T0, FGSG_10895T0, FGSG_11558T0, FGSG_12244T0	Fman_CVK84837.1, Fman_CVK84841.1, Fman_CVK91386.1, Fman_CVL02503.1, Fman_CVL05569.1, Fman_CVL08707.1	Fox_PCD26757.1, Fox_PCD26760.1, Fox_PCD31220.1, Fox_PCD34693.1, Fox_PCD37140.1, Fox_PCD38712.1, Fox_PCD44592.1, Fox_PCD46358.1	FPRN_00015n, FPRN_01764n, FPRN_01768n, FPRN_09647n, FPRN_10697n	FPSE_03717T0, FPSE_06958T0, FPSE_08172T0, FPSE_09808T0	RGP62786.1, RGP63807.1	Fver_RBQ70773.1	Fusvirg13109.t1, Fusvirg13760.t1, Fusvirg3242.t1	MAC_03611n	MAJ_01661n	MAM_00834n	MAN_01483n	MBR_04656n	MGU_04226n	MRI_007664n	MAA_02576n	Triaru_rna3370	Trias1_22370, Trias1_56697	Tatro_286852, Tatro_297937, Tatro_297939	Trici_PTB66409.1, Trici_PTB67776.1	TrigamTGAM01_06641T0	Trigui_OPB43135, Trigui_OPB46307	Triha_478050, Triha_506913, Triha_556328	Tripar1_rna3227	Tvirens_152163, Tvirens_213704, Tvirens_232639
OG0000617	FCul_PTD02640.1, FCul_PTD03235.1, FCul_PTD07220.1, FCul_PTD10219.1, FCul_PTD11444.1, FCul_PTD11445.1, FCul_PTD11450.1, FCul_PTD12570.1	FFUJ_10498m.01, FFUJ_10499m.01, FFUJ_12718m.01, FFUJ_14150m.01, FFUJ_14624m.01	FGSG_01799T0, FGSG_07719T0, FGSG_10541T0, FGSG_11207T0, FGSG_12217T0, FGSG_12218T0	Fman_CVK95197.1	Fox_PCD26446.1, Fox_PCD42907.1	FPRN_06398n, FPRN_11824n, FPRN_13401n	FPSE_00694T0, FPSE_03430T0, FPSE_10546T0, FPSE_10831T0, FPSE_11252T0, FPSE_11354T0	RGP64312.1, RGP72455.1	Fver_RBQ71846.1, Fver_RBQ81174.1	Fusvirg10386.t1, Fusvirg11243.t1, Fusvirg11563.t1, Fusvirg12146.t1, Fusvirg12617.t1, Fusvirg12797.t1, Fusvirg14165.t1, Fusvirg206.t1, Fusvirg207.t1, Fusvirg9832.t1	MAC_06894n, MAC_07504n, MAC_09776n	MAJ_08646n, MAJ_10642n	MAM_00298n, MAM_06958n	MAN_05488n, MAN_08151n	MBR_06095n, MBR_06878n	MGU_05291n, MGU_10292n, MGU_10293n		MAA_08398n, MAA_11655n	Triaru_rna1426, Triaru_rna4495, Triaru_rna7874	Trias1_111143, Trias1_113246, Trias1_67749	Tatro_134170, Tatro_228873, Tatro_242124, Tatro_274363, Tatro_79017	Trici_PTB63396.1, Trici_PTB64916.1, Trici_PTB65592.1, Trici_PTB65593.1	TrigamTGAM01_01153T0, TrigamTGAM01_01831T0, TrigamTGAM01_01832T0, TrigamTGAM01_03974T0	Trigui_OPB40459, Trigui_OPB44958, Trigui_OPB44973, Trigui_OPB45571	Triha_19612, Triha_4478, Triha_498437, Triha_56708, Triha_93506	Tripar1_rna1390, Tripar1_rna3375, Tripar1_rna795	Tvirens_122009, Tvirens_140489, Tvirens_153975, Tvirens_202345, Tvirens_261
OG0000649	FCul_PTD06839.1, FCul_PTD06987.1	FFUJ_05373m.01, FFUJ_06589m.01, FFUJ_11524m.01, FFUJ_11557m.01	FGSG_03367T0, FGSG_03398T0	Fman_CVK91513.1, Fman_CVK98906.1, Fman_CVL04208.1, Fman_CVL04249.1	Fox_PCD23694.1, Fox_PCD23727.1, Fox_PCD24511.1, Fox_PCD32564.1, Fox_PCD32624.1	FPRN_04036n, FPRN_09723n, FPRN_14444n, FPRN_14478n	FPSE_04698T0, FPSE_10622T0	RGP70975.1, RGP71005.1	Fver_RBQ72001.1, Fver_RBQ73669.1, Fver_RBQ73697.1, Fver_RBQ80364.1	Fusvirg10317.t1, Fusvirg8945.t1	MAC_00413n, MAC_02482n	MAJ_01077n, MAJ_07094n, MAJ_11327n	MAM_02498n	MAN_03106n, MAN_07914n, MAN_09691n	MBR_01093n, MBR_05865n, MBR_06228n	MGU_06797n, MGU_06867n, MGU_07465n	MRI_005311n	MAA_00924n, MAA_06063n, MAA_10459n	Triaru_rna2448, Triaru_rna7970	Trias1_448587, Trias1_60818	Tatro_15133, Tatro_184577, Tatro_296153	Trici_PTB62214.1, Trici_PTB65869.1	TrigamTGAM01_03083T0, TrigamTGAM01_07874T0	Trigui_OPB39967, Trigui_OPB44611, Trigui_OPB46111	Triha_487357, Triha_487723, Triha_496863	Tripar1_rna2930, Tripar1_rna4592	Tvirens_118255, Tvirens_192427, Tvirens_52173
OG0000658	FCul_PTD03695.1, FCul_PTD10893.1	FFUJ_05673m.01, FFUJ_07735m.01	FGSG_02681T0, FGSG_08902T0	Fman_CVK90218.1, Fman_CVL01668.1	Fox_PCD33444.1, Fox_PCD35643.1	FPRN_08052n, FPRN_08833n	FPSE_00388T0, FPSE_08210T0	RGP62358.1, RGP65476.1	Fver_RBQ65631.1	Fusvirg6691.t1	MAC_06276n, MAC_06842n	MAJ_08684n	MAM_02688n, MAM_08203n, MAM_08249n	MAN_04549n, MAN_10811n	MBR_08516n	MGU_08916n, MGU_10752n	MRI_000346n	MAA_09555n	Triaru_rna10166, Triaru_rna5821	Trias1_27086, Trias1_62722	Tatro_132346, Tatro_133591, Tatro_297528	Trici_PTB63451.1, Trici_PTB68233.1	TrigamTGAM01_02390T0, TrigamTGAM01_04471T0	Trigui_OPB44399, Trigui_OPB44908	Triha_238777, Triha_438379	Tripar1_rna2081	Tvirens_32495, Tvirens_89619
OG0000659	FCul_PTD04865.1, FCul_PTD05942.1, FCul_PTD09400.1	FFUJ_02989m.01, FFUJ_03754m.01, FFUJ_06263m.01, FFUJ_08882m.01	FGSG_04974T0, FGSG_08791T0, FGSG_13008T0	Fman_CVK87881.1, Fman_CVK89063.1, Fman_CVK91122.1, Fman_CVK94542.1, Fman_CVL00765.1	Fox_PCD30618.1, Fox_PCD32857.1, Fox_PCD32858.1, Fox_PCD37904.1, Fox_PCD41154.1, Fox_PCD43058.1	FPRN_03613n, FPRN_04610n, FPRN_05411n, FPRN_09411n, FPRN_10115n	FPSE_04862T0, FPSE_11781T0, FPSE_11956T0	RGP60606.1, RGP63412.1, RGP63591.1	Fver_RBQ69408.1, Fver_RBQ72606.1, Fver_RBQ72708.1, Fver_RBQ78090.1, Fver_RBQ81103.1	Fusvirg11256.t1, Fusvirg2480.t1, Fusvirg5097.t1	MAC_09257n	MAJ_04096n	MAM_05834n	MAN_03427n	MBR_01417n	MGU_02092n	MRI_005703n	MAA_05746n	Triaru_rna754	Trias1_127187	Tatro_31689	Trici_PTB65291.1	TrigamTGAM01_00171T0, TrigamTGAM01_05707T0	Trigui_OPB38973, Trigui_OPB40713	Triha_106723, Triha_263352, Triha_513732	Tripar1_rna865	Tvirens_122444
OG0000674	FCul_PTD04650.1	FFUJ_06480m.01, FFUJ_08528m.01, FFUJ_09181m.01, FFUJ_11638m.01	FGSG_04502T0, FGSG_05402T0	Fman_CVK91340.1, Fman_CVL01261.1, Fman_CVL04122.1, Fman_CVL05118.1	Fox_PCD23648.1, Fox_PCD29610.1, Fox_PCD30981.1, Fox_PCD32653.1	FPRN_10468n, FPRN_13084n, FPRN_14555n, FPRN_15234n	FPSE_03715T0, FPSE_09317T0	RGP58735.1, RGP63397.1	Fver_RBQ68956.1, Fver_RBQ70364.1, Fver_RBQ73340.1	Fusvirg9384.t1	MAC_04688n, MAC_06493n	MAJ_03619n, MAJ_07402n	MAM_00054n, MAM_01636n	MAN_02280n, MAN_08427n	MBR_02940n, MBR_07536n	MGU_00070n, MGU_03827n	MRI_006024n	MAA_03611n, MAA_04539n	Triaru_rna1505, Triaru_rna9103	Trias1_153643	Tatro_279683	Trici_PTB61847.1	TrigamTGAM01_08283T0	Trigui_OPB45962	Triha_101216, Triha_157403, Triha_57157		Tvirens_153443, Tvirens_219321
OG0000675	FCul_PTD07553.1, FCul_PTD10326.1	FFUJ_03448m.01, FFUJ_03694m.01, FFUJ_11106m.01	FGSG_03136T0, FGSG_06557T0	Fman_CVK88275.1, Fman_CVK94627.1, Fman_CVK96089.1	Fox_PCD27072.1, Fox_PCD38377.1, Fox_PCD38623.1	FPRN_05075n, FPRN_05324n, FPRN_14015n	FPSE_01699T0, FPSE_02088T0	RGP67581.1, RGP71530.1	Fver_RBQ74182.1, Fver_RBQ75114.1, Fver_RBQ77783.1	Fusvirg13826.t1, Fusvirg2984.t1, Fusvirg8765.t1	MAC_06362n, MAC_06569n, MAC_08695n	MAJ_07500n, MAJ_08166n, MAJ_09474n	MAM_02609n, MAM_06629n, MAM_08222n	MAN_00052n, MAN_06147n, MAN_10486n	MBR_08601n, MBR_08972n, MBR_10239n	MGU_07969n, MGU_09037n, MGU_09373n	MRI_000926n, MRI_004367n	MAA_06757n, MAA_07757n, MAA_09012n	Triaru_rna5563, Triaru_rna7166	Trias1_128749, Trias1_453033, Trias1_62615	Tatro_297460, Tatro_77838	Trici_PTB63605.1, Trici_PTB66166.1	TrigamTGAM01_02526T0, TrigamTGAM01_04571T0	Trigui_OPB39158, Trigui_OPB45867	Triha_76142, Triha_98620	Tripar1_rna1626, Tripar1_rna5665, Tripar1_rna5666	Tvirens_39849, Tvirens_87416
OG0000692	FCul_PTD04006.1	FFUJ_06368m.01	FGSG_08289T0	Fman_CVK91225.1, Fman_CVL08741.1	Fox_PCD24567.1, Fox_PCD32754.1	FPRN_07002n, FPRN_09516n	FPSE_09518T0	RGP59806.1	Fver_RBQ72523.1	Fusvirg12077.t1, Fusvirg12667.t1, Fusvirg13701.t1, Fusvirg5464.t1	MAC_02955n, MAC_04020n, MAC_08853n	MAJ_10050n, MAJ_10687n		MAN_02720n, MAN_02735n	MBR_08132n, MBR_08147n	MGU_08791n, MGU_08810n	MRI_007439n	MAA_00445n, MAA_00460n, MAA_03242n	Triaru_rna3656	Trias1_132816	Tatro_36337	Trici_PTB69175.1	TrigamTGAM01_10220T0	Trigui_OPB36603	Triha_507454	Tripar1_rna252	Tvirens_63956
OG0000799	FCul_PTD07020.1, FCul_PTD08563.1	FFUJ_02864m.01, FFUJ_09498m.01, FFUJ_12547m.01	FGSG_12319T0	Fman_CVK89256.1, Fman_CVK89260.1, Fman_CVK97715.1, Fman_CVL04649.1, Fman_CVL07943.1	Fox_PCD25067.1, Fox_PCD29314.1, Fox_PCD37780.1, Fox_PCD37782.1	FPRN_04489n, FPRN_04491n, FPRN_09784n, FPRN_11656n, FPRN_12766n	FPSE_05211T0, FPSE_06380T0	RGP61470.1, RGP62554.1	Fver_RBQ68101.1, Fver_RBQ68103.1, Fver_RBQ75443.1, Fver_RBQ77133.1	Fusvirg2254.t1, Fusvirg2255.t1, Fusvirg9272.t1	MAC_02441n, MAC_06729n	MAJ_02841n, MAJ_10813n	MAM_04341n	MAN_07955n, MAN_08516n	MBR_02008n, MBR_05903n	MGU_02688n, MGU_06573n, MGU_06574n	MRI_000193n, MRI_002435n	MAA_00319n, MAA_01174n	Triaru_rna252, Triaru_rna3343	Trias1_239196, Trias1_56788	Tatro_211136, Tatro_79965	Trici_PTB62900.1, Trici_PTB68124.1	TrigamTGAM01_04992T0, TrigamTGAM01_08069T0	Trigui_OPB40075, Trigui_OPB40295, Trigui_OPB47007	Triha_531573, Triha_89915, Triha_90143	Tripar1_rna6069, Tripar1_rna6175	Tvirens_188205, Tvirens_217692, Tvirens_33500
OG0000812	FCul_PTD10060.1, FCul_PTD11613.1	FFUJ_00945m.01, FFUJ_03003m.01	FGSG_00427T0, FGSG_06869T0	Fman_CVK83884.1, Fman_CVK89032.1	Fox_PCD37921.1, Fox_PCD45738.1	FPRN_01145n, FPRN_04627n	FPSE_00090T0, FPSE_11796T0	RGP61219.1, RGP63605.1	Fver_RBQ76889.1, Fver_RBQ81999.1	Fusvirg11044.t1, Fusvirg2464.t1, Fusvirg928.t1	MAC_03178n, MAC_03808n	MAJ_00837n, MAJ_10469n	MAM_02029n, MAM_05611n	MAN_01078n, MAN_04850n	MBR_03269n, MBR_04237n	MGU_02927n, MGU_05025n	MRI_PLR1n	MAA_03006n, MAA_04273n	Triaru_rna1290, Triaru_rna3743, Triaru_rna709, Triaru_rna9561	Trias1_204448, Trias1_42386	Tatro_249429, Tatro_297479, Tatro_45577	Trici_PTB63312.1, Trici_PTB64447.1	TrigamTGAM01_02487T0, TrigamTGAM01_03793T0, TrigamTGAM01_10398T0	Trigui_OPB39239, Trigui_OPB44807	Triha_498643, Triha_75575	Tripar1_rna1475, Tripar1_rna158	Tvirens_171840, Tvirens_40784
OG0000825	FCul_PTD03186.1, FCul_PTD07079.1	FFUJ_02076m.01, FFUJ_05519m.01, FFUJ_07549m.01	FGSG_02824T0, FGSG_09913T0	Fman_CVK92943.1, Fman_CVK98626.1	Fox_PCD31417.1, Fox_PCD33612.1, Fox_PCD35461.1, Fox_PCD36098.1	FPRN_07870n, FPRN_08686n	FPSE_03091T0, FPSE_05567T0	RGP65394.1, RGP74436.1	Fver_RBQ66037.1, Fver_RBQ78631.1, Fver_RBQ78707.1	Fusvirg12073.t1, Fusvirg3721.t1	MAC_07745n	MAJ_10169n	MAM_05667n	MAN_04660n	MBR_08406n	MGU_06974n	MRI_001908n	MAA_00016n	Triaru_rna3048	Trias1_126213	Tatro_30874	Trici_PTB64251.1	TrigamTGAM01_06597T0	Trigui_OPB39531	Triha_312954, Triha_504683	Tripar1_rna2726	Tvirens_40928
OG0000828	FCul_PTD08233.1	FFUJ_06401m.01, FFUJ_09683m.01	FGSG_04230T0	Fman_CVK91255.1, Fman_CVK93018.1	Fox_PCD29125.1, Fox_PCD32722.1	FPRN_09546n, FPRN_12580n	FPSE_08758T0	RGP58888.1, RGP67452.1, RGP68696.1	Fver_RBQ72499.1, Fver_RBQ76566.1	Fusvirg11424.t1, Fusvirg9098.t1	MAC_04294n, MAC_08097n	MAJ_01422n, MAJ_03145n, MAJ_07489n	MAM_01371n, MAM_03072n, MAM_06638n	MAN_00041n, MAN_01279n, MAN_01994n	MBR_04419n, MBR_08590n, MBR_08809n	MGU_05734n, MGU_07221n, MGU_07981n		MAA_02810n, MAA_03337n, MAA_09022n	Triaru_rna1999, Triaru_rna2096, Triaru_rna3849, Triaru_rna6660, Triaru_rna7906	Trias1_170486, Trias1_26995, Trias1_31629, Trias1_52759, Trias1_71055	Tatro_145108, Tatro_16857, Tatro_197013, Tatro_216890, Tatro_54365, Tatro_80199	Trici_PTB62664.1, Trici_PTB63616.1, Trici_PTB66097.1	TrigamTGAM01_01180T0, TrigamTGAM01_04640T0, TrigamTGAM01_05137T0, TrigamTGAM01_06733T0, TrigamTGAM01_09356T0	Trigui_OPB40420, Trigui_OPB41309, Trigui_OPB42786, Trigui_OPB45592, Trigui_OPB45882	Triha_45882, Triha_515691, Triha_538638, Triha_540691, Triha_98691	Tripar1_rna1250, Tripar1_rna1665, Tripar1_rna5682	Tvirens_111479, Tvirens_59043, Tvirens_70659, Tvirens_72986, Tvirens_87418
OG0000839	FCul_PTD01360.1, FCul_PTD12407.1	FFUJ_01839m.01, FFUJ_03917m.01	FGSG_01615T0, FGSG_13524T0	Fman_CVK94268.1, Fman_CVL02816.1	Fox_PCD43192.1, Fox_PCD44849.1	FPRN_00264n, FPRN_03458n	FPSE_06835T0, FPSE_07012T0	RGP75406.1, RGP76493.1	Fver_RBQ74828.1, Fver_RBQ79043.1	Fusvirg6065.t1, Fusvirg8374.t1	MAC_01408n, MAC_04015n	MAJ_05421n, MAJ_08387n	MAM_02180n	MAN_00250n, MAN_06391n	MBR_00075n, MBR_07385n	MGU_05922n, MGU_10397n	MRI_000533n	MAA_10566n, MAA_11326n	Triaru_rna5107, Triaru_rna8583	Trias1_426032, Trias1_47327	Tatro_291665, Tatro_91655	Trici_PTB63785.1, Trici_PTB68712.1	TrigamTGAM01_02146T0, TrigamTGAM01_03802T0	Trigui_OPB39689, Trigui_OPB44147	Triha_430787, Triha_95139	Tripar1_rna6711, Tripar1_rna9018	Tvirens_119290, Tvirens_72564
OG0000876		FFUJ_01724m.01, FFUJ_13149m.01	FGSG_01513T0, FGSG_05959T0	Fman_CVK87395.1, Fman_CVL03037.1	Fox_PCD41420.1, Fox_PCD44955.1	FPRN_00380n, FPRN_05689n	FPSE_03020T0, FPSE_05016T0	RGP62802.1, RGP72084.1	Fver_RBQ68499.1, Fver_RBQ71829.1	Fusvirg6688.t1, Fusvirg8254.t1	MAC_07638n	MAJ_04882n, MAJ_08420n	MAM_05449n	MAN_05884n, MAN_07730n	MBR_05477n, MBR_10440n	MGU_01325n, MGU_05538n	MRI_005393n	MAA_00548n, MAA_01654n, MAA_11604n	Triaru_rna8038	Trias1_129563, Trias1_180160	Tatro_300864	Trici_PTB70390.1	TrigamTGAM01_07905T0	Trigui_OPB38656	Triha_498	Tripar1_rna2705	Tvirens_216078
OG0000897	FCul_PTD08735.1, FCul_PTD08760.1	FFUJ_02521m.01, FFUJ_08234m.01, FFUJ_08252m.01	FGSG_10936T0, FGSG_10956T0	Fman_CVK89767.1, Fman_CVL05454.1, Fman_CVL05480.1	Fox_PCD21889.1, Fox_PCD22278.1, Fox_PCD23975.1, Fox_PCD31274.1, Fox_PCD31292.1, Fox_PCD37454.1	FPRN_04156n, FPRN_10748n, FPRN_10764n	FPSE_06049T0, FPSE_10965T0	RGP69440.1, RGP69459.1	Fver_RBQ66584.1, Fver_RBQ66603.1, Fver_RBQ67647.1	Fusvirg10157.t1, Fusvirg3161.t1, Fusvirg3186.t1, Fusvirg3187.t1, Fusvirg7931.t1	MAC_02028n	MAJ_07778n, MAJ_09275n	MAM_07746n	MAN_10373n	MBR_04787n	MGU_04659n, MGU_11509n	MRI_GNT1_1n, MRI_GNT1_2n	MAA_04786n, MAA_10052n	Triaru_rna2392, Triaru_rna2495	Trias1_26827	Tatro_161219, Tatro_39934	Trici_PTB64708.1	TrigamTGAM01_06830T0, TrigamTGAM01_07481T0	Trigui_OPB40759, Trigui_OPB45314	Triha_101972, Triha_497709	Tripar1_rna44	Tvirens_43511, Tvirens_53185
OG0000932	FCul_PTD11375.1	FFUJ_12343m.01	FGSG_02203T0	Fman_CVK97437.1	Fox_PCD29491.1, Fox_PCD42380.1	FPRN_11462n	FPSE_00215T0	RGP71303.1	Fver_RBQ75685.1	Fusvirg10920.t1, Fusvirg4930.t1, Fusvirg5964.t1, Fusvirg6640.t1	MAC_08544n	MAJ_00417n		MAN_04067n, MAN_06378n	MBR_02250n, MBR_09449n	MGU_04352n	MRI_001307n	MAA_01931n, MAA_06546n	Triaru_rna1939, Triaru_rna6816, Triaru_rna7414	Trias1_277417, Trias1_64431, Trias1_75521	Tatro_157558, Tatro_267421, Tatro_85565	Trici_PTB61598.1, Trici_PTB67181.1	TrigamTGAM01_03716T0, TrigamTGAM01_07161T0, TrigamTGAM01_09735T0	Trigui_OPB35993, Trigui_OPB41164, Trigui_OPB41609	Triha_100765, Triha_127819, Triha_92889	Tripar1_rna8204	Tvirens_192117, Tvirens_40370, Tvirens_57040
OG0001019	FCul_PTD03774.1, FCul_PTD07078.1	FFUJ_03866m.01, FFUJ_05520m.01	FGSG_02825T0, FGSG_04901T0	Fman_CVK94365.1, Fman_CVK96600.1, Fman_CVK98625.1	Fox_PCD33613.1, Fox_PCD42909.1, Fox_PCD43144.1, Fox_PCD43145.1	FPRN_03510n, FPRN_08687n, FPRN_10967n	FPSE_03983T0, FPSE_05566T0, FPSE_07807T0	RGP65395.1, RGP67944.1, RGP75729.1	Fver_RBQ65666.1, Fver_RBQ78630.1	Fusvirg12074.t1, Fusvirg13805.t1, Fusvirg14860.t1, Fusvirg6099.t1	MAC_08102n	MAJ_05859n		MAN_09488n	MBR_03012n	MGU_00002n	MRI_PUT3n	MAA_04605n	Triaru_rna2089, Triaru_rna9289	Trias1_166874, Trias1_62156	Tatro_132064	Trici_PTB64769.1	TrigamTGAM01_01266T0, TrigamTGAM01_07280T0	Trigui_OPB43524, Trigui_OPB45256	Triha_512487	Tripar1_rna4427	Tvirens_2224, Tvirens_43601
OG0001022	FCul_PTD07650.1	FFUJ_09954m.01	FGSG_07721T0, FGSG_12251T0, FGSG_13213T0	Fman_CVK98281.1	Fox_PCD25422.1, Fox_PCD28853.1	FPRN_12308n	FPSE_08295T0	RGP60446.1, RGP64273.1, RGP74027.1	Fver_RBQ67913.1, Fver_RBQ70217.1	Fusvirg12584.t1, Fusvirg13319.t1, Fusvirg7761.t1	MAC_08687n	MAJ_08109n	MAM_01195n, MAM_06658n	MAN_01863n	MBR_06517n	MGU_09858n	MRI_001235n, MRI_004433n	MAA_09333n	Triaru_rna1598	Trias1_133574	Tatro_37606	Trici_PTB69211.1	TrigamTGAM01_10376T0	Trigui_OPB36642	Triha_113998	Tripar1_rna2880	Tvirens_190530
OG0001071	FCul_PTD05855.1	FFUJ_06191m.01	FGSG_08679T0	Fman_CVK91051.1	Fox_PCD32928.1	FPRN_09342n	FPSE_11703T0	RGP68078.1	Fver_RBQ65928.1	Fusvirg4997.t1	MAC_00892n, MAC_05181n	MAJ_03852n, MAJ_10550n, MAJ_10551n	MAM_03252n	MAN_02541n, MAN_09797n	MBR_08347n, MBR_10340n	MGU_03519n, MGU_09919n	MRI_005642n	MAA_03866n, MAA_07516n	Triaru_rna9773	Trias1_130826	Tatro_136977	Trici_PTB70531.1	TrigamTGAM01_08179T0	Trigui_OPB38506	Triha_502767	Tripar1_rna5864	Tvirens_54126
OG0001072	FCul_PTD11874.1	FFUJ_06576m.01, FFUJ_06819m.01, FFUJ_10985m.01, FFUJ_11595m.01	FGSG_00161T0	Fman_CVK91491.1, Fman_CVK91906.1, Fman_CVK95937.1, Fman_CVL04165.1	Fox_PCD26942.1, Fox_PCD32573.1	FPRN_07125n, FPRN_09712n, FPRN_13883n, FPRN_14515n	FPSE_06901T0	RGP66273.1	Fver_RBQ67472.1, Fver_RBQ67514.1, Fver_RBQ71992.1, Fver_RBQ79842.1	Fusvirg11602.t1, Fusvirg11782.t1, Fusvirg3074.t1, Fusvirg3075.t1, Fusvirg9788.t1	MAC_05090n	MAJ_03370n	MAM_00431n	MAN_05479n	MBR_07736n	MGU_05282n		MAA_08390n	Triaru_rna1847	Trias1_137689	Tatro_31104	Trici_PTB61729.1	TrigamTGAM01_01499T0	Trigui_OPB37676	Triha_110746	Tripar1_rna0	Tvirens_47944
OG0001164	FCul_PTD02442.1, FCul_PTD08830.1	FFUJ_03599m.01, FFUJ_09012m.01	FGSG_13483T0	Fman_CVL00545.1, Fman_CVL08395.1	Fox_PCD30493.1, Fox_PCD38516.1	FPRN_05221n, FPRN_09983n	FPSE_07140T0, FPSE_07459T0	RGP69010.1, RGP69556.1	Fver_RBQ77720.1, Fver_RBQ80160.1	Fusvirg11091.t1	MAC_09225n	MAJ_06549n	MAM_07760n	MAN_01661n	MBR_06314n	MGU_06117n	MRI_002304n	MAA_08510n	Triaru_rna1060, Triaru_rna2454	Trias1_131499	Tatro_300757, Tatro_43524	Trici_PTB70196.1	TrigamTGAM01_00233T0	Trigui_OPB38873	Triha_103406	Tripar1_rna1713	Tvirens_28715
OG0001165	FCul_PTD05377.1, FCul_PTD06521.1	FFUJ_11580m.01, FFUJ_13619m.01	FGSG_02943T0, FGSG_06381T0	Fman_CVK86677.1, Fman_CVL04185.1	Fox_PCD23513.1, Fox_PCD41898.1	FPRN_06166n, FPRN_14501n	FPSE_05826T0, FPSE_06734T0	RGP66541.1, RGP71982.1	Fver_RBQ73656.1, Fver_RBQ74883.1	Fusvirg1915.t1	MAC_06821n	MAJ_09403n	MAM_03502n	MAN_06779n	MBR_09739n	MGU_08262n	MRI_001238n	MAA_01297n, MAA_11517n	Triaru_rna6023, Triaru_rna943	Trias1_205413, Trias1_83890	Tatro_296832, Tatro_298667	Trici_PTB62564.1, Trici_PTB65496.1	TrigamTGAM01_08350T0, TrigamTGAM01_08713T0	Trigui_OPB40659, Trigui_OPB41433, Trigui_OPB43442	Triha_510959, Triha_511859, Triha_86467	Tripar1_rna3894, Tripar1_rna7685	Tvirens_214992, Tvirens_47753, Tvirens_66123
OG0001188	FCul_PTD01561.1	FFUJ_04007m.01, FFUJ_12686m.01	FGSG_09364T0	Fman_CVK94125.1, Fman_CVL06744.1	Fox_PCD25218.1, Fox_PCD25219.1, Fox_PCD43266.1	FPRN_03370n, FPRN_11792n	FPSE_05074T0	RGP66906.1, RGP70119.1	Fver_RBQ66661.1, Fver_RBQ70598.1	Fusvirg6169.t1	MAC_06620n	MAJ_07474n	MAM_08455n	MAN_00026n, MAN_09481n	MBR_08575n, MBR_10196n	MGU_07996n	MRI_000977n	MAA_09037n, MAA_10449n	Triaru_rna3036, Triaru_rna3685, Triaru_rna44	Trias1_53139, Trias1_59310	Tatro_293830, Tatro_297166, Tatro_32632	Trici_PTB64263.1, Trici_PTB66766.1	TrigamTGAM01_00144T0, TrigamTGAM01_00458T0, TrigamTGAM01_06584T0	Trigui_OPB36186, Trigui_OPB38915, Trigui_OPB39430, Trigui_OPB47168	Triha_308422, Triha_6065, Triha_72802, Triha_73181	Tripar1_rna4799, Tripar1_rna7792	Tvirens_217031, Tvirens_29700, Tvirens_36028, Tvirens_57864
OG0001189	FCul_PTD02753.1, FCul_PTD06366.1, FCul_PTD12955.1	FFUJ_00263m.01, FFUJ_07518m.01, FFUJ_12667m.01	FGSG_00117T0, FGSG_09944T0, FGSG_11501T0	Fman_CVK84884.1, Fman_CVK92888.1, Fman_CVL06705.1	Fox_PCD25199.1, Fox_PCD25478.1, Fox_PCD35430.1, Fox_PCD46404.1	FPRN_01806n, FPRN_07840n, FPRN_11773n	FPSE_01642T0, FPSE_03122T0, FPSE_10064T0	RGP62948.1, RGP74408.1	Fver_RBQ65599.1, Fver_RBQ67867.1, Fver_RBQ81883.1	Fusvirg12824.t1, Fusvirg3684.t1	MAC_06997n	MAJ_05232n, MAJ_08189n	MAM_04499n	MAN_01120n, MAN_06179n	MBR_04282n, MBR_09003n	MGU_05568n, MGU_09627n		MAA_02966n, MAA_06729n	Triaru_rna6513, Triaru_rna7794	Trias1_151844, Trias1_71219	Tatro_131179, Tatro_299764	Trici_PTB63247.1, Trici_PTB68074.1	TrigamTGAM01_00077T0, TrigamTGAM01_01234T0	Trigui_OPB40247, Trigui_OPB46500	Triha_6976, Triha_7382	Tripar1_rna3483	Tvirens_231701, Tvirens_34075
OG0001270	FCul_PTD02231.1	FFUJ_06515m.01, FFUJ_11503m.01	FGSG_08116T0	Fman_CVK91393.1, Fman_CVL00357.1, Fman_CVL08781.1, Fman_CVL09147.1, Fman_CVL09338.1	Fox_PCD23749.1, Fox_PCD30374.1, Fox_PCD32622.1	FPRN_02154n, FPRN_08653n, FPRN_09653n, FPRN_14423n	FPSE_05433T0	RGP70233.1	Fver_RBQ64921.1, Fver_RBQ73382.1, Fver_RBQ78400.1	Fusvirg10401.t1, Fusvirg11827.t1		MAJ_05667n	MAM_04368n, MAM_04369n	MAN_05174n	MBR_02043n	MGU_07374n	MRI_003205n	MAA_01206n	Triaru_rna1266, Triaru_rna8155	Trias1_30556	Tatro_217812, Tatro_83789	Trici_PTB62224.1	TrigamTGAM01_00868T0, TrigamTGAM01_09310T0	Trigui_OPB36112, Trigui_OPB46098	Triha_476453, Triha_513428	Tripar1_rna4604	Tvirens_52163, Tvirens_65006
OG0001301	FCul_PTD03109.1, FCul_PTD05208.1, FCul_PTD06382.1	FFUJ_06038m.01, FFUJ_06878m.01	FGSG_08473T0, FGSG_10626T0, FGSG_11456T0	Fman_CVK90824.1, Fman_CVK91980.1, Fman_CVL03960.1	Fox_PCD26854.1, Fox_PCD29668.1, Fox_PCD33080.1, Fox_PCD34788.1	FPRN_07182n, FPRN_09193n	FPSE_00701T0, FPSE_04650T0, FPSE_07569T0	RGP67816.1, RGP69689.1, RGP76000.1	Fver_RBQ76432.1, Fver_RBQ78121.1	Fusvirg5292.t1, Fusvirg6257.t1	MAC_03439n	MAJ_00059n	MAM_00699n	MAN_04423n	MBR_02579n	MGU_00436n	MRI_003952n, MRI_006609n	MAA_02268n	Triaru_rna7469	Trias1_131647	Tatro_257766	Trici_PTB69094.1	TrigamTGAM01_06455T0	Trigui_OPB36522	Triha_4819	Tripar1_rna3822	Tvirens_63881
OG0001345	FCul_PTD12884.1	FFUJ_01115m.01, FFUJ_10215m.01	FGSG_00593T0	Fman_CVK83599.1, Fman_CVK94758.1	Fox_PCD34670.1	FPRN_00979n, FPRN_13105n	FPSE_04611T0	RGP70605.1	Fver_RBQ76868.1	Fusvirg1155.t1	MAC_03055n, MAC_08859n	MAJ_00688n, MAJ_10973n	MAM_01882n	MAN_04999n, MAN_05774n	MBR_03421n	MGU_02775n, MGU_08389n		MAA_04127n	Triaru_rna8063	Trias1_59551	Tatro_51481	Trici_PTB66998.1	TrigamTGAM01_03612T0	Trigui_OPB46899	Triha_87430	Tripar1_rna6552	Tvirens_75898
OG0001453	FCul_PTD02602.1	FFUJ_03937m.01, FFUJ_11943m.01	FGSG_10466T0	Fman_CVK94241.1, Fman_CVL03629.1	Fox_PCD23311.1, Fox_PCD34669.1	FPRN_03440n, FPRN_14865n		RGP72477.1	Fver_RBQ79056.1, Fver_RBQ80936.1	Fusvirg3875.t1	MAC_03503n	MAJ_00127n	MAM_00763n	MAN_04356n	MBR_02511n	MGU_00502n	MRI_008330n	MAA_02203n	Triaru_rna5012	Trias1_65825	Tatro_161179	Trici_PTB68931.1	TrigamTGAM01_03936T0	Trigui_OPB36350	Triha_481549	Tripar1_rna1207	Tvirens_190781
OG0001454	FCul_PTD02608.1, FCul_PTD11422.1, FCul_PTD13525.1	FFUJ_00266m.01, FFUJ_07000m.01, FFUJ_14550m.01	FGSG_00196T0, FGSG_02167T0, FGSG_10468T0	Fman_CVK84881.1, Fman_CVK86521.1, Fman_CVK92180.1	Fox_PCD34890.1, Fox_PCD41289.1, Fox_PCD42061.1, Fox_PCD46401.1	FPRN_01803n, FPRN_06324n, FPRN_07306n	FPSE_00593T0, FPSE_06940T0, FPSE_11194T0	RGP67934.1, RGP70129.1, RGP71278.1	Fver_RBQ67870.1, Fver_RBQ71555.1, Fver_RBQ75049.1	Fusvirg10907.t1, Fusvirg10908.t1, Fusvirg10956.t1, Fusvirg12767.t1, Fusvirg13060.t1, Fusvirg13107.t1, Fusvirg6021.t1, Fusvirg7652.t1, Fusvirg7972.t1	MAC_07303n	MAJ_10193n		MAN_06644n	MBR_09851n	MGU_07068n	MRI_000158n	MAA_09757n	Triaru_rna1640, Triaru_rna8696	Trias1_165811, Trias1_206066, Trias1_432576	Tatro_318232, Tatro_90607	Trici_PTB66650.1	TrigamTGAM01_09396T0, TrigamTGAM01_09530T0, TrigamTGAM01_10179T0	Trigui_OPB43410	Triha_441346	Tripar1_rna7029	Tvirens_194368, Tvirens_66857, Tvirens_7305
OG0001460	FCul_PTD12850.1	FFUJ_00537m.01, FFUJ_14060m.01	FGSG_00704T0	Fman_CVK84553.1, Fman_CVK96603.1	Fox_PCD42954.1, Fox_PCD46146.1	FPRN_01546n, FPRN_10973n	FPSE_00316T0	RGP73230.1	Fver_RBQ78979.1	Fusvirg14049.t1, Fusvirg14904.t1, Fusvirg463.t1	MAC_07263n, MAC_09587n	MAJ_02655n, MAJ_09507n	MAM_05256n	MAN_09409n, MAN_09902n	MBR_05694n, MBR_10274n	MGU_03248n, MGU_07918n	MRI_005854n	MAA_00769n, MAA_08337n	Triaru_rna6633	Trias1_60689	Tatro_42665	Trici_PTB68206.1	TrigamTGAM01_04435T0	Trigui_OPB44432	Triha_508619	Tripar1_rna5328	Tvirens_61866
OG0001506	FCul_PTD03260.1	FFUJ_07331m.01, FFUJ_11659m.01	FGSG_10120T0	Fman_CVK92615.1, Fman_CVL04101.1	Fox_PCD23627.1, Fox_PCD29605.1, Fox_PCD35231.1	FPRN_07651n, FPRN_14579n	FPSE_02612T0, FPSE_07372T0	RGP64598.1, RGP70214.1	Fver_RBQ73152.1, Fver_RBQ77077.1	Fusvirg10506.t1, Fusvirg3872.t1	MAC_03821n	MAJ_05263n		MAN_01092n	MBR_04251n	MGU_05011n	MRI_003278n	MAA_02996n	Triaru_rna6055	Trias1_375881	Tatro_49156	Trici_PTB67687.1	TrigamTGAM01_03244T0	Trigui_OPB42615	Triha_480669	Tripar1_rna4112	Tvirens_71648
OG0001507	FCul_PTD04363.1	FFUJ_05431m.01, FFUJ_13390m.01	FGSG_05157T0	Fman_CVK86963.1, Fman_CVK98779.1	Fox_PCD33667.1, Fox_PCD41666.1	FPRN_05934n, FPRN_08598n	FPSE_06556T0	RGP73551.1	Fver_RBQ68633.1, Fver_RBQ78696.1	Fusvirg2094.t1	MAC_07236n	MAJ_07248n	MAM_00941n	MAN_07485n	MBR_05091n	MGU_01580n	MRI_006702n	MAA_10628n	Triaru_rna2059, Triaru_rna7285	Trias1_25389, Trias1_292479, Trias1_84286	Tatro_173171, Tatro_315339	Trici_PTB67549.1	TrigamTGAM01_01459T0, TrigamTGAM01_08794T0, TrigamTGAM01_09851T0	Trigui_OPB42386, Trigui_OPB43394, Trigui_OPB45475	Triha_3907, Triha_482551, Triha_508717, Triha_91239	Tripar1_rna5592, Tripar1_rna5593	Tvirens_153605, Tvirens_1603, Tvirens_229893
OG0001509	FCul_PTD10322.1	FFUJ_12379m.01	FGSG_07866T0	Fman_CVK97494.1	Fox_PCD42347.1	FPRN_11498n	FPSE_10014T0	RGP74142.1	Fver_RBQ73215.1	Fusvirg1683.t1	MAC_06127n	MAJ_08241n	MAM_07764n	MAN_06303n	MBR_09529n	MGU_10426n		MAA_11611n	Triaru_rna4187, Triaru_rna7727	Trias1_22667	Tatro_301733	Trici_PTB65722.1	TrigamTGAM01_03739T0	Trigui_OPB44490	Triha_514267	Tripar1_rna6667	Tvirens_84937
OG0001511	FCul_PTD12472.1	FFUJ_00470m.01	FGSG_00756T0	Fman_CVK84675.1	Fox_PCD20261.1, Fox_PCD46215.1, Fox_PCD46481.1	FPRN_01616n, FPRN_05450n	FPSE_01276T0	RGP72487.1, RGP73282.1	Fver_RBQ76705.1	Fusvirg11507.t1, Fusvirg413.t1	MAC_05163n	MAJ_05997n	MAM_06091n	MAN_00399n	MBR_00234n	MGU_08139n	MRI_006484n	MAA_05145n	Triaru_rna4584	Trias1_49973, Trias1_61335	Tatro_39518, Tatro_80524	Trici_PTB68173.1	TrigamTGAM01_08986T0	Trigui_OPB44465, Trigui_OPB44515	Triha_101774, Triha_85680	Tripar1_rna1766, Tripar1_rna8902	Tvirens_32375, Tvirens_47227
OG0001512	FCul_PTD13235.1	FFUJ_01905m.01	FGSG_01698T0	Fman_CVL02706.1	Fox_PCD44784.1	FPRN_00201n	FPSE_11461T0	RGP60824.1	Fver_RBQ69516.1	Fusvirg8435.t1	MAC_09596n	MAJ_09516n	MAM_06578n	MAN_09419n	MBR_10283n	MGU_07906n	MRI_003702n	MAA_08327n	Triaru_rna1994, Triaru_rna4320	Trias1_152383, Trias1_59033, Trias1_73892	Tatro_296912, Tatro_44738, Tatro_90221	Trici_PTB62669.1, Trici_PTB63659.1	TrigamTGAM01_06727T0, TrigamTGAM01_06728T0, TrigamTGAM01_09320T0	Trigui_OPB41304, Trigui_OPB41305, Trigui_OPB45774	Triha_484902, Triha_500054, Triha_511114	Tripar1_rna4328	Tvirens_163831, Tvirens_42254, Tvirens_57245
OG0001681	FCul_PTD02882.1	FFUJ_07179m.01	FGSG_10220T0	Fman_CVK92467.1	Fox_PCD35077.1	FPRN_07493n	FPSE_03653T0	RGP65589.1	Fver_RBQ76313.1	Fusvirg3953.t1, Fusvirg6148.t1	MAC_02561n	MAJ_05060n	MAM_05543n	MAN_00996n	MBR_04155n	MGU_05106n	MRI_003185n	MAA_03081n	Triaru_rna3751	Trias1_139930	Tatro_91743	Trici_PTB68617.1	TrigamTGAM01_02054T0	Trigui_OPB44059	Triha_520035	Tripar1_rna4901	Tvirens_32952
OG0001683	FCul_PTD10783.1	FFUJ_08014m.01	FGSG_02432T0	Fman_CVK87851.1, Fman_CVL02031.1	Fox_PCD35921.1, Fox_PCD41174.1	FPRN_05426n, FPRN_08395n	FPSE_01974T0	RGP61603.1	Fver_RBQ69341.1, Fver_RBQ74084.1	Fusvirg6273.t1	MAC_07552n	MAJ_10674n	MAM_06351n	MAN_09122n, MAN_09123n		MGU_06695n	MRI_000515n	MAA_10385n	Triaru_rna4922	Trias1_51401, Trias1_75048	Tatro_29489	Trici_PTB70810.1	TrigamTGAM01_05320T0, TrigamTGAM01_10896T0	Trigui_OPB38233, Trigui_OPB45482	Triha_70981, Triha_90781	Tripar1_rna1409	Tvirens_171108, Tvirens_191008
OG0001750	FCul_PTD05446.1, FCul_PTD07972.1	FFUJ_11641m.01	FGSG_08279T0, FGSG_12441T0	Fman_CVK99273.1, Fman_CVL04119.1	Fox_PCD23645.1	FPRN_14558n	FPSE_08399T0, FPSE_09530T0	RGP59816.1, RGP70967.1	Fver_RBQ68959.1, Fver_RBQ68976.1, Fver_RBQ77533.1	Fusvirg10132.t1	MAC_00435n	MAJ_01054n	MAM_05628n	MAN_03081n	MBR_01069n	MGU_07442n	MRI_003771n	MAA_06085n	Triaru_rna2864, Triaru_rna5305	Trias1_452770, Trias1_62222	Tatro_137431	Trici_PTB65739.1, Trici_PTB70116.1	TrigamTGAM01_00145T0, TrigamTGAM01_00712T0	Trigui_OPB36198, Trigui_OPB44535	Triha_100038, Triha_71390	Tripar1_rna1794	Tvirens_209309, Tvirens_218870
OG0001829	FCul_PTD04738.1, FCul_PTD08350.1	FFUJ_04597m.01, FFUJ_10924m.01	FGSG_03236T0, FGSG_05353T0	Fman_CVK93366.1, Fman_CVK95884.1	Fox_PCD21817.1, Fox_PCD22326.1, Fox_PCD26911.1, Fox_PCD43837.1	FPRN_02797n, FPRN_13832n	FPSE_07617T0, FPSE_09266T0	RGP67676.1, RGP76124.1	Fver_RBQ79873.1, Fver_RBQ81709.1	Fusvirg10821.t1, Fusvirg11090.t1	MAC_01188n, MAC_01556n, MAC_09154n	MAJ_02476n, MAJ_04297n, MAJ_06574n, MAJ_11307n	MAM_00568n, MAM_07103n, MAM_07733n	MAN_01637n, MAN_03634n, MAN_08202n	MBR_01625n, MBR_02721n, MBR_06290n	MGU_00293n, MGU_02304n, MGU_08685n	MRI_000038n, MRI_000608n, MRI_007743n	MAA_00396n, MAA_02393n, MAA_05548n, MAA_08537n	Triaru_rna5614	Trias1_151249	Tatro_141566	Trici_PTB62618.1	TrigamTGAM01_08809T0	Trigui_OPB41377, Trigui_OPB45691	Triha_151963, Triha_93008	Tripar1_rna356	Tvirens_57210
OG0001929	FCul_PTD02599.1, FCul_PTD08987.1, FCul_PTD12991.1	FFUJ_06992m.01, FFUJ_14717m.01	FGSG_02335T0, FGSG_11203T0, FGSG_13762T0	Fman_CVK85820.1, Fman_CVK86339.1, Fman_CVK92167.1, Fman_CVL09107.1, Fman_CVL09232.1	Fox_PCD21737.1, Fox_PCD24716.1, Fox_PCD25801.1, Fox_PCD34884.1, Fox_PCD34885.1, Fox_PCD42228.1	FPRN_06489n, FPRN_06805n	FPSE_02811T0, FPSE_03788T0, FPSE_10674T0	RGP58695.1, RGP66079.1	Fver_RBQ71557.1, Fver_RBQ76956.1, Fver_RBQ79522.1	Fusvirg13329.t1, Fusvirg13404.t1, Fusvirg9934.t1	MAC_04087n	MAJ_01977n, MAJ_08881n		MAN_00801n	MBR_00613n	MGU_00930n	MRI_004904n	MAA_06271n	Triaru_rna1049	Trias1_26282, Trias1_42955, Trias1_69489	Tatro_5894	Trici_PTB70188.1	TrigamTGAM01_00220T0, TrigamTGAM01_04112T0	Trigui_OPB35977, Trigui_OPB38893	Triha_487335, Triha_60259	Tripar1_rna1721	Tvirens_53888, Tvirens_64744
OG0001933	FCul_PTD08470.1	FFUJ_14793m.01	FGSG_11291T0	Fman_CVK86205.1	Fox_PCD24939.1	FPRN_06573n	FPSE_08410T0	RGP58968.1	Fver_RBQ76137.1	Fusvirg9802.t1	MAC_05751n	MAJ_01026n, MAJ_06023n	MAM_04107n	MAN_03052n, MAN_03838n	MBR_01041n, MBR_06786n	MGU_04580n, MGU_07415n	MRI_002755n, MRI_003483n	MAA_01711n, MAA_09662n	Triaru_rna21	Trias1_146942	Tatro_256589	Trici_PTB64978.1	TrigamTGAM01_06499T0	Trigui_OPB40811	Triha_99532	Tripar1_rna689	Tvirens_49180
OG0001934	FCul_PTD13072.1	FFUJ_00824m.01	FGSG_00321T0, FGSG_04811T0	Fman_CVK84089.1	Fox_PCD45860.1	FPRN_01266n	FPSE_07689T0	RGP70401.1	Fver_RBQ74506.1	Fusvirg790.t1	MAC_06556n, MAC_09649n	MAJ_06484n, MAJ_07302n	MAM_00990n	MAN_07540n	MBR_05145n, MBR_05603n	MGU_01527n, MGU_03160n	MRI_006214n	MAA_00680n, MAA_07629n	Triaru_rna8482	Trias1_189454	Tatro_235832	Trici_PTB67586.1	TrigamTGAM01_07611T0	Trigui_OPB39558, Trigui_OPB42510	Triha_478776, Triha_480556	Tripar1_rna4477, Tripar1_rna5811	Tvirens_52445, Tvirens_54409
OG0002114	FCul_PTD04385.1	FFUJ_04916m.01	FGSG_06232T0	Fman_CVK99679.1	Fox_PCD44159.1	FPRN_02475n	FPSE_00944T0	RGP64128.1	Fver_RBQ74619.1	Fusvirg12544.t1, Fusvirg7399.t1	MAC_00764n, MAC_09106n	MAJ_08146n, MAJ_08954n, MAJ_11192n	MAM_01157n, MAM_06373n	MAN_01905n, MAN_10238n	MBR_06155n, MBR_06559n	MGU_10066n, MGU_10176n	MRI_001886n	MAA_09291n, MAA_09436n	Triaru_rna6849, Triaru_rna8872	Trias1_28118	Tatro_145875	Trici_PTB63630.1, Trici_PTB65737.1	TrigamTGAM01_09281T0	Trigui_OPB44620, Trigui_OPB45837	Triha_127245, Triha_21355	Tripar1_rna4356, Tripar1_rna6652	Tvirens_164235
OG0002118	FCul_PTD08717.1	FFUJ_08280m.01	FGSG_10916T0	Fman_CVL05532.1	Fox_PCD31247.1	FPRN_10720n	FPSE_01372T0	RGP62765.1	Fver_RBQ65959.1	Fusvirg3215.t1	MAC_06543n	MAJ_08294n	MAM_01937n	MAN_07553n	MBR_05159n	MGU_01513n		MAA_07639n	Triaru_rna1437	Trias1_353436	Tatro_35812	Trici_PTB62416.1	TrigamTGAM01_01819T0	Trigui_OPB36880	Triha_10137	Tripar1_rna6574	Tvirens_190328
OG0002121	FCul_PTD12493.1	FFUJ_12333m.01	FGSG_02210T0	Fman_CVK97420.1, Fman_CVK97423.1	Fox_PCD42390.1	FPRN_11472n	FPSE_00223T0	RGP71320.1	Fver_RBQ75694.1	Fusvirg10866.t1	MAC_01826n, MAC_06964n	MAJ_03031n, MAJ_08151n	MAM_04157n, MAM_04524n	MAN_01742n, MAN_06132n, MAN_08710n	MBR_01816n, MBR_08957n	MGU_02498n, MGU_06204n, MGU_09052n	MRI_000751n	MAA_05368n, MAA_06770n, MAA_08794n	Triaru_rna7726	Trias1_48077, Trias1_57499	Tatro_140128	Trici_PTB67802.1	TrigamTGAM01_01404T0	Trigui_OPB41160, Trigui_OPB45098	Triha_512306	Tripar1_rna7286	Tvirens_83020
OG0002415	FCul_PTD04300.1	FFUJ_06136m.01	FGSG_08628T0	Fman_CVK90983.1	Fox_PCD32982.1	FPRN_09291n	FPSE_06037T0	RGP63453.1	Fver_RBQ74053.1	Fusvirg5150.t1	MAC_02626n, MAC_04357n	MAJ_00158n, MAJ_11138n	MAM_05008n	MAN_01213n, MAN_04327n	MBR_02481n, MBR_04354n	MGU_00532n, MGU_05667n	MRI_008709n, MRI_008711n, MRI_008857n	MAA_02176n, MAA_02872n	Triaru_rna321		Tatro_300551	Trici_PTB68944.1	TrigamTGAM01_03949T0	Trigui_OPB36069, Trigui_OPB36362	Triha_514143, Triha_84021	Tripar1_rna5954	Tvirens_39255, Tvirens_45257
OG0003076	FCul_PTD08966.1	FFUJ_03542m.01, FFUJ_07666m.01	FGSG_02737T0, FGSG_11148T0	Fman_CVK85850.1, Fman_CVL01552.1, Fman_CVL08292.1	Fox_PCD24733.1, Fox_PCD35573.1	FPRN_06785n, FPRN_07984n	FPSE_02871T0, FPSE_11109T0	RGP61758.1, RGP69592.1	Fver_RBQ67044.1	Fusvirg12597.t1, Fusvirg6599.t1	MAC_01620n	MAJ_04195n	MAM_07765n	MAN_03733n	MBR_01728n	MGU_00226n, MGU_02408n	MRI_001453n	MAA_05452n	Triaru_rna2562, Triaru_rna4548	Trias1_147406, Trias1_85064	Tatro_154825, Tatro_217124, Tatro_43449	Trici_PTB65025.1	TrigamTGAM01_06535T0	Trigui_OPB40855	Triha_513556, Triha_99330	Tripar1_rna170	Tvirens_150995, Tvirens_192770
OG0003077	FCul_PTD09190.1	FFUJ_03019m.01	FGSG_06852T0	Fman_CVK89006.1	Fox_PCD37940.1	FPRN_04644n	FPSE_11813T0	RGP59079.1	Fver_RBQ65320.1	Fusvirg2446.t1	MAC_01012n	MAJ_04068n		MAN_03455n	MBR_01445n	MGU_02121n	MRI_006086n	MAA_05720n	Triaru_rna3083	Trias1_22849	Tatro_301606	Trici_PTB65313.1	TrigamTGAM01_05676T0	Trigui_OPB39003	Triha_75724	Tripar1_rna2051	Tvirens_38357
OG0004461	FCul_PTD02361.1, FCul_PTD05746.1	FFUJ_04532m.01, FFUJ_11324m.01	FGSG_05295T0	Fman_CVK93466.1, Fman_CVL07577.1	Fox_PCD23996.1, Fox_PCD43775.1	FPRN_02861n, FPRN_14236n	FPSE_07198T0, FPSE_07361T0	RGP59591.1, RGP63947.1	Fver_RBQ69278.1, Fver_RBQ75461.1	Fusvirg12839.t1, Fusvirg5950.t1, Fusvirg8500.t1	MAC_06737n	MAJ_02851n	MAM_04332n	MAN_08525n	MBR_01999n	MGU_02679n	MRI_000823n	MAA_01165n		Trias1_134377	Tatro_238031	Trici_PTB63997.1	TrigamTGAM01_02625T0	Trigui_OPB38007	Triha_72071	Tripar1_rna1994	Tvirens_213400
OG0005174	FCul_PTD02514.1, FCul_PTD05437.1	FFUJ_13285m.01	FGSG_06090T0	Fman_CVK87133.1, Fman_CVL07996.1	Fox_PCD28663.1, Fox_PCD41562.1	FPRN_05826n, FPRN_12066n	FPSE_04246T0	RGP72974.1	Fver_RBQ75872.1	Fusvirg4149.t1	MAC_02074n	MAJ_05456n	MAM_02215n	MAN_06425n	MBR_07351n	MGU_05957n	MRI_002722n	MAA_01546n	Triaru_rna2932	Trias1_138119	Tatro_295836	Trici_PTB69320.1	TrigamTGAM01_01637T0	Trigui_OPB37567	Triha_492454	Tripar1_rna8481	Tvirens_48039
OG0005557	FCul_PTD02313.1, FCul_PTD08050.1	FFUJ_00893m.01, FFUJ_08929m.01, FFUJ_10630m.01	FGSG_03654T0, FGSG_13504T0	Fman_CVK83974.1, Fman_CVK95430.1, Fman_CVL00690.1	Fox_PCD26577.1, Fox_PCD30572.1, Fox_PCD45789.1	FPRN_01197n, FPRN_10065n, FPRN_13533n	FPSE_01881T0, FPSE_07313T0	RGP60972.1, RGP65243.1	Fver_RBQ72738.1, Fver_RBQ81069.1	Fusvirg10023.t1, Fusvirg11178.t1, Fusvirg14468.t1, Fusvirg866.t1	MAC_03219n	MAJ_00877n	MAM_02069n	MAN_04811n	MBR_03230n	MGU_02966n	MRI_001338n, MRI_008411n	MAA_04313n		Trias1_53392	Tatro_7600	Trici_PTB64491.1	TrigamTGAM01_03745T0	Trigui_OPB39196	Triha_76097	Tripar1_rna8374	Tvirens_65400
OG0005558	FCul_PTD03665.1, FCul_PTD12419.1, FCul_PTD12420.1	FFUJ_05195m.01	FGSG_05729T0	Fman_CVK99357.1	Fox_PCD44427.1	FPRN_02187n	FPSE_08328T0, FPSE_09189T0	RGP68902.1, RGP74948.1	Fver_RBQ78260.1	Fusvirg7606.t1	MAC_04263n	MAJ_01455n	MAM_03048n	MAN_01311n	MBR_04453n	MGU_04019n	MRI_008615n	MAA_02778n	Triaru_rna5374	Trias1_56513	Tatro_281104	Trici_PTB67614.1	TrigamTGAM01_03161T0	Trigui_OPB42539	Triha_506701	Tripar1_rna4452	Tvirens_146702
OG0005566	FCul_PTD12494.1	FFUJ_06916m.01, FFUJ_12332m.01	FGSG_02211T0	Fman_CVK97419.1	Fox_PCD42391.1	FPRN_07222n, FPRN_11473n	FPSE_00224T0	RGP71321.1	Fver_RBQ75695.1	Fusvirg10875.t1	MAC_05093n	MAJ_09356n		MAN_09676n	MBR_06212n	MGU_06851n	MRI_000329n	MAA_09973n	Triaru_rna59, Triaru_rna660, Triaru_rna8511	Trias1_25699, Trias1_416256, Trias1_49599	Tatro_180459, Tatro_271305, Tatro_323088, Tatro_54499	Trici_PTB65119.1, Trici_PTB67741.1	TrigamTGAM01_02819T0, TrigamTGAM01_07233T0, TrigamTGAM01_08559T0, TrigamTGAM01_09520T0, TrigamTGAM01_09843T0	Trigui_OPB41031, Trigui_OPB42891, Trigui_OPB45918	Triha_20810, Triha_20899, Triha_94336	Tripar1_rna1557, Tripar1_rna1939	Tvirens_46823, Tvirens_60074
OG0005787	FCul_PTD02018.1, FCul_PTD11789.1	FFUJ_00858m.01, FFUJ_09270m.01	FGSG_00351T0, FGSG_09153T0	Fman_CVK84029.1, Fman_CVL04995.1	Fox_PCD45823.1	FPRN_01231n, FPRN_12996n	FPSE_00009T0, FPSE_06821T0	RGP70431.1	Fver_RBQ69929.1	Fusvirg831.t1		MAJ_05850n	MAM_08332n	MAN_09496n	MBR_03020n	MGU_10236n	MRI_007951n, MRI_007953n	MAA_04612n	Triaru_rna3003	Trias1_66190	Tatro_162993	Trici_PTB61992.1	TrigamTGAM01_08731T0	Trigui_OPB36670	Triha_16050	Tripar1_rna5539	Tvirens_123756
OG0005793	FCul_PTD08764.1	FFUJ_11486m.01	FGSG_08194T0, FGSG_11132T0	Fman_CVL08797.1	Fox_PCD23801.1, Fox_PCD25340.1	FPRN_14407n	FPSE_02885T0	RGP70210.1	Fver_RBQ70106.1	Fusvirg10384.t1, Fusvirg12864.t1	MAC_02464n	MAJ_07112n, MAJ_08008n		MAN_07936n, MAN_09266n	MBR_05885n, MBR_06719n	MGU_06817n, MGU_07501n	MRI_001531n	MAA_00337n, MAA_09355n	Triaru_rna4778, Triaru_rna7571	Trias1_179552	Tatro_44769, Tatro_54763	Trici_PTB61893.1	TrigamTGAM01_06703T0, TrigamTGAM01_08279T0, TrigamTGAM01_10626T0	Trigui_OPB39132, Trigui_OPB46023, Trigui_OPB46049	Triha_127335, Triha_127375, Triha_544476	Tripar1_rna7981	Tvirens_59405, Tvirens_61560
OG0005942	FCul_PTD01234.1, FCul_PTD10754.1	FFUJ_06582m.01, FFUJ_06858m.01	FGSG_02376T0, FGSG_07999T0	Fman_CVK91503.1, Fman_CVK91947.1	Fox_PCD32569.1, Fox_PCD34777.1	FPRN_07162n, FPRN_09718n	FPSE_02374T0, FPSE_06842T0	RGP62695.1, RGP66116.1	Fver_RBQ71995.1, Fver_RBQ76437.1	Fusvirg6161.t1	MAC_04479n	MAJ_07859n, MAJ_11263n	MAM_06957n	MAN_07774n	MBR_09662n	MGU_08195n	MRI_000159n, MRI_002611n	MAA_07799n	Triaru_rna10312	Trias1_160307, Trias1_180943	Tatro_29843, Tatro_35422	Trici_PTB62094.1, Trici_PTB66164.1	TrigamTGAM01_04568T0, TrigamTGAM01_09095T0	Trigui_OPB41840	Triha_153051, Triha_298155	Tripar1_rna3188	Tvirens_38825, Tvirens_67770
OG0005944	FCul_PTD02075.1, FCul_PTD04356.1	FFUJ_08793m.01	FGSG_05655T0	Fman_CVL00909.1	Fox_PCD30702.1	FPRN_10201n	FPSE_06249T0, FPSE_11073T0	RGP66107.1, RGP68201.1	Fver_RBQ77638.1	Fusvirg9673.t1	MAC_02826n, MAC_05413n	MAJ_04425n, MAJ_06316n	MAM_01126n, MAM_04600n	MAN_06007n, MAN_07282n	MBR_04889n, MBR_05358n	MGU_01782n, MGU_05415n	MRI_002146n, MRI_005304n	MAA_04887n, MAA_10423n	Triaru_rna4666	Trias1_68691	Tatro_219898	Trici_PTB64803.1	TrigamTGAM01_06805T0	Trigui_OPB45416	Triha_91073	Tripar1_rna8405	Tvirens_83542
OG0005947	FCul_PTD02963.1, FCul_PTD04229.1	FFUJ_07117m.01, FFUJ_13001m.01	FGSG_05846T0, FGSG_10341T0	Fman_CVK87636.1, Fman_CVK92358.1	Fox_PCD35014.1	FPRN_05544n, FPRN_07429n	FPSE_05811T0, FPSE_09022T0	RGP60117.1, RGP75396.1	Fver_RBQ66767.1, Fver_RBQ68870.1	Fusvirg11354.t1, Fusvirg11713.t1	MAC_00283n, MAC_09264n	MAJ_06810n, MAJ_08269n		MAN_06273n, MAN_08797n	MBR_09234n, MBR_09559n	MGU_04342n, MGU_10099n	MRI_000628n	MAA_06645n, MAA_08220n	Triaru_rna3872	Trias1_57923	Tatro_159166	Trici_PTB64915.1	TrigamTGAM01_05151T0	Trigui_OPB45570	Triha_497409	Tripar1_rna1392	Tvirens_209607
OG0006068	FCul_PTD04108.1	FFUJ_08765m.01	FGSG_05629T0	Fman_CVL00955.1	Fox_PCD30738.1	FPRN_10230n	FPSE_06222T0	RGP63331.1	Fver_RBQ75908.1		MAC_07807n	MAJ_03163n	MAM_01378n	MAN_02013n	MBR_08828n	MGU_07204n	MRI_006187n	MAA_03354n	Triaru_rna7452	Trias1_205510, Trias1_73403	Tatro_169529, Tatro_45696	Trici_PTB62588.1	TrigamTGAM01_04288T0, TrigamTGAM01_10430T0	Trigui_OPB41409	Triha_510997	Tripar1_rna3198	Tvirens_41968
OG0006069	FCul_PTD04201.1	FFUJ_05023m.01	FGSG_05096T0, FGSG_13446T0	Fman_CVK99529.1	Fox_PCD44266.1	FPRN_02365n	FPSE_11298T0	RGP73491.1	Fver_RBQ72934.1	Fusvirg7282.t1	MAC_01756n	MAJ_03078n		MAN_08759n	MBR_01770n	MGU_02451n	MRI_003560n	MAA_05411n	Triaru_rna4037	Trias1_51191	Tatro_52401	Trici_PTB61595.1	TrigamTGAM01_06904T0	Trigui_OPB41530	Triha_484660	Tripar1_rna3543	Tvirens_173647
OG0006191	FCul_PTD10887.1	FFUJ_05157m.01, FFUJ_07736m.01	FGSG_02680T0	Fman_CVL01670.1, Fman_CVL07097.1	Fox_PCD35644.1	FPRN_02225n, FPRN_08053n	FPSE_00387T0	RGP62357.1	Fver_RBQ73023.1	Fusvirg6692.t1	MAC_02091n, MAC_06275n	MAJ_05473n, MAJ_08683n	MAM_02230n	MAN_04548n, MAN_06442n	MBR_07334n, MBR_08517n	MGU_05974n, MGU_08917n		MAA_01529n, MAA_09556n	Triaru_rna5822	Trias1_193239	Tatro_296306	Trici_PTB68234.1	TrigamTGAM01_04470T0	Trigui_OPB44400	Triha_84910	Tripar1_rna2080	Tvirens_32560
OG0006302	FCul_PTD07240.1	FFUJ_11986m.01	FGSG_03028T0	Fman_CVL03573.1	Fox_PCD23267.1	FPRN_14913n	FPSE_02206T0	RGP69168.1	Fver_RBQ80883.1	Fusvirg13713.t1	MAC_04678n	MAJ_03147n, MAJ_07395n	MAM_00051n	MAN_01996n, MAN_08435n	MBR_02948n, MBR_08811n	MGU_00063n	MRI_007510n	MAA_03339n, MAA_04545n	Triaru_rna962	Trias1_25985	Tatro_302180	Trici_PTB69517.1	TrigamTGAM01_03969T0	Trigui_OPB37287	Triha_505440	Tripar1_rna5172	Tvirens_141673
OG0006303	FCul_PTD08719.1	FFUJ_08282m.01	FGSG_10915T0	Fman_CVL05535.1	Fox_PCD31244.1	FPRN_10718n	FPSE_01373T0	RGP62766.1	Fver_RBQ65958.1	Fusvirg3220.t1	MAC_03240n, MAC_03241n, MAC_06955n, MAC_06961n	MAJ_09326n, MAJ_11114n, MAJ_11334n	MAM_00372n	MAN_04576n, MAN_06125n	MBR_08490n, MBR_08950n	MGU_08888n, MGU_09059n	MRI_006267n	MAA_06777n, MAA_09530n	Triaru_rna3199	Trias1_186541	Tatro_87267	Trici_PTB69024.1	TrigamTGAM01_04881T0	Trigui_OPB36447	Triha_83622	Tripar1_rna3312	Tvirens_37177
OG0006307	FCul_PTD12534.1	FFUJ_01792m.01	FGSG_01582T0	Fman_CVL02896.1	Fox_PCD44887.1	FPRN_00309n	FPSE_11001T0	RGP60362.1	Fver_RBQ74025.1	Fusvirg8329.t1		MAJ_09257n, MAJ_09258n, MAJ_09479n, MAJ_09480n	MAM_04518n	MAN_05747n	MBR_07130n	MGU_09113n	MRI_001553n	MAA_00977n	Triaru_rna2032	Trias1_195554	Tatro_317554	Trici_PTB63748.1	TrigamTGAM01_02888T0	Trigui_OPB45674	Triha_95176	Tripar1_rna8642	Tvirens_10390
OG0006386	FCul_PTD05831.1	FFUJ_13151m.01	FGSG_05957T0	Fman_CVK87392.1	Fox_PCD41422.1	FPRN_05691n	FPSE_03022T0	RGP62804.1	Fver_RBQ71793.1	Fusvirg11591.t1	MAC_07989n	MAJ_00448n		MAN_04037n	MBR_02220n	MGU_04384n	MRI_005212n	MAA_01901n	Triaru_rna10148	Trias1_197522	Tatro_146362	Trici_PTB65534.1	TrigamTGAM01_01010T0	Trigui_OPB40596	Triha_8976	Tripar1_rna7648	Tvirens_141200
OG0006391	FCul_PTD07338.1, FCul_PTD08580.1	FFUJ_12764m.01	FGSG_03228T0, FGSG_13981T0		Fox_PCD25272.1, Fox_PCD33739.1	FPRN_11868n	FPSE_05947T0	RGP67670.1	Fver_RBQ71694.1	Fusvirg10179.t1	MAC_06993n	MAJ_08185n, MAJ_08264n	MAM_04502n	MAN_06175n, MAN_06279n	MBR_08999n, MBR_09553n	MGU_09631n, MGU_11328n	MRI_003659n	MAA_06639n, MAA_06733n	Triaru_rna495, Triaru_rna8698, Triaru_rna9709	Trias1_206060, Trias1_54458, Trias1_93645	Tatro_33615, Tatro_91066	Trici_PTB63220.1, Trici_PTB70610.1	TrigamTGAM01_04320T0, TrigamTGAM01_05785T0, TrigamTGAM01_09532T0	Trigui_OPB38424, Trigui_OPB46535	Triha_496782, Triha_499964, Triha_502894	Tripar1_rna8804	Tvirens_225928, Tvirens_66549, Tvirens_78898
OG0006395	FCul_PTD09570.1	FFUJ_02963m.01	FGSG_06904T0	Fman_CVK89096.1	Fox_PCD37879.1	FPRN_04586n	FPSE_11756T0	RGP63567.1	Fver_RBQ74493.1	Fusvirg2509.t1	MAC_03105n	MAJ_04126n	MAM_07027n	MAN_03398n	MBR_01389n	MGU_02064n	MRI_005337n	MAA_05773n	Triaru_rna7609	Trias1_188994	Tatro_143531	Trici_PTB67376.1	TrigamTGAM01_02253T0	Trigui_OPB42198	Triha_111636	Tripar1_rna2076	Tvirens_30598
OG0006398	FCul_PTD13170.1	FFUJ_13854m.01	FGSG_02108T0	Fman_CVK96865.1	Fox_PCD42726.1	FPRN_11187n	FPSE_00534T0	RGP65739.1	Fver_RBQ75984.1	Fusvirg5537.t1	MAC_06323n	MAJ_07586n	MAM_02583n	MAN_02953n	MBR_00945n	MGU_07679n		MAA_07154n	Triaru_rna5527, Triaru_rna5658	Trias1_63304	Tatro_302097	Trici_PTB66127.1	TrigamTGAM01_04606T0	Trigui_OPB42849, Trigui_OPB46987	Triha_495939, Triha_74626	Tripar1_rna1148	Tvirens_51849, Tvirens_57919
OG0006469	FCul_PTD01539.1, FCul_PTD05401.1	FFUJ_04235m.01, FFUJ_05067m.01	FGSG_05058T0, FGSG_09383T0	Fman_CVK93758.1, Fman_CVK99482.1	Fox_PCD23200.1, Fox_PCD43488.1, Fox_PCD44312.1	FPRN_02314n, FPRN_03143n	FPSE_04949T0, FPSE_05094T0	RGP66888.1, RGP73453.1	Fver_RBQ72844.1, Fver_RBQ73254.1	Fusvirg12126.t1, Fusvirg293.t1	MAC_06820n	MAJ_09402n	MAM_03504n	MAN_06778n	MBR_09740n, MBR_10509n	MGU_08261n	MRI_007903n	MAA_01298n	Triaru_rna282	Trias1_128141	Tatro_297090	Trici_PTB66114.1	TrigamTGAM01_04620T0	Trigui_OPB42834	Triha_74997	Tripar1_rna1654	Tvirens_70227
OG0006470	FCul_PTD02516.1, FCul_PTD09011.1	FFUJ_02343m.01, FFUJ_08241m.01	FGSG_10948T0	Fman_CVL05462.1, Fman_CVL06104.1	Fox_PCD31284.1, Fox_PCD31401.1	FPRN_03904n, FPRN_10759n, FPRN_12075n	FPSE_06062T0	RGP68539.1, RGP69452.1	Fver_RBQ66597.1	Fusvirg3175.t1	MAC_02486n	MAJ_07090n	MAM_06903n	MAN_07910n	MBR_05860n	MGU_06793n	MRI_000642n	MAA_10463n	Triaru_rna2535	Trias1_65658	Tatro_293694	Trici_PTB62018.1		Trigui_OPB41767	Triha_499863	Tripar1_rna929	Tvirens_45331
OG0006472	FCul_PTD02947.1	FFUJ_07213m.01	FGSG_10254T0	Fman_CVK92501.1	Fox_PCD35112.1	FPRN_07528n	FPSE_03617T0	RGP65557.1	Fver_RBQ76281.1	Fusvirg3596.t1	MAC_01123n	MAJ_03954n	MAM_07851n	MAN_03569n	MBR_01559n	MGU_02236n	MRI_007216n	MAA_05611n	Triaru_rna2581	Trias1_64288	Tatro_226644	Trici_PTB64202.1	TrigamTGAM01_06213T0	Trigui_OPB39479	Triha_76188	Tripar1_rna6527	Tvirens_41088
OG0006473	FCul_PTD03529.1, FCul_PTD03828.1	FFUJ_04585m.01, FFUJ_05127m.01	FGSG_05343T0, FGSG_05693T0	Fman_CVK93387.1, Fman_CVK99426.1	Fox_PCD43825.1, Fox_PCD44369.1	FPRN_02257n, FPRN_02809n	FPSE_06294T0, FPSE_09256T0	RGP65322.1, RGP76133.1	Fver_RBQ80042.1, Fver_RBQ81697.1	Fusvirg10836.t1, Fusvirg12148.t1	MAC_07996n	MAJ_00442n, MAJ_02836n, MAJ_10512n	MAM_06260n	MAN_04043n, MAN_07225n, MAN_08511n	MBR_02014n, MBR_02226n, MBR_09092n	MGU_02693n, MGU_04377n, MGU_11237n		MAA_00109n, MAA_01178n, MAA_01907n	Triaru_rna5590, Triaru_rna8018	Trias1_56543	Tatro_129379	Trici_PTB66887.1, Trici_PTB67636.1	TrigamTGAM01_03190T0	Trigui_OPB42559	Triha_495883, Triha_81327	Tripar1_rna1893, Tripar1_rna4451	Tvirens_198950, Tvirens_45169
OG0006474	FCul_PTD03874.1	FFUJ_06004m.01	FGSG_08503T0	Fman_CVK90773.1	Fox_PCD33112.1	FPRN_09160n	FPSE_05763T0	RGP67844.1	Fver_RBQ78152.1	Fusvirg5044.t1	MAC_00840n	MAJ_03897n	MAM_03303n	MAN_02594n	MBR_08020n	MGU_03572n	MRI_003583n	MAA_07400n	Triaru_rna8922	Trias1_65736	Tatro_309771	Trici_PTB68350.1	TrigamTGAM01_04753T0	Trigui_OPB35943	Triha_20235	Tripar1_rna4653	Tvirens_45407
OG0006475	FCul_PTD03978.1, FCul_PTD11641.1	FFUJ_13542m.01	FGSG_06305T0	Fman_CVK86756.1	Fox_PCD41819.1	FPRN_06089n	FPSE_01022T0	RGP59416.1	Fver_RBQ75144.1	Fusvirg1994.t1	MAC_04639n	MAJ_05882n	MAM_00015n	MAN_08474n	MBR_02987n	MGU_00025n	MRI_007733n	MAA_04584n	Triaru_rna1602	Trias1_44456	Tatro_284729	Trici_PTB69206.1	TrigamTGAM01_10382T0	Trigui_OPB36637	Triha_4706	Tripar1_rna2629	Tvirens_112062
OG0006476	FCul_PTD04635.1	FFUJ_08574m.01	FGSG_05443T0	Fman_CVL01216.1	Fox_PCD30935.1	FPRN_10422n	FPSE_03564T0	RGP73656.1	Fver_RBQ69797.1	Fusvirg9432.t1	MAC_05069n	MAJ_03573n	MAM_01590n	MAN_02235n	MBR_07581n	MGU_03873n	MRI_006523n	MAA_03567n	Triaru_rna4521, Triaru_rna6548	Trias1_151262	Tatro_52111		TrigamTGAM01_06865T0	Trigui_OPB41493	Triha_510891	Tripar1_rna8591	Tvirens_42126
OG0006477	FCul_PTD04921.1	FFUJ_08787m.01	FGSG_05651T0	Fman_CVL00919.1	Fox_PCD30712.1	FPRN_10208n	FPSE_06245T0	RGP63311.1	Fver_RBQ73361.1	Fusvirg9667.t1	MAC_09621n	MAJ_04403n	MAM_02639n, MAM_02640n	MAN_10294n	MBR_04866n	MGU_01807n	MRI_005251n	MAA_04860n	Triaru_rna4690	Trias1_57822	Tatro_292213	Trici_PTB64829.1	TrigamTGAM01_06786T0	Trigui_OPB45445	Triha_91246	Tripar1_rna8427	Tvirens_50503
OG0006481	FCul_PTD07177.1	FFUJ_09847m.01	FGSG_04380T0	Fman_CVK98441.1	Fox_PCD28959.1	FPRN_12417n	FPSE_12109T0	RGP61271.1	Fver_RBQ64735.1	Fusvirg10314.t1, Fusvirg7962.t1	MAC_09146n	MAJ_04722n	MAM_06150n	MAN_05273n	MBR_07942n	MGU_10648n		MAA_07953n	Triaru_rna487	Trias1_295023	Tatro_184152	Trici_PTB63206.1	TrigamTGAM01_04334T0	Trigui_OPB46493	Triha_20572, Triha_483578	Tripar1_rna8033	Tvirens_118319, Tvirens_70552
OG0006488	FCul_PTD10660.1	FFUJ_13670m.01	FGSG_07960T0	Fman_CVK86627.1	Fox_PCD41950.1	FPRN_06218n	FPSE_12259T0	RGP60728.1	Fver_RBQ65417.1	Fusvirg1860.t1	MAC_00136n	MAJ_02333n	MAM_00128n	MAN_08351n	MBR_02864n	MGU_00147n, MGU_11537n	MRI_006959n	MAA_04464n	Triaru_rna6707	Trias1_133034	Tatro_78950	Trici_PTB62485.1	TrigamTGAM01_01742T0	Trigui_OPB36948	Triha_98102	Tripar1_rna3777	Tvirens_82486
OG0006570	FCul_PTD06512.1	FFUJ_09638m.01	FGSG_04191T0	Fman_CVL04466.1	Fox_PCD21388.1, Fox_PCD29170.1	FPRN_12626n	FPSE_10395T0	RGP67414.1	Fver_RBQ76529.1	Fusvirg9041.t1	MAC_04259n	MAJ_01460n	MAM_03043n	MAN_01316n	MBR_04458n	MGU_04024n	MRI_008598n	MAA_02773n	Triaru_rna5371	Trias1_133990	Tatro_13008	Trici_PTB67611.1	TrigamTGAM01_03158T0		Triha_80969	Tripar1_rna4455	Tvirens_133401
OG0006571	FCul_PTD06721.1, FCul_PTD08056.1	FFUJ_10662m.01, FFUJ_10737m.01, FFUJ_12095m.01	FGSG_03659T0	Fman_CVK95489.1, Fman_CVK95616.1, Fman_CVL03374.1	Fox_PCD25909.1, Fox_PCD26610.1, Fox_PCD26692.1	FPRN_13567n, FPRN_13644n, FPRN_15023n	FPSE_01875T0	RGP65237.1, RGP68514.1	Fver_RBQ68759.1, Fver_RBQ78366.1	Fusvirg3090.t1, Fusvirg8878.t1, Fusvirg9960.t1	MAC_00313n	MAJ_09674n	MAM_04551n	MAN_06083n	MBR_05280n	MGU_09784n		MAA_09930n	Triaru_rna136	Trias1_238344, Trias1_447519	Tatro_23887	Trici_PTB65701.1	TrigamTGAM01_05036T0	Trigui_OPB40361	Triha_243642	Tripar1_rna6688	Tvirens_187978, Tvirens_191563
OG0006572	FCul_PTD07947.1	FFUJ_09349m.01	FGSG_03914T0	Fman_CVL04908.1	Fox_PCD29473.1	FPRN_12917n	FPSE_05362T0	RGP61809.1, RGP74739.1	Fver_RBQ73820.1	Fusvirg13794.t1, Fusvirg7640.t1	MAC_04950n	MAJ_09868n	MAM_04538n	MAN_06108n	MBR_08930n	MGU_09076n, MGU_11496n		MAA_09913n	Triaru_rna1103	Trias1_198889	Tatro_263288, Tatro_80979	Trici_PTB65009.1	TrigamTGAM01_06523T0	Trigui_OPB40841	Triha_155286	Tripar1_rna6156	Tvirens_51727, Tvirens_58821
OG0006574	FCul_PTD10535.1	FFUJ_03524m.01	FGSG_06474T0	Fman_CVK88196.1	Fox_PCD38450.1	FPRN_05150n	FPSE_10130T0	RGP76011.1	Fver_RBQ64492.1	Fusvirg3086.t1	MAC_09376n	MAJ_07177n, MAJ_11100n	MAM_05225n	MAN_02699n	MBR_08108n	MGU_03676n	MRI_001410n	MAA_00483n	Triaru_rna275	Trias1_206764	Tatro_254402	Trici_PTB66120.1	TrigamTGAM01_04613T0	Trigui_OPB42843	Triha_503497	Tripar1_rna843	Tvirens_51877
OG0006577	FCul_PTD11471.1	FFUJ_01153m.01	FGSG_00976T0	Fman_CVK83538.1	Fox_PCD45534.1	FPRN_00943n	FPSE_01470T0	RGP71452.1	Fver_RBQ72695.1	Fusvirg1112.t1	MAC_03090n	MAJ_00652n	MAM_01849n	MAN_05035n	MBR_03456n	MGU_02743n	MRI_006584n	MAA_04093n	Triaru_rna8195	Trias1_91000	Tatro_181479	Trici_PTB67038.1	TrigamTGAM01_03576T0	Trigui_OPB46860	Triha_6371	Tripar1_rna5398	Tvirens_43225
OG0006579	FCul_PTD12088.1	FFUJ_12251m.01	FGSG_01927T0	Fman_CVK97274.1	Fox_PCD42477.1	FPRN_11375n	FPSE_09145T0	RGP74992.1	Fver_RBQ81234.1	Fusvirg5850.t1	MAC_07893n	MAJ_02941n	MAM_04244n	MAN_08619n	MBR_01908n	MGU_02590n	MRI_ARH1n	MAA_05280n	Triaru_rna9530	Trias1_27691	Tatro_43900	Trici_PTB71036.1	TrigamTGAM01_09946T0	Trigui_OPB43489	Triha_101017	Tripar1_rna3038	Tvirens_50127
OG0006639	FCul_PTD04215.1	FFUJ_06253m.01	FGSG_08736T0	Fman_CVK91112.1	Fox_PCD32868.1	FPRN_09401n	FPSE_07720T0	RGP61874.1	Fver_RBQ72615.1	Fusvirg5086.t1	MAC_08380n	MAJ_02667n	MAM_07888n	MAN_09890n	MBR_05706n	MGU_03260n	MRI_005655n	MAA_00781n	Triaru_rna9238	Trias1_177059	Tatro_298534	Trici_PTB61374.1	TrigamTGAM01_09954T0	Trigui_OPB41650	Triha_91927	Tripar1_rna6142	Tvirens_214216
OG0006644	FCul_PTD10316.1	FFUJ_12372m.01	FGSG_07872T0	Fman_CVK97484.1	Fox_PCD42354.1	FPRN_11491n	FPSE_10020T0	RGP74136.1	Fver_RBQ73222.1	Fusvirg1690.t1	MAC_09681n	MAJ_08280n	MAM_04447n	MAN_06259n	MBR_09570n	MGU_10085n	MRI_003505n	MAA_06658n	Triaru_rna4193	Trias1_254632	Tatro_296180	Trici_PTB65777.1	TrigamTGAM01_03109T0	Trigui_OPB44580	Triha_501161	Tripar1_rna6901	Tvirens_192397
OG0006646	FCul_PTD10420.1	FFUJ_02610m.01	FGSG_07336T0	Fman_CVK89688.1	Fox_PCD37522.1	FPRN_04232n	FPSE_04142T0	RGP68659.1	Fver_RBQ64785.1	Fusvirg4256.t1	MAC_05222n	MAJ_07898n	MAM_06427n	MAN_09747n	MBR_10049n	MGU_08436n		MAA_07555n	Triaru_rna5458	Trias1_36103	Tatro_18591	Trici_PTB67979.1	TrigamTGAM01_08011T0	Trigui_OPB40141	Triha_89985	Tripar1_rna1833	Tvirens_63025
OG0006647	FCul_PTD10480.1	FFUJ_13710m.01	FGSG_07925T0	Fman_CVK86585.1	Fox_PCD41993.1	FPRN_06260n	FPSE_04462T0	RGP74217.1	Fver_RBQ77832.1	Fusvirg14292.t1, Fusvirg1814.t1, Fusvirg3129.t1	MAC_05729n	MAJ_10525n	MAM_08025n	MAN_10674n	MBR_09332n	MGU_10525n	MRI_000859n	MAA_08686n	Triaru_rna3834	Trias1_193039	Tatro_139683	Trici_PTB64930.1	TrigamTGAM01_05118T0	Trigui_OPB45606	Triha_120519	Tripar1_rna1374	Tvirens_216328
OG0006648	FCul_PTD11043.1	FFUJ_07610m.01	FGSG_11596T0	Fman_CVL01465.1	Fox_PCD35520.1	FPRN_07929n	FPSE_10770T0	RGP60320.1	Fver_RBQ80467.1	Fusvirg9179.t1	MAC_09084n	MAJ_04625n	MAM_03728n	MAN_08015n	MBR_05963n	MGU_06514n	MRI_005436n	MAA_00262n	Triaru_rna7896	Trias1_197886	Tatro_299678	Trici_PTB65648.1	TrigamTGAM01_01173T0	Trigui_OPB40430	Triha_123525	Tripar1_rna2446	Tvirens_62753
OG0006649	FCul_PTD11178.1	FFUJ_07628m.01	FGSG_02773T0	Fman_CVL01496.1	Fox_PCD35538.1	FPRN_07948n	FPSE_10315T0	RGP61725.1		Fusvirg9197.t1	MAC_09647n	MAJ_04639n	MAM_03740n	MAN_08001n	MBR_05949n	MGU_06528n	MRI_005590n	MAA_00277n	Triaru_rna7879	Trias1_91289	Tatro_299663	Trici_PTB65632.1	TrigamTGAM01_01157T0	Trigui_OPB40447	Triha_8831	Tripar1_rna4685	Tvirens_34020
OG0006650	FCul_PTD11223.1	FFUJ_01768m.01	FGSG_01557T0	Fman_CVL02953.1	Fox_PCD44913.1	FPRN_00335n	FPSE_00777T0	RGP72041.1	Fver_RBQ76034.1	Fusvirg8295.t1	MAC_05773n	MAJ_06047n	MAM_04082n	MAN_03862n	MBR_06809n	MGU_04556n	MRI_003926n	MAA_01735n	Triaru_rna5094	Trias1_195423	Tatro_164155	Trici_PTB63799.1	TrigamTGAM01_10102T0	Trigui_OPB39702	Triha_95064	Tripar1_rna504	Tvirens_115012
OG0006697	FCul_PTD02349.1, FCul_PTD06656.1	FFUJ_09946m.01	FGSG_04456T0	Fman_CVK98296.1	Fox_PCD25352.1, Fox_PCD28861.1	FPRN_12317n	FPSE_09908T0	RGP60909.1	Fver_RBQ65002.1	Fusvirg7752.t1	MAC_09793n	MAJ_08120n	MAM_01202n	MAN_01873n	MBR_06527n	MGU_09861n		MAA_09323n	Triaru_rna6101	Trias1_136871	Tatro_77441	Trici_PTB61732.1	TrigamTGAM01_01497T0	Trigui_OPB37681	Triha_505877	Tripar1_rna3	Tvirens_83336
OG0006698	FCul_PTD02742.1, FCul_PTD10343.1	FFUJ_02771m.01, FFUJ_09921m.01	FGSG_07079T0, FGSG_10536T0	Fman_CVK89410.1, Fman_CVK98336.1	Fox_PCD28885.1, Fox_PCD37686.1	FPRN_04397n, FPRN_12342n	FPSE_02703T0, FPSE_03422T0	RGP61956.1	Fver_RBQ72463.1	Fusvirg11817.t1, Fusvirg12809.t1, Fusvirg12810.t1, Fusvirg2332.t1	MAC_06158n	MAJ_00947n	MAM_05716n	MAN_04740n	MBR_03159n	MGU_03036n		MAA_11204n	Triaru_rna6085	Trias1_42542, Trias1_51826	Tatro_31456	Trici_PTB65406.1	TrigamTGAM01_10849T0	Trigui_OPB40790, Trigui_OPB42960	Triha_75454	Tripar1_rna8620	Tvirens_164741
OG0006699	FCul_PTD02897.1	FFUJ_07071m.01	FGSG_10377T0	Fman_CVK92290.1	Fox_PCD34963.1	FPRN_07382n	FPSE_01192T0	RGP64810.1	Fver_RBQ67578.1	Fusvirg11404.t1		MAJ_07555n	MAM_08237n	MAN_00855n	MBR_04009n	MGU_06644n	MRI_003501n	MAA_03212n	Triaru_rna4975	Trias1_169060	Tatro_296546	Trici_PTB68501.1	TrigamTGAM01_04121T0	Trigui_OPB43915	Triha_423398	Tripar1_rna398	Tvirens_189458
OG0006701	FCul_PTD03134.1	FFUJ_07486m.01	FGSG_09973T0	Fman_CVK92843.1	Fox_PCD35399.1	FPRN_07810n	FPSE_03872T0	RGP74377.1	Fver_RBQ72713.1	Fusvirg3650.t1	MAC_03879n	MAJ_05202n, MAJ_07651n		MAN_01150n, MAN_08891n	MBR_04312n, MBR_09327n	MGU_05599n, MGU_08775n	MRI_000227n	MAA_02936n, MAA_09873n	Triaru_rna5505	Trias1_71248	Tatro_299784	Trici_PTB68044.1	TrigamTGAM01_01204T0	Trigui_OPB40201	Triha_510101	Tripar1_rna8309	Tvirens_34763
OG0006702	FCul_PTD03533.1	FFUJ_04589m.01	FGSG_05347T0	Fman_CVK93381.1	Fox_PCD43829.1	FPRN_02805n	FPSE_09260T0	RGP76129.1	Fver_RBQ81701.1	Fusvirg10832.t1	MAC_07992n	MAJ_00446n	MAM_06256n	MAN_04039n	MBR_02222n	MGU_04382n	MRI_PSA2n	MAA_01903n	Triaru_rna10145	Trias1_59784	Tatro_299591	Trici_PTB65531.1	TrigamTGAM01_01007T0	Trigui_OPB40592	Triha_8972	Tripar1_rna7651	Tvirens_165875
OG0006703	FCul_PTD03881.1	FFUJ_05640m.01	FGSG_08930T0	Fman_CVK90158.1	Fox_PCD33478.1	FPRN_08798n	FPSE_08900T0	RGP61018.1	Fver_RBQ75354.1	Fusvirg10548.t1	MAC_07951n	MAJ_08130n		MAN_01890n	MBR_06543n	MGU_10192n	MRI_004682n	MAA_09306n	Triaru_rna9857	Trias1_54212	Tatro_300895	Trici_PTB70415.1	TrigamTGAM01_10936T0	Trigui_OPB38631	Triha_476957	Tripar1_rna2668	Tvirens_71258
OG0006705	FCul_PTD06739.1	FFUJ_09647m.01	FGSG_04201T0	Fman_CVL04453.1	Fox_PCD29161.1	FPRN_12617n	FPSE_10405T0	RGP67420.1	Fver_RBQ76538.1	Fusvirg9053.t1	MAC_04265n, MAC_05094n	MAJ_01450n, MAJ_10684n, MAJ_11075n		MAN_01305n, MAN_09673n	MBR_04447n, MBR_06209n	MGU_04013n, MGU_06848n	MRI_008635n	MAA_02783n, MAA_09976n	Triaru_rna5379	Trias1_136000	Tatro_315483	Trici_PTB67618.1	TrigamTGAM01_03174T0	Trigui_OPB42543	Triha_82203	Tripar1_rna3692	Tvirens_168226, Tvirens_51810
OG0006706	FCul_PTD06897.1	FFUJ_11831m.01	FGSG_12513T0	Fman_CVL03828.1	Fox_PCD23425.1	FPRN_14751n	FPSE_02141T0	RGP69115.1	Fver_RBQ80989.1	Fusvirg14886.t1	MAC_08605n	MAJ_08841n		MAN_01842n	MBR_06498n	MGU_09838n	MRI_004081n	MAA_10370n	Triaru_rna2556	Trias1_71490	Tatro_43219	Trici_PTB65017.1	TrigamTGAM01_06529T0	Trigui_OPB40849	Triha_99658	Tripar1_rna6163	Tvirens_115005
OG0006710	FCul_PTD11036.1	FFUJ_07767m.01	FGSG_02444T0	Fman_CVL01717.1	Fox_PCD35673.1	FPRN_08083n	FPSE_01963T0	RGP61592.1	Fver_RBQ69100.1	Fusvirg8949.t1	MAC_09200n	MAJ_10060n		MAN_05723n	MBR_07107n	MGU_09578n	MRI_003727n	MAA_01001n	Triaru_rna5623	Trias1_51341	Tatro_94793	Trici_PTB62611.1	TrigamTGAM01_08720T0	Trigui_OPB41389	Triha_149416	Tripar1_rna369	Tvirens_66166
OG0006711	FCul_PTD11056.1	FFUJ_07874m.01	FGSG_02599T0	Fman_CVL01884.1	Fox_PCD35780.1	FPRN_08191n	FPSE_11929T0	RGP62283.1	Fver_RBQ81784.1	Fusvirg6306.t1	MAC_06458n	MAJ_03654n		MAN_02314n	MBR_07501n	MGU_03793n	MRI_005592n	MAA_10968n	Triaru_rna8035	Trias1_62880	Tatro_158531	Trici_PTB61822.1	TrigamTGAM01_08254T0	Trigui_OPB45938	Triha_501595	Tripar1_rna2409	Tvirens_51216
OG0006762	FCul_PTD04932.1	FFUJ_05139m.01	FGSG_05702T0	Fman_CVK99411.1	Fox_PCD44378.1	FPRN_02243n	FPSE_06305T0	RGP65331.1	Fver_RBQ74812.1	Fusvirg12135.t1	MAC_04534n	MAJ_04739n		MAN_05285n	MBR_07928n	MGU_09274n	MRI_004579n	MAA_07941n	Triaru_rna4058	Trias1_449365	Tatro_83224	Trici_PTB62520.1	TrigamTGAM01_06883T0	Trigui_OPB41476	Triha_121868	Tripar1_rna5605	Tvirens_57148
OG0006769	FCul_PTD08280.1	FFUJ_09897m.01	FGSG_04428T0	Fman_CVK98374.1	Fox_PCD28906.1	FPRN_12366n	FPSE_09941T0	RGP73603.1	Fver_RBQ71132.1	Fusvirg7832.t1		MAJ_04250n	MAM_07060n	MAN_03682n	MBR_01673n	MGU_02355n	MRI_008924n	MAA_05502n	Triaru_rna1892	Trias1_178814	Tatro_179700	Trici_PTB63186.1	TrigamTGAM01_04354T0	Trigui_OPB46476	Triha_509694	Tripar1_rna7770	Tvirens_51008
OG0006772	FCul_PTD08833.1	FFUJ_11413m.01	FGSG_03815T0, FGSG_10997T0	Fman_CVL07671.1	Fox_PCD23861.1	FPRN_14330n	FPSE_02486T0, FPSE_04559T0	RGP74643.1		Fusvirg6028.t1	MAC_05958n	MAJ_03303n, MAJ_05336n, MAJ_10744n	MAM_00489n, MAM_04976n	MAN_05241n, MAN_05412n, MAN_06380n, MAN_07643n	MBR_05247n, MBR_07803n	MGU_01416n, MGU_05215n, MGU_07322n	MRI_003674n	MAA_07720n, MAA_09191n	Triaru_rna3954	Trias1_145993, Trias1_55283	Tatro_300470, Tatro_37780	Trici_PTB69063.1	TrigamTGAM01_04920T0, TrigamTGAM01_05037T0	Trigui_OPB36490	Triha_540582, Triha_82778	Tripar1_rna8953, Tripar1_rna8954	Tvirens_136832, Tvirens_62820, Tvirens_62915
OG0006814	FCul_PTD02854.1	FFUJ_07578m.01	FGSG_09883T0	Fman_CVK92994.1	Fox_PCD35490.1	FPRN_07898n	FPSE_10198T0	RGP59441.1	Fver_RBQ75778.1	Fusvirg3517.t1	MAC_00779n	MAJ_06843n	MAM_06000n	MAN_08833n	MBR_09268n	MGU_09321n	MRI_002458n	MAA_08255n	Triaru_rna2656	Trias1_24017	Tatro_35207	Trici_PTB64531.1	TrigamTGAM01_05469T0	Trigui_OPB41920	Triha_79940	Tripar1_rna1056	Tvirens_84896
OG0006816	FCul_PTD03114.1	FFUJ_07248m.01	FGSG_10197T0	Fman_CVK92534.1	Fox_PCD35147.1	FPRN_07565n	FPSE_03676T0	RGP65611.1	Fver_RBQ77464.1	Fusvirg3605.t1	MAC_00340n	MAJ_05164n	MAM_05026n	MAN_01186n	MBR_04351n	MGU_05638n	MRI_008891n	MAA_02898n	Triaru_rna5718	Trias1_49316	Tatro_88018	Trici_PTB69697.1	TrigamTGAM01_06161T0, TrigamTGAM01_10500T0	Trigui_OPB37469	Triha_517698	Tripar1_rna7870	Tvirens_218399
OG0006819	FCul_PTD04986.1	FFUJ_05953m.01	FGSG_08547T0	Fman_CVK90684.1	Fox_PCD33160.1	FPRN_09109n	FPSE_06426T0	RGP67891.1	Fver_RBQ80309.1	Fusvirg4916.t1	MAC_02648n	MAJ_00180n	MAM_00813n	MAN_04303n	MBR_02458n	MGU_00554n	MRI_004731n	MAA_02154n	Triaru_rna2711	Trias1_338811	Tatro_87408	Trici_PTB68315.1	TrigamTGAM01_04715T0	Trigui_OPB36300	Triha_507813	Tripar1_rna5466	Tvirens_221180
OG0006820	FCul_PTD05242.1	FFUJ_04632m.01	FGSG_06416T0	Fman_CVL00171.1	Fox_PCD43874.1	FPRN_02762n	FPSE_12322T0	RGP75053.1	Fver_RBQ72229.1	Fusvirg10783.t1, Fusvirg13340.t1	MAC_03373n	MAJ_00373n	MAM_06314n	MAN_04110n	MBR_02292n	MGU_00748n	MRI_006042n	MAA_01973n	Triaru_rna641	Trias1_145955	Tatro_88290	Trici_PTB65607.1	TrigamTGAM01_01124T0	Trigui_OPB40480	Triha_511725	Tripar1_rna4710	Tvirens_85618
OG0006825	FCul_PTD06952.1	FFUJ_11467m.01	FGSG_03777T0	Fman_CVL07735.1	Fox_PCD23781.1	FPRN_14387n	FPSE_03470T0	RGP74608.1	Fver_RBQ68111.1	Fusvirg12916.t1	MAC_06929n	MAJ_07003n	MAM_08141n	MAN_04607n	MBR_08459n	MGU_11059n		MAA_00067n	Triaru_rna9381	Trias1_61573	Tatro_79665	Trici_PTB69973.1	TrigamTGAM01_03339T0	Trigui_OPB43647	Triha_77479	Tripar1_rna1157	Tvirens_25017
OG0006829	FCul_PTD10854.1	FFUJ_07852m.01	FGSG_02560T0	Fman_CVL01849.1	Fox_PCD35759.1	FPRN_08170n	FPSE_08678T0	RGP63042.1	Fver_RBQ69621.1	Fusvirg6455.t1	MAC_04101n	MAJ_06383n	MAM_04654n	MAN_05946n	MBR_05417n	MGU_05477n	MRI_004542n	MAA_08938n	Triaru_rna2647	Trias1_199594	Tatro_53493	Trici_PTB66525.1	TrigamTGAM01_10598T0	Trigui_OPB46704	Triha_6545	Tripar1_rna3739	Tvirens_111593, Tvirens_205388
OG0006878	FCul_PTD02898.1	FFUJ_07070m.01	FGSG_10378T0	Fman_CVK92289.1	Fox_PCD34962.1	FPRN_07381n	FPSE_01191T0	RGP64811.1	Fver_RBQ67584.1	Fusvirg11405.t1	MAC_04941n	MAJ_07556n	MAM_08238n	MAN_00856n	MBR_04010n	MGU_06643n	MRI_003517n	MAA_03211n	Triaru_rna4979	Trias1_140833	Tatro_231443	Trici_PTB68499.1	TrigamTGAM01_04122T0	Trigui_OPB43912	Triha_115294	Tripar1_rna396	Tvirens_137536
OG0006883	FCul_PTD06488.1	FFUJ_06959m.01	FGSG_10497T0	Fman_CVK92112.1	Fox_PCD34856.1	FPRN_07265n	FPSE_05350T0, FPSE_09791T0	RGP64684.1, RGP74751.1	Fver_RBQ73041.1	Fusvirg108.t1	MAC_05871n	MAJ_08605n	MAM_01213n	MAN_01810n	MBR_06468n	MGU_10021n		MAA_08737n	Triaru_rna7505	Trias1_62525	Tatro_45725	Trici_PTB63153.1	TrigamTGAM01_04385T0	Trigui_OPB46446	Triha_6921	Tripar1_rna4616	Tvirens_194271
OG0006887	FCul_PTD11939.1	FFUJ_00814m.01	FGSG_00312T0	Fman_CVK84105.1	Fox_PCD45871.1	FPRN_01275n	FPSE_08787T0	RGP66392.1	Fver_RBQ75253.1	Fusvirg776.t1	MAC_05633n	MAJ_07294n	MAM_00981n	MAN_07532n	MBR_05137n	MGU_01535n	MRI_006331n	MAA_07623n	Triaru_rna5326	Trias1_56459	Tatro_289894	Trici_PTB67360.1	TrigamTGAM01_07630T0	Trigui_OPB42451	Triha_506608	Tripar1_rna7423	Tvirens_61203
OG0006925	FCul_PTD10255.1	FFUJ_03412m.01	FGSG_06591T0	Fman_CVK88334.1	Fox_PCD38341.1	FPRN_05039n	FPSE_01662T0		Fver_RBQ68273.1	Fusvirg2942.t1	MAC_06343n	MAJ_07610n	MAM_02599n	MAN_02976n	MBR_00968n	MGU_07702n	MRI_004596n	MAA_07175n	Triaru_rna7208	Trias1_22233	Tatro_228284	Trici_PTB66267.1	TrigamTGAM01_05327T0	Trigui_OPB39049	Triha_504067	Tripar1_rna2992	Tvirens_38083
OG0007018	FCul_PTD10596.1	FFUJ_03513m.01	FGSG_06500T0	Fman_CVK88206.1	Fox_PCD29604.1, Fox_PCD38440.1	FPRN_05139n	FPSE_01757T0	RGP71589.1	Fver_RBQ66235.1, Fver_RBQ74956.1	Fusvirg3052.t1	MAC_06321n	MAJ_07584n	MAM_02581n	MAN_02951n	MBR_00943n	MGU_07677n		MAA_07152n	Triaru_rna6480	Trias1_52883	Tatro_178757	Trici_PTB66244.1	TrigamTGAM01_08972T0	Trigui_OPB39077	Triha_75829	Tripar1_rna8724	Tvirens_38893
OG0007019	FCul_PTD11710.1	FFUJ_12188m.01	FGSG_12026T0	Fman_CVK97180.1	Fox_PCD42533.1	FPRN_08211n	FPSE_12348T0	RGP64432.1	Fver_RBQ74975.1	Fusvirg5792.t1	MAC_08577n	MAJ_03696n	MAM_01707n	MAN_02356n	MBR_07458n	MGU_03750n	MRI_004871n	MAA_03687n	Triaru_rna7773	Trias1_203823	Tatro_50542	Trici_PTB63542.1	TrigamTGAM01_05533T0	Trigui_OPB45040	Triha_93107	Tripar1_rna7612	Tvirens_113329
OG0007106	FCul_PTD03990.1	FFUJ_13076m.01	FGSG_05915T0	Fman_CVK87516.1	Fox_PCD41356.1	FPRN_05619n	FPSE_03065T0	RGP66822.1	Fver_RBQ81653.1	Fusvirg11643.t1	MAC_04046n	MAJ_08500n	MAM_07187n	MAN_06546n	MBR_07213n	MGU_06075n	MRI_000852n	MAA_01427n	Triaru_rna5032	Trias1_137584	Tatro_302248	Trici_PTB69478.1	TrigamTGAM01_08128T0	Trigui_OPB37250	Triha_79136	Tripar1_rna5209	Tvirens_176336
OG0007113	FCul_PTD09321.1	FFUJ_02827m.01	FGSG_07027T0	Fman_CVK89321.1	Fox_PCD37742.1	FPRN_04453n	FPSE_02764T0	RGP63686.1	Fver_RBQ66374.1	Fusvirg2269.t1	MAC_07446n	MAJ_05836n	MAM_04736n	MAN_09510n	MBR_03034n	MGU_10250n	MRI_008016n	MAA_04626n	Triaru_rna3915	Trias1_349150	Tatro_167740	Trici_PTB61970.1	TrigamTGAM01_08747T0	Trigui_OPB36692	Triha_494131	Tripar1_rna6996	Tvirens_16551
OG0007115	FCul_PTD09748.1	FFUJ_02410m.01	FGSG_07513T0	Fman_CVL06033.1	Fox_PCD37338.1	FPRN_03971n	FPSE_11133T0	RGP73822.1	Fver_RBQ75559.1	Fusvirg4558.t1	MAC_02375n	MAJ_05569n		MAN_05688n	MBR_03948n	MGU_07272n, MGU_08960n	MRI_006964n	MAA_11277n	Triaru_rna2901	Trias1_148153	Tatro_322545	Trici_PTB65796.1	TrigamTGAM01_03006T0	Trigui_OPB44694	Triha_100406	Tripar1_rna6920	Tvirens_49263
OG0007118	FCul_PTD12059.1	FFUJ_01929m.01	FGSG_04789T0, FGSG_11992T0	Fman_CVL02682.1	Fox_PCD44760.1	FPRN_00180n	FPSE_11095T0, FPSE_11455T0	RGP60818.1	Fver_RBQ66479.1	Fusvirg8472.t1	MAC_07970n	MAJ_08035n	MAM_07362n	MAN_03795n	MBR_06745n	MGU_07526n	MRI_000184n	MAA_09379n	Triaru_rna768	Trias1_28119	Tatro_54307	Trici_PTB63649.1	TrigamTGAM01_09280T0	Trigui_OPB45791	Triha_500038	Tripar1_rna4339	Tvirens_164179
OG0007120	FCul_PTD13471.1	FFUJ_01044m.01	FGSG_11777T0	Fman_CVK83716.1	Fox_PCD45642.1	FPRN_01048n	FPSE_04433T0	RGP61126.1	Fver_RBQ68988.1	Fusvirg1226.t1	MAC_02999n	MAJ_00743n	MAM_01935n	MAN_04943n	MBR_03363n	MGU_02831n		MAA_04184n	Triaru_rna8115	Trias1_56064	Tatro_81867	Trici_PTB62971.1	TrigamTGAM01_03836T0	Trigui_OPB42102	Triha_80467	Tripar1_rna8180	Tvirens_72072
OG0007154	FCul_PTD02434.1	FFUJ_08989m.01	FGSG_08983T0	Fman_CVL00584.1	Fox_PCD30515.1	FPRN_10006n	FPSE_07120T0	RGP68988.1	Fver_RBQ80177.1	Fusvirg11135.t1, Fusvirg13590.t1	MAC_07335n	MAJ_09645n	MAM_07156n	MAN_06610n	MBR_09885n	MGU_07033n	MRI_001145n	MAA_09726n	Triaru_rna6026	Trias1_26145	Tatro_251276	Trici_PTB69417.1	TrigamTGAM01_08441T0	Trigui_OPB37191	Triha_505332	Tripar1_rna8851	Tvirens_188357
OG0007161	FCul_PTD07697.1	FFUJ_02389m.01	FGSG_03107T0	Fman_CVL06053.1	Fox_PCD37318.1	FPRN_03951n	FPSE_02117T0	RGP65961.1	Fver_RBQ71008.1	Fusvirg4578.t1	MAC_00464n	MAJ_09567n	MAM_07534n	MAN_06994n	MBR_03842n	MGU_05899n		MAA_07340n	Triaru_rna6954	Trias1_161130	Tatro_293457	Trici_PTB69050.1	TrigamTGAM01_04909T0	Trigui_OPB36477	Triha_530415	Tripar1_rna1592	Tvirens_200088
OG0007195	FCul_PTD01310.1	FFUJ_04808m.01	FGSG_09696T0	Fman_CVK99869.1	Fox_PCD44052.1	FPRN_02583n	FPSE_04301T0	RGP69782.1	Fver_RBQ74000.1	Fusvirg7524.t1	MAC_03964n	MAJ_06966n	MAM_03420n	MAN_02780n	MBR_00775n	MGU_06280n	MRI_001351n	MAA_07000n	Triaru_rna3727	Trias1_59343	Tatro_297183	Trici_PTB66804.1	TrigamTGAM01_00496T0	Trigui_OPB47112	Triha_508897	Tripar1_rna2823	Tvirens_172947
OG0007197	FCul_PTD02644.1	FFUJ_07008m.01	FGSG_10429T0	Fman_CVK92194.1, Fman_CVL07880.1	Fox_PCD34898.1, Fox_PCD42971.1	FPRN_07314n	FPSE_07445T0	RGP71430.1	Fver_RBQ71550.1	Fusvirg6017.t1	MAC_02691n	MAJ_00225n	MAM_02835n	MAN_04257n	MBR_02412n	MGU_00599n	MRI_003121n	MAA_02112n	Triaru_rna116	Trias1_238048	Tatro_242742	Trici_PTB65678.1	TrigamTGAM01_05056T0	Trigui_OPB40382	Triha_511607	Tripar1_rna6354	Tvirens_140811, Tvirens_218551
OG0007207	FCul_PTD07717.1	FFUJ_09661m.01	FGSG_04210T0	Fman_CVL04429.1	Fox_PCD29146.1	FPRN_12602n	FPSE_10413T0	RGP67429.1	Fver_RBQ76593.1	Fusvirg9072.t1	MAC_04272n	MAJ_01444n	MAM_03054n	MAN_01299n	MBR_04441n	MGU_04007n	MRI_008653n	MAA_02789n	Triaru_rna5384	Trias1_56531	Tatro_297821	Trici_PTB67623.1	TrigamTGAM01_03178T0	Trigui_OPB42548	Triha_80094	Tripar1_rna1906	Tvirens_30212
OG0007305	FCul_PTD03071.1	FFUJ_07036m.01	FGSG_10414T0	Fman_CVK92235.1	Fox_PCD34925.1	FPRN_07342n	FPSE_07426T0	RGP59014.1	Fver_RBQ71525.1, Fver_RBQ71564.1	Fusvirg5997.t1	MAC_07816n	MAJ_03171n	MAM_01386n	MAN_02021n	MBR_08836n	MGU_07196n	MRI_006320n	MAA_03361n	Triaru_rna1184	Trias1_73922	Tatro_298819	Trici_PTB63141.1	TrigamTGAM01_04397T0	Trigui_OPB46463	Triha_88990	Tripar1_rna267	Tvirens_47197
OG0007350	FCul_PTD03138.1	FFUJ_07369m.01	FGSG_09977T0	Fman_CVK92654.1	Fox_PCD35272.1	FPRN_07691n	FPSE_03876T0	RGP74373.1	Fver_RBQ65091.1	Fusvirg3912.t1	MAC_02600n	MAJ_05017n	MAM_05583n	MAN_01042n	MBR_04201n	MGU_05062n	MRI_000928n	MAA_03037n	Triaru_rna2438	Trias1_58341	Tatro_49033	Trici_PTB68669.1	TrigamTGAM01_02101T0		Triha_85540	Tripar1_rna7196	Tvirens_32950
OG0007362	FCul_PTD11424.1	FFUJ_00268m.01	FGSG_00198T0	Fman_CVK84879.1	Fox_PCD46399.1	FPRN_01801n	FPSE_06942T0	RGP67936.1	Fver_RBQ66486.1	Fusvirg13126.t1, Fusvirg3151.t1	MAC_01940n	MAJ_06297n	MAM_04799n	MAN_09582n	MBR_03106n	MGU_04722n		MAA_04697n	Triaru_rna3966	Trias1_55295	Tatro_293433	Trici_PTB69075.1	TrigamTGAM01_04933T0	Trigui_OPB36504	Triha_507574	Tripar1_rna1924	Tvirens_179152
OG0007393	FCul_PTD02740.1	FFUJ_07052m.01	FGSG_02254T0	Fman_CVK92260.1	Fox_PCD34943.1	FPRN_07362n	FPSE_00269T0, FPSE_07411T0	RGP64831.1, RGP64832.1, RGP66001.1	Fver_RBQ79125.1	Fusvirg5978.t1	MAC_04465n	MAJ_10238n	MAM_07292n	MAN_09256n	MBR_10602n	MGU_07833n	MRI_002139n	MAA_10431n	Triaru_rna4096	Trias1_175994	Tatro_168762	Trici_PTB62182.1	TrigamTGAM01_00883T0	Trigui_OPB46139	Triha_6617	Tripar1_rna4066	Tvirens_223147
OG0007407	FCul_PTD09008.1	FFUJ_08246m.01	FGSG_10943T0	Fman_CVL05471.1		FPRN_10754n	FPSE_06057T0	RGP69447.1	Fver_RBQ66591.1	Fusvirg3166.t1	MAC_01948n	MAJ_06290n	MAM_04806n	MAN_09589n	MBR_03113n	MGU_04715n	MRI_008408n	MAA_04704n	Triaru_rna3958	Trias1_453820	Tatro_79296	Trici_PTB69067.1	TrigamTGAM01_04924T0	Trigui_OPB36494	Triha_82263	Tripar1_rna8959	Tvirens_220981
OG0007410	FCul_PTD10068.1, FCul_PTD11783.1	FFUJ_00854m.01, FFUJ_12373m.01	FGSG_00347T0, FGSG_07871T0	Fman_CVK84037.1, Fman_CVK97486.1	Fox_PCD42353.1, Fox_PCD45827.1	FPRN_01235n, FPRN_11492n	FPSE_00005T0, FPSE_10019T0	RGP70427.1, RGP74137.1	Fver_RBQ69925.1, Fver_RBQ73221.1	Fusvirg1689.t1, Fusvirg825.t1	MAC_09682n	MAJ_08281n	MAM_04446n	MAN_06258n	MBR_09571n	MGU_10084n	MRI_003525n	MAA_06659n	Triaru_rna4192	Trias1_148443	Tatro_322642	Trici_PTB65776.1	TrigamTGAM01_03110T0	Trigui_OPB44579	Triha_486719, Triha_487691	Tripar1_rna6900	Tvirens_70167
OG0007459	FCul_PTD06605.1	FFUJ_09961m.01	FGSG_04475T0	Fman_CVK98271.1	Fox_PCD28846.1	FPRN_12301n	FPSE_08288T0	RGP60439.1	Fver_RBQ70210.1	Fusvirg7767.t1	MAC_02833n	MAJ_06411n	MAM_07283n	MAN_09202n	MBR_10420n	MGU_07773n	MRI_001729n	MAA_08036n	Triaru_rna7579	Trias1_69601		Trici_PTB68423.1	TrigamTGAM01_04213T0	Trigui_OPB43800	Triha_507884	Tripar1_rna747	Tvirens_229760
OG0007513	FCul_PTD01405.1, FCul_PTD04096.1, FCul_PTD04097.1	FFUJ_04202m.01	FGSG_09212T0, FGSG_11241T0	Fman_CVK93814.1	Fox_PCD34649.1, Fox_PCD43457.1	FPRN_03176n	FPSE_07586T0, FPSE_11083T0	RGP60267.1, RGP74919.1	Fver_RBQ78309.1	Fusvirg11435.t1, Fusvirg12943.t1	MAC_08705n		MAM_08233n	MAN_10499n	MBR_10140n	MGU_09362n	MRI_000247n	MAA_11585n	Triaru_rna1795	Trias1_192347	Tatro_241541	Trici_PTB64762.1	TrigamTGAM01_01258T0	Trigui_OPB45264	Triha_95772	Tripar1_rna1333	Tvirens_43748
OG0007518	FCul_PTD03044.1	FFUJ_06722m.01	FGSG_10678T0	Fman_CVK91872.1	Fox_PCD34621.1	FPRN_07031n	FPSE_05705T0	RGP69718.1	Fver_RBQ68464.1		MAC_06958n	MAJ_06552n	MAM_07763n	MAN_01658n	MBR_06311n	MGU_06114n	MRI_002223n	MAA_08512n	Triaru_rna821	Trias1_199457	Tatro_214849	Trici_PTB66478.1	TrigamTGAM01_07860T0	Trigui_OPB40915	Triha_500195	Tripar1_rna2198	Tvirens_52534
OG0007584	FCul_PTD05180.1	FFUJ_05877m.01	FGSG_08389T0	Fman_CVK90562.1	Fox_PCD33232.1	FPRN_09039n	FPSE_09005T0	RGP71182.1	Fver_RBQ77648.1	Fusvirg5251.t1	MAC_04740n	MAJ_00021n		MAN_04460n	MBR_02617n	MGU_00398n	MRI_007027n	MAA_10702n	Triaru_rna5493	Trias1_87329	Tatro_87141	Trici_PTB69138.1	TrigamTGAM01_06413T0	Trigui_OPB36565	Triha_519431	Tripar1_rna8515	Tvirens_63921
OG0007596	FCul_PTD12397.1	FFUJ_06807m.01	FGSG_02217T0	Fman_CVL08620.1	Fox_PCD34728.1	FPRN_07114n	FPSE_00230T0	RGP71327.1	Fver_RBQ76480.1	Fusvirg10200.t1	MAC_09417n	MAJ_04688n	MAM_08070n	MAN_05231n	MBR_02101n	MGU_07311n	MRI_000355n	MAA_01261n	Triaru_rna1687	Trias1_48513	Tatro_233892	Trici_PTB66847.1	TrigamTGAM01_00545T0	Trigui_OPB37636, Trigui_OPB47062	Triha_548985, Triha_87935	Tripar1_rna6141	Tvirens_224303, Tvirens_45138
OG0007653	FCul_PTD10490.1	FFUJ_13721m.01	FGSG_07921T0	Fman_CVK86574.1	Fox_PCD42005.1	FPRN_06270n	FPSE_04457T0	RGP74211.1	Fver_RBQ71019.1	Fusvirg8544.t1	MAC_00214n, MAC_03232n	MAJ_04500n	MAM_04918n	MAN_07361n	MBR_04964n	MGU_01704n	MRI_006355n	MAA_04960n	Triaru_rna917, Triaru_rna9433	Trias1_62974	Tatro_296843	Trici_PTB65512.1	TrigamTGAM01_08324T0	Trigui_OPB40637	Triha_511848	Tripar1_rna7670	Tvirens_214993
OG0007688	FCul_PTD04189.1	FFUJ_05028m.01	FGSG_05092T0	Fman_CVK99524.1	Fox_PCD44271.1	FPRN_02360n	FPSE_11302T0	RGP73487.1	Fver_RBQ72930.1	Fusvirg7277.t1	MAC_00688n	MAJ_01755n	MAM_03872n	MAN_00579n	MBR_00389n	MGU_01151n	MRI_007788n	MAA_06487n	Triaru_rna3433	Trias1_130763	Tatro_320458	Trici_PTB70639.1	TrigamTGAM01_05747T0	Trigui_OPB38398	Triha_104545	Tripar1_rna2256	Tvirens_122650
OG0007763	FCul_PTD07746.1	FFUJ_09340m.01	FGSG_03903T0	Fman_CVL04894.1	Fox_PCD29466.1	FPRN_12926n	FPSE_05372T0	RGP74728.1	Fver_RBQ73813.1	Fusvirg11773.t1	MAC_09265n	MAJ_08268n	MAM_04455n	MAN_06274n	MBR_09558n	MGU_10098n	MRI_003258n	MAA_06644n	Triaru_rna5622	Trias1_62099	Tatro_166159	Trici_PTB62612.1	TrigamTGAM01_08719T0	Trigui_OPB41388	Triha_92854	Tripar1_rna368	Tvirens_88464
OG0007873	FCul_PTD04636.1	FFUJ_08580m.01	FGSG_05450T0	Fman_CVL01210.1	Fox_PCD30929.1	FPRN_10416n	FPSE_03557T0	RGP70712.1	Fver_RBQ69792.1	Fusvirg9439.t1	MAC_04544n	MAJ_04748n	MAM_08092n	MAN_05294n	MBR_07919n	MGU_09264n	MRI_004740n	MAA_07932n	Triaru_rna294	Trias1_63278	Tatro_93380	Trici_PTB66099.1	TrigamTGAM01_04627T0	Trigui_OPB42801	Triha_490112	Tripar1_rna1662	Tvirens_170560
OG0007878	FCul_PTD06663.1, FCul_PTD06664.1	FFUJ_09370m.01	FGSG_03970T0	Fman_CVL04840.1	Fox_PCD29433.1	FPRN_12896n	FPSE_05305T0	RGP61690.1	Fver_RBQ73830.1	Fusvirg12627.t1	MAC_08703n		MAM_08232n	MAN_10497n	MBR_10142n	MGU_09364n	MRI_000353n	MAA_11587n	Triaru_rna244	Trias1_198137	Tatro_38063	Trici_PTB68136.1	TrigamTGAM01_05001T0	Trigui_OPB40306	Triha_7447	Tripar1_rna6831	Tvirens_228996
OG0007993	FCul_PTD03739.1	FFUJ_05169m.01	FGSG_05716T0	Fman_CVK99384.1	Fox_PCD44402.1	FPRN_02212n	FPSE_10361T0	RGP68915.1		Fusvirg12106.t1	MAC_05079n	MAJ_03359n	MAM_00441n	MAN_05468n	MBR_07748n	MGU_05271n	MRI_001614n	MAA_08380n	Triaru_rna8440	Trias1_147172	Tatro_315840	Trici_PTB68416.1	TrigamTGAM01_10607T0	Trigui_OPB47101	Triha_144644	Tripar1_rna754	Tvirens_194516
OG0008019	FCul_PTD12084.1	FFUJ_01622m.01	FGSG_11947T0	Fman_CVL03212.1	Fox_PCD45059.1	FPRN_00480n	FPSE_08539T0	RGP72754.1	Fver_RBQ69142.1	Fusvirg8128.t1	MAC_05141n	MAJ_08575n	MAM_03500n	MAN_06834n	MBR_09684n	MGU_08313n	MRI_001439n	MAA_09635n	Triaru_rna3503	Trias1_80383	Tatro_288359	Trici_PTB68597.1	TrigamTGAM01_02038T0	Trigui_OPB44023	Triha_481910		Tvirens_113881
OG0008064	FCul_PTD04492.1	FFUJ_13275m.01	FGSG_06081T0	Fman_CVK87149.1	Fox_PCD41553.1	FPRN_05816n	FPSE_04236T0	RGP72964.1	Fver_RBQ75864.1	Fusvirg2239.t1	MAC_09490n	MAJ_05817n	MAM_04753n	MAN_09530n	MBR_03054n	MGU_04775n	MRI_008123n	MAA_04645n	Triaru_rna4426	Trias1_350076	Tatro_300292	Trici_PTB61934.1	TrigamTGAM01_09232T0	Trigui_OPB36719	Triha_84204	Tripar1_rna3658	Tvirens_220752
