# Supplementary material for: Comparative genomics reveals a core gene toolbox for lifestyle transitions in Hypocreales fungi
Source: Environ Microbiol. 2021 May 11;23(6):3251–64. doi: 10.1111/1462-2920.15554 (PMC8360070; doi:10.1111/1462-2920.15554)
Supplement: Supplementary file 7 — Table S6 GO enrichment analysis of genus‐specific present genes. [file EMI-23-3251-s003.xlsx]

## Sheet: F
GO term	Type	Description	FDR
GO:0010393	P	galacturonan metabolic process	9.5e-06
GO:0045488	P	pectin metabolic process	9.5e-06
GO:0000272	P	polysaccharide catabolic process	4.6e-05
GO:0045229	P	external encapsulating structure organization	4.6e-05
GO:0071555	P	cell wall organization	0.00016
GO:0071554	P	cell wall organization or biogenesis	0.00018
GO:0042737	P	drug catabolic process	0.00096
GO:0016052	P	carbohydrate catabolic process	0.0012
GO:0005975	P	carbohydrate metabolic process	0.0012
GO:0005976	P	polysaccharide metabolic process	0.0012
GO:0017144	P	drug metabolic process	0.0044
GO:0016837	F	carbon-oxygen lyase activity, acting on polysaccharides	7.8e-08
GO:0030570	F	pectate lyase activity	1.9e-07
GO:0030246	F	carbohydrate binding	8.4e-05
GO:0030247	F	polysaccharide binding	0.00044
GO:0001871	F	pattern binding	0.00044
GO:0030248	F	cellulose binding	0.00079
GO:0016798	F	hydrolase activity, acting on glycosyl bonds	0.0041
GO:0004181	F	metallocarboxypeptidase activity	0.0088
GO:0000981	F	RNA polymerase II transcription factor activity, sequence-specific DNA binding	0.022
GO:0008235	F	metalloexopeptidase activity	0.022
GO:0016835	F	carbon-oxygen lyase activity	0.022
GO:0016829	F	lyase activity	0.034
GO:0008238	F	exopeptidase activity	0.042
GO:0038023	F	signaling receptor activity	0.042
GO:0008237	F	metallopeptidase activity	0.042
GO:0004180	F	carboxypeptidase activity	0.042
GO:0060089	F	molecular transducer activity	0.043
GO:0004872	F	receptor activity	0.043
GO:0005576	C	extracellular region	6.2e-14

## Sheet: T
GO term	Type	Description	FDR
GO:0001871	F	pattern binding	4.3e-05
GO:0030247	F	polysaccharide binding	4.3e-05
GO:0030248	F	cellulose binding	0.00017
GO:0016798	F	hydrolase activity, acting on glycosyl bonds	0.0003
GO:0030246	F	carbohydrate binding	0.00056
GO:0004553	F	hydrolase activity, hydrolyzing O-glycosyl compounds	0.0089
GO:0000981	F	RNA polymerase II transcription factor activity, sequence-specific DNA binding	0.023
GO:0005576	C	extracellular region	3.6e-05

## Sheet: M
GO term	Type	Description	FDR
GO:0009405	P	pathogenesis	0.002
GO:0051704	P	multi-organism process	0.021
GO:0003950	F	NAD+ ADP-ribosyltransferase activity	1.3e-05
GO:0016763	F	transferase activity, transferring pentosyl groups	0.00055
GO:0004175	F	endopeptidase activity	0.0034
GO:0070011	F	peptidase activity, acting on L-amino acid peptides	0.036
GO:0008237	F	metallopeptidase activity	0.042
GO:0008233	F	peptidase activity	0.049
GO:0005576	C	extracellular region	3.2e-05
