# Supplementary material for: Comparative genomics reveals a core gene toolbox for lifestyle transitions in Hypocreales fungi
Source: Environ Microbiol. 2021 May 11;23(6):3251–64. doi: 10.1111/1462-2920.15554 (PMC8360070; doi:10.1111/1462-2920.15554)
Supplement: Supplementary file 8 — Table S7 Positively selected genes at branches leading to new lifestyles. [file EMI-23-3251-s006.xlsx]

## Sheet: Fps
Orthogroup	EpiBra.aa	EpiTy.aa	Epiam.aa	Epibro.aa	Epiel.aa	Epife.aa	Epiga.aa	Epigl.aa	Epiin.aa	Fuscu.aa	Fusfu.aa	Fusgr.aa	Fusma.aa	Fusox.aa	Fuspr.aa	Fusps.aa	Fussp.aa	Fusve.aa	Fusvi.aa	Metac.aa	Metaj.aa	Metam.aa	Metan.aa	Metbr.aa	Metgu.aa	Metri.aa	Metro.aa	Triar.aa	Trias.aa	Triat.aa	Trici.aa	Triga.aa	Trigu.aa	Triha.aa	Tripa.aa	Trivi.aa	Zendo_Ascsa1.aa	Zendo_Phisc1.aa	Zendo_Xylhe1.aa	Zin_Claviceps_purpurea.aa	Zin_Stachybotrys_chartarum.aa	Zin_Tolinf1.aa	Zin_Tolypocladium_ophioglossoides.aa	Zinsec_Beaba1.aa	Zinsec_Cormi1.aa	Zmycro_Ampqui1.aa	Zmycro_Dicyma_pulvinata.aa	Zmycro_Talaromycesrugulosus.aa	Zplant0_Colch.aa
OG0001198	EpiBra_1.0g2077.t1	ETyphina_1.0g3483.t1	E_amag1134.t1	Ebromicola_E7626g1281.t1	E_elyg3149.t1	EfeFl1g723.t1	Egansuensis_E7080g7601.t1	EpiGly_1.0g1812.t1	Einebrians_E818g6876.t1	FCul_PTD11125.1	FFUJ_07693m.01	FGSG_02714T0	Fman_CVL01601.1	Fox_PCD35603.1	FPRN_08012n	FPSE_06494T0	RGP61781.1	Fver_RBQ67675.1	Fusvirg6635.t1	MAC_01592n	MAJ_02439n	MAM_00230n	MAN_08243n	MBR_02759n	MGU_00254n	MRI_KTR5n	MAA_02427n	Triaru_rna2814	Trias1_71549	Tatro_240794	Trici_PTB65075.1	TrigamTGAM01_02780T0	Trigui_OPB40989	Triha_101897	Tripar1_rna4649	Tvirens_83426	Ascsa1_10611	Phisc1_384942	Xylhe1_243081	CCE27481.1	KEY72443.1, KEY72799.1	jgi_Tolinf1_199177_TINF08897	TolopKND90884.1	Beaba1_8768	Cormi1_9086	Ampqui1_495228	Dicpug1545.t1, Dicpug268.t1	XP_035344750.1	Colch1_mrna_2546
OG0001470	EpiBra_1.0g2280.t1	ETyphina_1.0g6007.t1	E_amag564.t1	Ebromicola_E7626g6792.t1	E_elyg6421.t1	EfeFl1g957.t1	Egansuensis_E7080g1185.t1	EpiGly_1.0g5860.t1	Einebrians_E818g775.t1	FCul_PTD04302.1	FFUJ_06131m.01	FGSG_08623T0	Fman_CVK90976.1	Fox_PCD32987.1	FPRN_09286n	FPSE_06033T0	RGP63448.1	Fver_RBQ74057.1	Fusvirg5174.t1	MAC_03511n	MAJ_00135n	MAM_00774n	MAN_04348n	MBR_02503n	MGU_00510n	MRI_008284n	MAA_02196n	Triaru_rna7716	Trias1_65834	Tatro_293559	Trici_PTB68940.1	TrigamTGAM01_03944T0	Trigui_OPB36358	Triha_481541	Tripar1_rna4390	Tvirens_190772	Ascsa1_9548	Phisc1_679634, Phisc1_703690	Xylhe1_212702	CCE29663.1	KEY66864.1	jgi_Tolinf1_198907_TINF09344	TolopKND90539.1	Beaba1_5617	Cormi1_4620	Ampqui1_80513	Dicpug7999.t1	XP_035339700.1, XP_035344918.1	Colch1_mrna_4297
OG0001474	EpiBra_1.0g2710.t1	ETyphina_1.0g863.t1	E_amag5938.t1	Ebromicola_E7626g5494.t1	E_elyg4291.t1	EfeFl1g2947.t1	Egansuensis_E7080g2262.t1	EpiGly_1.0g4491.t1	Einebrians_E818g1945.t1	FCul_PTD01634.1	FFUJ_04390m.01	FGSG_09524T0	Fman_CVK93606.1	Fox_PCD43632.1	FPRN_03003n	FPSE_03343T0	RGP75194.1	Fver_RBQ80513.1	Fusvirg6747.t1	MAC_02719n	MAJ_00250n	MAM_02811n	MAN_04232n	MBR_02387n	MGU_00624n	MRI_DAL81n	MAA_02089n	Triaru_rna4077	Trias1_25022	Tatro_142510	Trici_PTB64608.1	TrigamTGAM01_02724T0	Trigui_OPB41998	Triha_492773	Tripar1_rna4033	Tvirens_31547	Ascsa1_2836	Phisc1_578866, Phisc1_686734, Phisc1_732561	Xylhe1_265781	CCE30166.1	KEY64542.1, KEY69161.1, KEY73182.1	jgi_Tolinf1_198766_TINF08669	TolopKND88210.1	Beaba1_6250	Cormi1_4032	Ampqui1_532555	Dicpug4486.t1	XP_035340297.1, XP_035343668.1	Colch1_mrna_3289
OG0001685	EpiBra_1.0g90.t1	ETyphina_1.0g7208.t1	E_amag5588.t1	Ebromicola_E7626g5873.t1	E_elyg300.t1	EfeFl1g6426.t1	Egansuensis_E7080g790.t1	EpiGly_1.0g8864.t1	Einebrians_E818g4504.t1	FCul_PTD12944.1	FFUJ_12198m.01	FGSG_01882T0	Fman_CVK97196.1	Fox_PCD42524.1	FPRN_08202n	FPSE_05397T0	RGP64343.1	Fver_RBQ81278.1	Fusvirg5801.t1	MAC_08571n	MAJ_03689n	MAM_01701n	MAN_02349n	MBR_07465n	MGU_03757n	MRI_GLG2n	MAA_03680n	Triaru_rna7766	Trias1_151867	Tatro_129518	Trici_PTB63548.1	TrigamTGAM01_05527T0	Trigui_OPB45046	Triha_93243	Tripar1_rna7618	Tvirens_81425	Ascsa1_290	Phisc1_729745	Xylhe1_268690	CCE33987.1	KEY64822.1	jgi_Tolinf1_190741_TINF01387	TolopKND88513.1	Beaba1_7232	Cormi1_3968	Ampqui1_511943	Dicpug6937.t1	XP_035342798.1	Colch1_mrna_3402, Colch1_mrna_8800
OG0001772	EpiBra_1.0g1800.t1	ETyphina_1.0g7482.t1	E_amag2339.t1	Ebromicola_E7626g4182.t1	E_elyg3349.t1	EfeFl1g4982.t1	Egansuensis_E7080g4467.t1	EpiGly_1.0g6653.t1	Einebrians_E818g4390.t1	FCul_PTD03154.1	FFUJ_07319m.01	FGSG_10133T0	Fman_CVK92603.1	Fox_PCD35219.1	FPRN_07637n	FPSE_02626T0	RGP64610.1	Fver_RBQ65124.1	Fusvirg3857.t1	MAC_03835n	MAJ_05247n	MAM_05107n	MAN_01106n	MBR_04267n	MGU_04996n	MRI_003882n	MAA_02981n	Triaru_rna6051	Trias1_25611	Tatro_297871	Trici_PTB67682.1	TrigamTGAM01_03239T0	Trigui_OPB42610	Triha_506802	Tripar1_rna4107	Tvirens_110651	Ascsa1_580, Ascsa1_9283	Phisc1_673721, Phisc1_703647	Xylhe1_178442	CCE33963.1	KEY68964.1	jgi_Tolinf1_192999_TINF03466	TolopKND91587.1	Beaba1_1812, Beaba1_4755	Cormi1_1999	Ampqui1_179841, Ampqui1_181992	Dicpug2626.t1	XP_035339465.1	Colch1_mrna_1987
OG0001777	EpiBra_1.0g2016.t1	ETyphina_1.0g1077.t1	E_amag4563.t1	Ebromicola_E7626g4223.t1	E_elyg1833.t1	EfeFl1g4048.t1	Egansuensis_E7080g5237.t1	EpiGly_1.0g7854.t1	Einebrians_E818g1265.t1	FCul_PTD12540.1	FFUJ_01020m.01	FGSG_00501T0	Fman_CVK83758.1	Fox_PCD45665.1	FPRN_01072n	FPSE_04406T0	RGP61149.1	Fver_RBQ70819.1	Fusvirg1258.t1	MAC_02976n	MAJ_00768n	MAM_01960n	MAN_04918n	MBR_03338n	MGU_02856n	MRI_RMT2n	MAA_04208n	Triaru_rna4292	Trias1_66831	Tatro_142705	Trici_PTB67250.1	TrigamTGAM01_03872T0	Trigui_OPB42145	Triha_506254	Tripar1_rna8118	Tvirens_145248	Ascsa1_7731, Ascsa1_7732	Phisc1_502650	Xylhe1_281597	CCE31328.1	KEY64937.1		TolopKND95101.1	Beaba1_7975	Cormi1_6261	Ampqui1_529250, Ampqui1_539178	Dicpug2412.t1	XP_035345082.1	Colch1_mrna_9113
OG0001807	EpiBra_1.0g5053.t1	ETyphina_1.0g904.t1	E_amag6459.t1	Ebromicola_E7626g2262.t1	E_elyg2785.t1	EfeFl1g7024.t1	Egansuensis_E7080g1731.t1	EpiGly_1.0g2092.t1	Einebrians_E818g3069.t1	FCul_PTD10511.1	FFUJ_02556m.01	FGSG_07370T0	Fman_CVK89739.1	Fox_PCD37478.1	FPRN_04185n	FPSE_04185T0	RGP65146.1	Fver_RBQ74844.1	Fusvirg4397.t1	MAC_00482n	MAJ_01993n	MAM_07517n	MAN_06976n	MBR_03824n	MGU_05881n	MRI_007807n	MAA_07323n	Triaru_rna8535	Trias1_153233	Tatro_83451	Trici_PTB62841.1	TrigamTGAM01_07379T0	Trigui_OPB40018	Triha_119601	Tripar1_rna2357	Tvirens_73292	Ascsa1_2647, Ascsa1_8471	Phisc1_615388, Phisc1_666321	Xylhe1_254036	CCE32849.1	KEY66169.1	jgi_Tolinf1_195042_TINF05097		Beaba1_842	Cormi1_5601	Ampqui1_467868	Dicpug11114.t1, Dicpug269.t1	XP_035340034.1, XP_035340860.1, XP_035349815.1	Colch1_mrna_3471
OG0001824	EpiBra_1.0g7659.t1	ETyphina_1.0g5527.t1	E_amag2378.t1	Ebromicola_E7626g4845.t1	E_elyg3391.t1	EfeFl1g4937.t1	Egansuensis_E7080g1076.t1	EpiGly_1.0g7264.t1	Einebrians_E818g2994.t1	FCul_PTD02782.1	FFUJ_07503m.01	FGSG_09960T0	Fman_CVK92866.1	Fox_PCD35415.1	FPRN_07825n	FPSE_03856T0	RGP74393.1	Fver_RBQ81939.1	Fusvirg3668.t1	MAC_03864n	MAJ_05217n	MAM_05079n	MAN_01135n	MBR_04297n	MGU_05584n	MRI_001170n	MAA_02951n	Triaru_rna9718	Trias1_144977	Tatro_221016	Trici_PTB68058.1	TrigamTGAM01_01218T0	Trigui_OPB40216	Triha_521969	Tripar1_rna8324	Tvirens_175915	Ascsa1_568	Phisc1_647434	Xylhe1_251618	CCE33205.1	KEY65027.1	jgi_Tolinf1_193031_TINF03509		Beaba1_4731	Cormi1_9129	Ampqui1_537225	Dicpug3207.t1	XP_035349773.1	Colch1_mrna_4786
OG0001914	EpiBra_1.0g6932.t1	ETyphina_1.0g4406.t1	E_amag3898.t1	Ebromicola_E7626g6112.t1	E_elyg1076.t1	EfeFl1g1611.t1	Egansuensis_E7080g6302.t1	EpiGly_1.0g2133.t1	Einebrians_E818g2323.t1	FCul_PTD13155.1	FFUJ_00435m.01	FGSG_00798T0	Fman_CVK84720.1	Fox_PCD46255.1	FPRN_01652n	FPSE_12018T0	RGP73323.1	Fver_RBQ69045.1	Fusvirg366.t1	MAC_05490n	MAJ_05917n	MAM_07416n	MAN_00323n	MBR_00154n	MGU_09661n	MRI_RPS21n	MAA_05217n	Triaru_rna8617	Trias1_148143	Tatro_259787	Trici_PTB66030.1	TrigamTGAM01_05984T0	Trigui_OPB37791	Triha_493787	Tripar1_rna8926	Tvirens_193591	Ascsa1_7291	Phisc1_572412	Xylhe1_245361	CCE31218.1	KEY68423.1		TolopKND90952.1	Beaba1_1663	Cormi1_150	Ampqui1_450672	Dicpug5144.t1		Colch1_mrna_3019
OG0001936	EpiBra_1.0g15.t1	ETyphina_1.0g4947.t1	E_amag6948.t1	Ebromicola_E7626g3009.t1	E_elyg3841.t1	EfeFl1g5562.t1	Egansuensis_E7080g4034.t1	EpiGly_1.0g9185.t1	Einebrians_E818g108.t1	FCul_PTD09120.1	FFUJ_08471m.01	FGSG_10739T0	Fman_CVL05856.1	Fox_PCD31039.1	FPRN_10524n	FPSE_01312T0	RGP66643.1	Fver_RBQ66527.1	Fusvirg3460.t1	MAC_08763n	MAJ_01559n	MAM_02954n	MAN_01380n	MBR_04554n	MGU_04123n	MRI_HEM13n	MAA_02675n	Triaru_rna1583	Trias1_61421	Tatro_300107	Trici_PTB70095.1	TrigamTGAM01_03471T0	Trigui_OPB43512	Triha_514043	Tripar1_rna5063	Tvirens_215338	Ascsa1_8870	Phisc1_741831	Xylhe1_249480	CCE26973.1	KEY69511.1	jgi_Tolinf1_194628_TINF04652	TolopKND94629.1	Beaba1_2303	Cormi1_7464	Ampqui1_514834	Dicpug12344.t1	XP_035350489.1	Colch1_mrna_6655, Colch1_mrna_7681
OG0001972	EpiBra_1.0g1745.t1	ETyphina_1.0g179.t1	E_amag202.t1	Ebromicola_E7626g1665.t1	E_elyg6055.t1	EfeFl1g5578.t1	Egansuensis_E7080g3407.t1	EpiGly_1.0g6620.t1	Einebrians_E818g2968.t1	FCul_PTD13451.1	FFUJ_12280m.01	FGSG_01950T0	Fman_CVK97327.1	Fox_PCD42447.1	FPRN_11404n	FPSE_09172T0	RGP74964.1	Fver_RBQ69762.1	Fusvirg5878.t1	MAC_08627n	MAJ_02920n	MAM_04264n	MAN_08595n	MBR_01930n	MGU_02611n	MRI_SSE1n	MAA_01100n	Triaru_rna3811	Trias1_24918	Tatro_298484	Trici_PTB64025.1	TrigamTGAM01_02597T0	Trigui_OPB37976	Triha_503436	Tripar1_rna7531	Tvirens_58765	Ascsa1_1343, Ascsa1_1899	Phisc1_255504	Xylhe1_246128	CCE31441.1	KEY70870.1	jgi_Tolinf1_190666_TINF01082	TolopKND90300.1	Beaba1_6847	Cormi1_2946	Ampqui1_559002	Dicpug10723.t1	XP_035348546.1	Colch1_mrna_6383
OG0002034	EpiBra_1.0g4246.t1	ETyphina_1.0g2322.t1	E_amag6406.t1	Ebromicola_E7626g2289.t1	E_elyg2731.t1	EfeFl1g6967.t1	Egansuensis_E7080g5612.t1	EpiGly_1.0g6672.t1	Einebrians_E818g4954.t1	FCul_PTD09169.1	FFUJ_02494m.01	FGSG_07425T0	Fman_CVK89795.1	Fox_PCD37426.1	FPRN_04129n	FPSE_09388T0	RGP65091.1	Fver_RBQ70532.1	Fusvirg4461.t1	MAC_02430n	MAJ_05701n	MAM_06669n	MAN_07045n	MBR_03893n	MGU_07279n	MRI_007360n	MAA_06810n	Triaru_rna2477	Trias1_52119	Tatro_83501	Trici_PTB62778.1	TrigamTGAM01_07325T0	Trigui_OPB39953	Triha_464528	Tripar1_rna2891	Tvirens_137429	Ascsa1_6946	Phisc1_638435, Phisc1_686283	Xylhe1_102497, Xylhe1_285445	CCE30017.1	KEY67369.1, KEY73077.1	jgi_Tolinf1_194993_TINF05103	TolopKND93553.1	Beaba1_7188	Cormi1_3890	Ampqui1_520209	Dicpug12664.t1	XP_035348817.1	Colch1_mrna_3583
OG0002079	EpiBra_1.0g6423.t1	ETyphina_1.0g5685.t1	E_amag5991.t1	Ebromicola_E7626g6889.t1	E_elyg4235.t1	EfeFl1g2889.t1	Egansuensis_E7080g2878.t1	EpiGly_1.0g7638.t1	Einebrians_E818g6690.t1	FCul_PTD11770.1	FFUJ_01867m.01	FGSG_01642T0	Fman_CVL02769.1	Fox_PCD44821.1	FPRN_00237n	FPSE_07455T0	RGP75431.1	Fver_RBQ82054.1	Fusvirg8412.t1	MAC_05789n	MAJ_07702n	MAM_06564n	MAN_09315n	MBR_06673n	MGU_09146n	MRI_AIM22n	MAA_08600n	Triaru_rna1793	Trias1_195669	Tatro_290378	Trici_PTB63685.1	TrigamTGAM01_09170T0	Trigui_OPB45728	Triha_9918	Tripar1_rna7606	Tvirens_163920	Ascsa1_1095	Phisc1_661976	Xylhe1_266254	CCE32595.1	KEY70452.1		TolopKND94615.1	Beaba1_3453	Cormi1_2158	Ampqui1_564285	Dicpug2563.t1	XP_035342427.1	Colch1_mrna_1114
OG0002086	EpiBra_1.0g6844.t1	ETyphina_1.0g5833.t1	E_amag2844.t1	Ebromicola_E7626g5136.t1	E_elyg4799.t1	EfeFl1g3469.t1	Egansuensis_E7080g4835.t1	EpiGly_1.0g8041.t1	Einebrians_E818g359.t1	FCul_PTD11161.1	FFUJ_07650m.01	FGSG_02751T0	Fman_CVL01532.1	Fox_PCD35562.1	FPRN_07970n	FPSE_10338T0	RGP61747.1	Fver_RBQ67032.1	Fusvirg9221.t1	MAC_08307n	MAJ_04656n	MAM_03754n	MAN_07984n	MBR_05932n	MGU_06545n	MRI_003635n	MAA_00294n	Triaru_rna7979	Trias1_56554	Tatro_49527	Trici_PTB67646.1	TrigamTGAM01_03200T0	Trigui_OPB42569	Triha_506740	Tripar1_rna2703	Tvirens_215567	Ascsa1_7851	Phisc1_571771, Phisc1_637052	Xylhe1_30555	CCE28378.1	KEY71940.1	jgi_Tolinf1_199447_TINF09471	TolopKND87511.1	Beaba1_8261	Cormi1_628	Ampqui1_517744	Dicpug11909.t1	XP_035346874.1, XP_035347708.1	Colch1_mrna_5732
OG0002126	EpiBra_1.0g93.t1	ETyphina_1.0g6915.t1	E_amag5585.t1	Ebromicola_E7626g6481.t1	E_elyg297.t1	EfeFl1g6423.t1	Egansuensis_E7080g793.t1	EpiGly_1.0g8867.t1	Einebrians_E818g4501.t1	FCul_PTD11643.1	FFUJ_12201m.01	FGSG_01885T0	Fman_CVK97202.1	Fox_PCD42521.1	FPRN_08264n	FPSE_05394T0	RGP64346.1	Fver_RBQ81275.1	Fusvirg5804.t1	MAC_08568n	MAJ_03686n	MAM_01698n	MAN_02346n	MBR_07468n	MGU_03760n	MRI_MDL1n	MAA_03677n	Triaru_rna7763	Trias1_51699	Tatro_144355	Trici_PTB63551.1	TrigamTGAM01_05524T0	Trigui_OPB45049	Triha_511178	Tripar1_rna7456	Tvirens_175548	Ascsa1_4825	Phisc1_706203	Xylhe1_221737	CCE33991.1	KEY64819.1	jgi_Tolinf1_190738_TINF01063	TolopKND88451.1	Beaba1_7237, Beaba1_8169	Cormi1_3962, Cormi1_7329	Ampqui1_515693	Dicpug6949.t1	XP_035350408.1	Colch1_mrna_8804
OG0002153	EpiBra_1.0g823.t1	ETyphina_1.0g5260.t1	E_amag943.t1	Ebromicola_E7626g5812.t1	E_elyg5714.t1	EfeFl1g6682.t1	Egansuensis_E7080g3090.t1	EpiGly_1.0g5805.t1	Einebrians_E818g1216.t1	FCul_PTD04756.1	FFUJ_08745m.01	FGSG_05610T0	Fman_CVL00991.1	Fox_PCD30758.1	FPRN_10249n	FPSE_06201T0	RGP72538.1	Fver_RBQ75926.1	Fusvirg9620.t1	MAC_09331n	MAJ_03194n	MAM_01404n	MAN_02045n	MBR_08857n	MGU_07172n	MRI_SDH2n	MAA_03382n	Triaru_rna6014	Trias1_51244	Tatro_133842	Trici_PTB62549.1	TrigamTGAM01_06854T0	Trigui_OPB41448	Triha_510943	Tripar1_rna3880	Tvirens_88418	Ascsa1_8176	Phisc1_728973	Xylhe1_243527	CCE26570.1	KEY67196.1	jgi_Tolinf1_195799_TINF05829	TolopKND86119.1, TolopKND92348.1	Beaba1_7028	Cormi1_7127	Ampqui1_306799	Dicpug361.t1	XP_035340698.1	Colch1_mrna_9351
OG0002213	EpiBra_1.0g2373.t1	ETyphina_1.0g2501.t1	E_amag2909.t1	Ebromicola_E7626g3266.t1	E_elyg4866.t1	EfeFl1g3535.t1	Egansuensis_E7080g3504.t1	EpiGly_1.0g6750.t1	Einebrians_E818g6872.t1	FCul_PTD11586.1	FFUJ_01538m.01	FGSG_01341T0	Fman_CVK82907.1	Fox_PCD45147.1	FPRN_00568n	FPSE_03379T0	RGP63538.1	Fver_RBQ71084.1	Fusvirg1563.t1	MAC_04600n	MAJ_04587n	MAM_03690n	MAN_08054n	MBR_06001n	MGU_06476n	MRI_CRZ1n	MAA_00224n	Triaru_rna10160	Trias1_70820	Tatro_173231	Trici_PTB64093.1	TrigamTGAM01_08846T0	Trigui_OPB39605	Triha_315524	Tripar1_rna7751	Tvirens_232155	Ascsa1_8191	Phisc1_728536	Xylhe1_83934	CCE28300.1	KEY71634.1	jgi_Tolinf1_196162_TINF06439	TolopKND90448.1	Beaba1_6961	Cormi1_6635	Ampqui1_511014	Dicpug7531.t1	XP_035342402.1	Colch1_mrna_5910
OG0002217	EpiBra_1.0g2470.t1	ETyphina_1.0g1339.t1	E_amag1027.t1	Ebromicola_E7626g1586.t1	E_elyg3076.t1	EfeFl1g653.t1	Egansuensis_E7080g3867.t1	EpiGly_1.0g8596.t1	Einebrians_E818g1511.t1	FCul_PTD12114.1	FFUJ_13777m.01	FGSG_02043T0	Fman_CVK96983.1	Fox_PCD42649.1	FPRN_11262n	FPSE_05135T0	RGP65802.1	Fver_RBQ78786.1	Fusvirg5617.t1	MAC_01983n	MAJ_06253n	MAM_04841n	MAN_09626n	MBR_04761n	MGU_04677n	MRI_CCR4n	MAA_04739n	Triaru_rna373	Trias1_73665	Tatro_156750	Trici_PTB63441.1	TrigamTGAM01_09515T0	Trigui_OPB44944	Triha_485086	Tripar1_rna4306	Tvirens_76983	Ascsa1_1750	Phisc1_253029	Xylhe1_265516	CCE31914.1	KEY72909.1	jgi_Tolinf1_191874_TINF02337	TolopKND87455.1, TolopKND87456.1	Beaba1_10138	Cormi1_900	Ampqui1_525417	Dicpug6840.t1	XP_035341774.1	Colch1_mrna_2163
OG0002244	EpiBra_1.0g3106.t1	ETyphina_1.0g409.t1	E_amag3229.t1	Ebromicola_E7626g3767.t1	E_elyg1648.t1	EfeFl1g3861.t1	Egansuensis_E7080g2855.t1	EpiGly_1.0g7463.t1	Einebrians_E818g3436.t1	FCul_PTD11862.1	FFUJ_01350m.01	FGSG_01162T0	Fman_CVK83229.1	Fox_PCD45342.1	FPRN_00754n	FPSE_02591T0	RGP59633.1	Fver_RBQ68898.1	Fusvirg1349.t1	MAC_04213n	MAJ_02167n	MAM_06875n	MAN_10160n	MBR_03644n	MGU_04834n	MRI_005879n	MAA_04018n	Triaru_rna6613	Trias1_61626	Tatro_221664	Trici_PTB69914.1	TrigamTGAM01_08595T0	Trigui_OPB43713	Triha_2582	Tripar1_rna7234	Tvirens_176839	Ascsa1_7994	Phisc1_680557	Xylhe1_243427	CCE35283.1	KEY64805.1	jgi_Tolinf1_196353_TINF07248	TolopKND90175.1	Beaba1_2053	Cormi1_6798	Ampqui1_499611	Dicpug666.t1	XP_035350616.1	Colch1_mrna_5954
OG0002290	EpiBra_1.0g4369.t1	ETyphina_1.0g4534.t1	E_amag1730.t1	Ebromicola_E7626g5429.t1	E_elyg5579.t1	EfeFl1g2657.t1	Egansuensis_E7080g2164.t1	EpiGly_1.0g9100.t1	Einebrians_E818g3390.t1	FCul_PTD03804.1	FFUJ_13114m.01	FGSG_05884T0	Fman_CVK87447.1	Fox_PCD41390.1	FPRN_05656n	FPSE_12255T0	RGP66791.1	Fver_RBQ75761.1	Fusvirg11607.t1	MAC_06012n	MAJ_10442n	MAM_06438n	MAN_09003n	MBR_00748n	MGU_00788n	MRI_000451n	MAA_06142n	Triaru_rna6797	Trias1_57138	Tatro_287336	Trici_PTB69447.1	TrigamTGAM01_08098T0	Trigui_OPB37220	Triha_492041	Tripar1_rna3582	Tvirens_176299	Ascsa1_3322	Phisc1_608170	Xylhe1_226762	CCE28588.1	KEY67853.1	jgi_Tolinf1_193240_TINF04100	TolopKND91985.1	Beaba1_5811	Cormi1_2847	Ampqui1_52413	Dicpug11178.t1	XP_035344497.1	Colch1_mrna_660
OG0002295	EpiBra_1.0g4607.t1	ETyphina_1.0g7027.t1	E_amag776.t1	Ebromicola_E7626g7115.t1	E_elyg1507.t1	EfeFl1g2110.t1	Egansuensis_E7080g4130.t1	EpiGly_1.0g3030.t1	Einebrians_E818g2383.t1	FCul_PTD12975.1	FFUJ_00705m.01	FGSG_00887T0	Fman_CVK84291.1	Fox_PCD45972.1	FPRN_01381n	FPSE_11668T0	RGP68441.1	Fver_RBQ67267.1	Fusvirg565.t1	MAC_06243n	MAJ_02571n	MAM_05332n	MAN_09983n	MBR_05611n	MGU_03167n	MRI_006798n	MAA_00687n	Triaru_rna7600	Trias1_140509	Tatro_173565	Trici_PTB68887.1	TrigamTGAM01_04537T0	Trigui_OPB44324	Triha_5664	Tripar1_rna3493	Tvirens_72409	Ascsa1_7129	Phisc1_328130	Xylhe1_266690	CCE35119.1	KEY70466.1	jgi_Tolinf1_194426_TINF04134	TolopKND91338.1	Beaba1_291	Cormi1_5435	Ampqui1_454195, Ampqui1_519445	Dicpug4819.t1	XP_035341806.1	Colch1_mrna_3854
OG0002307	EpiBra_1.0g4913.t1	ETyphina_1.0g3345.t1	E_amag1875.t1	Ebromicola_E7626g2809.t1	E_elyg7233.t1	EfeFl1g1908.t1	Egansuensis_E7080g4871.t1	EpiGly_1.0g3364.t1	Einebrians_E818g3526.t1	FCul_PTD11092.1	FFUJ_07842m.01	FGSG_02570T0	Fman_CVL01833.1	Fox_PCD35749.1	FPRN_08160n	FPSE_08688T0	RGP63032.1	Fver_RBQ70694.1	Fusvirg6465.t1	MAC_04135n	MAJ_06345n	MAM_04621n	MAN_05981n	MBR_05384n	MGU_05442n	MRI_RIA1n	MAA_08903n	Triaru_rna6341	Trias1_82508	Tatro_281456	Trici_PTB66513.1	TrigamTGAM01_07831T0	Trigui_OPB46718	Triha_454416	Tripar1_rna3801	Tvirens_66536	Ascsa1_3300	Phisc1_391136	Xylhe1_254919	CCE32491.1	KEY69044.1	jgi_Tolinf1_198466_TINF08620	TolopKND89084.1	Beaba1_4414	Cormi1_6760	Ampqui1_510436	Dicpug2234.t1	XP_035344524.1	Colch1_mrna_2391
OG0002308	EpiBra_1.0g4931.t1	ETyphina_1.0g7233.t1	E_amag2693.t1	Ebromicola_E7626g1552.t1	E_elyg3701.t1	EfeFl1g7539.t1	Egansuensis_E7080g333.t1	EpiGly_1.0g3241.t1	Einebrians_E818g1545.t1	FCul_PTD04268.1	FFUJ_13210m.01	FGSG_06016T0	Fman_CVK87253.1	Fox_PCD41482.1	FPRN_05749n	FPSE_02956T0	RGP76168.1	Fver_RBQ79975.1	Fusvirg2165.t1	MAC_03648n	MAJ_01702n	MAM_00868n	MAN_01521n	MBR_04694n	MGU_04264n	MRI_007444n	MAA_02540n	Triaru_rna875	Trias1_127098	Tatro_226751	Trici_PTB66446.1	TrigamTGAM01_06260T0	Trigui_OPB43171	Triha_291323	Tripar1_rna4195	Tvirens_56413	Ascsa1_4145	Phisc1_737505	Xylhe1_263199	CCE26830.1	KEY64491.1	jgi_Tolinf1_198312_TINF08408	TolopKND94054.1	Beaba1_8579	Cormi1_236	Ampqui1_517653	Dicpug3650.t1	XP_035339622.1	Colch1_mrna_223
OG0002467	EpiBra_1.0g445.t1	ETyphina_1.0g3474.t1	E_amag3034.t1	Ebromicola_E7626g799.t1	E_elyg4992.t1	EfeFl1g3664.t1	Egansuensis_E7080g3572.t1	EpiGly_1.0g8332.t1	Einebrians_E818g2191.t1	FCul_PTD11559.1	FFUJ_01133m.01	FGSG_00610T0	Fman_CVK83571.1	Fox_PCD45554.1	FPRN_00963n	FPSE_04592T0	RGP70622.1	Fver_RBQ66336.1	Fusvirg1131.t1	MAC_03070n	MAJ_00672n	MAM_01867n	MAN_05015n	MBR_03437n	MGU_02759n	MRI_006386n	MAA_04112n	Triaru_rna2972	Trias1_70663	Tatro_144686	Trici_PTB67021.1	TrigamTGAM01_03592T0	Trigui_OPB46876	Triha_87953	Tripar1_rna7555	Tvirens_43277	Ascsa1_8206	Phisc1_728530	Xylhe1_245618	CCE35415.1	KEY74107.1	jgi_Tolinf1_196563_TINF06776	TolopKND89439.1	Beaba1_55	Cormi1_9159	Ampqui1_596729	Dicpug10980.t1	XP_035341031.1, XP_035348803.1	Colch1_mrna_7018
OG0002468	EpiBra_1.0g451.t1	ETyphina_1.0g250.t1	E_amag3040.t1	Ebromicola_E7626g793.t1	E_elyg4998.t1	EfeFl1g3670.t1	Egansuensis_E7080g3578.t1	EpiGly_1.0g8338.t1	Einebrians_E818g843.t1	FCul_PTD12680.1	FFUJ_01139m.01	FGSG_00615T0	Fman_CVK83562.1	Fox_PCD45548.1	FPRN_00957n	FPSE_04586T0	RGP70628.1	Fver_RBQ74498.1	Fusvirg1125.t1	MAC_03076n	MAJ_00666n	MAM_01862n	MAN_05021n	MBR_03442n	MGU_02754n	MRI_VPS10n	MAA_04106n	Triaru_rna2977	Trias1_196989	Tatro_212275	Trici_PTB67027.1	TrigamTGAM01_03585T0	Trigui_OPB46871	Triha_87676	Tripar1_rna7561	Tvirens_42850	Ascsa1_9005	Phisc1_599778	Xylhe1_229502	CCE35421.1	KEY74113.1	jgi_Tolinf1_196557_TINF07294	TolopKND89535.1	Beaba1_592	Cormi1_8162	Ampqui1_506915	Dicpug10973.t1	XP_035340114.1	Colch1_mrna_5645
OG0002518	EpiBra_1.0g988.t1	ETyphina_1.0g2020.t1	E_amag3648.t1	Ebromicola_E7626g7497.t1	E_elyg830.t1	EfeFl1g1433.t1	Egansuensis_E7080g6116.t1	EpiGly_1.0g4636.t1	Einebrians_E818g2869.t1	FCul_PTD05956.1	FFUJ_05049m.01	FGSG_05072T0	Fman_CVK99503.1	Fox_PCD44291.1	FPRN_02339n	FPSE_04964T0	RGP73467.1	Fver_RBQ65017.1	Fusvirg7253.t1	MAC_07064n	MAJ_01824n	MAM_03804n	MAN_00650n	MBR_00461n	MGU_01082n	MRI_SVF1n	MAA_06420n	Triaru_rna7371	Trias1_65194	Tatro_301141	Trici_PTB70720.1	TrigamTGAM01_07077T0	Trigui_OPB38321	Triha_198657	Tripar1_rna8361	Tvirens_186371	Ascsa1_3689	Phisc1_586846	Xylhe1_250920	CCE28030.1	KEY74190.1	jgi_Tolinf1_197808_TINF07979	TolopKND88789.1	Beaba1_5162	Cormi1_4698	Ampqui1_512748	Dicpug4594.t1	XP_035339385.1, XP_035344693.1	Colch1_mrna_9764
OG0002527	EpiBra_1.0g1057.t1	ETyphina_1.0g1446.t1	E_amag4978.t1	Ebromicola_E7626g141.t1	E_elyg2269.t1	EfeFl1g4496.t1	Egansuensis_E7080g1240.t1	EpiGly_1.0g3329.t1	Einebrians_E818g6853.t1	FCul_PTD09650.1	FFUJ_02907m.01	FGSG_06955T0	Fman_CVK89192.1	Fox_PCD37823.1	FPRN_04532n	FPSE_04769T0	RGP66469.1	Fver_RBQ66147.1	Fusvirg2564.t1	MAC_03151n	MAJ_01325n	MAM_06977n	MAN_03353n	MBR_01343n	MGU_02018n	MRI_CDB4n	MAA_05820n	Triaru_rna422	Trias1_368296	Tatro_298169	Trici_PTB67426.1	TrigamTGAM01_02287T0	Trigui_OPB42244	Triha_493102	Tripar1_rna7763	Tvirens_71961	Ascsa1_4769	Phisc1_683404	Xylhe1_283635	CCE30910.1	KEY74153.1	jgi_Tolinf1_197047_TINF06457	TolopKND94784.1	Beaba1_4133	Cormi1_2624	Ampqui1_556374	Dicpug7324.t1	XP_035344072.1	Colch1_mrna_9904
OG0002538	EpiBra_1.0g1179.t1	ETyphina_1.0g1002.t1	E_amag6161.t1	Ebromicola_E7626g6397.t1	E_elyg4008.t1	EfeFl1g5184.t1	Egansuensis_E7080g3196.t1	EpiGly_1.0g2194.t1	Einebrians_E818g1615.t1	FCul_PTD03082.1	FFUJ_07524m.01	FGSG_09940T0	Fman_CVK92900.1	Fox_PCD35435.1	FPRN_07845n	FPSE_03117T0	RGP74413.1	Fver_RBQ70649.1	Fusvirg3690.t1	MAC_04305n	MAJ_01412n	MAM_03085n	MAN_01268n	MBR_04408n	MGU_05723n	MRI_INO1n	MAA_02820n	Triaru_rna9407	Trias1_145420	Tatro_299863	Trici_PTB69773.1	TrigamTGAM01_06085T0	Trigui_OPB37100	Triha_79712	Tripar1_rna4018	Tvirens_82297	Ascsa1_6213	Phisc1_45435	Xylhe1_254274	CCE28926.1	KEY73712.1	jgi_Tolinf1_193144_TINF03835	TolopKND89758.1	Beaba1_6103	Cormi1_8387	Ampqui1_46762	Dicpug3267.t1	XP_035343042.1	Colch1_mrna_2465, Colch1_mrna_9998
OG0002574	EpiBra_1.0g1508.t1	ETyphina_1.0g5059.t1	E_amag1327.t1	Ebromicola_E7626g496.t1	E_elyg7150.t1	EfeFl1g166.t1	Egansuensis_E7080g6837.t1	EpiGly_1.0g5250.t1	Einebrians_E818g3554.t1	FCul_PTD04364.1	FFUJ_13243m.01	FGSG_06052T0	Fman_CVK87198.1	Fox_PCD41521.1	FPRN_05783n	FPSE_04204T0	RGP72933.1	Fver_RBQ75834.1	Fusvirg2200.t1	MAC_01918n	MAJ_05788n	MAM_04781n	MAN_09561n	MBR_03085n	MGU_04744n	MRI_008279n	MAA_04675n	Triaru_rna4443	Trias1_77577	Tatro_131324	Trici_PTB61925.1	TrigamTGAM01_09217T0	Trigui_OPB36735	Triha_494083	Tripar1_rna3667	Tvirens_79870	Ascsa1_4619	Phisc1_720276	Xylhe1_269284	CCE27106.1	KEY65386.1	jgi_Tolinf1_191714_TINF02525	TolopKND86798.1	Beaba1_1530	Cormi1_1008	Ampqui1_474243	Dicpug12252.t1	XP_035343567.1	Colch1_mrna_4679
OG0002590	EpiBra_1.0g1739.t1	ETyphina_1.0g4478.t1	E_amag3367.t1	Ebromicola_E7626g3997.t1	E_elyg4144.t1	EfeFl1g5319.t1	Egansuensis_E7080g6473.t1	EpiGly_1.0g6733.t1	Einebrians_E818g3858.t1	FCul_PTD11948.1	FFUJ_01655m.01	FGSG_01445T0	Fman_CVL03155.1	Fox_PCD45026.1	FPRN_00447n	FPSE_08506T0	RGP70362.1	Fver_RBQ76920.1	Fusvirg8167.t1	MAC_00046n	MAJ_00549n	MAM_04017n	MAN_03936n	MBR_02118n	MGU_04484n	MRI_005421n	MAA_01804n	Triaru_rna2769	Trias1_143106	Tatro_153721	Trici_PTB63857.1	TrigamTGAM01_07768T0	Trigui_OPB39758	Triha_95202	Tripar1_rna7216	Tvirens_39971	Ascsa1_2995	Phisc1_598770	Xylhe1_240515	CCE34823.1	KEY70698.1	jgi_Tolinf1_193701_TINF00515	TolopKND94088.1	Beaba1_3094	Cormi1_4405	Ampqui1_514265	Dicpug11654.t1	XP_035350468.1	Colch1_mrna_6666
OG0002610	EpiBra_1.0g1984.t1	ETyphina_1.0g1415.t1	E_amag3394.t1	Ebromicola_E7626g4314.t1	E_elyg627.t1	EfeFl1g5347.t1	Egansuensis_E7080g3985.t1	EpiGly_1.0g606.t1	Einebrians_E818g1062.t1	FCul_PTD05856.1	FFUJ_06192m.01	FGSG_08680T0	Fman_CVK91052.1	Fox_PCD32927.1	FPRN_09343n	FPSE_11704T0	RGP68077.1	Fver_RBQ65927.1	Fusvirg4998.t1	MAC_00893n	MAJ_03851n	MAM_03251n	MAN_02540n	MBR_08346n	MGU_03518n	MRI_007786n	MAA_03865n	Triaru_rna4992	Trias1_129554	Tatro_149459	Trici_PTB70533.1	TrigamTGAM01_08177T0	Trigui_OPB38505	Triha_71596	Tripar1_rna5862	Tvirens_179818	Ascsa1_5742	Phisc1_601574	Xylhe1_266060	CCE33677.1	KEY68670.1	jgi_Tolinf1_189982_TINF00026, jgi_Tolinf1_190281_TINF01022	TolopKND86262.1	Beaba1_6739	Cormi1_3258	Ampqui1_30234	Dicpug10336.t1	XP_035350010.1	Colch1_mrna_7140
OG0002691	EpiBra_1.0g2986.t1	ETyphina_1.0g3320.t1	E_amag4742.t1	Ebromicola_E7626g3220.t1	E_elyg2060.t1	EfeFl1g4279.t1	Egansuensis_E7080g3809.t1	EpiGly_1.0g3904.t1	Einebrians_E818g7059.t1	FCul_PTD09950.1	FFUJ_03040m.01	FGSG_06832T0	Fman_CVK88969.1	Fox_PCD37963.1	FPRN_04667n	FPSE_11834T0	RGP62067.1	Fver_RBQ64983.1	Fusvirg2426.t1	MAC_01034n	MAJ_04047n	MAM_05886n	MAN_03476n	MBR_01466n	MGU_02141n	MRI_006291n	MAA_05699n	Triaru_rna3110	Trias1_42605	Tatro_227009	Trici_PTB65347.1	TrigamTGAM01_05649T0	Trigui_OPB43019	Triha_75577	Tripar1_rna3604	Tvirens_38891	Ascsa1_8306	Phisc1_637154	Xylhe1_225686	CCE31009.1	KEY70585.1, KEY70586.1	jgi_Tolinf1_196919_TINF06489	TolopKND94882.1	Beaba1_171	Cormi1_6372	Ampqui1_522965	Dicpug1967.t1	XP_035340265.1	Colch1_mrna_9208
OG0002693	EpiBra_1.0g3011.t1	ETyphina_1.0g6668.t1	E_amag3183.t1	Ebromicola_E7626g1954.t1	E_elyg1601.t1	EfeFl1g3815.t1	Egansuensis_E7080g2614.t1	EpiGly_1.0g2941.t1	Einebrians_E818g3328.t1	FCul_PTD13477.1	FFUJ_01297m.01	FGSG_01109T0	Fman_CVK83311.1	Fox_PCD45397.1	FPRN_00806n	FPSE_09066T0	RGP64528.1	Fver_RBQ80727.1	Fusvirg1287.t1	MAC_05275n	MAJ_02237n	MAM_06806n	MAN_05157n	MBR_03711n	MGU_04903n	MRI_CAS42n	MAA_03954n	Triaru_rna1954	Trias1_64408	Tatro_226433	Trici_PTB67177.1	TrigamTGAM01_07138T0	Trigui_OPB35988	Triha_11227	Tripar1_rna3154	Tvirens_152316	Ascsa1_7705	Phisc1_613422	Xylhe1_245322	CCE35329.1	KEY68466.1	jgi_Tolinf1_196399_TINF07080	TolopKND90102.1	Beaba1_1958	Cormi1_7049	Ampqui1_515912	Dicpug6050.t1	XP_035345500.1, XP_035349949.1	Colch1_mrna_9324
OG0002715	EpiBra_1.0g3228.t1	ETyphina_1.0g2850.t1	E_amag5028.t1	Ebromicola_E7626g635.t1	E_elyg2321.t1	EfeFl1g4539.t1	Egansuensis_E7080g3277.t1	EpiGly_1.0g8973.t1	Einebrians_E818g889.t1	FCul_PTD10304.1	FFUJ_03110m.01	FGSG_06761T0	Fman_CVK88855.1	Fox_PCD38033.1	FPRN_04734n	FPSE_09109T0	RGP69306.1	Fver_RBQ80600.1	Fusvirg2620.t1	MAC_03707n	MAJ_01271n	MAM_02298n	MAN_03300n	MBR_01290n	MGU_01962n	MRI_CCT8n	MAA_05874n	Triaru_rna3171	Trias1_136048	Tatro_142851	Trici_PTB67314.1	TrigamTGAM01_02342T0	Trigui_OPB42303	Triha_139170	Tripar1_rna4867	Tvirens_84598	Ascsa1_4721	Phisc1_581072	Xylhe1_283779	CCE30969.1	KEY69638.1	jgi_Tolinf1_197058_TINF06845	TolopKND95113.1	Beaba1_1039	Cormi1_2391	Ampqui1_510752, Ampqui1_513359	Dicpug2338.t1	XP_035350433.1	Colch1_mrna_4178
OG0002718	EpiBra_1.0g3297.t1	ETyphina_1.0g2077.t1	E_amag19.t1	Ebromicola_E7626g5660.t1	E_elyg5877.t1	EfeFl1g6086.t1	Egansuensis_E7080g7800.t1	EpiGly_1.0g3010.t1	Einebrians_E818g4212.t1	FCul_PTD02907.1	FFUJ_07406m.01	FGSG_10040T0	Fman_CVK92711.1	Fox_PCD35311.1	FPRN_07728n	FPSE_04530T0	RGP72288.1	Fver_RBQ65245.1	Fusvirg3750.t1	MAC_01088n	MAJ_03990n	MAM_07817n	MAN_03533n	MBR_01523n	MGU_02197n	MRI_SPT16n	MAA_05645n	Triaru_rna4615	Trias1_156063	Tatro_147719	Trici_PTB64225.1	TrigamTGAM01_06629T0	Trigui_OPB39502	Triha_74174	Tripar1_rna6504	Tvirens_80360	Ascsa1_531	Phisc1_618861	Xylhe1_249522	CCE30429.1	KEY68552.1	jgi_Tolinf1_191255_TINF02070	TolopKND88979.1, TolopKND91861.1	Beaba1_1141	Cormi1_8117	Ampqui1_521219	Dicpug3253.t1	XP_035346933.1	Colch1_mrna_1936
OG0002733	EpiBra_1.0g3399.t1	ETyphina_1.0g1615.t1	E_amag3574.t1	Ebromicola_E7626g4063.t1	E_elyg757.t1	EfeFl1g1270.t1	Egansuensis_E7080g4489.t1	EpiGly_1.0g9145.t1	Einebrians_E818g2223.t1	FCul_PTD05324.1	FFUJ_04662m.01	FGSG_06388T0	Fman_CVL00124.1	Fox_PCD43908.1	FPRN_02732n	FPSE_05832T0	RGP66534.1	Fver_RBQ72204.1	Fusvirg7050.t1	MAC_06401n	MAJ_07229n	MAM_03967n	MAN_00475n	MBR_00308n	MGU_01259n	MRI_ARP5n	MAA_05074n	Triaru_rna6977	Trias1_322597	Tatro_294414	Trici_PTB70826.1	TrigamTGAM01_06370T0	Trigui_OPB38206	Triha_201657	Tripar1_rna2396	Tvirens_192201	Ascsa1_2135	Phisc1_139668	Xylhe1_231813	CCE32196.1	KEY74863.1	jgi_Tolinf1_190465_TINF01210	TolopKND93111.1	Beaba1_489	Cormi1_4251	Ampqui1_509976	Dicpug796.t1	XP_035346382.1, XP_035349932.1	Colch1_mrna_6462
OG0002756	EpiBra_1.0g3709.t1	ETyphina_1.0g5863.t1	E_amag1337.t1	Ebromicola_E7626g997.t1	E_elyg7159.t1	EfeFl1g157.t1	Egansuensis_E7080g6846.t1	EpiGly_1.0g4352.t1	Einebrians_E818g5168.t1	FCul_PTD08596.1	FFUJ_08210m.01	FGSG_10967T0	Fman_CVL05416.1	Fox_PCD31312.1	FPRN_10787n	FPSE_10976T0	RGP69471.1	Fver_RBQ67618.1	Fusvirg3141.t1	MAC_01928n	MAJ_06309n	MAM_04789n	MAN_09571n	MBR_03094n	MGU_04735n	MRI_CAR1n	MAA_04683n	Triaru_rna4066	Trias1_186713	Tatro_300444	Trici_PTB69084.1	TrigamTGAM01_06465T0	Trigui_OPB36513	Triha_4829	Tripar1_rna1915	Tvirens_36504	Ascsa1_4211	Phisc1_436269	Xylhe1_209326, Xylhe1_286170	CCE27097.1	KEY73836.1		TolopKND86813.1	Beaba1_3221	Cormi1_464	Ampqui1_516484	Dicpug9236.t1	XP_035342974.1	Colch1_mrna_8296
OG0002780	EpiBra_1.0g3934.t1	ETyphina_1.0g1676.t1	E_amag4458.t1	Ebromicola_E7626g4625.t1	E_elyg4096.t1	EfeFl1g5268.t1	Egansuensis_E7080g6235.t1	EpiGly_1.0g5297.t1	Einebrians_E818g240.t1	FCul_PTD02881.1	FFUJ_07180m.01	FGSG_10221T0	Fman_CVK92468.1	Fox_PCD35078.1	FPRN_07494n	FPSE_03652T0	RGP65588.1	Fver_RBQ76312.1	Fusvirg3952.t1	MAC_02560n	MAJ_05061n	MAM_05542n	MAN_00995n	MBR_04154n	MGU_05107n	MRI_003203n	MAA_03082n	Triaru_rna3752	Trias1_414934	Tatro_231716	Trici_PTB68616.1	TrigamTGAM01_02055T0	Trigui_OPB44060	Triha_427369	Tripar1_rna4902	Tvirens_33213	Ascsa1_598	Phisc1_673684	Xylhe1_281505	CCE32059.1	KEY72027.1	jgi_Tolinf1_192899_TINF03457	TolopKND86347.1, TolopKND86348.1	Beaba1_8569	Cormi1_249	Ampqui1_516791	Dicpug3314.t1	XP_035349025.1	Colch1_mrna_1428
OG0002791	EpiBra_1.0g4115.t1	ETyphina_1.0g4786.t1	E_amag3776.t1	Ebromicola_E7626g4368.t1	E_elyg955.t1	EfeFl1g1481.t1	Egansuensis_E7080g1505.t1	EpiGly_1.0g3476.t1	Einebrians_E818g4670.t1	FCul_PTD01654.1	FFUJ_04717m.01	FGSG_09785T0	Fman_CVL00028.1	Fox_PCD43960.1	FPRN_02678n	FPSE_00858T0	RGP64859.1	Fver_RBQ75961.1	Fusvirg7125.t1	MAC_01348n	MAJ_01871n	MAM_07948n	MAN_00697n	MBR_00508n	MGU_01034n	MRI_008409n	MAA_06373n	Triaru_rna4835	Trias1_130747	Tatro_164728	Trici_PTB70771.1	TrigamTGAM01_06302T0	Trigui_OPB38273	Triha_73441	Tripar1_rna8660	Tvirens_149145	Ascsa1_3889	Phisc1_601477, Phisc1_602320	Xylhe1_267155	CCE28098.1	KEY74236.1	jgi_Tolinf1_197864_TINF07908	TolopKND88757.1	Beaba1_4401	Cormi1_6747	Ampqui1_443905	Dicpug5524.t1	XP_035339238.1	Colch1_mrna_5749
OG0002808	EpiBra_1.0g4442.t1	ETyphina_1.0g5909.t1	E_amag5522.t1	Ebromicola_E7626g4783.t1	E_elyg233.t1	EfeFl1g6361.t1	Egansuensis_E7080g7502.t1	EpiGly_1.0g5272.t1	Einebrians_E818g1886.t1	FCul_PTD04651.1	FFUJ_08529m.01	FGSG_05403T0	Fman_CVL01260.1	Fox_PCD30980.1	FPRN_10467n	FPSE_09318T0	RGP63396.1	Fver_RBQ73324.1	Fusvirg9385.t1	MAC_06494n	MAJ_03618n	MAM_01635n	MAN_02279n	MBR_07537n	MGU_03828n	MRI_CYP8n	MAA_03610n	Triaru_rna9102	Trias1_153585	Tatro_54819	Trici_PTB61848.1	TrigamTGAM01_08284T0	Trigui_OPB45963	Triha_501625	Tripar1_rna178	Tvirens_59426	Ascsa1_10633	Phisc1_638320	Xylhe1_243252, Xylhe1_243253	CCE32271.1	KEY64299.1	jgi_Tolinf1_195624_TINF06052	TolopKND92796.1	Beaba1_6375	Cormi1_5750	Ampqui1_198184	Dicpug7460.t1	XP_035344514.1	Colch1_mrna_5427
OG0002825	EpiBra_1.0g4591.t1	ETyphina_1.0g6966.t1	E_amag5048.t1	Ebromicola_E7626g4320.t1	E_elyg2341.t1	EfeFl1g4559.t1	Egansuensis_E7080g541.t1	EpiGly_1.0g4708.t1	Einebrians_E818g2808.t1	FCul_PTD09391.1	FFUJ_03118m.01	FGSG_12985T0	Fman_CVK88842.1	Fox_PCD38042.1	FPRN_04742n	FPSE_09101T0	RGP69313.1	Fver_RBQ80608.1	Fusvirg2629.t1	MAC_03733n	MAJ_01246n	MAM_02323n	MAN_03275n	MBR_01264n	MGU_01938n	MRI_MOT1n	MAA_05899n	Triaru_rna3163	Trias1_366673	Tatro_133110	Trici_PTB67321.1	TrigamTGAM01_02350T0	Trigui_OPB42311	Triha_493185	Tripar1_rna4133	Tvirens_178207	Ascsa1_1704	Phisc1_729996	Xylhe1_268643	CCE34367.1	KEY69630.1	jgi_Tolinf1_197108_TINF07432	TolopKND94759.1	Beaba1_1050	Cormi1_1877	Ampqui1_511918	Dicpug2022.t1	XP_035342829.1	Colch1_mrna_7155
OG0002829	EpiBra_1.0g4630.t1	ETyphina_1.0g5085.t1	E_amag4284.t1	Ebromicola_E7626g352.t1	E_elyg6983.t1	EfeFl1g326.t1	Egansuensis_E7080g6350.t1	EpiGly_1.0g2242.t1	Einebrians_E818g7051.t1	FCul_PTD05632.1	FFUJ_13584m.01	FGSG_06346T0	Fman_CVK86712.1	Fox_PCD41864.1	FPRN_06131n	FPSE_01147T0	RGP68295.1	Fver_RBQ75183.1	Fusvirg1954.t1	MAC_04698n	MAJ_07412n	MAM_00065n	MAN_08417n	MBR_02930n	MGU_00080n	MRI_007398n	MAA_04529n	Triaru_rna7537	Trias1_132272	Tatro_150138	Trici_PTB62437.1	TrigamTGAM01_01796T0	Trigui_OPB36900	Triha_277033	Tripar1_rna2544	Tvirens_79918	Ascsa1_4588, Ascsa1_4589	Phisc1_655405	Xylhe1_207319	CCE29879.1	KEY67971.1	jgi_Tolinf1_194802_TINF04979	TolopKND93355.1	Beaba1_1272	Cormi1_1267	Ampqui1_515984	Dicpug8894.t1	XP_035342396.1	Colch1_mrna_6880
OG0002837	EpiBra_1.0g4754.t1	ETyphina_1.0g2921.t1	E_amag156.t1	Ebromicola_E7626g4208.t1	E_elyg6011.t1	EfeFl1g5944.t1	Egansuensis_E7080g7334.t1	EpiGly_1.0g2752.t1	Einebrians_E818g5050.t1	FCul_PTD04373.1	FFUJ_04555m.01	FGSG_05315T0	Fman_CVK93436.1	Fox_PCD43796.1	FPRN_02839n	FPSE_07175T0	RGP71056.1	Fver_RBQ64986.1	Fusvirg5928.t1	MAC_06759n	MAJ_02872n	MAM_04309n	MAN_08547n	MBR_01978n	MGU_02659n	MRI_005669n	MAA_01145n	Triaru_rna2877	Trias1_452201	Tatro_148848	Trici_PTB63974.1	TrigamTGAM01_05439T0	Trigui_OPB38027	Triha_206266	Tripar1_rna6114	Tvirens_181161	Ascsa1_1435	Phisc1_70326	Xylhe1_114495	CCE31490.1	KEY70917.1	jgi_Tolinf1_190615_TINF01093	TolopKND88471.1	Beaba1_6894	Cormi1_2997	Ampqui1_521587	Dicpug650.t1	XP_035345943.1	Colch1_mrna_6228
OG0002887	EpiBra_1.0g5403.t1	ETyphina_1.0g1957.t1	E_amag1168.t1	Ebromicola_E7626g6231.t1	E_elyg6263.t1	EfeFl1g795.t1	Egansuensis_E7080g2998.t1	EpiGly_1.0g8560.t1	Einebrians_E818g7751.t1	FCul_PTD03930.1	FFUJ_05814m.01	FGSG_08329T0	Fman_CVK90456.1	Fox_PCD33302.1	FPRN_08974n	FPSE_09477T0	RGP59894.1	Fver_RBQ70903.1	Fusvirg5393.t1	MAC_04795n	MAJ_02524n	MAM_00611n	MAN_04497n	MBR_02671n	MGU_00342n	MRI_BPL1n	MAA_02354n	Triaru_rna1615	Trias1_131793	Tatro_37614	Trici_PTB69191.1	TrigamTGAM01_10236T0	Trigui_OPB36620	Triha_84146	Tripar1_rna8936	Tvirens_82399	Ascsa1_2900	Phisc1_451641	Xylhe1_247145	CCE31868.1	KEY75061.1	jgi_Tolinf1_199086_TINF09381	TolopKND86949.1	Beaba1_5697	Cormi1_5303	Ampqui1_465921	Dicpug8338.t1	XP_035340940.1	Colch1_mrna_4006
OG0002899	EpiBra_1.0g5579.t1	ETyphina_1.0g1689.t1	E_amag4444.t1	Ebromicola_E7626g6013.t1	E_elyg4083.t1	EfeFl1g5255.t1	Egansuensis_E7080g6222.t1	EpiGly_1.0g5284.t1	Einebrians_E818g227.t1	FCul_PTD03015.1	FFUJ_07144m.01	FGSG_10303T0	Fman_CVK92384.1	Fox_PCD35041.1	FPRN_07456n	FPSE_12372T0	RGP64758.1	Fver_RBQ68551.1	Fusvirg11307.t1	MAC_09240n	MAJ_05114n	MAM_05491n	MAN_00939n	MBR_04099n	MGU_05163n	MRI_009041n	MAA_03135n	Triaru_rna1000	Trias1_168857	Tatro_133271	Trici_PTB68564.1	TrigamTGAM01_02005T0	Trigui_OPB43986	Triha_481874	Tripar1_rna8541	Tvirens_79374	Ascsa1_752	Phisc1_688466	Xylhe1_259056	CCE32073.1	KEY72062.1	jgi_Tolinf1_192834_TINF03789	TolopKND88419.1	Beaba1_3360	Cormi1_9633	Ampqui1_511155	Dicpug2919.t1	XP_035342596.1	Colch1_mrna_1445
OG0002900	EpiBra_1.0g5580.t1	ETyphina_1.0g7541.t1	E_amag4443.t1	Ebromicola_E7626g6014.t1	E_elyg4082.t1	EfeFl1g5254.t1	Egansuensis_E7080g6221.t1	EpiGly_1.0g5283.t1	Einebrians_E818g226.t1	FCul_PTD03014.1	FFUJ_07145m.01	FGSG_10302T0	Fman_CVK92385.1	Fox_PCD35042.1	FPRN_07457n	FPSE_12373T0	RGP64759.1	Fver_RBQ68550.1	Fusvirg11308.t1	MAC_09241n	MAJ_05115n	MAM_05492n	MAN_00938n	MBR_04098n	MGU_05164n	MRI_NEM1n	MAA_03136n	Triaru_rna999	Trias1_47469	Tatro_82249	Trici_PTB68565.1	TrigamTGAM01_02006T0	Trigui_OPB43987	Triha_85125	Tripar1_rna8540	Tvirens_32849	Ascsa1_787	Phisc1_685643	Xylhe1_80760	CCE32074.1	KEY72061.1	jgi_Tolinf1_192833_TINF03805	TolopKND88416.1	Beaba1_3359	Cormi1_9632	Ampqui1_511190	Dicpug2917.t1	XP_035342310.1	Colch1_mrna_1446
OG0002901	EpiBra_1.0g5588.t1	ETyphina_1.0g1361.t1	E_amag3699.t1	Ebromicola_E7626g734.t1	E_elyg882.t1	EfeFl1g1378.t1	Egansuensis_E7080g2361.t1	EpiGly_1.0g4322.t1	Einebrians_E818g7775.t1	FCul_PTD01799.1	FFUJ_04759m.01	FGSG_13634T0	Fman_CVK99952.1	Fox_PCD44004.1	FPRN_02634n	FPSE_02271T0	RGP59711.1	Fver_RBQ78198.1	Fusvirg7186.t1	MAC_00674n	MAJ_01769n	MAM_03860n	MAN_00593n	MBR_00403n	MGU_01137n	MRI_007853n	MAA_06473n	Triaru_rna3449	Trias1_317723	Tatro_247411	Trici_PTB70655.1	TrigamTGAM01_05731T0	Trigui_OPB38382	Triha_489566	Tripar1_rna2382	Tvirens_60816	Ascsa1_3739	Phisc1_79620	Xylhe1_237834	CCE28705.1	KEY71392.1	jgi_Tolinf1_190341_TINF01200	TolopKND92953.1	Beaba1_1458	Cormi1_5363	Ampqui1_263593	Dicpug233.t1	XP_035345398.1	Colch1_mrna_5822
OG0002922	EpiBra_1.0g5787.t1	ETyphina_1.0g6169.t1	E_amag2779.t1	Ebromicola_E7626g2479.t1	E_elyg4731.t1	EfeFl1g3405.t1	Egansuensis_E7080g375.t1	EpiGly_1.0g883.t1	Einebrians_E818g1039.t1	FCul_PTD06962.1	FFUJ_09386m.01	FGSG_03979T0	Fman_CVL04809.1	Fox_PCD29416.1	FPRN_12876n	FPSE_05296T0	RGP61699.1	Fver_RBQ73851.1	Fusvirg12598.t1	MAC_05703n	MAJ_08948n	MAM_08048n	MAN_10643n	MBR_10381n	MGU_10114n	MRI_IML2n	MAA_08657n	Triaru_rna270	Trias1_239455	Tatro_128168	Trici_PTB68108.1	TrigamTGAM01_04978T0	Trigui_OPB40280	Triha_90100	Tripar1_rna6082	Tvirens_217708	Ascsa1_2639	Phisc1_639788	Xylhe1_268772	CCE28455.1	KEY72361.1	jgi_Tolinf1_190932_TINF00063	TolopKND92029.1	Beaba1_10155, Beaba1_7324	Cormi1_8250	Ampqui1_523927	Dicpug5724.t1	XP_035342214.1	Colch1_mrna_9403
OG0002938	EpiBra_1.0g5934.t1	ETyphina_1.0g3609.t1	E_amag671.t1	Ebromicola_E7626g7419.t1	E_elyg6146.t1	EfeFl1g5664.t1	Egansuensis_E7080g3250.t1	EpiGly_1.0g5663.t1	Einebrians_E818g1358.t1	FCul_PTD13280.1	FFUJ_00769m.01	FGSG_00843T0	Fman_CVK84183.1	Fox_PCD45913.1	FPRN_01318n	FPSE_11615T0	RGP61637.1	Fver_RBQ71450.1	Fusvirg727.t1	MAC_05675n	MAJ_00471n	MAM_06232n	MAN_04014n	MBR_02197n	MGU_04407n	MRI_RET1n	MAA_01879n	Triaru_rna6532	Trias1_27780	Tatro_132468	Trici_PTB63926.1	TrigamTGAM01_07971T0	Trigui_OPB39831	Triha_485766	Tripar1_rna7635	Tvirens_206553	Ascsa1_8898	Phisc1_629722	Xylhe1_213122	CCE30068.1	KEY64597.1	jgi_Tolinf1_192537_TINF03161	TolopKND94146.1	Beaba1_5595	Cormi1_4807	Ampqui1_494244	Dicpug4026.t1	XP_035346900.1	Colch1_mrna_8082
OG0002959	EpiBra_1.0g6143.t1	ETyphina_1.0g2457.t1	E_amag1652.t1	Ebromicola_E7626g4420.t1	E_elyg5649.t1	EfeFl1g2740.t1	Egansuensis_E7080g6032.t1	EpiGly_1.0g8403.t1	Einebrians_E818g7732.t1	FCul_PTD03280.1	FFUJ_07207m.01	FGSG_13725T0	Fman_CVK92495.1	Fox_PCD35106.1	FPRN_07522n	FPSE_03623T0	RGP65562.1	Fver_RBQ76286.1	Fusvirg3590.t1	MAC_01130n	MAJ_03947n	MAM_07858n	MAN_03576n	MBR_01566n	MGU_02242n	MRI_004059n	MAA_05604n	Triaru_rna2588	Trias1_127755	Tatro_301493	Trici_PTB64194.1	TrigamTGAM01_06206T0	Trigui_OPB39472	Triha_504615	Tripar1_rna6534	Tvirens_187417	Ascsa1_5726	Phisc1_582834, Phisc1_678974	Xylhe1_246406	CCE29495.1	KEY66087.1	jgi_Tolinf1_191240_TINF02236	TolopKND86655.1	Beaba1_6036	Cormi1_554	Ampqui1_446909	Dicpug3488.t1	XP_035348407.1	Colch1_mrna_1874
OG0002967	EpiBra_1.0g6212.t1	ETyphina_1.0g4086.t1	E_amag5704.t1	Ebromicola_E7626g5282.t1	E_elyg501.t1	EfeFl1g6548.t1	Egansuensis_E7080g1853.t1	EpiGly_1.0g8855.t1	Einebrians_E818g7084.t1	FCul_PTD01307.1	FFUJ_04816m.01	FGSG_09689T0	Fman_CVK99855.1	Fox_PCD44060.1	FPRN_02575n	FPSE_04293T0	RGP69775.1	Fver_RBQ73993.1	Fusvirg7516.t1	MAC_03978n	MAJ_06980n	MAM_03435n	MAN_02794n	MBR_00789n	MGU_06295n	MRI_001923n	MAA_10762n	Triaru_rna3725	Trias1_144310	Tatro_289139	Trici_PTB66801.1	TrigamTGAM01_00494T0	Trigui_OPB47115	Triha_6117	Tripar1_rna2826	Tvirens_231757	Ascsa1_3565	Phisc1_685381	Xylhe1_246010	CCE26730.1	KEY68099.1	jgi_Tolinf1_197432_TINF07574	TolopKND90007.1	Beaba1_2211	Cormi1_7558	Ampqui1_470566	Dicpug10695.t1, Dicpug10696.t1	XP_035344231.1	Colch1_mrna_8840
OG0002978	EpiBra_1.0g6373.t1	ETyphina_1.0g1284.t1	E_amag6837.t1	Ebromicola_E7626g1922.t1	E_elyg7311.t1	EfeFl1g1817.t1	Egansuensis_E7080g6560.t1	EpiGly_1.0g8738.t1	Einebrians_E818g2710.t1	FCul_PTD09523.1	FFUJ_12390m.01	FGSG_07856T0	Fman_CVK97511.1	Fox_PCD42336.1	FPRN_11508n	FPSE_10004T0	RGP74151.1	Fver_RBQ72985.1	Fusvirg1673.t1	MAC_07700n	MAJ_06712n	MAM_04475n	MAN_06226n	MBR_09050n	MGU_10944n	MRI_RPL28n	MAA_06687n	Triaru_rna8282	Trias1_60776	Tatro_259948	Trici_PTB65764.1	TrigamTGAM01_03120T0	Trigui_OPB44566	Triha_99912	Tripar1_rna6625	Tvirens_93126	Ascsa1_4236	Phisc1_686488	Xylhe1_248558	CCE32957.1	KEY74682.1, KEY74683.1	jgi_Tolinf1_197751_TINF07811	TolopKND86399.1	Beaba1_659	Cormi1_1148		Dicpug9299.t1	XP_035339710.1, XP_035340611.1	Colch1_mrna_8245
OG0002987	EpiBra_1.0g6492.t1	ETyphina_1.0g5555.t1	E_amag2139.t1	Ebromicola_E7626g2940.t1	E_elyg1454.t1	EfeFl1g2058.t1	Egansuensis_E7080g3439.t1	EpiGly_1.0g3675.t1	Einebrians_E818g4022.t1	FCul_PTD13520.1	FFUJ_00500m.01	FGSG_00737T0	Fman_CVK84616.1	Fox_PCD46182.1	FPRN_01583n	FPSE_01392T0	RGP73262.1	Fver_RBQ76734.1	Fusvirg636.t1	MAC_09067n	MAJ_04949n	MAM_05404n	MAN_05818n	MBR_05542n	MGU_03101n	MRI_004379n	MAA_00618n	Triaru_rna9976	Trias1_148424	Tatro_152868	Trici_PTB65992.1	TrigamTGAM01_06026T0	Trigui_OPB37833	Triha_83945	Tripar1_rna5021	Tvirens_50684	Ascsa1_7469	Phisc1_12234, Phisc1_649714	Xylhe1_66202	CCE35215.1	KEY66481.1	jgi_Tolinf1_194487_TINF04355	TolopKND91308.1	Beaba1_7925	Cormi1_8142	Ampqui1_458502	Dicpug5364.t1		Colch1_mrna_716
OG0003002	EpiBra_1.0g6614.t1	ETyphina_1.0g1537.t1	E_amag1236.t1	Ebromicola_E7626g937.t1	E_elyg6334.t1	EfeFl1g867.t1	Egansuensis_E7080g7687.t1	EpiGly_1.0g4460.t1	Einebrians_E818g1759.t1	FCul_PTD01706.1	FFUJ_04357m.01	FGSG_09491T0	Fman_CVK93639.1	Fox_PCD43600.1	FPRN_03036n	FPSE_10478T0	RGP59335.1	Fver_RBQ80586.1	Fusvirg6783.t1	MAC_02684n	MAJ_00218n	MAM_02845n	MAN_04264n	MBR_02419n	MGU_00592n	MRI_003571n	MAA_02119n	Triaru_rna5082	Trias1_143972	Tatro_129641	Trici_PTB66958.1	TrigamTGAM01_00672T0	Trigui_OPB46941	Triha_117698	Tripar1_rna5580	Tvirens_231811	Ascsa1_9449	Phisc1_785807	Xylhe1_248893	CCE34080.1	KEY69133.1	jgi_Tolinf1_198802_TINF09175	TolopKND88169.1	Beaba1_7436	Cormi1_5092	Ampqui1_523447	Dicpug8088.t1	XP_035344901.1	Colch1_mrna_3093
OG0003005	EpiBra_1.0g6646.t1	ETyphina_1.0g237.t1	E_amag7033.t1	Ebromicola_E7626g659.t1	E_elyg4372.t1	EfeFl1g3031.t1	Egansuensis_E7080g6870.t1	EpiGly_1.0g4765.t1	Einebrians_E818g2012.t1	FCul_PTD12761.1	FFUJ_00617m.01	FGSG_00636T0	Fman_CVK84425.1	Fox_PCD46068.1	FPRN_01466n	FPSE_06400T0	RGP70649.1	Fver_RBQ67449.1	Fusvirg696.t1	MAC_05653n	MAJ_00491n	MAM_06208n	MAN_03992n	MBR_02175n	MGU_04429n	MRI_DPH1n	MAA_10721n	Triaru_rna4174	Trias1_47798	Tatro_240236	Trici_PTB64400.1	TrigamTGAM01_08003T0	Trigui_OPB39283	Triha_491018	Tripar1_rna3944	Tvirens_80277	Ascsa1_3508	Phisc1_158125	Xylhe1_256884	CCE30091.1	KEY66984.1	jgi_Tolinf1_192561_TINF03151	TolopKND94354.1	Beaba1_5522	Cormi1_5170	Ampqui1_517113	Dicpug5208.t1	XP_035346089.1	Colch1_mrna_270
OG0003058	EpiBra_1.0g7521.t1	ETyphina_1.0g3756.t1	E_amag3910.t1	Ebromicola_E7626g4497.t1	E_elyg1090.t1	EfeFl1g1623.t1	Egansuensis_E7080g6291.t1	EpiGly_1.0g3849.t1	Einebrians_E818g3769.t1	FCul_PTD13419.1	FFUJ_00449m.01	FGSG_00786T0	Fman_CVK84706.1	Fox_PCD46238.1	FPRN_01638n	FPSE_09228T0	RGP73310.1	Fver_RBQ69058.1	Fusvirg382.t1	MAC_05477n	MAJ_05902n	MAM_07428n	MAN_00308n	MBR_00139n	MGU_09476n	MRI_005458n	MAA_05230n	Triaru_rna8934	Trias1_259993	Tatro_42549	Trici_PTB66049.1	TrigamTGAM01_05968T0	Trigui_OPB37771	Triha_493763	Tripar1_rna8906	Tvirens_90745	Ascsa1_7516	Phisc1_22146	Xylhe1_98457	CCE32171.1	KEY68432.1	jgi_Tolinf1_194258_TINF04509	TolopKND91027.1	Beaba1_1650	Cormi1_134	Ampqui1_516653	Dicpug5174.t1	XP_035349057.1	Colch1_mrna_5144
OG0003108	EpiBra_1.0g128.t1	ETyphina_1.0g6621.t1	E_amag1262.t1	Ebromicola_E7626g4244.t1	E_elyg6361.t1	EfeFl1g894.t1	Egansuensis_E7080g6132.t1	EpiGly_1.0g7692.t1	Einebrians_E818g1595.t1	FCul_PTD04984.1	FFUJ_05955m.01	FGSG_08545T0	Fman_CVK90688.1	Fox_PCD33158.1	FPRN_09111n	FPSE_06424T0	RGP67889.1	Fver_RBQ80307.1	Fusvirg4914.t1	MAC_02650n	MAJ_00182n	MAM_00815n	MAN_04301n	MBR_02456n	MGU_00556n	MRI_VPS27n	MAA_02152n	Triaru_rna2713	Trias1_186146	Tatro_223673	Trici_PTB68317.1	TrigamTGAM01_04717T0	Trigui_OPB36298	Triha_83107	Tripar1_rna5464	Tvirens_169627	Ascsa1_9661	Phisc1_653034	Xylhe1_248900	CCE35027.1	KEY70731.1	jgi_Tolinf1_198832_TINF09261	TolopKND88187.1	Beaba1_3888	Cormi1_5056	Ampqui1_542584	Dicpug8137.t1	XP_035344907.1	Colch1_mrna_3088
OG0003111	EpiBra_1.0g145.t1	ETyphina_1.0g1111.t1	E_amag517.t1	Ebromicola_E7626g205.t1	E_elyg6373.t1	EfeFl1g908.t1	Egansuensis_E7080g5699.t1	EpiGly_1.0g5956.t1	Einebrians_E818g2393.t1	FCul_PTD05702.1	FFUJ_06296m.01	FGSG_08760T0	Fman_CVK91156.1	Fox_PCD32826.1	FPRN_09443n	FPSE_07744T0	RGP61851.1	Fver_RBQ81329.1	Fusvirg5135.t1	MAC_02634n	MAJ_00166n	MAM_00798n	MAN_04319n	MBR_02473n	MGU_00540n	MRI_COX15n	MAA_02169n	Triaru_rna6861	Trias1_132841	Tatro_138435	Trici_PTB68900.1	TrigamTGAM01_04701T0	Trigui_OPB36313	Triha_84163	Tripar1_rna6406	Tvirens_45836	Ascsa1_9860	Phisc1_210747	Xylhe1_212475	CCE35038.1	KEY66833.1	jgi_Tolinf1_198881_TINF09046	TolopKND90691.1	Beaba1_3875	Cormi1_5043	Ampqui1_459786	Dicpug4492.t1	XP_035344813.1	Colch1_mrna_3106
OG0003114	EpiBra_1.0g160.t1	ETyphina_1.0g1127.t1	E_amag532.t1	Ebromicola_E7626g223.t1	E_elyg6389.t1	EfeFl1g923.t1	Egansuensis_E7080g5715.t1	EpiGly_1.0g5323.t1	Einebrians_E818g1834.t1	FCul_PTD04476.1	FFUJ_06305m.01	FGSG_08744T0	Fman_CVK91166.1	Fox_PCD32817.1	FPRN_09452n	FPSE_07729T0	RGP61866.1	Fver_RBQ69874.1	Fusvirg5157.t1	MAC_03523n	MAJ_00148n	MAM_00784n	MAN_04336n	MBR_02491n	MGU_00522n	MRI_008222n	MAA_02184n	Triaru_rna3897	Trias1_44150	Tatro_245579	Trici_PTB68920.1	TrigamTGAM01_03924T0	Trigui_OPB36339	Triha_83197	Tripar1_rna6425	Tvirens_89381	Ascsa1_9551	Phisc1_574497	Xylhe1_248754	CCE35059.1	KEY66850.1	jgi_Tolinf1_198897_TINF08769	TolopKND90600.1	Beaba1_3647	Cormi1_5027	Ampqui1_505844	Dicpug8415.t1	XP_035345603.1	Colch1_mrna_1574
OG0003115	EpiBra_1.0g161.t1	ETyphina_1.0g193.t1	E_amag5895.t1	Ebromicola_E7626g2839.t1	E_elyg4329.t1	EfeFl1g2988.t1	Egansuensis_E7080g4766.t1	EpiGly_1.0g7293.t1	Einebrians_E818g5174.t1	FCul_PTD13003.1	FFUJ_01671m.01	FGSG_01463T0	Fman_CVL03130.1	Fox_PCD45009.1	FPRN_00432n	FPSE_08489T0	RGP72131.1	Fver_RBQ80652.1	Fusvirg8186.t1	MAC_00069n	MAJ_06098n	MAM_04035n	MAN_03914n	MBR_06860n	MGU_04506n	MRI_005184n	MAA_01782n	Triaru_rna4560	Trias1_47846	Tatro_43507	Trici_PTB63873.1	TrigamTGAM01_07785T0	Trigui_OPB39773	Triha_95420	Tripar1_rna6381	Tvirens_184401	Ascsa1_9286	Phisc1_161104	Xylhe1_251070	CCE34501.1	KEY69098.1	jgi_Tolinf1_192580_TINF03395	TolopKND94047.1	Beaba1_4612	Cormi1_5140	Ampqui1_85271	Dicpug5214.t1	XP_035339288.1	Colch1_mrna_7863
OG0003127	EpiBra_1.0g205.t1	ETyphina_1.0g7181.t1	E_amag3818.t1	Ebromicola_E7626g1609.t1	E_elyg999.t1	EfeFl1g1529.t1	Egansuensis_E7080g5067.t1	EpiGly_1.0g3925.t1	Einebrians_E818g484.t1	FCul_PTD03898.1	FFUJ_04924m.01	FGSG_06224T0	Fman_CVK99665.1	Fox_PCD44167.1	FPRN_02466n	FPSE_02584T0	RGP65187.1	Fver_RBQ74612.1	Fusvirg7385.t1	MAC_01295n	MAJ_01928n	MAM_05163n	MAN_00755n	MBR_00565n	MGU_00977n	MRI_001140n	MAA_06317n	Triaru_rna7706	Trias1_135250	Tatro_298362	Trici_PTB62913.1	TrigamTGAM01_02748T0	Trigui_OPB42030	Triha_506125	Tripar1_rna5148	Tvirens_30473	Ascsa1_4058	Phisc1_790162	Xylhe1_281871	CCE28152.1	KEY74280.1	jgi_Tolinf1_197914_TINF07946	TolopKND88775.1	Beaba1_2974	Cormi1_7175	Ampqui1_476715	Dicpug5599.t1	XP_035344701.1	Colch1_mrna_9791
OG0003138	EpiBra_1.0g253.t1	ETyphina_1.0g2013.t1	E_amag850.t1	Ebromicola_E7626g1511.t1	E_elyg5122.t1	EfeFl1g2185.t1	Egansuensis_E7080g4694.t1	EpiGly_1.0g8023.t1	Einebrians_E818g597.t1	FCul_PTD11952.1	FFUJ_00554m.01	FGSG_00690T0	Fman_CVK84521.1	Fox_PCD46131.1	FPRN_01525n	FPSE_00663T0	RGP73215.1	Fver_RBQ78992.1	Fusvirg496.t1	MAC_07269n	MAJ_02648n	MAM_05262n	MAN_09908n	MBR_05688n	MGU_03241n	MRI_ISM1n	MAA_00763n	Triaru_rna5826	Trias1_167780	Tatro_132344	Trici_PTB68245.1	TrigamTGAM01_04466T0	Trigui_OPB44404	Triha_84938	Tripar1_rna5019	Tvirens_84998	Ascsa1_10017	Phisc1_3082	Xylhe1_228176	CCE33249.1	KEY65790.1	jgi_Tolinf1_194348_TINF04774	TolopKND91197.1	Beaba1_1369	Cormi1_4733	Ampqui1_316538	Dicpug3971.t1	XP_035350729.1	Colch1_mrna_3787
OG0003139	EpiBra_1.0g255.t1	ETyphina_1.0g2011.t1	E_amag848.t1	Ebromicola_E7626g1513.t1	E_elyg5120.t1	EfeFl1g2183.t1	Egansuensis_E7080g4695.t1	EpiGly_1.0g8021.t1	Einebrians_E818g595.t1	FCul_PTD13125.1	FFUJ_00556m.01	FGSG_00688T0	Fman_CVK84518.1	Fox_PCD46129.1	FPRN_01523n	FPSE_00661T0	RGP73213.1	Fver_RBQ78994.1	Fusvirg494.t1	MAC_07271n	MAJ_02646n	MAM_05264n	MAN_09910n	MBR_05686n	MGU_03239n	MRI_005972n	MAA_00761n	Triaru_rna5824	Trias1_47045	Tatro_132345	Trici_PTB68237.1	TrigamTGAM01_04468T0	Trigui_OPB44402	Triha_16992	Tripar1_rna2078	Tvirens_177170	Ascsa1_10125	Phisc1_614211	Xylhe1_254795	CCE33251.1	KEY65167.1	jgi_Tolinf1_194350_TINF04744	TolopKND91359.1	Beaba1_1747	Cormi1_4104	Ampqui1_521170	Dicpug4320.t1	XP_035348927.1	Colch1_mrna_3776
OG0003171	EpiBra_1.0g377.t1	ETyphina_1.0g4502.t1	E_amag6482.t1	Ebromicola_E7626g6641.t1	E_elyg2807.t1	EfeFl1g7046.t1	Egansuensis_E7080g3334.t1	EpiGly_1.0g4168.t1	Einebrians_E818g2915.t1	FCul_PTD09513.1	FFUJ_02698m.01	FGSG_07143T0	Fman_CVK89533.1	Fox_PCD37611.1	FPRN_04323n	FPSE_04107T0	RGP62155.1	Fver_RBQ67945.1	Fusvirg4363.t1	MAC_00503n	MAJ_02017n	MAM_07494n	MAN_06952n	MBR_03800n	MGU_05857n	MRI_KLP7n	MAA_07303n	Triaru_rna9123	Trias1_136809	Tatro_233044	Trici_PTB62864.1	TrigamTGAM01_08911T0	Trigui_OPB40042	Triha_90621	Tripar1_rna8070	Tvirens_35108	Ascsa1_10532	Phisc1_681406	Xylhe1_279795	CCE27587.1	KEY65486.1	jgi_Tolinf1_195066_TINF05616	TolopKND93807.1	Beaba1_818	Cormi1_5571	Ampqui1_488993	Dicpug6590.t1	XP_035344589.1	Colch1_mrna_3632
OG0003173	EpiBra_1.0g382.t1	ETyphina_1.0g4507.t1	E_amag6477.t1	Ebromicola_E7626g5264.t1	E_elyg2802.t1	EfeFl1g7041.t1	Egansuensis_E7080g3339.t1	EpiGly_1.0g4173.t1	Einebrians_E818g2928.t1	FCul_PTD09515.1	FFUJ_02703m.01	FGSG_07140T0	Fman_CVK89524.1	Fox_PCD37616.1	FPRN_04328n	FPSE_04104T0	RGP62152.1	Fver_RBQ67949.1	Fusvirg4371.t1	MAC_00498n	MAJ_02012n	MAM_07499n	MAN_06957n	MBR_03805n	MGU_05862n	MRI_008545n	MAA_07306n	Triaru_rna9836	Trias1_455954	Tatro_164398	Trici_PTB62860.1	TrigamTGAM01_08906T0	Trigui_OPB40037	Triha_7150	Tripar1_rna5246	Tvirens_73276	Ascsa1_10467	Phisc1_787664	Xylhe1_272435	CCE27582.1	KEY65482.1	jgi_Tolinf1_195061_TINF05144	TolopKND93803.1	Beaba1_823	Cormi1_5585	Ampqui1_49047	Dicpug6617.t1	XP_035344103.1	Colch1_mrna_6619
OG0003178	EpiBra_1.0g413.t1	ETyphina_1.0g2261.t1	E_amag770.t1	Ebromicola_E7626g3474.t1	E_elyg3201.t1	EfeFl1g5765.t1	Egansuensis_E7080g1543.t1	EpiGly_1.0g7122.t1	Einebrians_E818g5353.t1	FCul_PTD03810.1	FFUJ_04628m.01	FGSG_06418T0	Fman_CVL00176.1	Fox_PCD43870.1	FPRN_02766n	FPSE_12324T0	RGP75055.1	Fver_RBQ72231.1	Fusvirg10786.t1	MAC_03368n	MAJ_00378n	MAM_06310n	MAN_04105n	MBR_02287n	MGU_00753n	MRI_005987n	MAA_01969n	Triaru_rna647	Trias1_70985	Tatro_242518	Trici_PTB65614.1	TrigamTGAM01_01116T0	Trigui_OPB40487	Triha_94294	Tripar1_rna4704	Tvirens_187889	Ascsa1_3260	Phisc1_386607	Xylhe1_59233	CCE30331.1	KEY64124.1	jgi_Tolinf1_198746_TINF09320	TolopKND88687.1	Beaba1_5870	Cormi1_2905	Ampqui1_524962	Dicpug8037.t1	XP_035341907.1	Colch1_mrna_3686
OG0003189	EpiBra_1.0g460.t1	ETyphina_1.0g259.t1	E_amag3049.t1	Ebromicola_E7626g784.t1	E_elyg5007.t1	EfeFl1g3680.t1	Egansuensis_E7080g7032.t1	EpiGly_1.0g8348.t1	Einebrians_E818g5767.t1	FCul_PTD13060.1	FFUJ_01149m.01	FGSG_00969T0	Fman_CVK83544.1	Fox_PCD45538.1	FPRN_00947n	FPSE_01461T0	RGP71459.1	Fver_RBQ72692.1	Fusvirg1118.t1	MAC_03077n	MAJ_00665n	MAM_01898n	MAN_05022n	MBR_03443n	MGU_02753n	MRI_006347n	MAA_04105n	Triaru_rna6907	Trias1_144030	Tatro_133737	Trici_PTB67086.1	TrigamTGAM01_03528T0	Trigui_OPB46823	Triha_509189	Tripar1_rna2520	Tvirens_42985	Ascsa1_8079	Phisc1_293964	Xylhe1_245550	CCE33391.1	KEY71095.1	jgi_Tolinf1_196547_TINF06237	TolopKND89476.1	Beaba1_576	Cormi1_5527	Ampqui1_555660	Dicpug1931.t1	XP_035348865.1	Colch1_mrna_9282
OG0003223	EpiBra_1.0g634.t1	ETyphina_1.0g5028.t1	E_amag3732.t1	Ebromicola_E7626g2082.t1	E_elyg914.t1	EfeFl1g1345.t1	Egansuensis_E7080g7572.t1	EpiGly_1.0g9240.t1	Einebrians_E818g5821.t1	FCul_PTD05952.1	FFUJ_05003m.01	FGSG_05116T0	Fman_CVK99549.1	Fox_PCD44246.1	FPRN_02385n	FPSE_06511T0	RGP73509.1	Fver_RBQ72952.1	Fusvirg7302.t1	MAC_00710n	MAJ_01731n	MAM_03893n	MAN_00555n	MBR_00365n	MGU_01176n	MRI_007671n	MAA_06508n	Triaru_rna3415	Trias1_54480	Tatro_146209	Trici_PTB70618.1	TrigamTGAM01_05769T0	Trigui_OPB38418	Triha_195397	Tripar1_rna31	Tvirens_71441	Ascsa1_1549	Phisc1_73337	Xylhe1_265562	CCE28740.1	KEY71477.1	jgi_Tolinf1_190383_TINF01455		Beaba1_1498	Cormi1_5322	Ampqui1_543264	Dicpug10665.t1	XP_035348023.1	Colch1_mrna_9817
OG0003224	EpiBra_1.0g636.t1	ETyphina_1.0g5436.t1	E_amag4492.t1	Ebromicola_E7626g1361.t1	E_elyg1763.t1	EfeFl1g3979.t1	Egansuensis_E7080g7279.t1	EpiGly_1.0g7679.t1	Einebrians_E818g2071.t1	FCul_PTD11614.1	FFUJ_00946m.01	FGSG_00428T0	Fman_CVK83883.1	Fox_PCD45737.1	FPRN_01144n	FPSE_00091T0	RGP61218.1	Fver_RBQ82000.1	Fusvirg929.t1	MAC_03177n	MAJ_00836n	MAM_02028n	MAN_04851n	MBR_03270n	MGU_02926n	MRI_008192n	MAA_04272n	Triaru_rna1291	Trias1_156660	Tatro_130468	Trici_PTB64446.1	TrigamTGAM01_03794T0	Trigui_OPB39240	Triha_504283	Tripar1_rna157	Tvirens_163022	Ascsa1_3029	Phisc1_625739	Xylhe1_246750	CCE34530.1	KEY72537.1	jgi_Tolinf1_196740_TINF06301	TolopKND94976.1	Beaba1_130	Cormi1_6351	Ampqui1_524084	Dicpug6221.t1	XP_035340224.1	Colch1_mrna_5873
OG0003231	EpiBra_1.0g677.t1	ETyphina_1.0g3901.t1	E_amag3088.t1	Ebromicola_E7626g605.t1	E_elyg5045.t1	EfeFl1g3719.t1	Egansuensis_E7080g7067.t1	EpiGly_1.0g3154.t1	Einebrians_E818g2717.t1	FCul_PTD11924.1	FFUJ_01195m.01	FGSG_01015T0	Fman_CVK83473.1	Fox_PCD45493.1	FPRN_00902n	FPSE_08594T0	RGP76307.1	Fver_RBQ74297.1	Fusvirg1067.t1	MAC_07086n	MAJ_00622n	MAM_01819n	MAN_05063n	MBR_03485n	MGU_02716n	MRI_HSP78n	MAA_04065n	Triaru_rna8804	Trias1_59635	Tatro_157172	Trici_PTB67078.1	TrigamTGAM01_03536T0	Trigui_OPB46815	Triha_509199	Tripar1_rna6264	Tvirens_80583	Ascsa1_2555	Phisc1_610751	Xylhe1_252053	CCE34067.1	KEY71044.1	jgi_Tolinf1_196499_TINF07372	TolopKND89550.1	Beaba1_1575	Cormi1_5876	Ampqui1_523859	Dicpug1929.t1	XP_035342129.1	Colch1_mrna_9273
OG0003237	EpiBra_1.0g698.t1	ETyphina_1.0g1598.t1	E_amag3557.t1	Ebromicola_E7626g1116.t1	E_elyg740.t1	EfeFl1g1253.t1	Egansuensis_E7080g4325.t1	EpiGly_1.0g9129.t1	Einebrians_E818g1490.t1	FCul_PTD01841.1	FFUJ_04517m.01	FGSG_09638T0	Fman_CVK93478.1	Fox_PCD43763.1	FPRN_02874n	FPSE_05918T0	RGP75306.1	Fver_RBQ69266.1	Fusvirg6928.t1	MAC_06383n	MAJ_01722n	MAM_06187n	MAN_00547n	MBR_00356n	MGU_01186n	MRI_006958n	MAA_06517n	Triaru_rna8816	Trias1_159794	Tatro_286000	Trici_PTB70854.1	TrigamTGAM01_08450T0	Trigui_OPB38177	Triha_527022	Tripar1_rna2437	Tvirens_51971	Ascsa1_4039	Phisc1_790580	Xylhe1_219376	CCE31210.1	KEY65048.1	jgi_Tolinf1_190484_TINF01287	TolopKND88717.1	Beaba1_1733	Cormi1_4116	Ampqui1_513081	Dicpug527.t1	XP_035339265.1	Colch1_mrna_8883
OG0003238	EpiBra_1.0g702.t1	ETyphina_1.0g1591.t1	E_amag3551.t1	Ebromicola_E7626g1111.t1	E_elyg736.t1	EfeFl1g1247.t1	Egansuensis_E7080g4321.t1	EpiGly_1.0g9124.t1	Einebrians_E818g6507.t1	FCul_PTD01468.1	FFUJ_04492m.01	FGSG_09619T0	Fman_CVK93504.1	Fox_PCD43738.1	FPRN_02900n	FPSE_05899T0	RGP75288.1	Fver_RBQ67352.1	Fusvirg6956.t1	MAC_06379n	MAJ_06131n	MAM_06320n	MAN_00453n	MBR_00286n	MGU_01282n	MRI_006915n	MAA_05095n	Triaru_rna5643	Trias1_86802	Tatro_148949	Trici_PTB70889.1	TrigamTGAM01_08492T0	Trigui_OPB38138	Triha_503238	Tripar1_rna3540	Tvirens_77355	Ascsa1_3945	Phisc1_617287	Xylhe1_108139	CCE31206.1	KEY65043.1	jgi_Tolinf1_190492_TINF01271	TolopKND93062.1	Beaba1_1347	Cormi1_4219	Ampqui1_512678	Dicpug1297.t1	XP_035344722.1	Colch1_mrna_8784
OG0003252	EpiBra_1.0g777.t1	ETyphina_1.0g890.t1	E_amag6447.t1	Ebromicola_E7626g2278.t1	E_elyg2772.t1	EfeFl1g7008.t1	Egansuensis_E7080g2436.t1	EpiGly_1.0g1512.t1	Einebrians_E818g5499.t1	FCul_PTD09940.1	FFUJ_02567m.01	FGSG_07379T0	Fman_CVK89728.1	Fox_PCD37487.1	FPRN_04196n	FPSE_04195T0	RGP65137.1	Fver_RBQ74853.1	Fusvirg4406.t1	MAC_00473n	MAJ_01984n	MAM_07525n	MAN_06985n	MBR_03833n	MGU_05890n	MRI_007761n	MAA_07331n	Triaru_rna9814	Trias1_62737	Tatro_279891	Trici_PTB62832.1	TrigamTGAM01_07370T0	Trigui_OPB40009	Triha_521728	Tripar1_rna2348	Tvirens_197255	Ascsa1_8633	Phisc1_781587	Xylhe1_285073	CCE32831.1	KEY66180.1	jgi_Tolinf1_195035_TINF05494	TolopKND93503.1	Beaba1_4747	Cormi1_9117	Ampqui1_443800	Dicpug6701.t1	XP_035347466.1	Colch1_mrna_5649
OG0003273	EpiBra_1.0g842.t1	ETyphina_1.0g3095.t1	E_amag212.t1	Ebromicola_E7626g1317.t1	E_elyg6086.t1	EfeFl1g5610.t1	Egansuensis_E7080g5497.t1	EpiGly_1.0g8514.t1	Einebrians_E818g2340.t1	FCul_PTD06507.1	FFUJ_09746m.01	FGSG_04287T0	Fman_CVK98541.1	Fox_PCD29062.1	FPRN_12516n	FPSE_04808T0	RGP60492.1	Fver_RBQ68142.1	Fusvirg8078.t1	MAC_09121n	MAJ_02952n	MAM_04234n	MAN_08631n	MBR_01896n	MGU_02578n	MRI_ARO1n	MAA_05292n	Triaru_rna2995	Trias1_32094	Tatro_236452	Trici_PTB66597.1	TrigamTGAM01_00752T0	Trigui_OPB46600	Triha_513890	Tripar1_rna5252	Tvirens_43497	Ascsa1_7325, Ascsa1_9427	Phisc1_605552	Xylhe1_217582	CCE30519.1	KEY64135.1	jgi_Tolinf1_190979_TINF01636		Beaba1_10037	Cormi1_7426	Ampqui1_170621	Dicpug11808.t1	XP_035348369.1	Colch1_mrna_8150
OG0003286	EpiBra_1.0g941.t1	ETyphina_1.0g2534.t1	E_amag365.t1	Ebromicola_E7626g1864.t1	E_elyg6781.t1	EfeFl1g526.t1	Egansuensis_E7080g1618.t1	EpiGly_1.0g3423.t1	Einebrians_E818g6135.t1	FCul_PTD09059.1	FFUJ_08406m.01	FGSG_10796T0	Fman_CVL05751.1	Fox_PCD31107.1	FPRN_10590n	FPSE_08843T0	RGP72877.1	Fver_RBQ78936.1	Fusvirg3361.t1	MAC_01479n	MAJ_04462n	MAM_01086n	MAN_07322n	MBR_04926n	MGU_01742n	MRI_005950n	MAA_04922n	Triaru_rna10130	Trias1_132233	Tatro_319207	Trici_PTB62303.1	TrigamTGAM01_01948T0	Trigui_OPB36766	Triha_82915	Tripar1_rna4310	Tvirens_4744	Ascsa1_4681	Phisc1_589335	Xylhe1_269224	CCE29761.1	KEY68029.1	jgi_Tolinf1_191804_TINF02655	TolopKND89367.1	Beaba1_756	Cormi1_1361	Ampqui1_516526	Dicpug8872.t1	XP_035342680.1	Colch1_mrna_7744
OG0003287	EpiBra_1.0g944.t1	ETyphina_1.0g2531.t1	E_amag368.t1	Ebromicola_E7626g1867.t1	E_elyg6784.t1	EfeFl1g523.t1	Egansuensis_E7080g1621.t1	EpiGly_1.0g3426.t1	Einebrians_E818g7591.t1	FCul_PTD08941.1	FFUJ_08403m.01	FGSG_10799T0	Fman_CVL05745.1	Fox_PCD31110.1	FPRN_10594n	FPSE_08846T0	RGP72880.1	Fver_RBQ64979.1	Fusvirg3358.t1	MAC_01475n	MAJ_04466n	MAM_01082n	MAN_07326n	MBR_04930n	MGU_01738n	MRI_SFB3n	MAA_04926n	Triaru_rna9081	Trias1_44594	Tatro_150324	Trici_PTB62308.1	TrigamTGAM01_01943T0	Trigui_OPB36769	Triha_113665	Tripar1_rna6066	Tvirens_74087	Ascsa1_4645	Phisc1_649724	Xylhe1_256305	CCE31880.1	KEY68493.1	jgi_Tolinf1_191799_TINF02745	TolopKND89283.1	Beaba1_753	Cormi1_1366	Ampqui1_447608	Dicpug8954.t1	XP_035342677.1	Colch1_mrna_7745
OG0003295	EpiBra_1.0g980.t1	ETyphina_1.0g2553.t1	E_amag1111.t1	Ebromicola_E7626g1303.t1	E_elyg6215.t1	EfeFl1g745.t1	Egansuensis_E7080g1677.t1	EpiGly_1.0g4687.t1	Einebrians_E818g3999.t1	FCul_PTD11913.1	FFUJ_01889m.01	FGSG_01672T0	Fman_CVL02733.1	Fox_PCD44795.1	FPRN_00216n	FPSE_11488T0	RGP69051.1	Fver_RBQ69502.1	Fusvirg8388.t1	MAC_01565n	MAJ_02467n	MAM_00254n	MAN_08213n	MBR_02731n	MGU_00283n	MRI_NMT1_2n	MAA_02402n	Triaru_rna10030	Trias1_44614	Tatro_300248	Trici_PTB62328.1	TrigamTGAM01_01921T0	Trigui_OPB36790	Triha_507243	Tripar1_rna6047	Tvirens_215795	Ascsa1_9046	Phisc1_679911	Xylhe1_250638		KEY66075.1	jgi_Tolinf1_199150_TINF08860	TolopKND90712.1	Beaba1_3937	Cormi1_5021		Dicpug5430.t1	XP_035349833.1	Colch1_mrna_8506
OG0003298	EpiBra_1.0g995.t1	ETyphina_1.0g5635.t1	E_amag3656.t1	Ebromicola_E7626g5599.t1	E_elyg837.t1	EfeFl1g1425.t1	Egansuensis_E7080g6107.t1	EpiGly_1.0g2556.t1	Einebrians_E818g4805.t1	FCul_PTD05407.1	FFUJ_05058m.01	FGSG_05065T0	Fman_CVK99491.1	Fox_PCD44303.1	FPRN_02323n	FPSE_04956T0	RGP73459.1	Fver_RBQ64550.1	Fusvirg7245.t1	MAC_08415n	MAJ_01815n	MAM_03809n	MAN_00641n	MBR_00452n	MGU_01091n	MRI_TIF35n	MAA_06427n	Triaru_rna7365	Trias1_184923	Tatro_146202	Trici_PTB70714.1	TrigamTGAM01_07085T0	Trigui_OPB38328	Triha_104727	Tripar1_rna7134	Tvirens_71507	Ascsa1_1338	Phisc1_626663	Xylhe1_244285	CCE34111.1	KEY71418.1	jgi_Tolinf1_197800_TINF08030	TolopKND88706.1	Beaba1_5153	Cormi1_4691	Ampqui1_521986	Dicpug4633.t1	XP_035340978.1	Colch1_mrna_8845
OG0003302	EpiBra_1.0g1017.t1	ETyphina_1.0g6608.t1	E_amag4771.t1	Ebromicola_E7626g2199.t1	E_elyg2031.t1	EfeFl1g4249.t1	Egansuensis_E7080g7736.t1	EpiGly_1.0g7349.t1	Einebrians_E818g5039.t1	FCul_PTD10043.1	FFUJ_03212m.01	FGSG_07250T0	Fman_CVK88690.1	Fox_PCD38139.1	FPRN_04836n	FPSE_00185T0	RGP76525.1	Fver_RBQ67199.1	Fusvirg2733.t1	MAC_08644n	MAJ_01166n	MAM_02397n	MAN_03197n	MBR_01185n	MGU_01860n	MRI_003187n	MAA_05977n	Triaru_rna1341	Trias1_53219	Tatro_146108	Trici_PTB64324.1	TrigamTGAM01_10039T0	Trigui_OPB39369	Triha_2111	Tripar1_rna4860	Tvirens_87873	Ascsa1_4883	Phisc1_367868	Xylhe1_248317	CCE31065.1	KEY70221.1	jgi_Tolinf1_197284_TINF07093	TolopKND95091.1	Beaba1_5917	Cormi1_1774	Ampqui1_158641	Dicpug2464.t1	XP_035346068.1	Colch1_mrna_1322
OG0003304	EpiBra_1.0g1029.t1	ETyphina_1.0g3927.t1	E_amag2851.t1	Ebromicola_E7626g5043.t1	E_elyg4805.t1	EfeFl1g3475.t1	Egansuensis_E7080g4841.t1	EpiGly_1.0g8047.t1	Einebrians_E818g353.t1	FCul_PTD11159.1	FFUJ_07644m.01	FGSG_02757T0	Fman_CVL01522.1	Fox_PCD35556.1	FPRN_07964n	FPSE_10332T0	RGP61741.1	Fver_RBQ67028.1	Fusvirg9216.t1	MAC_08309n	MAJ_04654n	MAM_03752n	MAN_07986n	MBR_05934n	MGU_06543n	MRI_003709n	MAA_00292n	Triaru_rna7977	Trias1_134677	Tatro_92264	Trici_PTB67644.1	TrigamTGAM01_03198T0	Trigui_OPB42567	Triha_80614	Tripar1_rna1885	Tvirens_78989	Ascsa1_2764	Phisc1_357905	Xylhe1_214568	CCE28372.1	KEY67341.1	jgi_Tolinf1_199451_TINF09539	TolopKND87555.1	Beaba1_8262	Cormi1_629	Ampqui1_562801	Dicpug12639.t1	XP_035343072.1	Colch1_mrna_9588
OG0003306	EpiBra_1.0g1031.t1	ETyphina_1.0g3925.t1	E_amag2853.t1	Ebromicola_E7626g5041.t1	E_elyg4807.t1	EfeFl1g3477.t1	Egansuensis_E7080g4843.t1	EpiGly_1.0g8049.t1	Einebrians_E818g3019.t1	FCul_PTD10955.1	FFUJ_07636m.01	FGSG_02766T0	Fman_CVL01508.1	Fox_PCD35547.1	FPRN_07956n	FPSE_10323T0	RGP61733.1	Fver_RBQ68726.1	Fusvirg9204.t1	MAC_08318n	MAJ_04645n	MAM_03746n	MAN_07995n	MBR_05943n	MGU_06534n	MRI_003900n	MAA_00283n	Triaru_rna632	Trias1_49029	Tatro_220554	Trici_PTB65598.1	TrigamTGAM01_01134T0	Trigui_OPB40471	Triha_8857	Tripar1_rna800	Tvirens_34740	Ascsa1_2891	Phisc1_789295	Xylhe1_242123	CCE28370.1	KEY67348.1	jgi_Tolinf1_199460_TINF09570	TolopKND87549.1	Beaba1_8234	Cormi1_734	Ampqui1_524000	Dicpug10932.t1	XP_035342264.1	Colch1_mrna_950
OG0003308	EpiBra_1.0g1037.t1	ETyphina_1.0g3920.t1	E_amag2859.t1	Ebromicola_E7626g6919.t1	E_elyg4813.t1	EfeFl1g3483.t1	Egansuensis_E7080g4850.t1	EpiGly_1.0g8055.t1	Einebrians_E818g3013.t1	FCul_PTD11184.1	FFUJ_07630m.01	FGSG_02771T0	Fman_CVL01499.1	Fox_PCD35540.1	FPRN_07950n	FPSE_10317T0	RGP61727.1	Fver_RBQ68720.1	Fusvirg9199.t1	MAC_08875n	MAJ_04640n	MAM_03741n	MAN_08000n	MBR_05948n	MGU_06529n	MRI_KES1n	MAA_00278n	Triaru_rna7880	Trias1_49059	Tatro_152029	Trici_PTB65633.1	TrigamTGAM01_01158T0	Trigui_OPB40446	Triha_94490	Tripar1_rna4684	Tvirens_33926	Ascsa1_2841	Phisc1_600714	Xylhe1_167057	CCE28365.1	KEY69839.1	jgi_Tolinf1_199467_TINF09504	TolopKND87523.1	Beaba1_8228	Cormi1_741	Ampqui1_509491	Dicpug12631.t1	XP_035343100.1	Colch1_mrna_918
OG0003326	EpiBra_1.0g1107.t1	ETyphina_1.0g3836.t1	E_amag5750.t1	Ebromicola_E7626g4166.t1	E_elyg456.t1	EfeFl1g6595.t1	Egansuensis_E7080g1117.t1	EpiGly_1.0g8804.t1	Einebrians_E818g6394.t1	FCul_PTD12376.1	FFUJ_00491m.01	FGSG_00746T0	Fman_CVK84631.1	Fox_PCD46191.1	FPRN_01592n	FPSE_01265T0	RGP73271.1	Fver_RBQ76725.1	Fusvirg427.t1	MAC_07485n	MAJ_07151n	MAM_03386n	MAN_02669n	MBR_08079n	MGU_03648n	MRI_001687n	MAA_07465n	Triaru_rna4571	Trias1_147809	Tatro_153189	Trici_PTB68184.1	TrigamTGAM01_04415T0	Trigui_OPB44453	Triha_439859	Tripar1_rna4168	Tvirens_127203	Ascsa1_7232	Phisc1_12460	Xylhe1_245151	CCE26781.1	KEY71131.1	jgi_Tolinf1_194297_TINF04527	TolopKND91098.1	Beaba1_1622	Cormi1_102	Ampqui1_518987	Dicpug11560.t1	XP_035345656.1	Colch1_mrna_4454
OG0003328	EpiBra_1.0g1145.t1	ETyphina_1.0g2114.t1	E_amag394.t1	Ebromicola_E7626g6435.t1	E_elyg6810.t1	EfeFl1g499.t1	Egansuensis_E7080g567.t1	EpiGly_1.0g4929.t1	Einebrians_E818g3575.t1	FCul_PTD11148.1	FFUJ_07667m.01	FGSG_12194T0	Fman_CVL01554.1	Fox_PCD35574.1	FPRN_07985n	FPSE_11108T0	RGP61759.1	Fver_RBQ67045.1	Fusvirg6600.t1	MAC_01619n	MAJ_02413n	MAM_00206n	MAN_08270n	MBR_02786n	MGU_00227n	MRI_002567n	MAA_02451n	Triaru_rna4549	Trias1_146533	Tatro_43212	Trici_PTB65026.1	TrigamTGAM01_06536T0	Trigui_OPB40856	Triha_99694	Tripar1_rna171	Tvirens_48998	Ascsa1_10400	Phisc1_540877	Xylhe1_243192	CCE27506.1	KEY67570.1	jgi_Tolinf1_199205_TINF09285	TolopKND90803.1	Beaba1_3860	Cormi1_7978	Ampqui1_556012	Dicpug1729.t1	XP_035345439.1	Colch1_mrna_4500
OG0003340	EpiBra_1.0g1196.t1	ETyphina_1.0g7264.t1	E_amag3132.t1	Ebromicola_E7626g1208.t1	E_elyg1551.t1	EfeFl1g3765.t1	Egansuensis_E7080g5687.t1	EpiGly_1.0g6204.t1	Einebrians_E818g7681.t1	FCul_PTD12450.1	FFUJ_01242m.01	FGSG_01054T0	Fman_CVK83397.1	Fox_PCD45449.1	FPRN_00858n	FPSE_10720T0	RGP76349.1	Fver_RBQ76191.1	Fusvirg1022.t1	MAC_04232n	MAJ_02186n	MAM_06857n	MAN_10141n	MBR_03662n	MGU_04854n	MRI_005678n	MAA_04001n	Triaru_rna5982	Trias1_143598	Tatro_51573	Trici_PTB67125.1	TrigamTGAM01_03491T0	Trigui_OPB46782	Triha_145423	Tripar1_rna6692	Tvirens_43213	Ascsa1_7713	Phisc1_572230	Xylhe1_266715	CCE32368.1	KEY71100.1	jgi_Tolinf1_196457_TINF06291	TolopKND90126.1	Beaba1_348	Cormi1_5933	Ampqui1_544042	Dicpug1149.t1	XP_035345006.1	Colch1_mrna_9243
OG0003341	EpiBra_1.0g1199.t1	ETyphina_1.0g679.t1	E_amag6621.t1	Ebromicola_E7626g1941.t1	E_elyg2948.t1	EfeFl1g7188.t1	Egansuensis_E7080g6715.t1	EpiGly_1.0g6714.t1	Einebrians_E818g5431.t1	FCul_PTD01599.1	FFUJ_04408m.01	FGSG_09542T0	Fman_CVK93588.1	Fox_PCD43652.1	FPRN_02984n	FPSE_03325T0	RGP75212.1	Fver_RBQ70284.1	Fusvirg6904.t1	MAC_06663n	MAJ_03420n	MAM_00387n	MAN_05525n	MBR_06916n	MGU_05331n	MRI_SCO1n	MAA_08434n	Triaru_rna9503	Trias1_57681	Tatro_299433	Trici_PTB64734.1	TrigamTGAM01_10706T0	Trigui_OPB45287	Triha_121257	Tripar1_rna6302	Tvirens_111565	Ascsa1_1870	Phisc1_651074	Xylhe1_213501	CCE30798.1	KEY73109.1	jgi_Tolinf1_191542_TINF01800	TolopKND87740.1	Beaba1_5569	Cormi1_4846	Ampqui1_312584	Dicpug10563.t1	XP_035350005.1	Colch1_mrna_2756
OG0003355	EpiBra_1.0g1308.t1	ETyphina_1.0g6073.t1	E_amag6768.t1	Ebromicola_E7626g6147.t1	E_elyg5334.t1	EfeFl1g2408.t1	Egansuensis_E7080g3972.t1	EpiGly_1.0g9366.t1	Einebrians_E818g2377.t1	FCul_PTD03090.1	FFUJ_07530m.01	FGSG_09934T0	Fman_CVK92909.1	Fox_PCD35441.1	FPRN_07851n	FPSE_03111T0	RGP74419.1	Fver_RBQ70643.1	Fusvirg3697.t1	MAC_01166n	MAJ_04318n	MAM_07121n	MAN_03613n	MBR_01604n	MGU_02282n	MRI_ASN1n	MAA_05568n	Triaru_rna9414	Trias1_145435	Tatro_139124	Trici_PTB69786.1	TrigamTGAM01_06078T0	Trigui_OPB37092	Triha_136509	Tripar1_rna4006	Tvirens_73671	Ascsa1_1004	Phisc1_673923	Xylhe1_227590	CCE33874.1	KEY73713.1	jgi_Tolinf1_191210_TINF01862	TolopKND86723.1	Beaba1_6097	Cormi1_509	Ampqui1_510952	Dicpug2958.t1	XP_035342511.1	Colch1_mrna_7570
OG0003359	EpiBra_1.0g1324.t1	ETyphina_1.0g521.t1	E_amag619.t1	Ebromicola_E7626g189.t1	E_elyg6476.t1	EfeFl1g1015.t1	Egansuensis_E7080g3589.t1	EpiGly_1.0g4628.t1	Einebrians_E818g700.t1	FCul_PTD05209.1	FFUJ_06037m.01	FGSG_08474T0	Fman_CVK90823.1	Fox_PCD33081.1	FPRN_09192n	FPSE_04649T0	RGP67817.1	Fver_RBQ78122.1	Fusvirg5291.t1	MAC_03438n	MAJ_00058n	MAM_00698n	MAN_04424n	MBR_02580n	MGU_00435n	MRI_006614n	MAA_02269n	Triaru_rna7468	Trias1_131543	Tatro_223130	Trici_PTB69095.1	TrigamTGAM01_06454T0	Trigui_OPB36523	Triha_83231	Tripar1_rna3823	Tvirens_79804	Ascsa1_2484	Phisc1_444918	Xylhe1_40486	CCE30053.1	KEY71610.1	jgi_Tolinf1_198984_TINF09207	TolopKND90682.1	Beaba1_2856	Cormi1_4478	Ampqui1_31466	Dicpug4476.t1	XP_035343459.1	Colch1_mrna_4828
OG0003369	EpiBra_1.0g1367.t1	ETyphina_1.0g147.t1	E_amag167.t1	Ebromicola_E7626g1136.t1	E_elyg6023.t1	EfeFl1g5932.t1	Egansuensis_E7080g7346.t1	EpiGly_1.0g5901.t1	Einebrians_E818g4344.t1	FCul_PTD05127.1	FFUJ_04568m.01	FGSG_05327T0	Fman_CVK93415.1	Fox_PCD43809.1	FPRN_02826n	FPSE_07161T0	RGP71070.1	Fver_RBQ70060.1	Fusvirg5914.t1	MAC_06770n	MAJ_02885n	MAM_04297n	MAN_08560n	MBR_01965n	MGU_02646n	MRI_NAM9n	MAA_01133n	Triaru_rna2891	Trias1_86878	Tatro_148863	Trici_PTB63959.1	TrigamTGAM01_05423T0	Trigui_OPB38041	Triha_132637	Tripar1_rna4958	Tvirens_77439	Ascsa1_485	Phisc1_707424	Xylhe1_260236	CCE31475.1	KEY70905.1	jgi_Tolinf1_190634_TINF01039	TolopKND88527.1	Beaba1_6882	Cormi1_2985	Ampqui1_541506	Dicpug651.t1	XP_035350440.1	Colch1_mrna_6229
OG0003379	EpiBra_1.0g1407.t1	ETyphina_1.0g2801.t1	E_amag5208.t1	Ebromicola_E7626g4957.t1	E_elyg2505.t1	EfeFl1g4717.t1	Egansuensis_E7080g6433.t1	EpiGly_1.0g2112.t1	Einebrians_E818g6418.t1	FCul_PTD09195.1	FFUJ_03508m.01	FGSG_06509T0	Fman_CVK88211.1	Fox_PCD38435.1	FPRN_05134n	FPSE_01748T0	RGP71580.1	Fver_RBQ79779.1	Fusvirg3040.t1	MAC_06314n	MAJ_07574n	MAM_02574n	MAN_02942n	MBR_00934n	MGU_07668n	MRI_PNS1n	MAA_07144n	Triaru_rna6464	Trias1_41947	Tatro_228382	Trici_PTB66229.1	TrigamTGAM01_08958T0	Trigui_OPB39094	Triha_134276	Tripar1_rna2758	Tvirens_56537	Ascsa1_1283	Phisc1_626921	Xylhe1_227365	CCE27839.1	KEY72499.1	jgi_Tolinf1_199736_TINF09769	TolopKND86972.1	Beaba1_4068	Cormi1_2696	Ampqui1_521991	Dicpug9194.t1	XP_035343034.1	Colch1_mrna_4276
OG0003404	EpiBra_1.0g1526.t1	ETyphina_1.0g4731.t1	E_amag639.t1	Ebromicola_E7626g3485.t1	E_elyg6109.t1	EfeFl1g5631.t1	Egansuensis_E7080g2083.t1	EpiGly_1.0g8493.t1	Einebrians_E818g145.t1	FCul_PTD05310.1	FFUJ_13554m.01	FGSG_06317T0	Fman_CVK86744.1	Fox_PCD41831.1	FPRN_06101n	FPSE_01176T0	RGP68265.1	Fver_RBQ75156.1	Fusvirg1985.t1	MAC_04647n	MAJ_07364n	MAM_00025n	MAN_08465n	MBR_02978n	MGU_00034n	MRI_APL2n	MAA_04575n	Triaru_rna1412	Trias1_24775	Tatro_37288	Trici_PTB62395.1	TrigamTGAM01_01844T0	Trigui_OPB36854	Triha_481018	Tripar1_rna6596	Tvirens_86812	Ascsa1_4293	Phisc1_686463	Xylhe1_211936	CCE30494.1	KEY67927.1	jgi_Tolinf1_194752_TINF04827	TolopKND92932.1	Beaba1_1309	Cormi1_1285	Ampqui1_516019	Dicpug12265.t1	XP_035343561.1	Colch1_mrna_4685
OG0003414	EpiBra_1.0g1581.t1	ETyphina_1.0g3970.t1	E_amag6921.t1	Ebromicola_E7626g2307.t1	E_elyg3816.t1	EfeFl1g5536.t1	Egansuensis_E7080g2721.t1	EpiGly_1.0g6473.t1	Einebrians_E818g546.t1	FCul_PTD09090.1	FFUJ_08324m.01	FGSG_10875T0	Fman_CVL05611.1	Fox_PCD31199.1	FPRN_10674n	FPSE_09829T0	RGP75902.1	Fver_RBQ72126.1	Fusvirg3273.t1	MAC_03540n	MAJ_01587n	MAM_02925n	MAN_01408n	MBR_04583n	MGU_04151n	MRI_LSM1n	MAA_02647n	Triaru_rna9111	Trias1_149709	Tatro_79595	Trici_PTB70056.1	TrigamTGAM01_03432T0	Trigui_OPB43569	Triha_504854	Tripar1_rna7317	Tvirens_50053	Ascsa1_6335	Phisc1_644040	Xylhe1_233453	CCE26947.1	KEY69546.1	jgi_Tolinf1_194659_TINF04439	TolopKND94257.1	Beaba1_5713	Cormi1_2450	Ampqui1_595429	Dicpug3838.t1	XP_035346039.1	Colch1_mrna_6719
OG0003417	EpiBra_1.0g1586.t1	ETyphina_1.0g3966.t1	E_amag6926.t1	Ebromicola_E7626g2311.t1	E_elyg3820.t1	EfeFl1g5540.t1	Egansuensis_E7080g2717.t1	EpiGly_1.0g9207.t1	Einebrians_E818g7811.t1	FCul_PTD08924.1	FFUJ_08319m.01	FGSG_10881T0	Fman_CVL05601.1	Fox_PCD31204.1	FPRN_10679n	FPSE_09824T0	RGP75907.1	Fver_RBQ67222.1	Fusvirg3268.t1	MAC_03535n	MAJ_01582n	MAM_02930n	MAN_01403n	MBR_04578n	MGU_04146n	MRI_CYC1n	MAA_02652n	Triaru_rna1356	Trias1_61468	Tatro_300077	Trici_PTB70061.1	TrigamTGAM01_03438T0	Trigui_OPB43564	Triha_2423	Tripar1_rna4184	Tvirens_111852	Ascsa1_6329	Phisc1_732810	Xylhe1_270796	CCE26952.1	KEY69541.1	jgi_Tolinf1_194653_TINF04338	TolopKND94266.1	Beaba1_5718	Cormi1_2446	Ampqui1_476034	Dicpug3847.t1	XP_035347698.1	Colch1_mrna_6714
OG0003433	EpiBra_1.0g1673.t1	ETyphina_1.0g5446.t1	E_amag4222.t1	Ebromicola_E7626g2609.t1	E_elyg6921.t1	EfeFl1g388.t1	Egansuensis_E7080g805.t1	EpiGly_1.0g8362.t1	Einebrians_E818g1293.t1	FCul_PTD01532.1	FFUJ_13656m.01	FGSG_11626T0	Fman_CVK86640.1	Fox_PCD41935.1	FPRN_06204n	FPSE_07644T0	RGP59866.1	Fver_RBQ65814.1	Fusvirg1878.t1	MAC_00126n	MAJ_02324n	MAM_00121n	MAN_08360n	MBR_02873n	MGU_00137n	MRI_HTB1n	MAA_04473n	Triaru_rna6701	Trias1_132853	Tatro_300144	Trici_PTB62491.1	TrigamTGAM01_01736T0	Trigui_OPB36954	Triha_98109	Tripar1_rna3771	Tvirens_92198	Ascsa1_4365	Phisc1_655253	Xylhe1_225410	CCE34764.1	KEY64346.1	jgi_Tolinf1_194865_TINF04846	TolopKND93301.1	Beaba1_9945	Cormi1_1205	Ampqui1_14829	Dicpug8674.t1	XP_035350571.1	Colch1_mrna_10076
OG0003436	EpiBra_1.0g1693.t1	ETyphina_1.0g1320.t1	E_amag7294.t1	Ebromicola_E7626g4976.t1	E_elyg4637.t1	EfeFl1g3305.t1	Egansuensis_E7080g6618.t1	EpiGly_1.0g7251.t1	Einebrians_E818g3120.t1	FCul_PTD03207.1	FFUJ_06922m.01	FGSG_10530T0	Fman_CVK92053.1	Fox_PCD34823.1	FPRN_07228n	FPSE_03416T0	RGP60010.1	Fver_RBQ76399.1	Fusvirg68.t1	MAC_07347n	MAJ_04248n	MAM_07058n	MAN_03684n	MBR_01675n	MGU_02357n	MRI_008917n	MAA_05500n	Triaru_rna1894	Trias1_31703	Tatro_316915	Trici_PTB63184.1	TrigamTGAM01_04356T0	Trigui_OPB46474	Triha_6947	Tripar1_rna7767	Tvirens_172785	Ascsa1_6702	Phisc1_735396	Xylhe1_280132	CCE34140.1	KEY70565.1	jgi_Tolinf1_199535_TINF09622	TolopKND86587.1	Beaba1_8303	Cormi1_177	Ampqui1_552337	Dicpug9879.t1	XP_035341939.1	Colch1_mrna_5693
OG0003441	EpiBra_1.0g1733.t1	ETyphina_1.0g4472.t1	E_amag3361.t1	Ebromicola_E7626g3991.t1	E_elyg4137.t1	EfeFl1g5313.t1	Egansuensis_E7080g6467.t1	EpiGly_1.0g6727.t1	Einebrians_E818g7000.t1	FCul_PTD11946.1	FFUJ_01657m.01	FGSG_01447T0	Fman_CVL03152.1	Fox_PCD45024.1	FPRN_00445n	FPSE_08504T0	RGP70360.1	Fver_RBQ76922.1	Fusvirg8169.t1	MAC_00048n	MAJ_00551n	MAM_04019n	MAN_03934n	MBR_02116n	MGU_04486n	MRI_RPB3n	MAA_01802n	Triaru_rna2767	Trias1_195251	Tatro_153717	Trici_PTB63859.1	TrigamTGAM01_07770T0	Trigui_OPB39760	Triha_499272	Tripar1_rna7214	Tvirens_195864	Ascsa1_6402	Phisc1_155990	Xylhe1_250443	CCE30410.1	KEY70700.1	jgi_Tolinf1_193699_TINF00147	TolopKND94090.1	Beaba1_3092	Cormi1_4407	Ampqui1_252277	Dicpug2573.t1	XP_035347696.1	Colch1_mrna_7913
OG0003460	EpiBra_1.0g1874.t1	ETyphina_1.0g3190.t1	E_amag421.t1	Ebromicola_E7626g3787.t1	E_elyg5754.t1	EfeFl1g6720.t1	Egansuensis_E7080g4935.t1	EpiGly_1.0g7012.t1	Einebrians_E818g5878.t1	FCul_PTD06053.1	FFUJ_08838m.01	FGSG_05013T0	Fman_CVL00838.1	Fox_PCD30661.1	FPRN_10156n	FPSE_04901T0	RGP60565.1	Fver_RBQ81144.1	Fusvirg11282.t1	MAC_07855n	MAJ_09296n	MAM_03589n	MAN_10353n	MBR_04807n	MGU_04639n	MRI_004071n	MAA_04806n	Triaru_rna4839	Trias1_138285	Tatro_241793	Trici_PTB64662.1	TrigamTGAM01_07536T0	Trigui_OPB45371	Triha_91442	Tripar1_rna2297	Tvirens_59254	Ascsa1_1381	Phisc1_585086	Xylhe1_209998	CCE26606.1	KEY66295.1	jgi_Tolinf1_195946_TINF06059	TolopKND87214.1	Beaba1_7629	Cormi1_8762	Ampqui1_559151	Dicpug6094.t1	XP_035348472.1	Colch1_mrna_6292
OG0003469	EpiBra_1.0g1904.t1	ETyphina_1.0g6365.t1	E_amag6255.t1	Ebromicola_E7626g1379.t1	E_elyg6603.t1	EfeFl1g5408.t1	Egansuensis_E7080g5862.t1	EpiGly_1.0g8282.t1	Einebrians_E818g5644.t1	FCul_PTD12172.1	FFUJ_00786m.01	FGSG_00829T0	Fman_CVK84153.1	Fox_PCD45899.1	FPRN_01304n	FPSE_00623T0	RGP61652.1	Fver_RBQ71464.1	Fusvirg745.t1	MAC_02920n	MAJ_05382n	MAM_04961n	MAN_07709n	MBR_10097n	MGU_01373n	MRI_004699n	MAA_01696n	Triaru_rna3234	Trias1_69702	Tatro_218151	Trici_PTB70959.1	TrigamTGAM01_07954T0	Trigui_OPB39859	Triha_95499	Tripar1_rna8551	Tvirens_163539	Ascsa1_9004	Phisc1_788903	Xylhe1_262595	CCE28955.1	KEY66418.1	jgi_Tolinf1_192635_TINF03326	TolopKND94438.1	Beaba1_3129	Cormi1_4783	Ampqui1_514250	Dicpug3690.t1	XP_035348590.1	Colch1_mrna_7896
OG0003474	EpiBra_1.0g1917.t1	ETyphina_1.0g7279.t1	E_amag6278.t1	Ebromicola_E7626g2885.t1	E_elyg6581.t1	EfeFl1g5386.t1	Egansuensis_E7080g5883.t1	EpiGly_1.0g8306.t1	Einebrians_E818g5392.t1	FCul_PTD13000.1	FFUJ_00808m.01	FGSG_00306T0	Fman_CVK84116.1	Fox_PCD45878.1	FPRN_01281n	FPSE_08781T0	RGP66386.1	Fver_RBQ75247.1	Fusvirg770.t1	MAC_07207n	MAJ_07278n	MAM_00967n	MAN_07517n	MBR_05122n	MGU_01548n	MRI_RPN6n	MAA_07611n	Triaru_rna5332	Trias1_45402	Tatro_49590	Trici_PTB67354.1	TrigamTGAM01_07636T0	Trigui_OPB42458	Triha_80618	Tripar1_rna7429	Tvirens_84438	Ascsa1_6719	Phisc1_619217	Xylhe1_65386	CCE31238.1	KEY66458.1	jgi_Tolinf1_192673_TINF03232	TolopKND94560.1	Beaba1_2903	Cormi1_863	Ampqui1_515814	Dicpug12015.t1	XP_035343497.1	Colch1_mrna_7937
OG0003477	EpiBra_1.0g1942.t1	ETyphina_1.0g5892.t1	E_amag5336.t1	Ebromicola_E7626g2188.t1	E_elyg32.t1	EfeFl1g6166.t1	Egansuensis_E7080g1700.t1	EpiGly_1.0g4990.t1	Einebrians_E818g975.t1	FCul_PTD01527.1	FFUJ_04454m.01	FGSG_09585T0	Fman_CVK93542.1	Fox_PCD43698.1	FPRN_02938n	FPSE_05861T0	RGP75254.1	Fver_RBQ71960.1	Fusvirg6998.t1	MAC_02347n	MAJ_04698n	MAM_06145n	MAN_05250n	MBR_07964n	MGU_07298n	MRI_003568n	MAA_10400n	Triaru_rna9057	Trias1_129329	Tatro_226045	Trici_PTB70937.1	TrigamTGAM01_05377T0	Trigui_OPB38088	Triha_204577	Tripar1_rna4556	Tvirens_48337	Ascsa1_1567, Ascsa1_3605	Phisc1_759999	Xylhe1_265886	CCE30245.1	KEY70979.1	jgi_Tolinf1_190552_TINF01091	TolopKND87848.1	Beaba1_1691	Cormi1_4164		Dicpug10727.t1	XP_035346788.1	Colch1_mrna_8680
OG0003479	EpiBra_1.0g1973.t1	ETyphina_1.0g1219.t1	E_amag5821.t1	Ebromicola_E7626g6152.t1	E_elyg387.t1	EfeFl1g6661.t1	Egansuensis_E7080g4432.t1	EpiGly_1.0g4934.t1	Einebrians_E818g2367.t1	FCul_PTD05728.1	FFUJ_06007m.01	FGSG_08500T0	Fman_CVK90778.1	Fox_PCD33109.1	FPRN_09163n	FPSE_05760T0	RGP67841.1	Fver_RBQ78149.1	Fusvirg5041.t1	MAC_00844n	MAJ_03900n	MAM_03299n	MAN_02591n	MBR_08023n	MGU_03569n	MRI_003759n	MAA_07397n	Triaru_rna5292	Trias1_104430	Tatro_223778	Trici_PTB68347.1	TrigamTGAM01_04756T0	Trigui_OPB35949	Triha_542107	Tripar1_rna63	Tvirens_45998	Ascsa1_2049	Phisc1_589777	Xylhe1_285173	CCE31299.1	KEY68711.1	jgi_Tolinf1_193760_TINF00347	TolopKND87364.1	Beaba1_9643	Cormi1_3373	Ampqui1_502795	Dicpug9791.t1	XP_035350050.1	Colch1_mrna_1835
OG0003498	EpiBra_1.0g2064.t1	ETyphina_1.0g3496.t1	E_amag1120.t1	Ebromicola_E7626g1294.t1	E_elyg3162.t1	EfeFl1g736.t1	Egansuensis_E7080g7587.t1	EpiGly_1.0g4696.t1	Einebrians_E818g1619.t1	FCul_PTD10911.1	FFUJ_07709m.01	FGSG_02700T0	Fman_CVL01624.1	Fox_PCD35619.1	FPRN_08028n	FPSE_00408T0	RGP61797.1	Fver_RBQ66955.1	Fusvirg6659.t1	MAC_01579n	MAJ_02454n	MAM_00243n	MAN_08227n	MBR_02744n	MGU_00270n	MRI_RRB1n	MAA_02415n	Triaru_rna2793	Trias1_173685	Tatro_218754	Trici_PTB65104.1	TrigamTGAM01_02805T0	Trigui_OPB41018	Triha_154143	Tripar1_rna1925	Tvirens_89746	Ascsa1_10563	Phisc1_768336	Xylhe1_206741	CCE27470.1	KEY72431.1	jgi_Tolinf1_199164_TINF09363	TolopKND90820.1	Beaba1_2431	Cormi1_2073	Ampqui1_438737	Dicpug1340.t1	XP_035344488.1	Colch1_mrna_2562
OG0003500	EpiBra_1.0g2076.t1	ETyphina_1.0g3484.t1	E_amag1133.t1	Ebromicola_E7626g1282.t1	E_elyg3150.t1	EfeFl1g724.t1	Egansuensis_E7080g7600.t1	EpiGly_1.0g1813.t1	Einebrians_E818g4119.t1	FCul_PTD11128.1	FFUJ_07694m.01	FGSG_02713T0	Fman_CVL01603.1	Fox_PCD35604.1	FPRN_08013n	FPSE_06495T0	RGP61782.1	Fver_RBQ67676.1	Fusvirg6636.t1	MAC_01591n	MAJ_02440n	MAM_00231n	MAN_08242n	MBR_02758n	MGU_00255n	MRI_007959n	MAA_02426n	Triaru_rna2813	Trias1_60371	Tatro_80935	Trici_PTB65076.1	TrigamTGAM01_02781T0	Trigui_OPB40990	Triha_11600	Tripar1_rna4648	Tvirens_49169	Ascsa1_10610	Phisc1_681205	Xylhe1_279771	CCE27480.1	KEY72444.1	jgi_Tolinf1_199176_TINF08848	TolopKND90693.1	Beaba1_8769	Cormi1_2144	Ampqui1_528795	Dicpug1751.t1	XP_035344523.1	Colch1_mrna_2552
OG0003501	EpiBra_1.0g2104.t1	ETyphina_1.0g3357.t1	E_amag1716.t1	Ebromicola_E7626g4852.t1	E_elyg5593.t1	EfeFl1g2672.t1	Egansuensis_E7080g6419.t1	EpiGly_1.0g5929.t1	Einebrians_E818g6046.t1	FCul_PTD06032.1	FFUJ_13384m.01	FGSG_05149T0	Fman_CVK86973.1	Fox_PCD41660.1	FPRN_05928n	FPSE_06549T0	RGP73544.1	Fver_RBQ68710.1	Fusvirg4053.t1	MAC_03933n	MAJ_05528n	MAM_02276n	MAN_06493n	MBR_07266n	MGU_06026n	MRI_NEO1n	MAA_01479n	Triaru_rna589	Trias1_57038	Tatro_31573	Trici_PTB69554.1	TrigamTGAM01_09674T0	Trigui_OPB37325	Triha_353183	Tripar1_rna6782	Tvirens_63406	Ascsa1_5239	Phisc1_738966	Xylhe1_232009	CCE28573.1	KEY73285.1	jgi_Tolinf1_195288_TINF05143	TolopKND93478.1	Beaba1_6484	Cormi1_7781	Ampqui1_185958	Dicpug6968.t1	XP_035343277.1	Colch1_mrna_3487
OG0003507	EpiBra_1.0g2119.t1	ETyphina_1.0g6023.t1	E_amag3519.t1	Ebromicola_E7626g2590.t1	E_elyg706.t1	EfeFl1g1215.t1	Egansuensis_E7080g1174.t1	EpiGly_1.0g4313.t1	Einebrians_E818g7618.t1	FCul_PTD01838.1	FFUJ_04501m.01	FGSG_09634T0	Fman_CVK93495.1	Fox_PCD43747.1	FPRN_02890n	FPSE_05914T0	RGP75302.1	Fver_RBQ67361.1	Fusvirg6947.t1	MAC_08075n	MAJ_06151n	MAM_06333n	MAN_00433n	MBR_00265n	MGU_01301n	MRI_006771n	MAA_05115n	Triaru_rna4144	Trias1_129535	Tatro_148970	Trici_PTB70878.1	TrigamTGAM01_08474T0	Trigui_OPB38150	Triha_477461	Tripar1_rna4998	Tvirens_52050	Ascsa1_1370	Phisc1_684766	Xylhe1_243937	CCE33781.1	KEY71363.1	jgi_Tolinf1_190511_TINF01393	TolopKND93003.1	Beaba1_1356	Cormi1_4207	Ampqui1_552358	Dicpug5493.t1	XP_035345762.1	Colch1_mrna_8610
OG0003508	EpiBra_1.0g2124.t1	ETyphina_1.0g6208.t1	E_amag3514.t1	Ebromicola_E7626g2585.t1	E_elyg505.t1	EfeFl1g1209.t1	Egansuensis_E7080g1263.t1	EpiGly_1.0g1613.t1	Einebrians_E818g6542.t1	FCul_PTD04387.1	FFUJ_04921m.01	FGSG_06227T0	Fman_CVK99670.1	Fox_PCD44164.1	FPRN_02469n	FPSE_02587T0	RGP65184.1	Fver_RBQ74614.1	Fusvirg7388.t1	MAC_01292n	MAJ_01931n	MAM_05160n	MAN_00758n	MBR_00568n	MGU_00974n	MRI_CDC73n	MAA_06314n	Triaru_rna7703	Trias1_25065	Tatro_155109	Trici_PTB62915.1	TrigamTGAM01_02745T0	Trigui_OPB42032	Triha_506126	Tripar1_rna5146	Tvirens_54589	Ascsa1_1450	Phisc1_656025	Xylhe1_265800	CCE32746.1	KEY74289.1	jgi_Tolinf1_197917_TINF07945	TolopKND88721.1	Beaba1_2971	Cormi1_7178	Ampqui1_522223	Dicpug6150.t1	XP_035346789.1	Colch1_mrna_9805
OG0003509	EpiBra_1.0g2127.t1	ETyphina_1.0g4764.t1	E_amag2609.t1	Ebromicola_E7626g5881.t1	E_elyg3622.t1	EfeFl1g7461.t1	Egansuensis_E7080g6892.t1	EpiGly_1.0g948.t1	Einebrians_E818g6103.t1	FCul_PTD08859.1	FFUJ_08369m.01	FGSG_10833T0	Fman_CVL05687.1	Fox_PCD31152.1	FPRN_10629n	FPSE_07568T0	RGP75860.1	Fver_RBQ73345.1	Fusvirg3319.t1	MAC_03577n	MAJ_01627n	MAM_02887n	MAN_01449n	MBR_04623n	MGU_04192n	MRI_008413n	MAA_02609n	Triaru_rna10093	Trias1_269677	Tatro_300042	Trici_PTB70016.1	TrigamTGAM01_03384T0	Trigui_OPB43609	Triha_478953	Tripar1_rna7159	Tvirens_208078	Ascsa1_9517	Phisc1_727928	Xylhe1_285879	CCE26911.1	KEY66931.1	jgi_Tolinf1_198235_TINF08348	TolopKND94369.1	Beaba1_9281	Cormi1_2400	Ampqui1_85251	Dicpug11672.t1	XP_035344169.1	Colch1_mrna_7956
OG0003521	EpiBra_1.0g2190.t1	ETyphina_1.0g446.t1	E_amag7123.t1	Ebromicola_E7626g1711.t1	E_elyg4460.t1	EfeFl1g3123.t1	Egansuensis_E7080g3142.t1	EpiGly_1.0g7794.t1	Einebrians_E818g2149.t1	FCul_PTD03185.1	FFUJ_07551m.01	FGSG_09910T0	Fman_CVK92948.1	Fox_PCD35463.1	FPRN_07872n	FPSE_03088T0	RGP74439.1	Fver_RBQ66035.1	Fusvirg3724.t1	MAC_02308n	MAJ_09047n	MAM_05678n	MAN_04688n	MBR_08377n	MGU_06949n	MRI_SPC98n	MAA_04428n	Triaru_rna9274	Trias1_63656	Tatro_78041	Trici_PTB64247.1	TrigamTGAM01_06602T0	Trigui_OPB39527	Triha_491327	Tripar1_rna2156	Tvirens_40966	Ascsa1_584	Phisc1_647645	Xylhe1_271665	CCE29330.1	KEY63800.1	jgi_Tolinf1_191306_TINF01908	TolopKND88868.1	Beaba1_1801	Cormi1_6579	Ampqui1_471416	Dicpug3239.t1	XP_035342958.1	Colch1_mrna_1953
OG0003525	EpiBra_1.0g2220.t1	ETyphina_1.0g1426.t1	E_amag6068.t1	Ebromicola_E7626g2953.t1	E_elyg352.t1	EfeFl1g2811.t1	Egansuensis_E7080g3152.t1	EpiGly_1.0g1825.t1	Einebrians_E818g4849.t1	FCul_PTD06069.1	FFUJ_06188m.01	FGSG_08676T0	Fman_CVK91048.1	Fox_PCD32931.1	FPRN_09339n	FPSE_11700T0	RGP68081.1	Fver_RBQ65931.1	Fusvirg4994.t1	MAC_00879n	MAJ_03928n	MAM_03261n	MAN_02563n	MBR_08052n	MGU_03534n	MRI_RPL24n	MAA_07369n	Triaru_rna7160	Trias1_129586	Tatro_300997	Trici_PTB70539.1	TrigamTGAM01_08170T0	Trigui_OPB38499	Triha_191987	Tripar1_rna5856	Tvirens_84027	Ascsa1_9580	Phisc1_680032	Xylhe1_199288	CCE33650.1	KEY68665.1	jgi_Tolinf1_193796_TINF00616	TolopKND87374.1	Beaba1_6746	Cormi1_3267	Ampqui1_447920	Dicpug10331.t1	XP_035343236.1	Colch1_mrna_1828
OG0003530	EpiBra_1.0g2234.t1	ETyphina_1.0g3715.t1	E_amag4304.t1	Ebromicola_E7626g2333.t1	E_elyg7003.t1	EfeFl1g306.t1	Egansuensis_E7080g6373.t1	EpiGly_1.0g5604.t1	Einebrians_E818g4452.t1	FCul_PTD04397.1	FFUJ_13574m.01	FGSG_06337T0	Fman_CVK86722.1	Fox_PCD41852.1	FPRN_06121n	FPSE_01155T0	RGP68286.1	Fver_RBQ75174.1	Fusvirg1964.t1	MAC_04667n	MAJ_07387n	MAM_00043n	MAN_08444n	MBR_02957n	MGU_00054n	MRI_007576n	MAA_04554n	Triaru_rna1439	Trias1_35138	Tatro_300192	Trici_PTB62418.1	TrigamTGAM01_01817T0	Trigui_OPB36882	Triha_276649	Tripar1_rna6572	Tvirens_86835	Ascsa1_4671	Phisc1_247373	Xylhe1_281612	CCE29858.1	KEY67949.1	jgi_Tolinf1_194772_TINF04921	TolopKND92964.1	Beaba1_1291	Cormi1_1335	Ampqui1_508994	Dicpug9130.t1	XP_035349752.1	Colch1_mrna_8909
OG0003541	EpiBra_1.0g2315.t1	ETyphina_1.0g983.t1	E_amag4952.t1	Ebromicola_E7626g114.t1	E_elyg2242.t1	EfeFl1g4523.t1	Egansuensis_E7080g6974.t1	EpiGly_1.0g8087.t1	Einebrians_E818g4682.t1	FCul_PTD10528.1	FFUJ_02939m.01	FGSG_13018T0	Fman_CVK89135.1	Fox_PCD37858.1	FPRN_04563n	FPSE_04799T0	RGP66498.1	Fver_RBQ80443.1	Fusvirg2533.t1	MAC_03124n	MAJ_01352n	MAM_07009n	MAN_03380n	MBR_01370n	MGU_02045n	MRI_SIP3_1n	MAA_05793n	Triaru_rna1867	Trias1_67055	Tatro_213474	Trici_PTB67398.1	TrigamTGAM01_02228T0	Trigui_OPB42217	Triha_82198	Tripar1_rna2321	Tvirens_178290	Ascsa1_332	Phisc1_778579	Xylhe1_118100	CCE30883.1	KEY69394.1	jgi_Tolinf1_197016_TINF06662	TolopKND95021.1	Beaba1_4083	Cormi1_2713	Ampqui1_472305	Dicpug1543.t1	XP_035342731.1	Colch1_mrna_5459
OG0003550	EpiBra_1.0g2340.t1	ETyphina_1.0g5824.t1	E_amag1288.t1	Ebromicola_E7626g2059.t1	E_elyg7110.t1	EfeFl1g204.t1	Egansuensis_E7080g1289.t1	EpiGly_1.0g6302.t1	Einebrians_E818g5739.t1	FCul_PTD07755.1	FFUJ_09893m.01	FGSG_04424T0	Fman_CVK98380.1	Fox_PCD28911.1	FPRN_12370n	FPSE_10237T0	RGP73607.1	Fver_RBQ71136.1	Fusvirg7838.t1	MAC_01785n	MAJ_03076n	MAM_04115n	MAN_08757n	MBR_01772n	MGU_02453n	MRI_UTP5n	MAA_05409n	Triaru_rna2859	Trias1_61249	Tatro_291316	Trici_PTB63008.1	TrigamTGAM01_10143T0	Trigui_OPB46272	Triha_496489	Tripar1_rna5547	Tvirens_231654	Ascsa1_6292	Phisc1_684133	Xylhe1_270685	CCE27208.1	KEY72708.1	jgi_Tolinf1_191126_TINF01649	TolopKND92677.1	Beaba1_1006	Cormi1_2362	Ampqui1_257238	Dicpug12346.t1	XP_035341837.1	Colch1_mrna_5050
OG0003572	EpiBra_1.0g2456.t1	ETyphina_1.0g3511.t1	E_amag4231.t1	Ebromicola_E7626g5950.t1	E_elyg6930.t1	EfeFl1g379.t1	Egansuensis_E7080g3040.t1	EpiGly_1.0g8230.t1	Einebrians_E818g6313.t1	FCul_PTD01899.1	FFUJ_13645m.01	FGSG_13660T0	Fman_CVK86651.1	Fox_PCD41924.1	FPRN_06193n	FPSE_07633T0	RGP59855.1	Fver_RBQ67277.1	Fusvirg1890.t1	MAC_00117n	MAJ_02315n	MAM_00112n	MAN_08370n	MBR_02883n	MGU_00128n	MRI_ATG9n	MAA_04484n	Triaru_rna9478	Trias1_162321	Tatro_162356	Trici_PTB62480.1	TrigamTGAM01_01746T0	Trigui_OPB36945	Triha_98016	Tripar1_rna3903	Tvirens_123233	Ascsa1_4470	Phisc1_649338	Xylhe1_283994	CCE34192.1	KEY64358.1	jgi_Tolinf1_194854_TINF04857	TolopKND93043.1	Beaba1_10022	Cormi1_1212	Ampqui1_516102	Dicpug9070.t1	XP_035349745.1	Colch1_mrna_10065
OG0003583	EpiBra_1.0g2542.t1	ETyphina_1.0g3504.t1	E_amag6035.t1	Ebromicola_E7626g3356.t1	E_elyg4192.t1	EfeFl1g2844.t1	Egansuensis_E7080g5139.t1	EpiGly_1.0g7529.t1	Einebrians_E818g471.t1	FCul_PTD11224.1	FFUJ_01769m.01	FGSG_01558T0	Fman_CVL02950.1	Fox_PCD44912.1	FPRN_00334n	FPSE_00776T0	RGP72040.1	Fver_RBQ66783.1	Fusvirg8297.t1	MAC_05772n	MAJ_06046n	MAM_04083n	MAN_03861n	MBR_06808n	MGU_04557n	MRI_003849n	MAA_01734n	Triaru_rna5095	Trias1_58891	Tatro_291656	Trici_PTB63798.1	TrigamTGAM01_10479T0	Trigui_OPB39701	Triha_512115	Tripar1_rna505	Tvirens_163714	Ascsa1_9050	Phisc1_599604	Xylhe1_175625	CCE32780.1	KEY69691.1	jgi_Tolinf1_192493_TINF03231	TolopKND94190.1	Beaba1_9517	Cormi1_8957	Ampqui1_183919	Dicpug3780.t1	XP_035348558.1	Colch1_mrna_1077
OG0003589	EpiBra_1.0g2570.t1	ETyphina_1.0g2364.t1	E_amag7180.t1	Ebromicola_E7626g1743.t1	E_elyg4518.t1	EfeFl1g3180.t1	Egansuensis_E7080g4968.t1	EpiGly_1.0g2729.t1	Einebrians_E818g5994.t1	FCul_PTD11187.1	FFUJ_07996m.01	FGSG_02659T0	Fman_CVL02013.1	Fox_PCD35904.1	FPRN_08377n	FPSE_00366T0	RGP62339.1	Fver_RBQ70958.1	Fusvirg6338.t1	MAC_02463n	MAJ_07113n	MAM_03794n	MAN_07937n	MBR_05886n	MGU_06818n	MRI_RPB2n	MAA_00336n	Triaru_rna7654	Trias1_77086	Tatro_151043	Trici_PTB68364.1	TrigamTGAM01_04765T0	Trigui_OPB35929	Triha_9591	Tripar1_rna4825	Tvirens_76818	Ascsa1_6561	Phisc1_683984	Xylhe1_237240	CCE29607.1	KEY68256.1	jgi_Tolinf1_191417_TINF02227	TolopKND87575.1	Beaba1_10291	Cormi1_6678	Ampqui1_290557	Dicpug11953.t1	XP_035341232.1	Colch1_mrna_6014
OG0003592	EpiBra_1.0g2578.t1	ETyphina_1.0g1699.t1	E_amag4605.t1	Ebromicola_E7626g4394.t1	E_elyg1882.t1	EfeFl1g4093.t1	Egansuensis_E7080g311.t1	EpiGly_1.0g4409.t1	Einebrians_E818g2956.t1	FCul_PTD10001.1	FFUJ_02799m.01	FGSG_07053T0	Fman_CVK89366.1	Fox_PCD37716.1	FPRN_04425n	FPSE_02733T0	RGP61928.1	Fver_RBQ65853.1	Fusvirg2289.t1	MAC_08824n	MAJ_00907n	MAM_05761n	MAN_04781n	MBR_03200n	MGU_02995n	MRI_008524n	MAA_04341n	Triaru_rna4457	Trias1_127255	Tatro_148150	Trici_PTB65448.1	TrigamTGAM01_03679T0	Trigui_OPB42920	Triha_490246	Tripar1_rna2597	Tvirens_37858	Ascsa1_7911	Phisc1_727108	Xylhe1_215896	CCE34485.1	KEY65969.1	jgi_Tolinf1_196811_TINF07081	TolopKND94746.1	Beaba1_1199	Cormi1_2223	Ampqui1_372597	Dicpug1957.t1	XP_035339231.1	Colch1_mrna_9361
OG0003593	EpiBra_1.0g2586.t1	ETyphina_1.0g4629.t1	E_amag5123.t1	Ebromicola_E7626g1058.t1	E_elyg2413.t1	EfeFl1g4631.t1	Egansuensis_E7080g4066.t1	EpiGly_1.0g7883.t1	Einebrians_E818g2623.t1	FCul_PTD10728.1	FFUJ_03332m.01	FGSG_06655T0	Fman_CVK88480.1	Fox_PCD38261.1	FPRN_04957n	FPSE_01590T0	RGP75553.1	Fver_RBQ76784.1	Fusvirg2867.t1	MAC_01421n	MAJ_06209n	MAM_02487n	MAN_02840n	MBR_00835n	MGU_06340n	MRI_004690n	MAA_07055n	Triaru_rna8632	Trias1_126575	Tatro_77963	Trici_PTB66334.1	TrigamTGAM01_05261T0	Trigui_OPB43067	Triha_503773	Tripar1_rna8766	Tvirens_82549	Ascsa1_423	Phisc1_687685	Xylhe1_243821	CCE31713.1	KEY64841.1	jgi_Tolinf1_199820_TINF09807	TolopKND87970.1	Beaba1_909	Cormi1_2799	Ampqui1_480822	Dicpug1320.t1	XP_035343671.1	Colch1_mrna_4180
OG0003599	EpiBra_1.0g2612.t1	ETyphina_1.0g4701.t1	E_amag5076.t1	Ebromicola_E7626g2467.t1	E_elyg2369.t1	EfeFl1g4586.t1	Egansuensis_E7080g879.t1	EpiGly_1.0g6160.t1	Einebrians_E818g626.t1	FCul_PTD09702.1	FFUJ_03280m.01	FGSG_06702T0	Fman_CVK88573.1	Fox_PCD38205.1	FPRN_04904n	FPSE_01542T0	RGP75597.1	Fver_RBQ68617.1	Fusvirg2813.t1	MAC_00401n	MAJ_01091n	MAM_02470n	MAN_03120n	MBR_01107n	MGU_07477n	MRI_TPI1n	MAA_06051n	Triaru_rna7029	Trias1_42106	Tatro_130331	Trici_PTB66370.1	TrigamTGAM01_05232T0	Trigui_OPB43097	Triha_74460	Tripar1_rna7064	Tvirens_74475	Ascsa1_3208	Phisc1_694353	Xylhe1_243093	CCE34381.1	KEY65832.1	jgi_Tolinf1_197209_TINF07135	TolopKND94700.1	Beaba1_5998	Cormi1_1669	Ampqui1_467309	Dicpug2154.t1	XP_035344516.1	Colch1_mrna_5583
OG0003616	EpiBra_1.0g2705.t1	ETyphina_1.0g858.t1	E_amag5933.t1	Ebromicola_E7626g4765.t1	E_elyg4296.t1	EfeFl1g2951.t1	Egansuensis_E7080g460.t1	EpiGly_1.0g4496.t1	Einebrians_E818g1949.t1	FCul_PTD01977.1	FFUJ_04395m.01	FGSG_09528T0	Fman_CVK93601.1	Fox_PCD43638.1	FPRN_02998n	FPSE_03339T0	RGP75198.1	Fver_RBQ80518.1	Fusvirg6740.t1	MAC_02725n	MAJ_00256n	MAM_02804n	MAN_04226n	MBR_02381n	MGU_00630n	MRI_001162n	MAA_02083n	Triaru_rna4083	Trias1_55941	Tatro_91244	Trici_PTB64603.1	TrigamTGAM01_02719T0	Trigui_OPB41993	Triha_81354	Tripar1_rna2293	Tvirens_72151	Ascsa1_2687	Phisc1_579290	Xylhe1_211430	CCE34430.1	KEY69166.1	jgi_Tolinf1_198759_TINF09274	TolopKND88208.1	Beaba1_6245	Cormi1_4042	Ampqui1_557416	Dicpug8402.t1	XP_035342578.1	Colch1_mrna_3270
OG0003617	EpiBra_1.0g2720.t1	ETyphina_1.0g3292.t1	E_amag2021.t1	Ebromicola_E7626g3275.t1	E_elyg7200.t1	EfeFl1g1940.t1	Egansuensis_E7080g5663.t1	EpiGly_1.0g5050.t1	Einebrians_E818g2304.t1	FCul_PTD10868.1	FFUJ_07926m.01	FGSG_02536T0	Fman_CVL01944.1	Fox_PCD35832.1	FPRN_08307n	FPSE_08657T0	RGP63063.1	Fver_RBQ67807.1	Fusvirg6430.t1	MAC_04098n	MAJ_06386n	MAM_04657n	MAN_05943n	MBR_05420n	MGU_05480n	MRI_PRP8n	MAA_08941n	Triaru_rna2627	Trias1_60634	Tatro_157986	Trici_PTB66557.1	TrigamTGAM01_09998T0	Trigui_OPB46683	Triha_509355	Tripar1_rna6022	Tvirens_231919	Ascsa1_3206	Phisc1_778319	Xylhe1_281531	CCE32521.1	KEY67339.1	jgi_Tolinf1_199570_TINF00693	TolopKND91505.1	Beaba1_3263	Cormi1_1600	Ampqui1_548292	Dicpug2318.t1	XP_035339719.1	Colch1_mrna_6493
OG0003635	EpiBra_1.0g2820.t1	ETyphina_1.0g799.t1	E_amag6590.t1	Ebromicola_E7626g1452.t1	E_elyg2914.t1	EfeFl1g7156.t1	Egansuensis_E7080g6317.t1	EpiGly_1.0g5490.t1	Einebrians_E818g980.t1	FCul_PTD10416.1	FFUJ_02608m.01	FGSG_07338T0	Fman_CVK89692.1	Fox_PCD37520.1	FPRN_04230n	FPSE_04144T0	RGP68661.1	Fver_RBQ64782.1	Fusvirg4254.t1	MAC_05218n	MAJ_07904n	MAM_06429n	MAN_09753n	MBR_10043n	MGU_08430n	MRI_003239n	MAA_07551n	Triaru_rna5456	Trias1_137882	Tatro_280013	Trici_PTB67981.1	TrigamTGAM01_04107T0	Trigui_OPB40143	Triha_7261	Tripar1_rna1835	Tvirens_34661	Ascsa1_5329	Phisc1_472827	Xylhe1_256474	CCE27793.1	KEY69872.1	jgi_Tolinf1_195163_TINF05424	TolopKND93441.1	Beaba1_4864	Cormi1_3769	Ampqui1_515425	Dicpug11074.t1	XP_035346279.1	Colch1_mrna_3443
OG0003639	EpiBra_1.0g2825.t1	ETyphina_1.0g1586.t1	E_amag4683.t1	Ebromicola_E7626g7331.t1	E_elyg1960.t1	EfeFl1g4175.t1	Egansuensis_E7080g7163.t1	EpiGly_1.0g7496.t1	Einebrians_E818g1742.t1	FCul_PTD13305.1	FFUJ_00883m.01	FGSG_00372T0	Fman_CVK83988.1	Fox_PCD45799.1	FPRN_01207n	FPSE_00033T0	RGP70453.1	Fver_RBQ72399.1	Fusvirg857.t1	MAC_08809n	MAJ_00890n	MAM_05777n	MAN_04798n	MBR_03217n	MGU_02979n	MRI_008457n	MAA_04324n	Triaru_rna4477	Trias1_33262	Tatro_148127	Trici_PTB65467.1	TrigamTGAM01_03695T0	Trigui_OPB42903	Triha_74015	Tripar1_rna5557	Tvirens_56201	Ascsa1_8976	Phisc1_710304	Xylhe1_246700	CCE33354.1	KEY65987.1	jgi_Tolinf1_196794_TINF06507	TolopKND94686.1	Beaba1_4247	Cormi1_2251	Ampqui1_522569	Dicpug5667.t1	XP_035341347.1	Colch1_mrna_9685
OG0003643	EpiBra_1.0g2839.t1	ETyphina_1.0g5933.t1	E_amag5157.t1	Ebromicola_E7626g2765.t1	E_elyg2450.t1	EfeFl1g4666.t1	Egansuensis_E7080g80.t1	EpiGly_1.0g6298.t1	Einebrians_E818g6946.t1	FCul_PTD09617.1	FFUJ_03480m.01	FGSG_06529T0	Fman_CVK88239.1	Fox_PCD38407.1	FPRN_05106n	FPSE_01728T0	RGP71559.1	Fver_RBQ79755.1	Fusvirg3018.t1	MAC_03332n	MAJ_06657n	MAM_02552n	MAN_02908n	MBR_00900n	MGU_06405n	MRI_SET9n	MAA_07113n	Triaru_rna6439	Trias1_41925	Tatro_295421	Trici_PTB66219.1	TrigamTGAM01_08941T0	Trigui_OPB39119	Triha_75430	Tripar1_rna2746	Tvirens_38211	Ascsa1_5001	Phisc1_612664	Xylhe1_221537	CCE31651.1	KEY72488.1	jgi_Tolinf1_199774_TINF09779	TolopKND86743.1	Beaba1_8413	Cormi1_8093	Ampqui1_536985	Dicpug2281.t1	XP_035345277.1	Colch1_mrna_10248
OG0003649	EpiBra_1.0g2859.t1	ETyphina_1.0g1783.t1	E_amag716.t1	Ebromicola_E7626g2922.t1	E_elyg6188.t1	EfeFl1g5711.t1	Egansuensis_E7080g4291.t1	EpiGly_1.0g2985.t1	Einebrians_E818g4692.t1	FCul_PTD04735.1	FFUJ_04595m.01	FGSG_05351T0	Fman_CVK93371.1	Fox_PCD43835.1	FPRN_02799n	FPSE_09264T0	RGP76126.1	Fver_RBQ81707.1	Fusvirg10823.t1	MAC_07991n	MAJ_00447n	MAM_06255n	MAN_04038n	MBR_02221n	MGU_04383n	MRI_005223n	MAA_01902n	Triaru_rna10147	Trias1_48916	Tatro_88411	Trici_PTB65533.1	TrigamTGAM01_01009T0	Trigui_OPB40594	Triha_94979	Tripar1_rna7649	Tvirens_140205	Ascsa1_9819	Phisc1_652811	Xylhe1_167474	CCE29744.1	KEY66767.1	jgi_Tolinf1_198639_TINF09111	TolopKND92575.1	Beaba1_5033	Cormi1_1713	Ampqui1_459843	Dicpug8516.t1	XP_035344811.1	Colch1_mrna_474
OG0003656	EpiBra_1.0g2895.t1	ETyphina_1.0g1152.t1	E_amag4510.t1	Ebromicola_E7626g4398.t1	E_elyg1780.t1	EfeFl1g3994.t1	Egansuensis_E7080g7297.t1	EpiGly_1.0g7661.t1	Einebrians_E818g3622.t1	FCul_PTD12370.1	FFUJ_01104m.01	FGSG_00566T0	Fman_CVK83613.1	Fox_PCD45603.1	FPRN_00988n	FPSE_03143T0	RGP70579.1	Fver_RBQ76861.1	Fusvirg1183.t1	MAC_03033n	MAJ_00710n	MAM_01903n	MAN_04976n	MBR_03396n	MGU_02797n	MRI_005969n	MAA_04150n	Triaru_rna7116	Trias1_162895	Tatro_81833	Trici_PTB62933.1	TrigamTGAM01_02946T0	Trigui_OPB42049	Triha_3562	Tripar1_rna1219	Tvirens_61625	Ascsa1_7689	Phisc1_667651	Xylhe1_221289	CCE31404.1	KEY66151.1	jgi_Tolinf1_196605_TINF06543	TolopKND95225.1	Beaba1_1975	Cormi1_7061	Ampqui1_538611	Dicpug927.t1	XP_035345515.1	Colch1_mrna_811
OG0003671	EpiBra_1.0g2948.t1	ETyphina_1.0g5481.t1	E_amag6018.t1	Ebromicola_E7626g5145.t1	E_elyg4211.t1	EfeFl1g2859.t1	Egansuensis_E7080g5153.t1	EpiGly_1.0g4437.t1	Einebrians_E818g6202.t1	FCul_PTD11467.1	FFUJ_01788m.01	FGSG_01575T0	Fman_CVL02904.1	Fox_PCD44891.1	FPRN_00313n	FPSE_00758T0	RGP60369.1	Fver_RBQ74021.1	Fusvirg8320.t1	MAC_05757n	MAJ_06030n	MAM_04100n	MAN_03846n	MBR_06793n	MGU_04572n	MRI_003179n	MAA_01717n	Triaru_rna203	Trias1_90452	Tatro_145607	Trici_PTB63743.1	TrigamTGAM01_07450T0	Trigui_OPB45679	Triha_9281	Tripar1_rna6738	Tvirens_39363	Ascsa1_3388	Phisc1_637359	Xylhe1_281137	CCE32764.1	KEY69706.1	jgi_Tolinf1_192477_TINF02930	TolopKND94240.1	Beaba1_7545	Cormi1_8932	Ampqui1_540500	Dicpug4115.t1	XP_035347908.1	Colch1_mrna_6824
OG0003690	EpiBra_1.0g3046.t1	ETyphina_1.0g37.t1	E_amag4851.t1	Ebromicola_E7626g4919.t1	E_elyg2135.t1	EfeFl1g4352.t1	Egansuensis_E7080g3074.t1	EpiGly_1.0g9415.t1	Einebrians_E818g1600.t1	FCul_PTD10604.1	FFUJ_03149m.01	FGSG_07308T0	Fman_CVK88791.1	Fox_PCD38073.1	FPRN_04773n	FPSE_01069T0	RGP62416.1	Fver_RBQ69566.1	Fusvirg2664.t1	MAC_00596n	MAJ_01218n	MAM_02351n	MAN_03247n	MBR_01236n	MGU_01911n	MRI_SWC5n	MAA_05927n	Triaru_rna4163	Trias1_181966	Tatro_301798	Trici_PTB64411.1	TrigamTGAM01_05888T0	Trigui_OPB39270	Triha_74007	Tripar1_rna513	Tvirens_25244	Ascsa1_123	Phisc1_652090	Xylhe1_255354	CCE27965.1	KEY71839.1	jgi_Tolinf1_197149_TINF07001	TolopKND94923.1	Beaba1_1080	Cormi1_1442	Ampqui1_300560	Dicpug7698.t1	XP_035347907.1	Colch1_mrna_2274
OG0003696	EpiBra_1.0g3074.t1	ETyphina_1.0g377.t1	E_amag4019.t1	Ebromicola_E7626g6123.t1	E_elyg1217.t1	EfeFl1g1737.t1	Egansuensis_E7080g1304.t1	EpiGly_1.0g7188.t1	Einebrians_E818g4375.t1	FCul_PTD04233.1	FFUJ_03884m.01	FGSG_04883T0	Fman_CVK94325.1	Fox_PCD43163.1	FPRN_03487n	FPSE_03998T0	RGP75713.1	Fver_RBQ67162.1	Fusvirg14358.t1	MAC_06580n	MAJ_07514n	MAM_06620n	MAN_00069n	MBR_08613n	MGU_07955n	MRI_001030n	MAA_09003n	Triaru_rna6040	Trias1_56587	Tatro_315538	Trici_PTB67670.1	TrigamTGAM01_03228T0	Trigui_OPB42598	Triha_506791	Tripar1_rna8529	Tvirens_81786	Ascsa1_7391	Phisc1_776742	Xylhe1_245440	CCE33621.1	KEY64621.1	jgi_Tolinf1_194012_TINF04132	TolopKND91030.1	Beaba1_5803	Cormi1_2837	Ampqui1_516920	Dicpug4918.t1	XP_035339753.1	Colch1_mrna_1168
OG0003699	EpiBra_1.0g3083.t1	ETyphina_1.0g4743.t1	E_amag3378.t1	Ebromicola_E7626g5125.t1	E_elyg4155.t1	EfeFl1g5330.t1	Egansuensis_E7080g6484.t1	EpiGly_1.0g6744.t1	Einebrians_E818g5400.t1	FCul_PTD13195.1	FFUJ_01646m.01	FGSG_01439T0	Fman_CVL03170.1	Fox_PCD45035.1	FPRN_00455n	FPSE_08513T0	RGP58865.1	Fver_RBQ76912.1	Fusvirg8159.t1	MAC_00038n	MAJ_00541n	MAM_04010n	MAN_03944n	MBR_02127n	MGU_04478n	MRI_005625n	MAA_01812n	Triaru_rna5934	Trias1_142081	Tatro_89808	Trici_PTB63850.1	TrigamTGAM01_07761T0	Trigui_OPB39751	Triha_95456	Tripar1_rna5957	Tvirens_87586	Ascsa1_9185	Phisc1_629788	Xylhe1_240487	CCE34812.1	KEY70692.1	jgi_Tolinf1_192615_TINF03258	TolopKND94421.1	Beaba1_5500	Cormi1_4522	Ampqui1_494826	Dicpug12096.t1	XP_035350448.1	Colch1_mrna_6674
OG0003715	EpiBra_1.0g3160.t1	ETyphina_1.0g295.t1	E_amag3103.t1	Ebromicola_E7626g1096.t1	E_elyg5060.t1	EfeFl1g3734.t1	Egansuensis_E7080g3773.t1	EpiGly_1.0g6523.t1	Einebrians_E818g3303.t1	FCul_PTD13495.1	FFUJ_01211m.01	FGSG_01030T0	Fman_CVK83445.1	Fox_PCD45477.1	FPRN_00886n	FPSE_08578T0	RGP76323.1	Fver_RBQ74314.1	Fusvirg1050.t1	MAC_07070n	MAJ_00638n	MAM_01835n	MAN_05047n	MBR_03469n	MGU_02731n	MRI_CDC6n	MAA_04081n	Triaru_rna6917	Trias1_197166	Tatro_83024	Trici_PTB67095.1	TrigamTGAM01_03518T0	Trigui_OPB46807	Triha_496150	Tripar1_rna2229	Tvirens_160127	Ascsa1_8216	Phisc1_295182	Xylhe1_280040	CCE34403.1	KEY71125.1	jgi_Tolinf1_196484_TINF07257	TolopKND89518.1	Beaba1_380	Cormi1_5892	Ampqui1_463686	Dicpug821.t1	XP_035348644.1	Colch1_mrna_9316
OG0003738	EpiBra_1.0g3287.t1	ETyphina_1.0g2605.t1	E_amag1567.t1	Ebromicola_E7626g6027.t1	E_elyg6748.t1	EfeFl1g7230.t1	Egansuensis_E7080g363.t1	EpiGly_1.0g8131.t1	Einebrians_E818g1524.t1	FCul_PTD05930.1	FFUJ_05978m.01	FGSG_08528T0	Fman_CVK90726.1	Fox_PCD33137.1	FPRN_09133n	FPSE_10180T0	RGP67868.1	Fver_RBQ80290.1	Fusvirg4886.t1	MAC_06094n	MAJ_02799n	MAM_02155n	MAN_10441n	MBR_07410n	MGU_10336n	MRI_001567n	MAA_09059n	Triaru_rna10064	Trias1_138659	Tatro_299393	Trici_PTB64645.1	TrigamTGAM01_01278T0	Trigui_OPB45242	Triha_96340	Tripar1_rna6961	Tvirens_216652	Ascsa1_5724	Phisc1_686830	Xylhe1_242709	CCE32621.1	KEY65754.1		TolopKND89887.1	Beaba1_8871	Cormi1_954	Ampqui1_558558	Dicpug10612.t1, Dicpug7367.t1	XP_035350125.1	Colch1_mrna_2811
OG0003765	EpiBra_1.0g3449.t1	ETyphina_1.0g7046.t1	E_amag968.t1	Ebromicola_E7626g1888.t1	E_elyg3016.t1	EfeFl1g592.t1	Egansuensis_E7080g3163.t1	EpiGly_1.0g5776.t1	Einebrians_E818g2748.t1	FCul_PTD11595.1	FFUJ_12149m.01	FGSG_01839T0	Fman_CVK97122.1	Fox_PCD42570.1	FPRN_11343n	FPSE_11147T0	RGP68570.1	Fver_RBQ74415.1	Fusvirg5745.t1	MAC_08833n	MAJ_03114n	MAM_01338n	MAN_01969n	MBR_08782n	MGU_08991n	MRI_005768n	MAA_03311n	Triaru_rna3995	Trias1_203719	Tatro_289650	Trici_PTB63498.1	TrigamTGAM01_05577T0	Trigui_OPB45003	Triha_8391	Tripar1_rna7593	Tvirens_209932	Ascsa1_1741	Phisc1_253232	Xylhe1_208058	CCE30708.1	KEY68173.1	jgi_Tolinf1_192071_TINF02554	TolopKND91768.1	Beaba1_4725	Cormi1_9132	Ampqui1_503078	Dicpug6328.t1	XP_035339506.1	Colch1_mrna_2199
OG0003781	EpiBra_1.0g3539.t1	ETyphina_1.0g4164.t1	E_amag576.t1	Ebromicola_E7626g2431.t1	E_elyg6434.t1	EfeFl1g971.t1	Egansuensis_E7080g1403.t1	EpiGly_1.0g1163.t1	Einebrians_E818g4298.t1	FCul_PTD05820.1	FFUJ_06087m.01	FGSG_08425T0	Fman_CVK90908.1	Fox_PCD33031.1	FPRN_09243n	FPSE_05034T0	RGP71148.1	Fver_RBQ70248.1	Fusvirg5213.t1	MAC_03481n	MAJ_00103n	MAM_00741n	MAN_04379n	MBR_02536n	MGU_00479n	MRI_008469n	MAA_02225n	Triaru_rna8043	Trias1_186361	Tatro_275560	Trici_PTB68970.1	TrigamTGAM01_10315T0	Trigui_OPB36390	Triha_82651	Tripar1_rna8820	Tvirens_190743	Ascsa1_2782	Phisc1_610575	Xylhe1_246791	CCE29678.1	KEY63982.1	jgi_Tolinf1_198939_TINF09373	TolopKND90570.1	Beaba1_5385	Cormi1_4594	Ampqui1_509277	Dicpug3910.t1	XP_035343469.1	Colch1_mrna_3326
OG0003791	EpiBra_1.0g3584.t1	ETyphina_1.0g3267.t1	E_amag5597.t1	Ebromicola_E7626g53.t1	E_elyg308.t1	EfeFl1g6434.t1	Egansuensis_E7080g7260.t1	EpiGly_1.0g6268.t1	Einebrians_E818g6457.t1	FCul_PTD11705.1	FFUJ_12183m.01	FGSG_01867T0	Fman_CVK97171.1	Fox_PCD42539.1	FPRN_08216n	FPSE_12343T0	RGP64427.1	Fver_RBQ74980.1	Fusvirg5787.t1	MAC_08580n	MAJ_03699n	MAM_01710n	MAN_02359n	MBR_07455n	MGU_03747n	MRI_004807n	MAA_03690n	Triaru_rna7767	Trias1_152307	Tatro_156888	Trici_PTB63547.1	TrigamTGAM01_05528T0	Trigui_OPB45045	Triha_498328	Tripar1_rna7617	Tvirens_59480	Ascsa1_5058	Phisc1_601769	Xylhe1_158709	CCE32676.1	KEY65933.1	jgi_Tolinf1_190753_TINF01362	TolopKND88459.1	Beaba1_874	Cormi1_3978	Ampqui1_473678	Dicpug6432.t1	XP_035350401.1	Colch1_mrna_8899
OG0003806	EpiBra_1.0g3650.t1	ETyphina_1.0g4170.t1	E_amag5673.t1	Ebromicola_E7626g3348.t1	E_elyg674.t1	EfeFl1g6517.t1	Egansuensis_E7080g898.t1	EpiGly_1.0g1282.t1	Einebrians_E818g2740.t1	FCul_PTD04744.1	FFUJ_05750m.01	FGSG_08840T0	Fman_CVK90346.1	Fox_PCD33368.1	FPRN_08910n	FPSE_12013T0	RGP63266.1	Fver_RBQ70034.1	Fusvirg4728.t1	MAC_00977n	MAJ_03768n	MAM_03175n	MAN_02459n	MBR_08261n	MGU_03434n	MRI_SEC21n	MAA_03785n	Triaru_rna1062	Trias1_54227	Tatro_149621	Trici_PTB70422.1	TrigamTGAM01_10785T0	Trigui_OPB38625	Triha_502623	Tripar1_rna4652	Tvirens_71263	Ascsa1_1848	Phisc1_147366	Xylhe1_49794	CCE33776.1	KEY68139.1	jgi_Tolinf1_193862_TINF00217	TolopKND88065.1	Beaba1_2410	Cormi1_785	Ampqui1_520369	Dicpug10608.t1	XP_035342780.1	Colch1_mrna_2621
OG0003808	EpiBra_1.0g3662.t1	ETyphina_1.0g3884.t1	E_amag2942.t1	Ebromicola_E7626g1480.t1	E_elyg4900.t1	EfeFl1g3569.t1	Egansuensis_E7080g6750.t1	EpiGly_1.0g2871.t1	Einebrians_E818g201.t1	FCul_PTD11736.1	FFUJ_01502m.01	FGSG_01308T0	Fman_CVK82974.1	Fox_PCD45183.1	FPRN_00604n	FPSE_01404T0	RGP76603.1	Fver_RBQ65242.1	Fusvirg1524.t1	MAC_07141n	MAJ_04551n	MAM_03652n	MAN_08090n	MBR_06037n	MGU_06440n	MRI_NPR3n	MAA_00188n	Triaru_rna9583	Trias1_23051	Tatro_172483	Trici_PTB64134.1	TrigamTGAM01_09270T0	Trigui_OPB39565	Triha_74868	Tripar1_rna7916	Tvirens_113522	Ascsa1_2875	Phisc1_705226	Xylhe1_234808	CCE28261.1	KEY67473.1	jgi_Tolinf1_196205_TINF06423	TolopKND90428.1	Beaba1_8084	Cormi1_1114	Ampqui1_523639	Dicpug6296.t1	XP_035342276.1	Colch1_mrna_7593
OG0003812	EpiBra_1.0g3693.t1	ETyphina_1.0g5655.t1	E_amag2968.t1	Ebromicola_E7626g5415.t1	E_elyg4925.t1	EfeFl1g3596.t1	Egansuensis_E7080g2795.t1	EpiGly_1.0g1951.t1	Einebrians_E818g5660.t1	FCul_PTD13040.1	FFUJ_01475m.01	FGSG_01279T0	Fman_CVK83019.1	Fox_PCD45212.1	FPRN_00631n	FPSE_11590T0	RGP76629.1	Fver_RBQ71634.1	Fusvirg1488.t1	MAC_07520n	MAJ_08630n	MAM_03621n	MAN_08134n	MBR_06079n	MGU_10824n	MRI_ZWF1n	MAA_00144n	Triaru_rna7823	Trias1_23027	Tatro_311245	Trici_PTB64161.1	TrigamTGAM01_09243T0	Trigui_OPB39439	Triha_2183	Tripar1_rna535	Tvirens_217026	Ascsa1_7767	Phisc1_728644	Xylhe1_251874	CCE33070.1	KEY67503.1	jgi_Tolinf1_196232_TINF07013	TolopKND90371.1	Beaba1_8053	Cormi1_6964	Ampqui1_518281	Dicpug468.t1	XP_035343607.1	Colch1_mrna_9703
OG0003823	EpiBra_1.0g3741.t1	ETyphina_1.0g4918.t1	E_amag5486.t1	Ebromicola_E7626g5046.t1	E_elyg198.t1	EfeFl1g6326.t1	Egansuensis_E7080g4980.t1	EpiGly_1.0g4390.t1	Einebrians_E818g4401.t1	FCul_PTD05145.1	FFUJ_08566m.01	FGSG_05436T0	Fman_CVL01223.1	Fox_PCD30942.1	FPRN_10430n	FPSE_03571T0	RGP73649.1	Fver_RBQ66980.1	Fusvirg9424.t1	MAC_08350n	MAJ_03580n	MAM_01597n	MAN_02242n	MBR_07574n	MGU_03866n	MRI_006443n	MAA_03574n	Triaru_rna1267	Trias1_50670	Tatro_298934	Trici_PTB62225.1	TrigamTGAM01_00867T0	Trigui_OPB46097	Triha_513427	Tripar1_rna4605	Tvirens_180616	Ascsa1_280	Phisc1_687666	Xylhe1_39709	CCE32237.1	KEY69431.1	jgi_Tolinf1_195659_TINF06060	TolopKND92654.1	Beaba1_8124	Cormi1_7377	Ampqui1_501276	Dicpug7466.t1	XP_035348248.1	Colch1_mrna_5242
OG0003892	EpiBra_1.0g4189.t1	ETyphina_1.0g4368.t1	E_amag3845.t1	Ebromicola_E7626g5739.t1	E_elyg1026.t1	EfeFl1g1558.t1	Egansuensis_E7080g3824.t1	EpiGly_1.0g7071.t1	Einebrians_E818g2050.t1	FCul_PTD12649.1	FFUJ_00371m.01	FGSG_00270T0	Fman_CVK84780.1	Fox_PCD46312.1	FPRN_01710n	FPSE_04347T0	RGP66342.1	Fver_RBQ74713.1	Fusvirg308.t1	MAC_05544n	MAJ_05976n	MAM_06074n	MAN_00379n	MBR_00215n	MGU_08159n	MRI_UTP4n	MAA_05165n	Triaru_rna3470	Trias1_80183	Tatro_133161	Trici_PTB68801.1	TrigamTGAM01_00331T0	Trigui_OPB44236	Triha_5571	Tripar1_rna6190	Tvirens_32985	Ascsa1_10088	Phisc1_633438	Xylhe1_245079	CCE28183.1	KEY68348.1	jgi_Tolinf1_194182_TINF04323	TolopKND90956.1	Beaba1_5261	Cormi1_7605	Ampqui1_589401	Dicpug4935.t1	XP_035348945.1	Colch1_mrna_8409
OG0003899	EpiBra_1.0g4223.t1	ETyphina_1.0g1467.t1	E_amag4934.t1	Ebromicola_E7626g1267.t1	E_elyg2224.t1	EfeFl1g4439.t1	Egansuensis_E7080g5328.t1	EpiGly_1.0g8964.t1	Einebrians_E818g859.t1	FCul_PTD09571.1	FFUJ_02964m.01	FGSG_06903T0	Fman_CVK89095.1	Fox_PCD37880.1	FPRN_04587n	FPSE_11757T0	RGP63568.1	Fver_RBQ74488.1	Fusvirg2508.t1	MAC_03104n	MAJ_04125n	MAM_07028n	MAN_03399n	MBR_01390n	MGU_02065n	MRI_005343n	MAA_05772n	Triaru_rna7608	Trias1_56305	Tatro_235416	Trici_PTB67375.1	TrigamTGAM01_02254T0	Trigui_OPB42197	Triha_80178	Tripar1_rna2077	Tvirens_61491	Ascsa1_5188	Phisc1_612141	Xylhe1_284405	CCE33700.1	KEY67137.1	jgi_Tolinf1_196992_TINF06350	TolopKND94971.1	Beaba1_4112	Cormi1_2647	Ampqui1_514918	Dicpug1336.t1	XP_035343260.1	Colch1_mrna_5223
OG0003903	EpiBra_1.0g4244.t1	ETyphina_1.0g2324.t1	E_amag6408.t1	Ebromicola_E7626g2291.t1	E_elyg2733.t1	EfeFl1g6969.t1	Egansuensis_E7080g1659.t1	EpiGly_1.0g6670.t1	Einebrians_E818g3111.t1	FCul_PTD09979.1	FFUJ_02497m.01	FGSG_07422T0	Fman_CVK89792.1	Fox_PCD37429.1	FPRN_04132n	FPSE_09385T0	RGP65094.1	Fver_RBQ70535.1	Fusvirg4458.t1	MAC_02432n	MAJ_05699n	MAM_06667n	MAN_07043n	MBR_03891n	MGU_07281n	MRI_RCY1n	MAA_06808n	Triaru_rna2446	Trias1_153127	Tatro_210878	Trici_PTB62793.1	TrigamTGAM01_07332T0	Trigui_OPB39971	Triha_90069	Tripar1_rna4537	Tvirens_33648	Ascsa1_6944	Phisc1_588069	Xylhe1_217075	CCE30019.1	KEY67366.1	jgi_Tolinf1_194995_TINF05576	TolopKND93873.1	Beaba1_7186	Cormi1_3887	Ampqui1_453775	Dicpug11008.t1	XP_035340741.1	Colch1_mrna_3585
OG0003909	EpiBra_1.0g4265.t1	ETyphina_1.0g4904.t1	E_amag660.t1	Ebromicola_E7626g3731.t1	E_elyg6133.t1	EfeFl1g5652.t1	Egansuensis_E7080g893.t1	EpiGly_1.0g4532.t1	Einebrians_E818g1203.t1	FCul_PTD12848.1	FFUJ_00839m.01	FGSG_00335T0	Fman_CVK84061.1	Fox_PCD45843.1	FPRN_01251n	FPSE_07675T0	RGP70415.1	Fver_RBQ68601.1	Fusvirg804.t1	MAC_04624n	MAJ_05867n	MAM_00004n	MAN_08489n	MBR_03002n	MGU_00010n	MRI_007814n	MAA_04597n	Triaru_rna3016	Trias1_132130	Tatro_293293	Trici_PTB69222.1	TrigamTGAM01_10696T0	Trigui_OPB36654	Triha_84246	Tripar1_rna7832	Tvirens_11373	Ascsa1_4264	Phisc1_735741	Xylhe1_162961	CCE30471.1	KEY67908.1	jgi_Tolinf1_194719_TINF04875	TolopKND93262.1	Beaba1_506	Cormi1_1311	Ampqui1_534083	Dicpug8801.t1	XP_035342342.1	Colch1_mrna_6865
OG0003935	EpiBra_1.0g4462.t1	ETyphina_1.0g2601.t1	E_amag1563.t1	Ebromicola_E7626g6023.t1	E_elyg6752.t1	EfeFl1g7226.t1	Egansuensis_E7080g3284.t1	EpiGly_1.0g8135.t1	Einebrians_E818g1528.t1	FCul_PTD03566.1	FFUJ_05974m.01	FGSG_08532T0	Fman_CVK90721.1	Fox_PCD33141.1	FPRN_09129n	FPSE_10184T0	RGP67872.1	Fver_RBQ80293.1	Fusvirg4891.t1	MAC_06098n	MAJ_02795n	MAM_02151n	MAN_10437n	MBR_07414n	MGU_10340n	MRI_001906n	MAA_09062n	Triaru_rna1716	Trias1_192275	Tatro_152520	Trici_PTB64639.1	TrigamTGAM01_01284T0	Trigui_OPB45236	Triha_96076	Tripar1_rna6967	Tvirens_88955	Ascsa1_9353	Phisc1_635523	Xylhe1_253862	CCE32617.1	KEY65750.1	jgi_Tolinf1_191492_TINF02104	TolopKND89884.1	Beaba1_8865	Cormi1_949	Ampqui1_448186	Dicpug9636.t1	XP_035343347.1	Colch1_mrna_2937
OG0003938	EpiBra_1.0g4474.t1	ETyphina_1.0g2226.t1	E_amag7252.t1	Ebromicola_E7626g3761.t1	E_elyg4596.t1	EfeFl1g3262.t1	Egansuensis_E7080g5514.t1	EpiGly_1.0g2205.t1	Einebrians_E818g1145.t1	FCul_PTD02652.1	FFUJ_07016m.01	FGSG_10424T0	Fman_CVK92206.1	Fox_PCD34905.1	FPRN_07322n	FPSE_07437T0	RGP71434.1	Fver_RBQ71544.1	Fusvirg6008.t1	MAC_01750n	MAJ_04188n	MAM_08417n	MAN_03739n	MBR_01735n	MGU_02415n	MRI_MVD1n	MAA_05445n	Triaru_rna9841	Trias1_39949	Tatro_81587	Trici_PTB63132.1	TrigamTGAM01_04404T0	Trigui_OPB46403	Triha_521499	Tripar1_rna276	Tvirens_47159	Ascsa1_1024	Phisc1_688542	Xylhe1_218075	CCE29394.1	KEY70516.1	jgi_Tolinf1_192263_TINF02872	TolopKND91727.1	Beaba1_9493	Cormi1_8559	Ampqui1_511151	Dicpug10179.t1	XP_035342481.1	Colch1_mrna_5074
OG0003964	EpiBra_1.0g4619.t1	ETyphina_1.0g4243.t1	E_amag59.t1	Ebromicola_E7626g470.t1	E_elyg5915.t1	EfeFl1g6046.t1	Egansuensis_E7080g6499.t1	EpiGly_1.0g5402.t1	Einebrians_E818g738.t1	FCul_PTD04460.1	FFUJ_08690m.01	FGSG_05558T0	Fman_CVL01079.1	Fox_PCD30814.1	FPRN_10304n	FPSE_06149T0	RGP70816.1	Fver_RBQ65504.1	Fusvirg9555.t1	MAC_05010n	MAJ_03287n	MAM_01535n	MAN_02178n	MBR_07642n	MGU_03931n	MRI_SET2n	MAA_03512n	Triaru_rna9181	Trias1_139402	Tatro_241288	Trici_PTB67838.1	TrigamTGAM01_01367T0	Trigui_OPB45135	Triha_95789	Tripar1_rna6252	Tvirens_57632	Ascsa1_7	Phisc1_192605	Xylhe1_129406	CCE27013.1	KEY67226.1	jgi_Tolinf1_195777_TINF06211	TolopKND92161.1	Beaba1_7013	Cormi1_7277	Ampqui1_444352	Dicpug1663.t1	XP_035347026.1	Colch1_mrna_7243
OG0003965	EpiBra_1.0g4626.t1	ETyphina_1.0g5081.t1	E_amag4288.t1	Ebromicola_E7626g348.t1	E_elyg6987.t1	EfeFl1g322.t1	Egansuensis_E7080g6354.t1	EpiGly_1.0g2238.t1	Einebrians_E818g4434.t1	FCul_PTD03908.1	FFUJ_13588m.01	FGSG_06350T0	Fman_CVK86708.1	Fox_PCD41868.1	FPRN_06135n	FPSE_01143T0	RGP68299.1	Fver_RBQ75187.1	Fusvirg1950.t1	MAC_04694n	MAJ_07408n	MAM_00061n	MAN_08421n	MBR_02934n	MGU_00076n	MRI_007419n	MAA_04533n	Triaru_rna7541	Trias1_24814	Tatro_36692	Trici_PTB62432.1	TrigamTGAM01_01800T0	Trigui_OPB36896	Triha_97980	Tripar1_rna2548	Tvirens_86848	Ascsa1_4431	Phisc1_595638	Xylhe1_281745	CCE29875.1	KEY67967.1	jgi_Tolinf1_194798_TINF04872	TolopKND93363.1	Beaba1_1276	Cormi1_1263	Ampqui1_583970	Dicpug8749.t1	XP_035342422.1	Colch1_mrna_6909
OG0003997	EpiBra_1.0g4851.t1	ETyphina_1.0g6453.t1	E_amag2657.t1	Ebromicola_E7626g6256.t1	E_elyg3665.t1	EfeFl1g7503.t1	Egansuensis_E7080g1018.t1	EpiGly_1.0g7401.t1	Einebrians_E818g7129.t1	FCul_PTD08918.1	FFUJ_08301m.01	FGSG_10897T0	Fman_CVL05567.1	Fox_PCD31222.1	FPRN_10699n	FPSE_09806T0	RGP62784.1	Fver_RBQ70775.1	Fusvirg3239.t1	MAC_03607n	MAJ_01658n	MAM_00831n	MAN_01480n	MBR_04653n	MGU_04223n	MRI_007680n	MAA_02579n	Triaru_rna3372	Trias1_75180	Tatro_295259	Trici_PTB66407.1	TrigamTGAM01_06644T0	Trigui_OPB43132	Triha_289539	Tripar1_rna3229	Tvirens_217264	Ascsa1_6754	Phisc1_783476	Xylhe1_265745	CCE26873.1	KEY64072.1	jgi_Tolinf1_198269_TINF08399	TolopKND94410.1	Beaba1_8293	Cormi1_191	Ampqui1_551514	Dicpug3713.t1	XP_035343536.1	Colch1_mrna_1039
OG0004008	EpiBra_1.0g4893.t1	ETyphina_1.0g6634.t1	E_amag7047.t1	Ebromicola_E7626g5939.t1	E_elyg4384.t1	EfeFl1g3044.t1	Egansuensis_E7080g6884.t1	EpiGly_1.0g6380.t1	Einebrians_E818g7292.t1	FCul_PTD11291.1	FFUJ_00603m.01	FGSG_00649T0	Fman_CVK84449.1	Fox_PCD46081.1	FPRN_01479n	FPSE_04722T0	RGP70661.1	Fver_RBQ67436.1	Fusvirg711.t1	MAC_05667n	MAJ_00478n	MAM_06221n	MAN_04007n	MBR_02189n	MGU_04415n	MRI_MRPS5n	MAA_01872n	Triaru_rna6519	Trias1_142583	Tatro_132473	Trici_PTB63924.1	TrigamTGAM01_07985T0	Trigui_OPB39818	Triha_95165	Tripar1_rna7633	Tvirens_184358	Ascsa1_9540	Phisc1_605656	Xylhe1_241710	CCE30077.1	KEY66996.1	jgi_Tolinf1_192548_TINF03247	TolopKND94021.1	Beaba1_5536	Cormi1_5184	Ampqui1_498924	Dicpug10124.t1	XP_035344673.1	Colch1_mrna_7903
OG0004019	EpiBra_1.0g4934.t1	ETyphina_1.0g1778.t1	E_amag721.t1	Ebromicola_E7626g1180.t1	E_elyg6182.t1	EfeFl1g5717.t1	Egansuensis_E7080g4286.t1	EpiGly_1.0g7436.t1	Einebrians_E818g4328.t1	FCul_PTD03625.1	FFUJ_04606m.01	FGSG_05364T0	Fman_CVK93350.1	Fox_PCD43847.1	FPRN_02788n	FPSE_09276T0	RGP76117.1	Fver_RBQ66937.1	Fusvirg10803.t1	MAC_07984n	MAJ_00453n	MAM_06248n	MAN_04032n	MBR_02215n	MGU_04389n	MRI_005070n	MAA_01896n	Triaru_rna1108	Trias1_28878	Tatro_162472	Trici_PTB65540.1	TrigamTGAM01_01016T0	Trigui_OPB40604	Triha_8982	Tripar1_rna3324	Tvirens_113370	Ascsa1_9914	Phisc1_709746	Xylhe1_165903	CCE29750.1	KEY66751.1	jgi_Tolinf1_198587_TINF08654	TolopKND92646.1	Beaba1_5026	Cormi1_1705	Ampqui1_523440	Dicpug8270.t1	XP_035344965.1	Colch1_mrna_525
OG0004036	EpiBra_1.0g5029.t1	ETyphina_1.0g7213.t1	E_amag2401.t1	Ebromicola_E7626g1829.t1	E_elyg3413.t1	EfeFl1g7246.t1	Egansuensis_E7080g3915.t1	EpiGly_1.0g7285.t1	Einebrians_E818g5912.t1	FCul_PTD02975.1	FFUJ_07477m.01	FGSG_10076T0	Fman_CVK92830.1	Fox_PCD35390.1	FPRN_07801n	FPSE_00480T0	RGP72256.1	Fver_RBQ67978.1	Fusvirg3644.t1	MAC_03886n	MAJ_05195n	MAM_05059n	MAN_01157n	MBR_04319n	MGU_05607n	MRI_UTP25n	MAA_02929n	Triaru_rna5510	Trias1_145474	Tatro_79898	Trici_PTB68036.1	TrigamTGAM01_05077T0	Trigui_OPB40193	Triha_90475	Tripar1_rna8301	Tvirens_85812	Ascsa1_574	Phisc1_89647	Xylhe1_236643	CCE32450.1	KEY65003.1	jgi_Tolinf1_193052_TINF03614	TolopKND89611.1	Beaba1_8210	Cormi1_929	Ampqui1_511276	Dicpug3170.t1	XP_035342324.1	Colch1_mrna_4793
OG0004044	EpiBra_1.0g5079.t1	ETyphina_1.0g350.t1	E_amag3991.t1	Ebromicola_E7626g3925.t1	E_elyg1189.t1	EfeFl1g1707.t1	Egansuensis_E7080g7001.t1	EpiGly_1.0g6604.t1	Einebrians_E818g2444.t1	FCul_PTD01783.1	FFUJ_04265m.01	FGSG_09397T0	Fman_CVK93715.1	Fox_PCD43519.1	FPRN_03112n	FPSE_07948T0	RGP57930.1	Fver_RBQ73286.1	Fusvirg275.t1	MAC_08789n	MAJ_09615n	MAM_07578n	MAN_00117n	MBR_08665n	MGU_08039n	MRI_NMT1_1n	MAA_08962n	Triaru_rna3493	Trias1_139907	Tatro_155534	Trici_PTB68778.1	TrigamTGAM01_10277T0	Trigui_OPB44213	Triha_84984	Tripar1_rna6213	Tvirens_215421	Ascsa1_1260, Ascsa1_9972	Phisc1_776101	Xylhe1_257701	CCE28811.1	KEY68370.1	jgi_Tolinf1_194159_TINF04365	TolopKND91066.1	Beaba1_5286		Ampqui1_320970	Dicpug11526.t1	XP_035348930.1	Colch1_mrna_7715
OG0004049	EpiBra_1.0g5092.t1	ETyphina_1.0g910.t1	E_amag6466.t1	Ebromicola_E7626g6090.t1	E_elyg2791.t1	EfeFl1g7030.t1	Egansuensis_E7080g1725.t1	EpiGly_1.0g1761.t1	Einebrians_E818g6792.t1	FCul_PTD09682.1	FFUJ_02715m.01	FGSG_07128T0	Fman_CVK89505.1	Fox_PCD37628.1	FPRN_04341n	FPSE_04092T0	RGP62140.1	Fver_RBQ72881.1	Fusvirg4388.t1	MAC_00486n	MAJ_01999n	MAM_07510n	MAN_06969n	MBR_03818n	MGU_05875n	MRI_NAM2n	MAA_07319n	Triaru_rna8528	Trias1_137848	Tatro_288842	Trici_PTB62847.1	TrigamTGAM01_08893T0	Trigui_OPB40023	Triha_90528	Tripar1_rna7208	Tvirens_188253	Ascsa1_5131	Phisc1_786360	Xylhe1_171838	CCE32866.1	KEY65469.1	jgi_Tolinf1_195049_TINF05101	TolopKND93471.1	Beaba1_837	Cormi1_5606	Ampqui1_594144	Dicpug6373.t1	XP_035346264.1	Colch1_mrna_3478
OG0004052	EpiBra_1.0g5110.t1	ETyphina_1.0g451.t1	E_amag7128.t1	Ebromicola_E7626g1716.t1	E_elyg4465.t1	EfeFl1g3128.t1	Egansuensis_E7080g3137.t1	EpiGly_1.0g7799.t1	Einebrians_E818g4707.t1	FCul_PTD03178.1	FFUJ_07556m.01	FGSG_09904T0	Fman_CVK92958.1	Fox_PCD35468.1	FPRN_07877n	FPSE_03083T0	RGP59461.1	Fver_RBQ66030.1	Fusvirg3730.t1	MAC_02312n	MAJ_09052n	MAM_05682n	MAN_04693n	MBR_08372n	MGU_06943n	MRI_SPT6n	MAA_04423n	Triaru_rna9339	Trias1_22405	Tatro_29617	Trici_PTB64241.1	TrigamTGAM01_06608T0	Trigui_OPB39521	Triha_75757	Tripar1_rna2161	Tvirens_88065	Ascsa1_901	Phisc1_618036	Xylhe1_215601	CCE29299.1	KEY63806.1	jgi_Tolinf1_191301_TINF01822	TolopKND88870.1	Beaba1_4253	Cormi1_5543	Ampqui1_514181	Dicpug3457.t1	XP_035350642.1	Colch1_mrna_1927
OG0004068	EpiBra_1.0g5180.t1	ETyphina_1.0g3305.t1	E_amag2640.t1	Ebromicola_E7626g5997.t1	E_elyg3654.t1	EfeFl1g7491.t1	Egansuensis_E7080g2831.t1	EpiGly_1.0g7547.t1	Einebrians_E818g4033.t1	FCul_PTD08621.1	FFUJ_08292m.01	FGSG_10907T0	Fman_CVL05552.1	Fox_PCD31235.1	FPRN_10708n	FPSE_01383T0	RGP62775.1	Fver_RBQ70784.1	Fusvirg3230.t1	MAC_03598n	MAJ_01649n	MAM_02866n	MAN_01471n	MBR_04644n	MGU_04214n	MRI_VMA6n	MAA_02588n	Triaru_rna3382	Trias1_42129	Tatro_28997	Trici_PTB66397.1	TrigamTGAM01_08522T0	Trigui_OPB43123	Triha_74159	Tripar1_rna9053	Tvirens_74491	Ascsa1_6750	Phisc1_708188	Xylhe1_265755	CCE26882.1	KEY64081.1	jgi_Tolinf1_198261_TINF08366	TolopKND94009.1	Beaba1_3601	Cormi1_8502	Ampqui1_514120	Dicpug4975.t1	XP_035343524.1	Colch1_mrna_1034
OG0004069	EpiBra_1.0g5182.t1	ETyphina_1.0g3303.t1	E_amag2638.t1	Ebromicola_E7626g5999.t1	E_elyg3652.t1	EfeFl1g7489.t1	Egansuensis_E7080g2829.t1	EpiGly_1.0g7545.t1	Einebrians_E818g4031.t1	FCul_PTD08626.1	FFUJ_08290m.01	FGSG_10909T0	Fman_CVL05549.1	Fox_PCD31237.1	FPRN_10710n	FPSE_01381T0	RGP62773.1	Fver_RBQ70786.1	Fusvirg3228.t1	MAC_03596n	MAJ_01647n	MAM_02868n	MAN_01469n	MBR_04642n	MGU_04212n	MRI_007744n	MAA_02590n	Triaru_rna3384	Trias1_127329	Tatro_259266	Trici_PTB66395.1	TrigamTGAM01_08520T0	Trigui_OPB43121	Triha_490519	Tripar1_rna9051	Tvirens_228566	Ascsa1_6785	Phisc1_698165	Xylhe1_207571	CCE26884.1	KEY64083.1	jgi_Tolinf1_198259_TINF08386	TolopKND94343.1	Beaba1_3603	Cormi1_8504	Ampqui1_516123	Dicpug3743.t1	XP_035343518.1	Colch1_mrna_1043
OG0004077	EpiBra_1.0g5240.t1	ETyphina_1.0g1844.t1	E_amag450.t1	Ebromicola_E7626g414.t1	E_elyg5785.t1	EfeFl1g6753.t1	Egansuensis_E7080g2144.t1	EpiGly_1.0g6175.t1	Einebrians_E818g2253.t1	FCul_PTD03727.1	FFUJ_08810m.01	FGSG_05670T0	Fman_CVL00885.1	Fox_PCD30687.1	FPRN_10184n	FPSE_06268T0	RGP68218.1	Fver_RBQ77624.1	Fusvirg9689.t1	MAC_00007n	MAJ_04378n	MAM_02664n	MAN_10320n	MBR_04840n	MGU_04607n	MRI_005016n	MAA_04836n	Triaru_rna4866	Trias1_57789	Tatro_139809	Trici_PTB64783.1	TrigamTGAM01_06818T0	Trigui_OPB45402	Triha_148310	Tripar1_rna6334	Tvirens_78018	Ascsa1_1240	Phisc1_627084	Xylhe1_280618	CCE26787.1	KEY66314.1	jgi_Tolinf1_195905_TINF05823	TolopKND92407.1	Beaba1_8926	Cormi1_9296	Ampqui1_521950	Dicpug5514.t1	XP_035346720.1	Colch1_mrna_8566
OG0004086	EpiBra_1.0g5289.t1	ETyphina_1.0g5500.t1	E_amag612.t1	Ebromicola_E7626g182.t1	E_elyg6469.t1	EfeFl1g1008.t1	Egansuensis_E7080g1565.t1	EpiGly_1.0g1560.t1	Einebrians_E818g6779.t1	FCul_PTD05572.1	FFUJ_06048m.01	FGSG_08463T0	Fman_CVK90840.1	Fox_PCD33070.1	FPRN_09203n	FPSE_04661T0	RGP59172.1	Fver_RBQ70735.1	Fusvirg5304.t1	MAC_03446n	MAJ_00068n	MAM_00706n	MAN_04415n	MBR_02571n	MGU_00444n	MRI_006509n	MAA_02261n	Triaru_rna4065	Trias1_55307	Tatro_223153	Trici_PTB69085.1	TrigamTGAM01_06464T0	Trigui_OPB36514	Triha_507563	Tripar1_rna1914	Tvirens_82368	Ascsa1_9439	Phisc1_605791	Xylhe1_248861	CCE29710.1	KEY71597.1	jgi_Tolinf1_198973_TINF08948	TolopKND90553.1	Beaba1_2874	Cormi1_4501	Ampqui1_523212	Dicpug8064.t1	XP_035344974.1	Colch1_mrna_3110
OG0004088	EpiBra_1.0g5304.t1	ETyphina_1.0g3581.t1	E_amag3669.t1	Ebromicola_E7626g3090.t1	E_elyg851.t1	EfeFl1g1410.t1	Egansuensis_E7080g3838.t1	EpiGly_1.0g6552.t1	Einebrians_E818g3115.t1	FCul_PTD01979.1	FFUJ_04792m.01	FGSG_09712T0	Fman_CVK99896.1	Fox_PCD44037.1	FPRN_02600n	FPSE_04318T0	RGP69798.1	Fver_RBQ66177.1	Fusvirg7223.t1	MAC_08431n	MAJ_01800n	MAM_03827n	MAN_00626n	MBR_00436n	MGU_01106n	MRI_GLO3n	MAA_06442n	Triaru_rna7981	Trias1_86615	Tatro_130898	Trici_PTB70689.1	TrigamTGAM01_07105T0	Trigui_OPB38358	Triha_502983	Tripar1_rna7112	Tvirens_78921	Ascsa1_1281	Phisc1_710703	Xylhe1_76546	CCE34127.1	KEY71402.1	jgi_Tolinf1_197785_TINF07962	TolopKND88734.1	Beaba1_5138	Cormi1_4018	Ampqui1_522187	Dicpug1229.t1	XP_035340975.1	Colch1_mrna_8838
OG0004096	EpiBra_1.0g5336.t1	ETyphina_1.0g5677.t1	E_amag1759.t1	Ebromicola_E7626g1346.t1	E_elyg5553.t1	EfeFl1g2630.t1	Egansuensis_E7080g1364.t1	EpiGly_1.0g9072.t1	Einebrians_E818g1981.t1	FCul_PTD05096.1	FFUJ_13104m.01	FGSG_05891T0	Fman_CVK87462.1	Fox_PCD41382.1	FPRN_05648n	FPSE_12247T0	RGP66797.1	Fver_RBQ75754.1	Fusvirg11616.t1	MAC_06042n	MAJ_07815n	MAM_06474n	MAN_09037n	MBR_00716n	MGU_00819n	MRI_002702n	MAA_06173n	Triaru_rna9862	Trias1_67893	Tatro_322072	Trici_PTB69452.1	TrigamTGAM01_08104T0	Trigui_OPB37226	Triha_78149	Tripar1_rna3587	Tvirens_211535	Ascsa1_8592	Phisc1_790307	Xylhe1_254033	CCE27643.1	KEY67848.1	jgi_Tolinf1_195508_TINF05345	TolopKND92043.1	Beaba1_7837	Cormi1_7871	Ampqui1_442897	Dicpug7066.t1	XP_035347542.1	Colch1_mrna_690
OG0004102	EpiBra_1.0g5384.t1	ETyphina_1.0g5292.t1	E_amag6264.t1	Ebromicola_E7626g1387.t1	E_elyg6595.t1	EfeFl1g5400.t1	Egansuensis_E7080g5870.t1	EpiGly_1.0g8291.t1	Einebrians_E818g6021.t1	FCul_PTD12435.1	FFUJ_00796m.01	FGSG_00819T0	Fman_CVK84138.1	Fox_PCD45890.1	FPRN_01293n	FPSE_09963T0	RGP73344.1	Fver_RBQ75235.1	Fusvirg758.t1	MAC_02910n	MAJ_05392n	MAM_04950n	MAN_07699n	MBR_10107n	MGU_01363n	MRI_YSH1n	MAA_01686n	Triaru_rna9254	Trias1_58688	Tatro_132454	Trici_PTB70971.1	TrigamTGAM01_10215T0	Trigui_OPB39870	Triha_19773	Tripar1_rna5776	Tvirens_65314	Ascsa1_10600	Phisc1_637805	Xylhe1_244829	CCE28946.1	KEY66430.1	jgi_Tolinf1_192644_TINF03325	TolopKND94269.1	Beaba1_3141	Cormi1_4771	Ampqui1_519666	Dicpug10062.t1	XP_035347884.1	Colch1_mrna_264
OG0004111	EpiBra_1.0g5439.t1	ETyphina_1.0g1816.t1	E_amag4271.t1	Ebromicola_E7626g365.t1	E_elyg6970.t1	EfeFl1g339.t1	Egansuensis_E7080g2319.t1	EpiGly_1.0g3938.t1	Einebrians_E818g5134.t1	FCul_PTD04403.1	FFUJ_13577m.01	FGSG_06340T0	Fman_CVK86719.1	Fox_PCD41855.1	FPRN_06124n	FPSE_01153T0	RGP68289.1	Fver_RBQ75177.1	Fusvirg1961.t1	MAC_04703n	MAJ_07418n	MAM_00070n	MAN_08411n	MBR_02924n	MGU_00086n	MRI_007354n	MAA_04524n	Triaru_rna7530	Trias1_24825	Tatro_222293	Trici_PTB62442.1	TrigamTGAM01_01788T0	Trigui_OPB36907	Triha_126556	Tripar1_rna2538	Tvirens_208744	Ascsa1_4285	Phisc1_626071	Xylhe1_257357	CCE29883.1	KEY67976.1	jgi_Tolinf1_194807_TINF04819	TolopKND93096.1	Beaba1_1268	Cormi1_1257	Ampqui1_465305	Dicpug8953.t1	XP_035350578.1	Colch1_mrna_6916
OG0004117	EpiBra_1.0g5485.t1	ETyphina_1.0g1734.t1	E_amag3433.t1	Ebromicola_E7626g1022.t1	E_elyg583.t1	EfeFl1g1127.t1	Egansuensis_E7080g1227.t1	EpiGly_1.0g2330.t1	Einebrians_E818g905.t1	FCul_PTD05372.1	FFUJ_06144m.01	FGSG_08635T0	Fman_CVK90993.1	Fox_PCD32975.1	FPRN_09298n	FPSE_10692T0	RGP63460.1	Fver_RBQ67698.1	Fusvirg4819.t1	MAC_00938n	MAJ_03809n	MAM_03219n	MAN_02496n	MBR_08302n	MGU_03473n	MRI_007449n	MAA_03821n	Triaru_rna8436	Trias1_23320	Tatro_33357	Trici_PTB70347.1	TrigamTGAM01_10362T0	Trigui_OPB38701	Triha_71409	Tripar1_rna4242	Tvirens_28126	Ascsa1_9433	Phisc1_606326	Xylhe1_256645	CCE33323.1	KEY68328.1	jgi_Tolinf1_193899_TINF00268	TolopKND88101.1	Beaba1_2370	Cormi1_3591	Ampqui1_449121	Dicpug10410.t1	XP_035346171.1	Colch1_mrna_2349
OG0004138	EpiBra_1.0g5566.t1	ETyphina_1.0g2446.t1	E_amag3937.t1	Ebromicola_E7626g2657.t1	E_elyg1116.t1	EfeFl1g1650.t1	Egansuensis_E7080g751.t1	EpiGly_1.0g5334.t1	Einebrians_E818g669.t1	FCul_PTD01361.1	FFUJ_03916m.01	FGSG_09164T0	Fman_CVK94270.1	Fox_PCD43191.1	FPRN_03459n	FPSE_06836T0	RGP76492.1	Fver_RBQ79042.1	Fusvirg6064.t1	MAC_04014n	MAJ_08386n	MAM_07461n	MAN_00249n	MBR_00074n	MGU_10398n	MRI_005039n	MAA_08081n	Triaru_rna8582	Trias1_140047	Tatro_82126	Trici_PTB68713.1	TrigamTGAM01_02147T0	Trigui_OPB44148	Triha_495081	Tripar1_rna6710	Tvirens_211963	Ascsa1_10242	Phisc1_627717	Xylhe1_279450	CCE32120.1	KEY67582.1	jgi_Tolinf1_194067_TINF04256	TolopKND88406.1	Beaba1_4365	Cormi1_1096	Ampqui1_589360	Dicpug4205.t1	XP_035339964.1	Colch1_mrna_5323
OG0004141	EpiBra_1.0g5578.t1	ETyphina_1.0g1688.t1	E_amag4445.t1	Ebromicola_E7626g6012.t1	E_elyg4084.t1	EfeFl1g5256.t1	Egansuensis_E7080g6223.t1	EpiGly_1.0g5285.t1	Einebrians_E818g228.t1	FCul_PTD03012.1	FFUJ_07143m.01	FGSG_10304T0	Fman_CVK92383.1	Fox_PCD35040.1	FPRN_07455n	FPSE_12371T0	RGP64757.1	Fver_RBQ68552.1	Fusvirg11306.t1	MAC_09239n	MAJ_05113n	MAM_05490n	MAN_00940n	MBR_04100n	MGU_05162n	MRI_NHP2n	MAA_03134n	Triaru_rna1001	Trias1_168860	Tatro_209582	Trici_PTB68563.1	TrigamTGAM01_02004T0	Trigui_OPB43985	Triha_142757	Tripar1_rna8542	Tvirens_120434	Ascsa1_6199	Phisc1_709169	Xylhe1_246492	CCE32072.1	KEY72063.1	jgi_Tolinf1_192835_TINF03436	TolopKND88418.1	Beaba1_3361	Cormi1_9634	Ampqui1_466932	Dicpug2920.t1	XP_035348382.1	Colch1_mrna_1444
OG0004149	EpiBra_1.0g5635.t1	ETyphina_1.0g7481.t1	E_amag1610.t1	Ebromicola_E7626g6595.t1	E_elyg6707.t1	EfeFl1g4887.t1	Egansuensis_E7080g6049.t1	EpiGly_1.0g2863.t1	Einebrians_E818g2937.t1	FCul_PTD02436.1	FFUJ_08990m.01	FGSG_08982T0	Fman_CVL00583.1	Fox_PCD30514.1	FPRN_10005n	FPSE_07121T0	RGP68989.1	Fver_RBQ80176.1	Fusvirg11134.t1	MAC_07334n	MAJ_09646n	MAM_07155n	MAN_06611n	MBR_09884n	MGU_07034n	MRI_001186n	MAA_09727n	Triaru_rna10229	Trias1_136625	Tatro_229300	Trici_PTB69418.1	TrigamTGAM01_08442T0	Trigui_OPB37192	Triha_349456	Tripar1_rna8852	Tvirens_55386	Ascsa1_8510	Phisc1_645084	Xylhe1_256796	CCE29172.1	KEY67870.1	jgi_Tolinf1_193261_TINF03893	TolopKND92015.1	Beaba1_6192	Cormi1_2501	Ampqui1_511289	Dicpug11346.t1	XP_035347352.1	Colch1_mrna_8971
OG0004164	EpiBra_1.0g5734.t1	ETyphina_1.0g6042.t1	E_amag1403.t1	Ebromicola_E7626g5505.t1	E_elyg1309.t1	EfeFl1g84.t1	Egansuensis_E7080g1151.t1	EpiGly_1.0g5840.t1	Einebrians_E818g7312.t1	FCul_PTD08147.1	FFUJ_05601m.01	FGSG_11619T0	Fman_CVK98545.1	Fox_PCD33521.1	FPRN_08759n	FPSE_05616T0	RGP58831.1	Fver_RBQ70510.1	Fusvirg10494.t1	MAC_05832n	MAJ_09549n	MAM_01243n	MAN_01762n	MBR_06420n	MGU_06225n	MRI_001888n	MAA_08775n	Triaru_rna6674	Trias1_54021	Tatro_300799	Trici_PTB70269.1	TrigamTGAM01_07010T0	Trigui_OPB38786	Triha_502395	Tripar1_rna5232	Tvirens_8829	Ascsa1_5909	Phisc1_628400	Xylhe1_134217	CCE27176.1	KEY65283.1	jgi_Tolinf1_192178_TINF02449	TolopKND92724.1	Beaba1_6434	Cormi1_8666	Ampqui1_438418	Dicpug9418.t1	XP_035341113.1	Colch1_mrna_7120
OG0004171	EpiBra_1.0g5794.t1	ETyphina_1.0g4131.t1	E_amag4436.t1	Ebromicola_E7626g4347.t1	E_elyg4075.t1	EfeFl1g5247.t1	Egansuensis_E7080g6214.t1	EpiGly_1.0g4646.t1	Einebrians_E818g1767.t1	FCul_PTD03016.1	FFUJ_07152m.01	FGSG_10296T0	Fman_CVK92392.1	Fox_PCD35051.1	FPRN_07465n	FPSE_12380T0	RGP64766.1	Fver_RBQ68543.1	Fusvirg11315.t1	MAC_07539n	MAJ_05124n	MAM_05506n	MAN_00930n	MBR_04089n	MGU_05174n	MRI_004296n	MAA_03144n	Triaru_rna8405	Trias1_37528	Tatro_169578	Trici_PTB68572.1	TrigamTGAM01_02013T0	Trigui_OPB43994	Triha_425736	Tripar1_rna6949	Tvirens_19160	Ascsa1_765	Phisc1_688483	Xylhe1_244547	CCE32081.1	KEY72055.1	jgi_Tolinf1_192826_TINF03690	TolopKND88365.1	Beaba1_8446	Cormi1_3634	Ampqui1_510665	Dicpug2611.t1	XP_035342594.1	Colch1_mrna_1453
OG0004176	EpiBra_1.0g5824.t1	ETyphina_1.0g4294.t1	E_amag3744.t1	Ebromicola_E7626g8.t1	E_elyg925.t1	EfeFl1g1332.t1	Egansuensis_E7080g7561.t1	EpiGly_1.0g9229.t1	Einebrians_E818g3704.t1	FCul_PTD04911.1	FFUJ_04992m.01	FGSG_06156T0	Fman_CVK99560.1	Fox_PCD44236.1	FPRN_02397n	FPSE_00921T0	RGP73044.1	Fver_RBQ68252.1	Fusvirg7313.t1	MAC_00722n	MAJ_01720n	MAM_03907n	MAN_00544n	MBR_00353n	MGU_01188n	MRI_007561n	MAA_06519n	Triaru_rna9703	Trias1_130012	Tatro_34405	Trici_PTB70604.1	TrigamTGAM01_05791T0	Trigui_OPB38428	Triha_730	Tripar1_rna8799	Tvirens_71422	Ascsa1_1495	Phisc1_626709	Xylhe1_260243	CCE28751.1	KEY71463.1	jgi_Tolinf1_190398_TINF01427	TolopKND92984.1	Beaba1_1510	Cormi1_5308	Ampqui1_457653	Dicpug4548.t1	XP_035339649.1	Colch1_mrna_8855
OG0004182	EpiBra_1.0g5852.t1	ETyphina_1.0g1558.t1	E_amag4655.t1	Ebromicola_E7626g6178.t1	E_elyg1932.t1	EfeFl1g4145.t1	Egansuensis_E7080g237.t1	EpiGly_1.0g5362.t1	Einebrians_E818g579.t1	FCul_PTD10404.1	FFUJ_02755m.01	FGSG_07094T0	Fman_CVK89437.1	Fox_PCD37668.1	FPRN_04380n	FPSE_02688T0	RGP61971.1	Fver_RBQ72449.1	Fusvirg2351.t1	MAC_06172n	MAJ_00962n	MAM_05703n	MAN_04725n	MBR_03143n	MGU_03051n	MRI_001320n	MAA_04391n	Triaru_rna7636	Trias1_126957	Tatro_249085	Trici_PTB65391.1	TrigamTGAM01_05599T0	Trigui_OPB42974	Triha_477887	Tripar1_rna4805	Tvirens_164763	Ascsa1_7800	Phisc1_728420	Xylhe1_281441	CCE33924.1	KEY70640.1	jgi_Tolinf1_196867_TINF07223	TolopKND95230.1	Beaba1_1793	Cormi1_6587	Ampqui1_509015	Dicpug747.t1	XP_035345003.1	Colch1_mrna_9039
OG0004190	EpiBra_1.0g5880.t1	ETyphina_1.0g659.t1	E_amag1547.t1	Ebromicola_E7626g2521.t1	E_elyg2966.t1	EfeFl1g7208.t1	Egansuensis_E7080g6698.t1	EpiGly_1.0g3829.t1	Einebrians_E818g2469.t1	FCul_PTD01810.1	FFUJ_04280m.01	FGSG_09429T0	Fman_CVK93700.1	Fox_PCD43535.1	FPRN_03097n	FPSE_07965T0	RGP64635.1	Fver_RBQ73300.1	Fusvirg6874.t1	MAC_02056n	MAJ_05436n	MAM_02198n	MAN_06406n	MBR_07369n	MGU_05937n	MRI_001789n	MAA_01565n	Triaru_rna9508	Trias1_138809	Tatro_152448	Trici_PTB64740.1	TrigamTGAM01_10711T0	Trigui_OPB45282	Triha_484486	Tripar1_rna6297	Tvirens_43654	Ascsa1_1922	Phisc1_752796	Xylhe1_225005	CCE30786.1	KEY68007.1	jgi_Tolinf1_191528_TINF02235	TolopKND87781.1	Beaba1_8894	Cormi1_4866	Ampqui1_589221	Dicpug10363.t1	XP_035350110.1	Colch1_mrna_2899
OG0004207	EpiBra_1.0g5990.t1	ETyphina_1.0g4688.t1	E_amag317.t1	Ebromicola_E7626g2372.t1	E_elyg3001.t1	EfeFl1g577.t1	Egansuensis_E7080g5846.t1	EpiGly_1.0g6990.t1	Einebrians_E818g4468.t1	FCul_PTD08737.1	FFUJ_08260m.01	FGSG_10934T0	Fman_CVL05495.1	Fox_PCD31268.1	FPRN_10740n	FPSE_06047T0	RGP62748.1	Fver_RBQ66576.1	Fusvirg3192.t1	MAC_09062n	MAJ_03133n	MAM_01364n	MAN_01985n	MBR_08799n	MGU_07230n	MRI_005992n	MAA_03329n	Triaru_rna3632	Trias1_133680	Tatro_300514	Trici_PTB68999.1	TrigamTGAM01_04852T0	Trigui_OPB36421	Triha_507692	Tripar1_rna7845	Tvirens_89297	Ascsa1_4403	Phisc1_409921	Xylhe1_160095	CCE27164.1	KEY73791.1	jgi_Tolinf1_191677_TINF02336	TolopKND86816.1	Beaba1_9321	Cormi1_497	Ampqui1_139705	Dicpug9306.t1	XP_035342708.1	Colch1_mrna_7777
OG0004209	EpiBra_1.0g6018.t1	ETyphina_1.0g6597.t1	E_amag3594.t1	Ebromicola_E7626g49.t1	E_elyg775.t1	EfeFl1g1290.t1	Egansuensis_E7080g4510.t1	EpiGly_1.0g1699.t1	Einebrians_E818g1229.t1	FCul_PTD01689.1	FFUJ_04694m.01	FGSG_09807T0	Fman_CVL00066.1	Fox_PCD43937.1	FPRN_02702n	FPSE_00835T0	RGP64884.1	Fver_RBQ68357.1	Fusvirg7092.t1	MAC_06419n	MAJ_07210n	MAM_03949n	MAN_00494n	MBR_00327n	MGU_01240n	MRI_CEF1n	MAA_05055n	Triaru_rna4914	Trias1_65299	Tatro_33700	Trici_PTB70801.1	TrigamTGAM01_06335T0	Trigui_OPB38243	Triha_72250	Tripar1_rna1266	Tvirens_28192	Ascsa1_3904	Phisc1_617319	Xylhe1_245914	CCE33636.1	KEY71503.1	jgi_Tolinf1_190445_TINF01135	TolopKND93118.1	Beaba1_468	Cormi1_4269	Ampqui1_518119	Dicpug992.t1	XP_035345361.1	Colch1_mrna_9709
OG0004214	EpiBra_1.0g6042.t1	ETyphina_1.0g3437.t1	E_amag856.t1	Ebromicola_E7626g3516.t1	E_elyg5128.t1	EfeFl1g2191.t1	Egansuensis_E7080g4688.t1	EpiGly_1.0g3793.t1	Einebrians_E818g3837.t1	FCul_PTD11958.1	FFUJ_00546m.01	FGSG_00697T0	Fman_CVK84536.1	Fox_PCD46137.1	FPRN_01535n	FPSE_00306T0	RGP73221.1	Fver_RBQ78986.1	Fusvirg503.t1	MAC_07257n	MAJ_02661n	MAM_07882n	MAN_09896n	MBR_05700n	MGU_03254n	MRI_CIN8n	MAA_00775n	Triaru_rna6637	Trias1_147528	Tatro_252705	Trici_PTB68212.1	TrigamTGAM01_04442T0	Trigui_OPB44426	Triha_84630	Tripar1_rna5334	Tvirens_32776	Ascsa1_10015	Phisc1_633487, Phisc1_691820	Xylhe1_208822	CCE33242.1	KEY64719.1	jgi_Tolinf1_192172_TINF02286, jgi_Tolinf1_194340_TINF04737	TolopKND91203.1	Beaba1_1378	Cormi1_54	Ampqui1_502253	Dicpug3972.t1	XP_035350730.1	Colch1_mrna_3781
OG0004220	EpiBra_1.0g6061.t1	ETyphina_1.0g2591.t1	E_amag1554.t1	Ebromicola_E7626g6516.t1	E_elyg2972.t1	EfeFl1g7216.t1	Egansuensis_E7080g3300.t1	EpiGly_1.0g8145.t1	Einebrians_E818g3373.t1	FCul_PTD03688.1	FFUJ_05961m.01	FGSG_08539T0	Fman_CVK90700.1	Fox_PCD33152.1	FPRN_09117n	FPSE_10193T0	RGP67883.1	Fver_RBQ80302.1	Fusvirg4908.t1	MAC_04904n	MAJ_02784n	MAM_02141n	MAN_10425n	MBR_07425n	MGU_03377n	MRI_002796n	MAA_09071n	Triaru_rna1725	Trias1_192255	Tatro_241465	Trici_PTB67920.1	TrigamTGAM01_01291T0	Trigui_OPB45225	Triha_95954	Tripar1_rna1684	Tvirens_80706	Ascsa1_6117	Phisc1_691096	Xylhe1_219885	CCE30841.1	KEY65738.1	jgi_Tolinf1_191482_TINF01803	TolopKND89798.1	Beaba1_4822	Cormi1_9154	Ampqui1_522647	Dicpug9666.t1	XP_035341437.1	Colch1_mrna_112
OG0004252	EpiBra_1.0g6253.t1	ETyphina_1.0g6274.t1	E_amag3371.t1	Ebromicola_E7626g6444.t1	E_elyg4148.t1	EfeFl1g5323.t1	Egansuensis_E7080g6477.t1	EpiGly_1.0g6737.t1	Einebrians_E818g3826.t1	FCul_PTD12031.1	FFUJ_01639m.01	FGSG_01432T0	Fman_CVL03181.1	Fox_PCD45042.1	FPRN_00462n	FPSE_08521T0	RGP72738.1	Fver_RBQ76906.1	Fusvirg8149.t1	MAC_00031n	MAJ_00533n	MAM_04003n	MAN_03952n	MBR_02135n	MGU_04470n	MRI_VTC2n	MAA_01820n	Triaru_rna5926	Trias1_424664	Tatro_132525	Trici_PTB63841.1	TrigamTGAM01_10256T0	Trigui_OPB39742	Triha_124340	Tripar1_rna5965	Tvirens_39522	Ascsa1_9177	Phisc1_659001	Xylhe1_249535	CCE32546.1	KEY70685.1	jgi_Tolinf1_192622_TINF03276	TolopKND94106.1	Beaba1_2755	Cormi1_3482	Ampqui1_586509	Dicpug11688.t1	XP_035350485.1	Colch1_mrna_6733
OG0004263	EpiBra_1.0g6300.t1	ETyphina_1.0g2101.t1	E_amag6348.t1	Ebromicola_E7626g5355.t1	E_elyg2670.t1	EfeFl1g6910.t1	Egansuensis_E7080g5430.t1	EpiGly_1.0g6945.t1	Einebrians_E818g7164.t1	FCul_PTD09307.1	FFUJ_02417m.01	FGSG_07499T0	Fman_CVL06025.1	Fox_PCD37347.1	FPRN_03979n	FPSE_11208T0	RGP73814.1	Fver_RBQ75565.1	Fusvirg4550.t1	MAC_02372n	MAJ_05759n	MAM_06753n	MAN_07099n	MBR_03951n	MGU_07269n	MRI_RPN2n	MAA_06862n	Triaru_rna5206	Trias1_30035	Tatro_128384	Trici_PTB65820.1	TrigamTGAM01_03034T0	Trigui_OPB44667	Triha_100462	Tripar1_rna1876	Tvirens_77750	Ascsa1_10199	Phisc1_627746	Xylhe1_242630	CCE29959.1	KEY65674.1	jgi_Tolinf1_194897_TINF05244	TolopKND93603.1	Beaba1_560	Cormi1_6028	Ampqui1_455128	Dicpug11516.t1	XP_035339876.1	Colch1_mrna_1278
OG0004268	EpiBra_1.0g6361.t1	ETyphina_1.0g3174.t1	E_amag4693.t1	Ebromicola_E7626g5921.t1	E_elyg2008.t1	EfeFl1g4228.t1	Egansuensis_E7080g2057.t1	EpiGly_1.0g3095.t1	Einebrians_E818g4488.t1	FCul_PTD10173.1	FFUJ_03232m.01	FGSG_13099T0	Fman_CVK88658.1	Fox_PCD38160.1	FPRN_04856n	FPSE_03151T0	RGP59279.1	Fver_RBQ64829.1	Fusvirg2755.t1	MAC_08665n	MAJ_01145n	MAM_02418n	MAN_03176n	MBR_01165n	MGU_01840n	MRI_PDX1n	MAA_05997n	Triaru_rna857	Trias1_53188	Tatro_301858	Trici_PTB64298.1	TrigamTGAM01_10918T0	Trigui_OPB39395	Triha_74753	Tripar1_rna3568	Tvirens_174254	Ascsa1_127	Phisc1_715431	Xylhe1_243923	CCE31089.1	KEY70242.1	jgi_Tolinf1_197259_TINF07203	TolopKND95282.1	Beaba1_5938	Cormi1_1803	Ampqui1_541295	Dicpug2209.t1	XP_035343675.1	Colch1_mrna_7256
OG0004277	EpiBra_1.0g6387.t1	ETyphina_1.0g643.t1	E_amag2437.t1	Ebromicola_E7626g3070.t1	E_elyg3450.t1	EfeFl1g7283.t1	Egansuensis_E7080g2045.t1	EpiGly_1.0g9476.t1	Einebrians_E818g4364.t1	FCul_PTD03345.1	FFUJ_07101m.01	FGSG_10345T0	Fman_CVK92338.1	Fox_PCD34996.1	FPRN_07413n	FPSE_01225T0	RGP75381.1	Fver_RBQ64747.1	Fusvirg11368.t1	MAC_07052n	MAJ_05098n	MAM_05476n	MAN_00955n	MBR_04114n	MGU_05147n	MRI_SLY1n	MAA_03120n	Triaru_rna5676	Trias1_58479	Tatro_143328	Trici_PTB68531.1	TrigamTGAM01_01959T0	Trigui_OPB43924	Triha_86078	Tripar1_rna5780	Tvirens_62346	Ascsa1_960	Phisc1_722240	Xylhe1_250592	CCE33967.1	KEY72088.1	jgi_Tolinf1_192870_TINF03705	TolopKND88321.1	Beaba1_3586	Cormi1_8482	Ampqui1_560630	Dicpug2905.t1	XP_035343716.1	Colch1_mrna_7525
OG0004280	EpiBra_1.0g6412.t1	ETyphina_1.0g6123.t1	E_amag6003.t1	Ebromicola_E7626g6425.t1	E_elyg4220.t1	EfeFl1g2876.t1	Egansuensis_E7080g2210.t1	EpiGly_1.0g7542.t1	Einebrians_E818g2576.t1	FCul_PTD13104.1	FFUJ_01879m.01	FGSG_01656T0	Fman_CVL02749.1	Fox_PCD44809.1	FPRN_00225n	FPSE_11504T0	RGP69037.1	Fver_RBQ71625.1	Fusvirg8397.t1	MAC_05806n	MAJ_07718n	MAM_06551n	MAN_09332n	MBR_06657n	MGU_09127n	MRI_MTR4n	MAA_08584n	Triaru_rna193	Trias1_142415	Tatro_53649	Trici_PTB63734.1	TrigamTGAM01_07461T0	Trigui_OPB45689	Triha_95190	Tripar1_rna6747	Tvirens_39829	Ascsa1_1030	Phisc1_624442	Xylhe1_227644	CCE32758.1	KEY70341.1	jgi_Tolinf1_192418_TINF03052	TolopKND94323.1	Beaba1_2496	Cormi1_2149	Ampqui1_510821	Dicpug9972.t1	XP_035342479.1	Colch1_mrna_361
OG0004320	EpiBra_1.0g6684.t1	ETyphina_1.0g2416.t1	E_amag2234.t1	Ebromicola_E7626g3213.t1	E_elyg3252.t1	EfeFl1g5814.t1	Egansuensis_E7080g4179.t1	EpiGly_1.0g1997.t1	Einebrians_E818g4476.t1	FCul_PTD01432.1	FFUJ_04140m.01	FGSG_09271T0	Fman_CVK93905.1	Fox_PCD43397.1	FPRN_03238n	FPSE_09663T0	RGP71405.1	Fver_RBQ73173.1	Fusvirg10721.t1	MAC_08271n	MAJ_00320n	MAM_02751n	MAN_04164n	MBR_02346n	MGU_00693n	MRI_SEC13n	MAA_02024n	Triaru_rna9134	Trias1_162580	Tatro_142415	Trici_PTB64548.1	TrigamTGAM01_02635T0	Trigui_OPB41936	Triha_505979	Tripar1_rna1039	Tvirens_72210	Ascsa1_2816	Phisc1_715989	Xylhe1_216568	CCE30375.1	KEY70773.1	jgi_Tolinf1_198697_TINF08868	TolopKND86450.1	Beaba1_3422	Cormi1_315	Ampqui1_523986	Dicpug8498.t1	XP_035342577.1	Colch1_mrna_4822
OG0004326	EpiBra_1.0g6753.t1	ETyphina_1.0g765.t1	E_amag1830.t1	Ebromicola_E7626g256.t1	E_elyg5485.t1	EfeFl1g2558.t1	Egansuensis_E7080g1866.t1	EpiGly_1.0g9316.t1	Einebrians_E818g2682.t1	FCul_PTD09790.1	FFUJ_03079m.01	FGSG_06791T0	Fman_CVK88904.1	Fox_PCD38004.1	FPRN_04706n	FPSE_11875T0	RGP69279.1	Fver_RBQ77611.1	Fusvirg4205.t1	MAC_05986n	MAJ_03331n	MAM_00464n	MAN_05440n	MBR_07775n	MGU_05243n	MRI_LOC1n	MAA_09163n	Triaru_rna8665	Trias1_45828	Tatro_180292	Trici_PTB68034.1	TrigamTGAM01_04059T0	Trigui_OPB40191	Triha_90289	Tripar1_rna8299	Tvirens_131184	Ascsa1_5350	Phisc1_611987	Xylhe1_249113	CCE27727.1	KEY71583.1	jgi_Tolinf1_195211_TINF05321	TolopKND93699.1	Beaba1_2522	Cormi1_3185	Ampqui1_184747	Dicpug11272.t1	XP_035346216.1	Colch1_mrna_3430
OG0004333	EpiBra_1.0g6802.t1	ETyphina_1.0g6180.t1	E_amag138.t1	Ebromicola_E7626g5802.t1	E_elyg5993.t1	EfeFl1g5962.t1	Egansuensis_E7080g7316.t1	EpiGly_1.0g8182.t1	Einebrians_E818g1817.t1	FCul_PTD04134.1	FFUJ_04536m.01	FGSG_05297T0	Fman_CVK93464.1	Fox_PCD43777.1	FPRN_02859n	FPSE_07196T0	RGP59589.1	Fver_RBQ69279.1	Fusvirg5949.t1	MAC_06740n	MAJ_02854n	MAM_04329n	MAN_08528n	MBR_01996n	MGU_02676n	MRI_NTE1n	MAA_01162n	Triaru_rna8970	Trias1_44860	Tatro_128921	Trici_PTB63995.1	TrigamTGAM01_02627T0	Trigui_OPB38008	Triha_72779	Tripar1_rna1992	Tvirens_90132	Ascsa1_2002	Phisc1_686882	Xylhe1_256450	CCE31507.1	KEY70935.1	jgi_Tolinf1_190595_TINF01231	TolopKND87923.1	Beaba1_1365	Cormi1_4728	Ampqui1_488069	Dicpug382.t1	XP_035346424.1	Colch1_mrna_9735
OG0004334	EpiBra_1.0g6843.t1	ETyphina_1.0g5834.t1	E_amag2846.t1	Ebromicola_E7626g5137.t1	E_elyg4800.t1	EfeFl1g3470.t1	Egansuensis_E7080g4836.t1	EpiGly_1.0g8042.t1	Einebrians_E818g358.t1	FCul_PTD10952.1	FFUJ_07641m.01	FGSG_02761T0	Fman_CVL01517.1	Fox_PCD35553.1	FPRN_07961n	FPSE_10329T0	RGP61738.1	Fver_RBQ67026.1	Fusvirg9213.t1	MAC_08314n	MAJ_04649n	MAM_03749n	MAN_07991n	MBR_05939n	MGU_06538n	MRI_TIM44n	MAA_00287n	Triaru_rna637	Trias1_145038	Tatro_165223	Trici_PTB65603.1	TrigamTGAM01_01129T0	Trigui_OPB40476	Triha_8862	Tripar1_rna4714	Tvirens_165948	Ascsa1_2774	Phisc1_691349	Xylhe1_254595	CCE28377.1	KEY67343.1	jgi_Tolinf1_199453_TINF09417	TolopKND87558.1	Beaba1_8239	Cormi1_729	Ampqui1_523795	Dicpug10901.t1	XP_035342265.1	Colch1_mrna_868
OG0004340	EpiBra_1.0g6859.t1	ETyphina_1.0g6898.t1	E_amag2619.t1	Ebromicola_E7626g7057.t1	E_elyg3631.t1	EfeFl1g7470.t1	Egansuensis_E7080g4574.t1	EpiGly_1.0g4734.t1	Einebrians_E818g1557.t1	FCul_PTD08990.1	FFUJ_08372m.01	FGSG_10831T0	Fman_CVL05691.1	Fox_PCD31150.1	FPRN_10626n	FPSE_10160T0	RGP75858.1	Fver_RBQ67121.1	Fusvirg3321.t1	MAC_03579n	MAJ_01629n	MAM_02885n	MAN_01451n	MBR_04625n	MGU_04194n	MRI_008423n	MAA_02607n	Triaru_rna9220	Trias1_61528	Tatro_169917	Trici_PTB70014.1	TrigamTGAM01_03382T0	Trigui_OPB43611	Triha_79802	Tripar1_rna642	Tvirens_120772	Ascsa1_9885	Phisc1_727965	Xylhe1_197330	CCE26902.1	KEY66933.1	jgi_Tolinf1_198237_TINF08462	TolopKND94037.1	Beaba1_3627	Cormi1_8521	Ampqui1_407917	Dicpug11662.t1	XP_035344138.1	Colch1_mrna_7954
OG0004341	EpiBra_1.0g6872.t1	ETyphina_1.0g3187.t1	E_amag418.t1	Ebromicola_E7626g3783.t1	E_elyg5750.t1	EfeFl1g6717.t1	Egansuensis_E7080g4931.t1	EpiGly_1.0g7014.t1	Einebrians_E818g4864.t1	FCul_PTD03830.1	FFUJ_08834m.01	FGSG_05689T0	Fman_CVL00844.1	Fox_PCD30664.1	FPRN_10160n	FPSE_06290T0	RGP65317.1	Fver_RBQ81147.1	Fusvirg11285.t1	MAC_02038n	MAJ_09285n	MAM_03578n	MAN_10364n	MBR_04796n	MGU_04650n	MRI_GAL10n	MAA_04795n	Triaru_rna4845	Trias1_138741	Tatro_292172	Trici_PTB64655.1	TrigamTGAM01_06840T0	Trigui_OPB45381	Triha_91011	Tripar1_rna2303	Tvirens_192575	Ascsa1_3816	Phisc1_685226	Xylhe1_237775	CCE26599.1	KEY66299.1	jgi_Tolinf1_195931_TINF06218	TolopKND92432.1	Beaba1_8940	Cormi1_7565	Ampqui1_554897	Dicpug5954.t1	XP_035345389.1	Colch1_mrna_6254
OG0004342	EpiBra_1.0g6874.t1	ETyphina_1.0g3185.t1	E_amag416.t1	Ebromicola_E7626g3781.t1	E_elyg5748.t1	EfeFl1g6715.t1	Egansuensis_E7080g4928.t1	EpiGly_1.0g7016.t1	Einebrians_E818g4861.t1	FCul_PTD05118.1	FFUJ_08832m.01	FGSG_05687T0	Fman_CVL00848.1	Fox_PCD30666.1	FPRN_10162n	FPSE_06288T0	RGP68236.1	Fver_RBQ81149.1	Fusvirg11283.t1	MAC_02036n	MAJ_09283n	MAM_03576n	MAN_10366n	MBR_04794n	MGU_04652n	MRI_DBP4n	MAA_04793n	Triaru_rna4848	Trias1_79747	Tatro_40957	Trici_PTB64653.1	TrigamTGAM01_06838T0	Trigui_OPB45383	Triha_510510	Tripar1_rna2305	Tvirens_50536	Ascsa1_3788	Phisc1_617252	Xylhe1_259992	CCE26601.1	KEY66301.1	jgi_Tolinf1_195929_TINF05900	TolopKND92261.1	Beaba1_8938	Cormi1_7567	Ampqui1_539638	Dicpug6084.t1	XP_035339240.1	Colch1_mrna_6252
OG0004344	EpiBra_1.0g6890.t1	ETyphina_1.0g6659.t1	E_amag1424.t1	Ebromicola_E7626g4003.t1	E_elyg1288.t1	EfeFl1g63.t1	Egansuensis_E7080g941.t1	EpiGly_1.0g5628.t1	Einebrians_E818g6835.t1	FCul_PTD07272.1	FFUJ_05594m.01	FGSG_12577T0	Fman_CVK98552.1	Fox_PCD33528.1	FPRN_08752n	FPSE_05609T0	RGP59059.1	Fver_RBQ70517.1	Fusvirg10485.t1	MAC_08239n	MAJ_10352n	MAM_07742n	MAN_01708n	MBR_06362n	MGU_06167n	MRI_SLT11n	MAA_10088n	Triaru_rna3611	Trias1_43045	Tatro_293921	Trici_PTB70261.1	TrigamTGAM01_07019T0	Trigui_OPB38794	Triha_489022	Tripar1_rna5240	Tvirens_60384	Ascsa1_5932	Phisc1_659483	Xylhe1_282775	CCE30727.1	KEY65262.1	jgi_Tolinf1_192205_TINF02455	TolopKND92712.1	Beaba1_3485	Cormi1_8632	Ampqui1_465499	Dicpug12882.t1	XP_035346369.1	Colch1_mrna_7128
OG0004357	EpiBra_1.0g6969.t1	ETyphina_1.0g565.t1	E_amag6546.t1	Ebromicola_E7626g3662.t1	E_elyg2871.t1	EfeFl1g7111.t1	Egansuensis_E7080g649.t1	EpiGly_1.0g3634.t1	Einebrians_E818g5216.t1	FCul_PTD09247.1	FFUJ_02645m.01	FGSG_07206T0	Fman_CVK89619.1	Fox_PCD37556.1	FPRN_04267n	FPSE_03174T0	RGP59301.1	Fver_RBQ75642.1	Fusvirg4296.t1	MAC_00758n	MAJ_08965n	MAM_06378n	MAN_10249n	MBR_06146n	MGU_10055n	MRI_CBF5n	MAA_09426n	Triaru_rna9739	Trias1_164792	Tatro_129766	Trici_PTB67949.1	TrigamTGAM01_08043T0	Trigui_OPB40105	Triha_90112	Tripar1_rna6861	Tvirens_73212	Ascsa1_5488	Phisc1_731197	Xylhe1_229839	CCE27659.1	KEY69745.1	jgi_Tolinf1_195126_TINF05670	TolopKND93575.1	Beaba1_2652	Cormi1_7758	Ampqui1_452674	Dicpug6528.t1	XP_035347000.1	Colch1_mrna_3416
OG0004359	EpiBra_1.0g6978.t1	ETyphina_1.0g6412.t1	E_amag3390.t1	Ebromicola_E7626g4702.t1	E_elyg4167.t1	EfeFl1g5342.t1	Egansuensis_E7080g720.t1	EpiGly_1.0g2438.t1	Einebrians_E818g4538.t1	FCul_PTD12336.1	FFUJ_01744m.01	FGSG_01533T0	Fman_CVL02998.1	Fox_PCD44936.1	FPRN_00360n	FPSE_00802T0	RGP72065.1	Fver_RBQ76011.1	Fusvirg8270.t1	MAC_09437n	MAJ_00517n	MAM_03986n	MAN_03967n	MBR_02151n	MGU_04454n	MRI_001791n	MAA_01836n	Triaru_rna8892	Trias1_425260	Tatro_317443	Trici_PTB63821.1	TrigamTGAM01_10075T0	Trigui_OPB39726	Triha_485876	Tripar1_rna3512	Tvirens_80186	Ascsa1_9055	Phisc1_674400	Xylhe1_249377	CCE32807.1	KEY69666.1	jgi_Tolinf1_192519_TINF03149	TolopKND94497.1	Beaba1_7506	Cormi1_8888	Ampqui1_555868	Dicpug11704.t1	XP_035346928.1	Colch1_mrna_1701
OG0004364	EpiBra_1.0g7018.t1	ETyphina_1.0g3070.t1	E_amag3965.t1	Ebromicola_E7626g2773.t1	E_elyg1146.t1	EfeFl1g1680.t1	Egansuensis_E7080g2332.t1	EpiGly_1.0g7524.t1	Einebrians_E818g3879.t1	FCul_PTD01342.1	FFUJ_04051m.01	FGSG_09339T0	Fman_CVK94046.1	Fox_PCD43312.1	FPRN_03326n	FPSE_05044T0	RGP66934.1	Fver_RBQ81196.1	Fusvirg203.t1	MAC_07653n	MAJ_09006n	MAM_07626n	MAN_00196n	MBR_00020n	MGU_09177n	MRI_004247n	MAA_08135n	Triaru_rna9234	Trias1_141334	Tatro_288492	Trici_PTB68747.1	TrigamTGAM01_02184T0	Trigui_OPB44182	Triha_5516	Tripar1_rna7366	Tvirens_144166	Ascsa1_7379	Phisc1_26322	Xylhe1_272118	CCE34262.1	KEY74047.1	jgi_Tolinf1_194093_TINF04796	TolopKND91047.1	Beaba1_5338	Cormi1_7660	Ampqui1_524102	Dicpug4834.t1	XP_035343591.1	Colch1_mrna_4471
OG0004366	EpiBra_1.0g7029.t1	ETyphina_1.0g5117.t1	E_amag1657.t1	Ebromicola_E7626g1685.t1	E_elyg5654.t1	EfeFl1g2736.t1	Egansuensis_E7080g1244.t1	EpiGly_1.0g8407.t1	Einebrians_E818g2543.t1	FCul_PTD03254.1	FFUJ_07382m.01	FGSG_09991T0	Fman_CVK92670.1	Fox_PCD35285.1	FPRN_07704n	FPSE_03889T0	RGP74360.1	Fver_RBQ65293.1	Fusvirg3585.t1	MAC_01134n	MAJ_03943n	MAM_07862n	MAN_03580n	MBR_01570n	MGU_02248n	MRI_003672n	MAA_05600n	Triaru_rna5236	Trias1_230294	Tatro_286302	Trici_PTB64190.1	TrigamTGAM01_06200T0	Trigui_OPB39468	Triha_491246	Tripar1_rna2509	Tvirens_75334	Ascsa1_7541	Phisc1_35147	Xylhe1_250709	CCE29491.1	KEY73745.1	jgi_Tolinf1_191234_TINF01921	TolopKND86648.1	Beaba1_6046	Cormi1_539	Ampqui1_445974	Dicpug3476.t1	XP_035343175.1	Colch1_mrna_2454
OG0004372	EpiBra_1.0g7064.t1	ETyphina_1.0g6694.t1	E_amag4207.t1	Ebromicola_E7626g7285.t1	E_elyg6072.t1	EfeFl1g5595.t1	Egansuensis_E7080g743.t1	EpiGly_1.0g4543.t1	Einebrians_E818g5109.t1	FCul_PTD13328.1	FFUJ_12258m.01	FGSG_01932T0	Fman_CVK97285.1	Fox_PCD42470.1	FPRN_11381n	FPSE_09151T0	RGP74986.1	Fver_RBQ81228.1	Fusvirg5857.t1	MAC_07898n	MAJ_02935n	MAM_04252n	MAN_08613n	MBR_01914n	MGU_02596n	MRI_STR3n	MAA_01084n	Triaru_rna5175	Trias1_66538	Tatro_298488	Trici_PTB64029.1	TrigamTGAM01_10532T0	Trigui_OPB37972	Triha_490060	Tripar1_rna4500	Tvirens_90179	Ascsa1_1428	Phisc1_707313	Xylhe1_244322	CCE30531.1	KEY70847.1	jgi_Tolinf1_190687_TINF01236	TolopKND86878.1	Beaba1_6839	Cormi1_2938	Ampqui1_532408	Dicpug5651.t1	XP_035341038.1	Colch1_mrna_6362
OG0004384	EpiBra_1.0g7159.t1	ETyphina_1.0g6312.t1	E_amag6470.t1	Ebromicola_E7626g6080.t1	E_elyg2795.t1	EfeFl1g7034.t1	Egansuensis_E7080g3346.t1	EpiGly_1.0g4180.t1	Einebrians_E818g6796.t1	FCul_PTD10422.1	FFUJ_02712m.01	FGSG_07131T0	Fman_CVK89510.1	Fox_PCD37625.1	FPRN_04338n	FPSE_04095T0	RGP62143.1	Fver_RBQ65548.1	Fusvirg4383.t1	MAC_00491n	MAJ_02004n	MAM_07506n	MAN_06964n	MBR_03813n	MGU_05870n	MRI_AGC1n	MAA_07314n	Triaru_rna8524	Trias1_379143	Tatro_157836	Trici_PTB62850.1	TrigamTGAM01_08896T0	Trigui_OPB40026	Triha_483749	Tripar1_rna6992	Tvirens_73283	Ascsa1_10419	Phisc1_268598	Xylhe1_255068	CCE32861.1	KEY65471.1	jgi_Tolinf1_195051_TINF05407	TolopKND93469.1	Beaba1_833	Cormi1_5596	Ampqui1_521028	Dicpug6631.t1	XP_035339198.1	Colch1_mrna_6612
OG0004392	EpiBra_1.0g7232.t1	ETyphina_1.0g5552.t1	E_amag2136.t1	Ebromicola_E7626g3282.t1	E_elyg1451.t1	EfeFl1g2055.t1	Egansuensis_E7080g3442.t1	EpiGly_1.0g5380.t1	Einebrians_E818g6671.t1	FCul_PTD11685.1	FFUJ_00645m.01	FGSG_00955T0	Fman_CVK84382.1	Fox_PCD46039.1	FPRN_01439n	FPSE_01447T0	RGP71474.1	Fver_RBQ70139.1	Fusvirg639.t1	MAC_00342n	MAJ_04946n	MAM_05407n	MAN_05821n	MBR_05539n	MGU_03098n	MRI_004474n	MAA_00615n	Triaru_rna9973	Trias1_258821	Tatro_322456	Trici_PTB65986.1	TrigamTGAM01_06029T0	Trigui_OPB37836	Triha_83913	Tripar1_rna6100	Tvirens_50685	Ascsa1_7183	Phisc1_776492	Xylhe1_242389	CCE35211.1	KEY66461.1	jgi_Tolinf1_194491_TINF04418	TolopKND91179.1	Beaba1_7921	Cormi1_8146	Ampqui1_522578	Dicpug11369.t1	XP_035339430.1	Colch1_mrna_746
OG0004393	EpiBra_1.0g7236.t1	ETyphina_1.0g6725.t1	E_amag2659.t1	Ebromicola_E7626g6254.t1	E_elyg3667.t1	EfeFl1g7505.t1	Egansuensis_E7080g1020.t1	EpiGly_1.0g7403.t1	Einebrians_E818g3042.t1	FCul_PTD08917.1	FFUJ_08304m.01	FGSG_10894T0	Fman_CVL05570.1	Fox_PCD31219.1	FPRN_10696n	FPSE_09809T0	RGP62787.1	Fver_RBQ70772.1	Fusvirg3243.t1	MAC_03613n	MAJ_01662n	MAM_00835n	MAN_01484n	MBR_04657n	MGU_04227n	MRI_CRM1n	MAA_11084n	Triaru_rna3369	Trias1_126427	Tatro_147706	Trici_PTB66410.1	TrigamTGAM01_06640T0	Trigui_OPB43136	Triha_490534	Tripar1_rna3226	Tvirens_74503	Ascsa1_6281	Phisc1_46761	Xylhe1_244408	CCE26871.1	KEY64069.1	jgi_Tolinf1_198273_TINF08342	TolopKND94412.1	Beaba1_8289	Cormi1_201	Ampqui1_489635	Dicpug4376.t1	XP_035342620.1	Colch1_mrna_6712
OG0004397	EpiBra_1.0g7261.t1	ETyphina_1.0g2710.t1	E_amag3796.t1	Ebromicola_E7626g6938.t1	E_elyg976.t1	EfeFl1g1502.t1	Egansuensis_E7080g5043.t1	EpiGly_1.0g6129.t1	Einebrians_E818g6791.t1	FCul_PTD05840.1	FFUJ_04950m.01	FGSG_06198T0	Fman_CVK99619.1	Fox_PCD44194.1	FPRN_02441n	FPSE_02555T0	RGP65211.1	Fver_RBQ74590.1	Fusvirg7359.t1	MAC_01320n	MAJ_01902n	MAM_01136n	MAN_00727n	MBR_00538n	MGU_01003n	MRI_LSB6n	MAA_06343n	Triaru_rna4815	Trias1_23347	Tatro_33935	Trici_PTB70369.1	TrigamTGAM01_07926T0	Trigui_OPB38676	Triha_71907	Tripar1_rna2653	Tvirens_71222	Ascsa1_458	Phisc1_689610	Xylhe1_209965	CCE28125.1	KEY74256.1	jgi_Tolinf1_197886_TINF08050	TolopKND93020.1	Beaba1_5725	Cormi1_2440	Ampqui1_541590	Dicpug10806.t1	XP_035344337.1	Colch1_mrna_6448
OG0004406	EpiBra_1.0g7320.t1	ETyphina_1.0g3123.t1	E_amag5106.t1	Ebromicola_E7626g4135.t1	E_elyg2397.t1	EfeFl1g4615.t1	Egansuensis_E7080g1027.t1	EpiGly_1.0g308.t1	Einebrians_E818g5833.t1	FCul_PTD10645.1	FFUJ_03317m.01	FGSG_06669T0	Fman_CVK88506.1	Fox_PCD38247.1	FPRN_04942n	FPSE_01576T0	RGP75567.1	Fver_RBQ69181.1	Fusvirg2853.t1	MAC_07197n	MAJ_06608n	MAM_02508n	MAN_02857n	MBR_00852n	MGU_06357n	MRI_004208n	MAA_07069n	Triaru_rna9384	Trias1_181321	Tatro_31607	Trici_PTB66318.1	TrigamTGAM01_05278T0	Trigui_OPB43049	Triha_74854	Tripar1_rna8750	Tvirens_37935	Ascsa1_1680	Phisc1_681653	Xylhe1_265482	CCE31697.1	KEY65804.1	jgi_Tolinf1_197176_TINF06923	TolopKND88005.1	Beaba1_1921	Cormi1_4931	Ampqui1_589316	Dicpug7311.t1	XP_035340286.1	Colch1_mrna_7271
OG0004414	EpiBra_1.0g7360.t1	ETyphina_1.0g5566.t1	E_amag4115.t1	Ebromicola_E7626g1229.t1	E_elyg6553.t1	EfeFl1g5356.t1	Egansuensis_E7080g5125.t1	EpiGly_1.0g1655.t1	Einebrians_E818g4429.t1	FCul_PTD05395.1	FFUJ_13520m.01	FGSG_06286T0	Fman_CVK86778.1	Fox_PCD41799.1	FPRN_06067n	FPSE_01001T0	RGP59098.1	Fver_RBQ64530.1	Fusvirg2018.t1	MAC_06514n	MAJ_08303n	MAM_01010n	MAN_07562n	MBR_05168n	MGU_01504n	MRI_005965n	MAA_10612n	Triaru_rna1258	Trias1_135489	Tatro_129339	Trici_PTB67475.1	TrigamTGAM01_07655T0	Trigui_OPB42476	Triha_493365	Tripar1_rna7341	Tvirens_54429	Ascsa1_6443	Phisc1_781330	Xylhe1_250369	CCE31164.1	KEY70099.1	jgi_Tolinf1_192690_TINF03270	TolopKND94535.1	Beaba1_2175	Cormi1_8832	Ampqui1_530062	Dicpug3603.t1	XP_035341868.1	Colch1_mrna_8033
OG0004417	EpiBra_1.0g7373.t1	ETyphina_1.0g1188.t1	E_amag1311.t1	Ebromicola_E7626g513.t1	E_elyg7133.t1	EfeFl1g181.t1	Egansuensis_E7080g6819.t1	EpiGly_1.0g5234.t1	Einebrians_E818g5031.t1	FCul_PTD05527.1	FFUJ_13263m.01	FGSG_06069T0	Fman_CVK87166.1	Fox_PCD41541.1	FPRN_05804n	FPSE_04224T0	RGP72952.1	Fver_RBQ75854.1	Fusvirg2226.t1	MAC_09478n	MAJ_05806n	MAM_04765n	MAN_09543n	MBR_03066n	MGU_04763n	MRI_008191n	MAA_04657n	Triaru_rna4418	Trias1_55523	Tatro_137893	Trici_PTB61950.1	TrigamTGAM01_08771T0	Trigui_OPB36710	Triha_82415	Tripar1_rna816	Tvirens_36986	Ascsa1_4258	Phisc1_686354	Xylhe1_262027	CCE27122.1	KEY65407.1	jgi_Tolinf1_191728_TINF02670	TolopKND89323.1	Beaba1_1516	Cormi1_1023	Ampqui1_9287	Dicpug9270.t1	XP_035342665.1	Colch1_mrna_8371
OG0004429	EpiBra_1.0g7475.t1	ETyphina_1.0g5706.t1	E_amag596.t1	Ebromicola_E7626g168.t1	E_elyg6456.t1	EfeFl1g993.t1	Egansuensis_E7080g5279.t1	EpiGly_1.0g5647.t1	Einebrians_E818g3073.t1	FCul_PTD04200.1	FFUJ_14921m.01	FGSG_08449T0	Fman_CVK90867.1	Fox_PCD33055.1	FPRN_09217n	FPSE_05665T0	RGP67374.1	Fver_RBQ70721.1	Fusvirg5238.t1	MAC_03460n	MAJ_00082n	MAM_00720n	MAN_04401n	MBR_02557n	MGU_00458n	MRI_008557n	MAA_02247n	Triaru_rna3636	Trias1_133677	Tatro_150792	Trici_PTB68994.1	TrigamTGAM01_04847T0	Trigui_OPB36416	Triha_4932	Tripar1_rna7840	Tvirens_230333	Ascsa1_9694	Phisc1_727840	Xylhe1_248884	CCE29697.1	KEY66207.1	jgi_Tolinf1_198960_TINF09165	TolopKND90651.1	Beaba1_2878	Cormi1_4505	Ampqui1_523287	Dicpug8603.t1	XP_035344863.1	Colch1_mrna_3141
OG0004447	EpiBra_1.0g7692.t1	ETyphina_1.0g1238.t1	E_amag6085.t1	Ebromicola_E7626g3801.t1	E_elyg370.t1	EfeFl1g6679.t1	Egansuensis_E7080g4415.t1	EpiGly_1.0g423.t1	Einebrians_E818g6532.t1	FCul_PTD05260.1	FFUJ_06209m.01	FGSG_08696T0	Fman_CVK91070.1	Fox_PCD32910.1	FPRN_09360n	FPSE_11720T0	RGP68062.1	Fver_RBQ66346.1	Fusvirg4982.t1	MAC_00861n	MAJ_03918n	MAM_03282n	MAN_02573n	MBR_08041n	MGU_03551n	MRI_MCM1n	MAA_07379n	Triaru_rna5273	Trias1_125356	Tatro_223702	Trici_PTB68329.1	TrigamTGAM01_04730T0	Trigui_OPB36284	Triha_420081	Tripar1_rna7704	Tvirens_120564	Ascsa1_9770	Phisc1_728274	Xylhe1_202086	CCE27056.1	KEY68692.1	jgi_Tolinf1_193780_TINF00154	TolopKND87357.1	Beaba1_6763	Cormi1_3283	Ampqui1_539077	Dicpug10428.t1	XP_035343203.1	Colch1_mrna_122
OG0004516	EpiBra_1.0g477.t1	ETyphina_1.0g2384.t1	E_amag3013.t1	Ebromicola_E7626g4934.t1	E_elyg4971.t1	EfeFl1g3643.t1	Egansuensis_E7080g4554.t1	EpiGly_1.0g8681.t1	Einebrians_E818g1956.t1	FCul_PTD12530.1	FFUJ_01083m.01	FGSG_00583T0	Fman_CVK83651.1	Fox_PCD45579.1	FPRN_01009n	FPSE_04621T0	RGP70596.1	Fver_RBQ76840.1	Fusvirg1166.t1	MAC_03045n	MAJ_00698n	MAM_01871n	MAN_04989n	MBR_03410n	MGU_02785n	MRI_006097n	MAA_04137n	Triaru_rna344	Trias1_115235	Tatro_173221	Trici_PTB66988.1	TrigamTGAM01_03623T0	Trigui_OPB46909	Triha_482906	Tripar1_rna6541	Tvirens_42845	Ascsa1_8023	Phisc1_664357	Xylhe1_270854	CCE30584.1	KEY66166.1		TolopKND95352.1	Beaba1_6548	Cormi1_9507	Ampqui1_226850	Dicpug6054.t1	XP_035345128.1	Colch1_mrna_7031
OG0004528	EpiBra_1.0g580.t1	ETyphina_1.0g2966.t1	E_amag5864.t1	Ebromicola_E7626g3826.t1	E_elyg3912.t1	EfeFl1g5079.t1	Egansuensis_E7080g7434.t1	EpiGly_1.0g6812.t1	Einebrians_E818g3842.t1	FCul_PTD07863.1	FFUJ_09624m.01	FGSG_04178T0	Fman_CVL04488.1	Fox_PCD29184.1	FPRN_12641n	FPSE_12143T0	RGP67401.1	Fver_RBQ69421.1	Fusvirg9022.t1	MAC_08149n	MAJ_01474n	MAM_03028n	MAN_01330n	MBR_04472n	MGU_04038n	MRI_008539n	MAA_02759n	Triaru_rna5357	Trias1_134948	Tatro_281090	Trici_PTB67597.1	TrigamTGAM01_03146T0	Trigui_OPB42519	Triha_493414	Tripar1_rna7276	Tvirens_198991		Phisc1_586631	Xylhe1_219586	CCE29072.1	KEY66646.1	jgi_Tolinf1_193210_TINF03710	TolopKND91648.1	Beaba1_6287	Cormi1_5658	Ampqui1_559117	Dicpug153.t1	XP_035343162.1	Colch1_mrna_10207
OG0004541	EpiBra_1.0g671.t1	ETyphina_1.0g3907.t1	E_amag3082.t1	Ebromicola_E7626g599.t1	E_elyg5039.t1	EfeFl1g3713.t1	Egansuensis_E7080g7073.t1	EpiGly_1.0g986.t1	Einebrians_E818g5282.t1	FCul_PTD12271.1	FFUJ_01201m.01	FGSG_01020T0	Fman_CVK83463.1	Fox_PCD45487.1	FPRN_00896n	FPSE_08588T0	RGP76313.1	Fver_RBQ74303.1	Fusvirg1061.t1	MAC_07080n	MAJ_00628n	MAM_01825n	MAN_05057n	MBR_03479n	MGU_02722n	MRI_001562n	MAA_04071n	Triaru_rna6905	Trias1_28726	Tatro_157152	Trici_PTB67084.1	TrigamTGAM01_03530T0	Trigui_OPB46821	Triha_86554	Tripar1_rna2518	Tvirens_80587	Ascsa1_2536	Phisc1_730642	Xylhe1_268750	CCE34061.1	KEY71050.1		TolopKND89455.1	Beaba1_1581	Cormi1_5882	Ampqui1_517975	Dicpug7884.t1	XP_035342198.1	Colch1_mrna_9279
OG0004542	EpiBra_1.0g679.t1	ETyphina_1.0g5099.t1	E_amag3090.t1	Ebromicola_E7626g5963.t1	E_elyg5047.t1	EfeFl1g3721.t1	Egansuensis_E7080g7065.t1	EpiGly_1.0g3156.t1	Einebrians_E818g2658.t1	FCul_PTD11929.1	FFUJ_01193m.01	FGSG_01013T0	Fman_CVK83478.1	Fox_PCD45495.1	FPRN_00904n	FPSE_08596T0	RGP59141.1	Fver_RBQ74295.1	Fusvirg1069.t1	MAC_07088n	MAJ_00620n	MAM_01817n	MAN_05065n	MBR_03487n	MGU_02714n	MRI_EMP24n	MAA_04063n	Triaru_rna8802	Trias1_28718	Tatro_144632	Trici_PTB67076.1	TrigamTGAM01_03539T0	Trigui_OPB46825	Triha_87934	Tripar1_rna6266	Tvirens_226472	Ascsa1_2725	Phisc1_682259	Xylhe1_226293	CCE34070.1	KEY71042.1	jgi_Tolinf1_196502_TINF07274	TolopKND89548.1	Beaba1_1573	Cormi1_5874	Ampqui1_513180	Dicpug1940.t1	XP_035342117.1	Colch1_mrna_9271
OG0004543	EpiBra_1.0g689.t1	ETyphina_1.0g3946.t1	E_amag4140.t1	Ebromicola_E7626g1250.t1	E_elyg6535.t1	EfeFl1g1072.t1	Egansuensis_E7080g224.t1	EpiGly_1.0g3433.t1	Einebrians_E818g7174.t1	FCul_PTD05646.1	FFUJ_13515m.01	FGSG_06282T0	Fman_CVK86783.1	Fox_PCD41794.1	FPRN_06062n	FPSE_00996T0	RGP59953.1	Fver_RBQ65707.1	Fusvirg2023.t1	MAC_06519n	MAJ_08308n	MAM_01015n	MAN_07567n	MBR_05173n	MGU_01499n	MRI_005902n	MAA_07650n	Triaru_rna1251	Trias1_135484	Tatro_146607	Trici_PTB67480.1	TrigamTGAM01_07661T0	Trigui_OPB42482	Triha_81770	Tripar1_rna7909	Tvirens_30402	Ascsa1_1019	Phisc1_653813	Xylhe1_244628	CCE31168.1	KEY70392.1	jgi_Tolinf1_192695_TINF03209	TolopKND94539.1	Beaba1_2180	Cormi1_8821	Ampqui1_510774	Dicpug3991.t1	XP_035342470.1	Colch1_mrna_8026
OG0004605	EpiBra_1.0g1247.t1	ETyphina_1.0g3055.t1	E_amag1963.t1	Ebromicola_E7626g5438.t1	E_elyg5415.t1	EfeFl1g2487.t1	Egansuensis_E7080g5798.t1	EpiGly_1.0g1705.t1	Einebrians_E818g7382.t1	FCul_PTD03999.1	FFUJ_04641m.01	FGSG_06411T0	Fman_CVL00157.1	Fox_PCD43884.1	FPRN_02753n	FPSE_12315T0	RGP75048.1	Fver_RBQ72221.1	Fusvirg11420.t1	MAC_06884n	MAJ_05589n	MAM_00286n	MAN_05668n	MBR_07057n	MGU_07625n	MRI_001825n	MAA_01048n	Triaru_rna2381	Trias1_401250	Tatro_88736	Trici_PTB64701.1	TrigamTGAM01_07488T0	Trigui_OPB45325	Triha_91450	Tripar1_rna52	Tvirens_216666	Ascsa1_6008	Phisc1_690289	Xylhe1_210672	CCE27290.1	KEY66356.1		TolopKND87804.1	Beaba1_5601	Cormi1_5226	Ampqui1_408447	Dicpug9686.t1	XP_035349684.1	Colch1_mrna_2725
OG0004615	EpiBra_1.0g1319.t1	ETyphina_1.0g525.t1	E_amag4193.t1	Ebromicola_E7626g193.t1	E_elyg6481.t1	EfeFl1g1020.t1	Egansuensis_E7080g3594.t1	EpiGly_1.0g4623.t1	Einebrians_E818g695.t1	FCul_PTD05659.1	FFUJ_05899m.01	FGSG_13336T0	Fman_CVK90593.1	Fox_PCD33213.1	FPRN_09057n	FPSE_07882T0	RGP69871.1	Fver_RBQ73076.1	Fusvirg5267.t1	MAC_03433n	MAJ_00053n	MAM_00693n	MAN_04429n	MBR_02585n	MGU_00430n	MRI_006671n	MAA_02274n	Triaru_rna8429	Trias1_345004	Tatro_181487	Trici_PTB69101.1	TrigamTGAM01_06449T0	Trigui_OPB36529	Triha_494321	Tripar1_rna3829	Tvirens_123181	Ascsa1_9435	Phisc1_679900	Xylhe1_284167	CCE30049.1		jgi_Tolinf1_198987_TINF08833	TolopKND90557.1	Beaba1_2850	Cormi1_4474	Ampqui1_524387	Dicpug12318.t1	XP_035344921.1	Colch1_mrna_4856
OG0004618	EpiBra_1.0g1357.t1	ETyphina_1.0g5548.t1	E_amag158.t1	Ebromicola_E7626g4206.t1	E_elyg6013.t1	EfeFl1g5942.t1	Egansuensis_E7080g7336.t1	EpiGly_1.0g2750.t1	Einebrians_E818g5052.t1	FCul_PTD04375.1	FFUJ_04557m.01	FGSG_12711T0	Fman_CVK93433.1	Fox_PCD43798.1	FPRN_02837n	FPSE_07173T0	RGP71058.1	Fver_RBQ66259.1	Fusvirg5926.t1	MAC_06761n	MAJ_02874n	MAM_04307n	MAN_08549n	MBR_01976n	MGU_02657n	MRI_KU70_1n	MAA_01143n	Triaru_rna2879	Trias1_326472	Tatro_33616	Trici_PTB63972.1	TrigamTGAM01_05436T0	Trigui_OPB38029	Triha_73518	Tripar1_rna6116	Tvirens_83371	Ascsa1_2169	Phisc1_620587	Xylhe1_247365	CCE31488.1	KEY70915.1	jgi_Tolinf1_190618_TINF01446	TolopKND88473.1	Beaba1_6892	Cormi1_2995	Ampqui1_555291	Dicpug12595.t1, Dicpug294.t1	XP_035347236.1
OG0004649	EpiBra_1.0g1684.t1	ETyphina_1.0g330.t1	E_amag7332.t1	Ebromicola_E7626g6414.t1	E_elyg4660.t1	EfeFl1g3326.t1	Egansuensis_E7080g5956.t1	EpiGly_1.0g7731.t1	Einebrians_E818g2466.t1	FCul_PTD12626.1	FFUJ_00252m.01	FGSG_00189T0	Fman_CVK84895.1	Fox_PCD46415.1	FPRN_01817n	FPSE_06933T0	RGP67926.1	Fver_RBQ67857.1	Fusvirg13098.t1	MAC_04382n	MAJ_03475n	MAM_00344n	MAN_05585n	MBR_06976n	MGU_08522n	MRI_WBP1n	MAA_10257n	Triaru_rna7098	Trias1_152718	Tatro_298708	Trici_PTB62638.1	TrigamTGAM01_08785T0	Trigui_OPB41347	Triha_92783	Tripar1_rna337	Tvirens_88481	Ascsa1_6049	Phisc1_788036	Xylhe1_268415	CCE27261.1	KEY68612.1	jgi_Tolinf1_190820_TINF01531		Beaba1_4355	Cormi1_1131	Ampqui1_496079	Dicpug9682.t1	XP_035349656.1	Colch1_mrna_2841
OG0004686	EpiBra_1.0g2034.t1	ETyphina_1.0g3143.t1	E_amag6208.t1	Ebromicola_E7626g6369.t1	E_elyg5847.t1	EfeFl1g6823.t1	Egansuensis_E7080g1470.t1	EpiGly_1.0g1567.t1	Einebrians_E818g6713.t1	FCul_PTD11381.1	FFUJ_01846m.01	FGSG_01623T0	Fman_CVL02804.1	Fox_PCD44840.1	FPRN_00257n	FPSE_07003T0	RGP75414.1	Fver_RBQ74835.1	Fusvirg8442.t1	MAC_02217n	MAJ_09519n	MAM_06581n	MAN_09422n	MBR_10286n	MGU_07903n	MRI_TAF10n	MAA_08324n	Triaru_rna4314	Trias1_142503	Tatro_180276	Trici_PTB63667.1	TrigamTGAM01_09325T0	Trigui_OPB45763	Triha_97400	Tripar1_rna4320	Tvirens_39320	Ascsa1_9271	Phisc1_605539	Xylhe1_251079	CCE33894.1	KEY74623.1		TolopKND94575.1	Beaba1_2472	Cormi1_2127	Ampqui1_498906	Dicpug4039.t1	XP_035344662.1	Colch1_mrna_7420
OG0004696	EpiBra_1.0g2150.t1	ETyphina_1.0g5778.t1	E_amag2588.t1	Ebromicola_E7626g6315.t1	E_elyg3602.t1	EfeFl1g7441.t1	Egansuensis_E7080g6910.t1	EpiGly_1.0g6456.t1	Einebrians_E818g419.t1	FCul_PTD08851.1	FFUJ_08341m.01	FGSG_10862T0	Fman_CVL05639.1	Fox_PCD31182.1	FPRN_10657n	FPSE_09842T0	RGP75890.1	Fver_RBQ72110.1	Fusvirg3290.t1	MAC_03555n	MAJ_01604n	MAM_02909n	MAN_01424n	MBR_04600n	MGU_04167n	MRI_TFB4n	MAA_02632n	Triaru_rna2748	Trias1_150060	Tatro_221909	Trici_PTB70040.1	TrigamTGAM01_03414T0	Trigui_OPB43586	Triha_77743	Tripar1_rna7333	Tvirens_69532	Ascsa1_9264	Phisc1_652593	Xylhe1_285878	CCE26929.1	KEY64986.1		TolopKND94467.1	Beaba1_9804	Cormi1_2473	Ampqui1_261752	Dicpug3612.t1	XP_035344677.1	Colch1_mrna_8060
OG0004707	EpiBra_1.0g2212.t1	ETyphina_1.0g6721.t1	E_amag3529.t1	Ebromicola_E7626g2601.t1	E_elyg717.t1	EfeFl1g1225.t1	Egansuensis_E7080g5104.t1	EpiGly_1.0g9102.t1	Einebrians_E818g3905.t1	FCul_PTD01874.1	FFUJ_04485m.01	FGSG_09613T0	Fman_CVK93510.1	Fox_PCD43732.1	FPRN_02906n	FPSE_05893T0	RGP75282.1	Fver_RBQ67346.1	Fusvirg6964.t1	MAC_08083n	MAJ_06161n	MAM_00547n	MAN_00423n	MBR_00254n	MGU_08120n	MRI_GPH1n	MAA_05125n	Triaru_rna7129	Trias1_323214	Tatro_301237	Trici_PTB70859.1	TrigamTGAM01_08455T0	Trigui_OPB38172	Triha_71453	Tripar1_rna5888	Tvirens_78413	Ascsa1_1303	Phisc1_684870	Xylhe1_246234	CCE31188.1	KEY65059.1	jgi_Tolinf1_190515_TINF01421		Beaba1_5208	Cormi1_4187	Ampqui1_457032	Dicpug544.t1	XP_035348491.1	Colch1_mrna_6441
OG0004743	EpiBra_1.0g2617.t1	ETyphina_1.0g4696.t1	E_amag5081.t1	Ebromicola_E7626g2462.t1	E_elyg2374.t1	EfeFl1g4591.t1	Egansuensis_E7080g2890.t1	EpiGly_1.0g6165.t1	Einebrians_E818g631.t1	FCul_PTD09722.1	FFUJ_03347m.01	FGSG_06642T0	Fman_CVK88453.1	Fox_PCD38276.1	FPRN_04972n	FPSE_01603T0	RGP75540.1	Fver_RBQ78756.1	Fusvirg2884.t1	MAC_00405n	MAJ_01086n	MAM_02474n	MAN_03115n	MBR_01102n	MGU_07473n	MRI_SLC1n	MAA_06056n	Triaru_rna3066	Trias1_181262	Tatro_130298	Trici_PTB66300.1	TrigamTGAM01_05297T0	Trigui_OPB43035	Triha_503733	Tripar1_rna8736	Tvirens_56309	Ascsa1_4793	Phisc1_667356	Xylhe1_157888	CCE31730.1	KEY65917.1	jgi_Tolinf1_199800_TINF09821	TolopKND87991.1	Beaba1_922	Cormi1_2779	Ampqui1_593306	Dicpug2469.t1	XP_035345289.1	Colch1_mrna_4186
OG0004751	EpiBra_1.0g2700.t1	ETyphina_1.0g1486.t1	E_amag4916.t1	Ebromicola_E7626g334.t1	E_elyg2205.t1	EfeFl1g4421.t1	Egansuensis_E7080g6553.t1	EpiGly_1.0g8944.t1	Einebrians_E818g3439.t1	FCul_PTD09396.1	FFUJ_02984m.01	FGSG_06886T0	Fman_CVK89068.1	Fox_PCD37899.1	FPRN_04606n	FPSE_11776T0	RGP63586.1	Fver_RBQ72706.1	Fusvirg2488.t1	MAC_09252n	MAJ_04103n	MAM_07047n	MAN_03420n	MBR_01410n	MGU_02085n	MRI_005652n	MAA_05753n	Triaru_rna749	Trias1_53621	Tatro_135900	Trici_PTB65287.1	TrigamTGAM01_09915T0	Trigui_OPB38969	Triha_76997	Tripar1_rna861	Tvirens_87262		Phisc1_683466	Xylhe1_281484	CCE27886.1	KEY71291.1	jgi_Tolinf1_196972_TINF06332	TolopKND95374.1	Beaba1_988	Cormi1_2341	Ampqui1_448116	Dicpug6040.t1	XP_035345522.1	Colch1_mrna_9262
OG0004770	EpiBra_1.0g2877.t1	ETyphina_1.0g1911.t1	E_amag2028.t1	Ebromicola_E7626g4560.t1	E_elyg1340.t1	EfeFl1g1947.t1	Egansuensis_E7080g509.t1	EpiGly_1.0g2362.t1	Einebrians_E818g6718.t1	FCul_PTD10871.1	FFUJ_07918m.01	FGSG_02528T0	Fman_CVL01936.1	Fox_PCD35824.1	FPRN_08300n	FPSE_08649T0	RGP63070.1	Fver_RBQ67800.1	Fusvirg6423.t1	MAC_04090n	MAJ_06393n	MAM_04664n	MAN_05936n	MBR_05427n	MGU_05487n	MRI_ALG8n	MAA_08949n	Triaru_rna5347	Trias1_174232	Tatro_53626	Trici_PTB66549.1	TrigamTGAM01_10009T0	Trigui_OPB46675	Triha_88165	Tripar1_rna6228	Tvirens_43393	Ascsa1_5748	Phisc1_493842	Xylhe1_221433	CCE34456.1		jgi_Tolinf1_199578_TINF00731	TolopKND91503.1	Beaba1_3277	Cormi1_1584	Ampqui1_546648	Dicpug1485.t1	XP_035344068.1	Colch1_mrna_4405
OG0004779	EpiBra_1.0g2959.t1	ETyphina_1.0g6806.t1	E_amag2959.t1	Ebromicola_E7626g3899.t1	E_elyg4916.t1	EfeFl1g3587.t1	Egansuensis_E7080g2786.t1	EpiGly_1.0g2561.t1	Einebrians_E818g7829.t1	FCul_PTD11894.1	FFUJ_01486m.01	FGSG_01290T0	Fman_CVK83001.1	Fox_PCD45200.1	FPRN_00620n	FPSE_11601T0	RGP76619.1	Fver_RBQ71644.1	Fusvirg1503.t1	MAC_07125n	MAJ_04535n	MAM_03634n	MAN_08106n	MBR_06053n	MGU_10381n	MRI_003040n	MAA_00171n	Triaru_rna9751	Trias1_128286	Tatro_78525	Trici_PTB64115.1	TrigamTGAM01_07129T0	Trigui_OPB39581	Triha_75462	Tripar1_rna6980	Tvirens_40874	Ascsa1_2736	Phisc1_442371	Xylhe1_247990	CCE34406.1	KEY67493.1	jgi_Tolinf1_196223_TINF06474	TolopKND90415.1	Beaba1_8066	Cormi1_1141	Ampqui1_518110	Dicpug6270.t1		Colch1_mrna_7616
OG0004783	EpiBra_1.0g3008.t1	ETyphina_1.0g6665.t1	E_amag3180.t1	Ebromicola_E7626g1957.t1	E_elyg1598.t1	EfeFl1g3812.t1	Egansuensis_E7080g2611.t1	EpiGly_1.0g2944.t1	Einebrians_E818g3331.t1	FCul_PTD11581.1	FFUJ_01300m.01	FGSG_01112T0	Fman_CVK83307.1	Fox_PCD45394.1	FPRN_00803n	FPSE_09069T0	RGP64525.1	Fver_RBQ80730.1	Fusvirg1284.t1	MAC_05272n	MAJ_02234n	MAM_06809n	MAN_05160n	MBR_03708n	MGU_04900n	MRI_004985n	MAA_03957n	Triaru_rna9231	Trias1_127633	Tatro_172971	Trici_PTB67174.1	TrigamTGAM01_07141T0	Trigui_OPB35986	Triha_335436	Tripar1_rna3151	Tvirens_213129	Ascsa1_7708	Phisc1_642842	Xylhe1_245328	CCE35332.1	KEY68463.1	jgi_Tolinf1_196402_TINF07091		Beaba1_1960	Cormi1_7051	Ampqui1_496527	Dicpug6044.t1	XP_035345523.1	Colch1_mrna_9321
OG0004830	EpiBra_1.0g3541.t1	ETyphina_1.0g4162.t1	E_amag574.t1	Ebromicola_E7626g2429.t1	E_elyg6432.t1	EfeFl1g969.t1	Egansuensis_E7080g1401.t1	EpiGly_1.0g1161.t1	Einebrians_E818g4296.t1	FCul_PTD05374.1	FFUJ_06089m.01	FGSG_08422T0	Fman_CVK90910.1	Fox_PCD33029.1	FPRN_09245n	FPSE_05032T0	RGP71150.1	Fver_RBQ70246.1	Fusvirg5210.t1	MAC_03483n	MAJ_00105n	MAM_00743n	MAN_04377n	MBR_02534n	MGU_00481n	MRI_008454n	MAA_02223n	Triaru_rna8042	Trias1_65858	Tatro_223465	Trici_PTB68969.1	TrigamTGAM01_10314T0	Trigui_OPB36389	Triha_4959	Tripar1_rna8819	Tvirens_83144		Phisc1_638276	Xylhe1_217271	CCE29676.1	KEY64260.1	jgi_Tolinf1_198937_TINF08751	TolopKND90670.1	Beaba1_5644	Cormi1_4597	Ampqui1_533556	Dicpug3916.t1	XP_035339632.1	Colch1_mrna_3323
OG0004856	EpiBra_1.0g3815.t1	ETyphina_1.0g6698.t1	E_amag4246.t1	Ebromicola_E7626g5167.t1	E_elyg6945.t1	EfeFl1g364.t1	Egansuensis_E7080g4816.t1	EpiGly_1.0g8245.t1	Einebrians_E818g7187.t1	FCul_PTD01929.1	FFUJ_13628m.01	FGSG_09833T0	Fman_CVK86668.1	Fox_PCD41907.1	FPRN_06176n	FPSE_10349T0	RGP64910.1	Fver_RBQ74892.1	Fusvirg1907.t1	MAC_00101n	MAJ_02299n	MAM_00095n	MAN_08385n	MBR_02899n	MGU_00112n	MRI_007163n	MAA_04500n	Triaru_rna9077	Trias1_87670	Tatro_222224	Trici_PTB62469.1	TrigamTGAM01_01756T0	Trigui_OPB36935	Triha_97760	Tripar1_rna3912	Tvirens_111157	Ascsa1_4670	Phisc1_783913	Xylhe1_239748	CCE29909.1	KEY64372.1	jgi_Tolinf1_194835_TINF04954	TolopKND93073.1	Beaba1_9849	Cormi1_1229	Ampqui1_474396	Dicpug9022.t1	XP_035349140.1	Colch1_mrna_6941
OG0004857	EpiBra_1.0g3820.t1	ETyphina_1.0g7042.t1	E_amag4251.t1	Ebromicola_E7626g5380.t1	E_elyg6950.t1	EfeFl1g359.t1	Egansuensis_E7080g1822.t1	EpiGly_1.0g8250.t1	Einebrians_E818g6361.t1	FCul_PTD04954.1	FFUJ_13621m.01	FGSG_06383T0	Fman_CVK86675.1	Fox_PCD41900.1	FPRN_06169n	FPSE_05828T0	RGP66539.1	Fver_RBQ74885.1	Fusvirg1913.t1	MAC_00096n	MAJ_02294n	MAM_00090n	MAN_08390n	MBR_02904n	MGU_00107n	MRI_007197n	MAA_10674n	Triaru_rna10153	Trias1_24854	Tatro_309084	Trici_PTB62464.1	TrigamTGAM01_01761T0	Trigui_OPB36930	Triha_500402	Tripar1_rna2193	Tvirens_199639	Ascsa1_4626	Phisc1_649376	Xylhe1_248570	CCE29904.1	KEY64377.1	jgi_Tolinf1_194829_TINF04935	TolopKND93077.1	Beaba1_1246	Cormi1_1234	Ampqui1_496841	Dicpug9026.t1	XP_035342369.1	Colch1_mrna_6927
OG0004858	EpiBra_1.0g3831.t1	ETyphina_1.0g6751.t1	E_amag2722.t1	Ebromicola_E7626g3742.t1	E_elyg3717.t1	EfeFl1g7562.t1	Egansuensis_E7080g3541.t1	EpiGly_1.0g3149.t1	Einebrians_E818g2172.t1	FCul_PTD05435.1	FFUJ_13493m.01	FGSG_06260T0	Fman_CVK86804.1	Fox_PCD41773.1	FPRN_06039n	FPSE_00973T0	RGP64152.1	Fver_RBQ70805.1	Fusvirg2050.t1	MAC_09582n	MAJ_05282n	MAM_01042n	MAN_07593n	MBR_05200n	MGU_01469n	MRI_RVB2n	MAA_07677n	Triaru_rna1225	Trias1_56414	Tatro_133411	Trici_PTB67517.1	TrigamTGAM01_07684T0	Trigui_OPB42419	Triha_3940	Tripar1_rna926	Tvirens_212224	Ascsa1_9133	Phisc1_690591	Xylhe1_284519	CCE26809.1	KEY70414.1	jgi_Tolinf1_192720_TINF02981	TolopKND94177.1	Beaba1_5484	Cormi1_4536	Ampqui1_514466	Dicpug3731.t1	XP_035346895.1	Colch1_mrna_7995
OG0004892	EpiBra_1.0g4207.t1	ETyphina_1.0g6997.t1	E_amag5706.t1	Ebromicola_E7626g5284.t1	E_elyg499.t1	EfeFl1g6550.t1	Egansuensis_E7080g1851.t1	EpiGly_1.0g8853.t1	Einebrians_E818g4083.t1	FCul_PTD01682.1	FFUJ_04818m.01	FGSG_09687T0	Fman_CVK99852.1	Fox_PCD44062.1	FPRN_02573n	FPSE_04291T0	RGP69773.1	Fver_RBQ73991.1	Fusvirg7514.t1	MAC_03976n	MAJ_06978n	MAM_03433n	MAN_02792n	MBR_00787n	MGU_06293n	MRI_001829n	MAA_07011n	Triaru_rna3726	Trias1_143797	Tatro_289140	Trici_PTB66803.1	TrigamTGAM01_00495T0	Trigui_OPB47113	Triha_495788	Tripar1_rna2824	Tvirens_214004	Ascsa1_4113	Phisc1_702681	Xylhe1_237872	CCE26732.1	KEY68101.1	jgi_Tolinf1_197434_TINF07568	TolopKND90012.1	Beaba1_2217	Cormi1_7552	Ampqui1_443471	Dicpug10822.t1		Colch1_mrna_5771
OG0004900	EpiBra_1.0g4293.t1	ETyphina_1.0g3592.t1	E_amag4388.t1	Ebromicola_E7626g2078.t1	E_elyg7091.t1	EfeFl1g223.t1	Egansuensis_E7080g3634.t1	EpiGly_1.0g6321.t1	Einebrians_E818g5255.t1	FCul_PTD08243.1	FFUJ_09873m.01	FGSG_04404T0	Fman_CVK98411.1	Fox_PCD28934.1	FPRN_12391n	FPSE_06326T0	RGP73627.1	Fver_RBQ71155.1	Fusvirg7863.t1	MAC_01803n	MAJ_03057n	MAM_04135n	MAN_08738n	MBR_01792n	MGU_02472n	MRI_UTP7n	MAA_05392n	Triaru_rna1460	Trias1_148811	Tatro_45960	Trici_PTB63031.1	TrigamTGAM01_07552T0	Trigui_OPB46250	Triha_496465	Tripar1_rna5374	Tvirens_47516	Ascsa1_6421	Phisc1_784938	Xylhe1_233227	CCE27228.1	KEY72725.1		TolopKND92858.1	Beaba1_5073	Cormi1_1750	Ampqui1_516933	Dicpug4035.t1	XP_035346124.1	Colch1_mrna_8018
OG0004915	EpiBra_1.0g4388.t1	ETyphina_1.0g4302.t1	E_amag268.t1	Ebromicola_E7626g7570.t1	E_elyg6861.t1	EfeFl1g448.t1	Egansuensis_E7080g4239.t1	EpiGly_1.0g5685.t1	Einebrians_E818g3009.t1	FCul_PTD11615.1	FFUJ_13839m.01	FGSG_02097T0	Fman_CVK96885.1	Fox_PCD42712.1	FPRN_11200n	FPSE_00521T0	RGP65751.1	Fver_RBQ66710.1	Fusvirg5552.t1	MAC_05560n	MAJ_06910n	MAM_04887n	MAN_07398n	MBR_05003n	MGU_01667n	MRI_008702n	MAA_04998n	Triaru_rna8672	Trias1_62664	Tatro_189667	Trici_PTB63334.1	TrigamTGAM01_02457T0	Trigui_OPB44832	Triha_498612	Tripar1_rna5415	Tvirens_80922	Ascsa1_1709	Phisc1_715480	Xylhe1_268625	CCE29836.1	KEY64900.1	jgi_Tolinf1_191820_TINF02539		Beaba1_9180	Cormi1_9046	Ampqui1_511824	Dicpug6474.t1	XP_035342858.1	Colch1_mrna_2038
OG0004945	EpiBra_1.0g4740.t1	ETyphina_1.0g4549.t1	E_amag3479.t1	Ebromicola_E7626g3579.t1	E_elyg539.t1	EfeFl1g1173.t1	Egansuensis_E7080g5185.t1	EpiGly_1.0g2964.t1	Einebrians_E818g5056.t1	FCul_PTD05514.1	FFUJ_04885m.01	FGSG_05259T0	Fman_CVK99736.1	Fox_PCD44128.1	FPRN_02506n	FPSE_07234T0	RGP76256.1	Fver_RBQ79331.1	Fusvirg7436.t1	MAC_01268n	MAJ_01955n	MAM_05121n	MAN_00782n	MBR_00593n	MGU_00950n	MRI_003471n	MAA_06290n	Triaru_rna6318	Trias1_28320	Tatro_90550	Trici_PTB66746.1	TrigamTGAM01_00382T0	Trigui_OPB43330	Triha_86944	Tripar1_rna4206	Tvirens_114237	Ascsa1_3970	Phisc1_790241	Xylhe1_263732	CCE31266.1	KEY74322.1		TolopKND93229.1	Beaba1_2953	Cormi1_7199	Ampqui1_512925	Dicpug963.t1	XP_035339251.1	Colch1_mrna_75
OG0004962	EpiBra_1.0g4890.t1	ETyphina_1.0g248.t1	E_amag7044.t1	Ebromicola_E7626g670.t1	E_elyg4382.t1	EfeFl1g3042.t1	Egansuensis_E7080g6882.t1	EpiGly_1.0g1190.t1	Einebrians_E818g5064.t1	FCul_PTD12154.1	FFUJ_00606m.01	FGSG_00646T0	Fman_CVK84444.1	Fox_PCD46078.1	FPRN_01476n	FPSE_04725T0	RGP70658.1	Fver_RBQ67439.1	Fusvirg708.t1	MAC_05664n	MAJ_00481n	MAM_06219n	MAN_04004n	MBR_02186n	MGU_04418n	MRI_004116n	MAA_01869n	Triaru_rna6516	Trias1_58739	Tatro_299030	Trici_PTB63910.1	TrigamTGAM01_07988T0	Trigui_OPB39814	Triha_511959	Tripar1_rna2787	Tvirens_74961	Ascsa1_8873	Phisc1_690924	Xylhe1_177309	CCE30081.1	KEY66994.1	jgi_Tolinf1_192551_TINF03358		Beaba1_5533	Cormi1_5181	Ampqui1_188125	Dicpug3783.t1	XP_035350486.1	Colch1_mrna_1710
OG0004996	EpiBra_1.0g5445.t1	ETyphina_1.0g2977.t1	E_amag5876.t1	Ebromicola_E7626g3453.t1	E_elyg3902.t1	EfeFl1g5068.t1	Egansuensis_E7080g7425.t1	EpiGly_1.0g6823.t1	Einebrians_E818g3851.t1	FCul_PTD07161.1	FFUJ_09610m.01	FGSG_04164T0	Fman_CVL04512.1	Fox_PCD29198.1	FPRN_12655n	FPSE_12129T0	RGP67230.1	Fver_RBQ72643.1	Fusvirg9006.t1	MAC_08162n	MAJ_01488n	MAM_03016n	MAN_01344n	MBR_04486n	MGU_04052n	MRI_008488n	MAA_02745n	Triaru_rna5317	Trias1_25496	Tatro_156315	Trici_PTB67366.1	TrigamTGAM01_07622T0	Trigui_OPB42445	Triha_480491	Tripar1_rna7417	Tvirens_71755	Ascsa1_3858	Phisc1_707600	Xylhe1_263664	CCE33832.1	KEY66632.1	jgi_Tolinf1_193225_TINF03692	TolopKND91479.1	Beaba1_6295	Cormi1_5670	Ampqui1_513000	Dicpug1052.t1	XP_035344313.1	Colch1_mrna_6089
OG0005000	EpiBra_1.0g5486.t1	ETyphina_1.0g1735.t1	E_amag3434.t1	Ebromicola_E7626g1023.t1	E_elyg582.t1	EfeFl1g1128.t1	Egansuensis_E7080g1228.t1	EpiGly_1.0g2331.t1	Einebrians_E818g906.t1	FCul_PTD05371.1	FFUJ_06143m.01	FGSG_08634T0	Fman_CVK90992.1	Fox_PCD32976.1	FPRN_09297n	FPSE_10693T0	RGP63459.1	Fver_RBQ67699.1	Fusvirg4818.t1	MAC_00939n	MAJ_03808n	MAM_03220n	MAN_02495n	MBR_08301n	MGU_03472n	MRI_007441n	MAA_03820n	Triaru_rna8437	Trias1_64697	Tatro_224741	Trici_PTB70346.1	TrigamTGAM01_10361T0	Trigui_OPB38702	Triha_451	Tripar1_rna4243	Tvirens_113059	Ascsa1_9625	Phisc1_573562	Xylhe1_240606	CCE33324.1	KEY68327.1	jgi_Tolinf1_193898_TINF00496		Beaba1_2371	Cormi1_3590	Ampqui1_243001	Dicpug10406.t1	XP_035346189.1	Colch1_mrna_139
OG0005001	EpiBra_1.0g5515.t1	ETyphina_1.0g2367.t1	E_amag7177.t1	Ebromicola_E7626g5374.t1	E_elyg4515.t1	EfeFl1g3177.t1	Egansuensis_E7080g4965.t1	EpiGly_1.0g2732.t1	Einebrians_E818g5997.t1	FCul_PTD10883.1	FFUJ_07999m.01	FGSG_02662T0	Fman_CVL02016.1	Fox_PCD35907.1	FPRN_08380n	FPSE_00369T0	RGP62342.1	Fver_RBQ70961.1	Fusvirg6335.t1	MAC_02460n	MAJ_07116n	MAM_03791n	MAN_07940n	MBR_05889n	MGU_06821n	MRI_001716n	MAA_00333n	Triaru_rna7651	Trias1_132722	Tatro_35792	Trici_PTB68361.1	TrigamTGAM01_04762T0	Trigui_OPB35933	Triha_499756	Tripar1_rna4822	Tvirens_89472	Ascsa1_6426	Phisc1_696496	Xylhe1_218689	CCE29610.1	KEY68259.1	jgi_Tolinf1_191415_TINF02015	TolopKND87580.1	Beaba1_10293	Cormi1_6675	Ampqui1_286118	Dicpug11950.t1		Colch1_mrna_6017
OG0005007	EpiBra_1.0g5569.t1	ETyphina_1.0g2443.t1	E_amag3940.t1	Ebromicola_E7626g2660.t1	E_elyg1119.t1	EfeFl1g1653.t1	Egansuensis_E7080g127.t1	EpiGly_1.0g5337.t1	Einebrians_E818g672.t1	FCul_PTD01356.1	FFUJ_03913m.01	FGSG_09167T0	Fman_CVK94274.1	Fox_PCD43188.1	FPRN_03462n	FPSE_06839T0	RGP76489.1	Fver_RBQ79039.1	Fusvirg6061.t1	MAC_04011n	MAJ_08383n	MAM_07464n	MAN_00246n	MBR_00071n	MGU_10401n	MRI_005008n	MAA_08084n	Triaru_rna8579	Trias1_141450	Tatro_155635	Trici_PTB68716.1	TrigamTGAM01_02150T0	Trigui_OPB44151	Triha_86195	Tripar1_rna6707	Tvirens_54906	Ascsa1_10160	Phisc1_690015	Xylhe1_242646	CCE32117.1	KEY67579.1		TolopKND88340.1	Beaba1_4368	Cormi1_1093	Ampqui1_520570	Dicpug5051.t1	XP_035339968.1	Colch1_mrna_722
OG0005040	EpiBra_1.0g5995.t1	ETyphina_1.0g6870.t1	E_amag6146.t1	Ebromicola_E7626g4986.t1	E_elyg3993.t1	EfeFl1g5168.t1	Egansuensis_E7080g1057.t1	EpiGly_1.0g7176.t1	Einebrians_E818g4258.t1	FCul_PTD02825.1	FFUJ_07295m.01	FGSG_10156T0	Fman_CVK92579.1	Fox_PCD35196.1	FPRN_07613n	FPSE_02651T0	RGP58711.1	Fver_RBQ72139.1	Fusvirg3830.t1	MAC_04319n	MAJ_01397n	MAM_03099n	MAN_01253n	MBR_04393n	MGU_05708n	MRI_008776n	MAA_02835n	Triaru_rna4529	Trias1_29321	Tatro_299852	Trici_PTB69756.1	TrigamTGAM01_06100T0	Trigui_OPB37115	Triha_77498	Tripar1_rna2366	Tvirens_36431	Ascsa1_913	Phisc1_587245	Xylhe1_250625	CCE28207.1	KEY70315.1		TolopKND89690.1	Beaba1_6115	Cormi1_8371	Ampqui1_554393	Dicpug2993.t1	XP_035350620.1	Colch1_mrna_7575
OG0005060	EpiBra_1.0g6260.t1	ETyphina_1.0g6071.t1	E_amag2516.t1	Ebromicola_E7626g5904.t1	E_elyg3528.t1	EfeFl1g7366.t1	Egansuensis_E7080g6274.t1	EpiGly_1.0g7582.t1	Einebrians_E818g4006.t1	FCul_PTD08179.1	FFUJ_10038m.01	FGSG_04567T0	Fman_CVK98147.1	Fox_PCD28767.1	FPRN_12225n	FPSE_10809T0	RGP69989.1	Fver_RBQ71384.1	Fusvirg7706.t1	MAC_02862n	MAJ_06451n	MAM_07263n	MAN_09163n	MBR_10001n	MGU_11063n	MRI_GRX5n	MAA_08068n	Triaru_rna3583	Trias1_58571	Tatro_155973	Trici_PTB68459.1	TrigamTGAM01_04176T0	Trigui_OPB43849	Triha_421991	Tripar1_rna2014	Tvirens_208382	Ascsa1_839	Phisc1_782945	Xylhe1_244538	CCE28899.1	KEY72187.1	jgi_Tolinf1_193441_TINF03925	TolopKND86612.1	Beaba1_5888	Cormi1_9555	Ampqui1_592691	Dicpug2902.t1		Colch1_mrna_7533
OG0005106	EpiBra_1.0g6915.t1	ETyphina_1.0g3916.t1	E_amag3072.t1	Ebromicola_E7626g588.t1	E_elyg5030.t1	EfeFl1g3704.t1	Egansuensis_E7080g7053.t1	EpiGly_1.0g2309.t1	Einebrians_E818g2088.t1	FCul_PTD13182.1	FFUJ_01182m.01	FGSG_01002T0	Fman_CVK83496.1	Fox_PCD45506.1	FPRN_00915n	FPSE_08607T0	RGP59329.1	Fver_RBQ74285.1	Fusvirg1081.t1	MAC_07100n	MAJ_00609n	MAM_01807n	MAN_05076n	MBR_03498n	MGU_04985n	MRI_002690n	MAA_04052n	Triaru_rna6506	Trias1_197081	Tatro_165171	Trici_PTB67066.1	TrigamTGAM01_03549T0	Trigui_OPB46836	Triha_6398	Tripar1_rna6276	Tvirens_210364	Ascsa1_3049	Phisc1_689245	Xylhe1_246551	CCE33422.1	KEY71029.1		TolopKND89479.1	Beaba1_1563	Cormi1_1039	Ampqui1_522500	Dicpug2491.t1	XP_035341456.1	Colch1_mrna_9301
OG0005131	EpiBra_1.0g7272.t1	ETyphina_1.0g2924.t1	E_amag5222.t1	Ebromicola_E7626g1485.t1	E_elyg2522.t1	EfeFl1g4738.t1	Egansuensis_E7080g6452.t1	EpiGly_1.0g4802.t1	Einebrians_E818g4714.t1	FCul_PTD10401.1	FFUJ_03467m.01	FGSG_06543T0	Fman_CVK88252.1	Fox_PCD38394.1	FPRN_05093n	FPSE_01714T0	RGP71545.1	Fver_RBQ69447.1	Fusvirg3001.t1	MAC_08906n	MAJ_00991n	MAM_02617n	MAN_03019n	MBR_01006n	MGU_07741n	MRI_004159n	MAA_09696n	Triaru_rna5554	Trias1_52818	Tatro_302075	Trici_PTB66152.1	TrigamTGAM01_04580T0	Trigui_OPB39172	Triha_75044	Tripar1_rna1640	Tvirens_180662	Ascsa1_4887	Phisc1_642020	Xylhe1_283705	CCE27819.1	KEY72479.1	jgi_Tolinf1_197654_TINF07774		Beaba1_8398	Cormi1_8078	Ampqui1_532325	Dicpug10210.t1	XP_035345180.1	Colch1_mrna_4348
OG0005142	EpiBra_1.0g7461.t1	ETyphina_1.0g753.t1	E_amag1845.t1	Ebromicola_E7626g269.t1	E_elyg5471.t1	EfeFl1g2545.t1	Egansuensis_E7080g827.t1	EpiGly_1.0g9329.t1	Einebrians_E818g4134.t1	FCul_PTD09316.1	FFUJ_02832m.01	FGSG_07022T0	Fman_CVK89312.1	Fox_PCD37747.1	FPRN_04458n	FPSE_02769T0	RGP63681.1	Fver_RBQ66378.1	Fusvirg4182.t1	MAC_05972n	MAJ_03317n	MAM_00477n	MAN_05426n	MBR_07789n	MGU_05229n	MRI_003266n	MAA_09177n	Triaru_rna6829	Trias1_56934	Tatro_295533	Trici_PTB69649.1	TrigamTGAM01_04044T0	Trigui_OPB37426	Triha_78472	Tripar1_rna2602	Tvirens_166775	Ascsa1_10516	Phisc1_608227	Xylhe1_235681	CCE27741.1	KEY63992.1		TolopKND93984.1	Beaba1_2536	Cormi1_3198	Ampqui1_515411	Dicpug6889.t1	XP_035344569.1	Colch1_mrna_4967
OG0005143	EpiBra_1.0g7462.t1	ETyphina_1.0g752.t1	E_amag1846.t1	Ebromicola_E7626g270.t1	E_elyg5470.t1	EfeFl1g2544.t1	Egansuensis_E7080g3841.t1	EpiGly_1.0g9330.t1	Einebrians_E818g7091.t1	FCul_PTD09315.1	FFUJ_02833m.01	FGSG_07021T0	Fman_CVK89311.1	Fox_PCD37748.1	FPRN_04459n	FPSE_02770T0	RGP63680.1	Fver_RBQ66379.1	Fusvirg4181.t1	MAC_05971n	MAJ_03316n	MAM_00478n	MAN_05425n	MBR_07790n	MGU_05228n	MRI_003283n	MAA_09178n	Triaru_rna6830	Trias1_136579	Tatro_134831	Trici_PTB69648.1	TrigamTGAM01_04043T0	Trigui_OPB37425	Triha_78423	Tripar1_rna2603	Tvirens_73573	Ascsa1_10517	Phisc1_778138	Xylhe1_243146	CCE27742.1	KEY63991.1		TolopKND93983.1	Beaba1_2537	Cormi1_3199	Ampqui1_510216	Dicpug6886.t1	XP_035344585.1	Colch1_mrna_4968
OG0005156	EpiBra_1.0g7625.t1	ETyphina_1.0g418.t1	E_amag3238.t1	Ebromicola_E7626g3776.t1	E_elyg1658.t1	EfeFl1g3870.t1	Egansuensis_E7080g3031.t1	EpiGly_1.0g7240.t1	Einebrians_E818g5745.t1	FCul_PTD11407.1	FFUJ_01367m.01	FGSG_01175T0	Fman_CVK83208.1	Fox_PCD45324.1	FPRN_00739n	FPSE_02606T0	RGP60280.1	Fver_RBQ66319.1	Fusvirg1365.t1	MAC_04204n	MAJ_02158n	MAM_07642n	MAN_10169n	MBR_03635n	MGU_04825n	MRI_RPF2n	MAA_03903n	Triaru_rna8450	Trias1_83541	Tatro_138916	Trici_PTB69900.1	TrigamTGAM01_08579T0	Trigui_OPB43728	Triha_2598	Tripar1_rna8447	Tvirens_55752	Ascsa1_9025	Phisc1_625504	Xylhe1_219959	CCE35268.1	KEY65667.1		TolopKND90154.1	Beaba1_4452	Cormi1_6989	Ampqui1_506900	Dicpug6162.t1	XP_035340304.1	Colch1_mrna_6035
OG0005206	EpiBra_1.0g587.t1	ETyphina_1.0g403.t1	E_amag3223.t1	Ebromicola_E7626g1722.t1	E_elyg1641.t1	EfeFl1g3855.t1	Egansuensis_E7080g2849.t1	EpiGly_1.0g7456.t1	Einebrians_E818g4573.t1	FCul_PTD11864.1	FFUJ_01344m.01	FGSG_01156T0	Fman_CVK83239.1	Fox_PCD45348.1	FPRN_00760n	FPSE_05636T0	RGP59639.1	Fver_RBQ68892.1	Fusvirg1340.t1	MAC_04219n	MAJ_02173n	MAM_06869n	MAN_10154n	MBR_03650n	MGU_04840n	MRI_005780n	MAA_11233n	Triaru_rna6607	Trias1_202075	Tatro_79692	Trici_PTB69922.1	TrigamTGAM01_08602T0	Trigui_OPB43707	Triha_517097	Tripar1_rna7241	Tvirens_35298	Ascsa1_2579	Phisc1_682039	Xylhe1_230660	CCE35289.1	KEY64799.1	jgi_Tolinf1_196359_TINF06679		Beaba1_2059	Cormi1_6804	Ampqui1_460366	Dicpug10703.t1		Colch1_mrna_5947
OG0005262	EpiBra_1.0g1618.t1	ETyphina_1.0g2211.t1	E_amag6858.t1	Ebromicola_E7626g6833.t1	E_elyg7333.t1	EfeFl1g1794.t1	Egansuensis_E7080g654.t1	EpiGly_1.0g6793.t1	Einebrians_E818g3629.t1	FCul_PTD10317.1	FFUJ_12371m.01	FGSG_07873T0	Fman_CVK97482.1	Fox_PCD42355.1	FPRN_11490n	FPSE_10021T0	RGP74135.1	Fver_RBQ73223.1	Fusvirg1691.t1	MAC_09680n	MAJ_08279n	MAM_04448n	MAN_06260n	MBR_09569n	MGU_10086n	MRI_003484n	MAA_06657n	Triaru_rna4194	Trias1_174669	Tatro_140571	Trici_PTB65778.1	TrigamTGAM01_03108T0	Trigui_OPB44581	Triha_513682	Tripar1_rna6902	Tvirens_136612	Ascsa1_4643	Phisc1_596049	Xylhe1_245518	CCE32942.1	KEY65500.1		TolopKND85978.1	Beaba1_640	Cormi1_8205	Ampqui1_525499	Dicpug9315.t1		Colch1_mrna_1372
OG0005270	EpiBra_1.0g1901.t1	ETyphina_1.0g6368.t1	E_amag6258.t1	Ebromicola_E7626g1382.t1	E_elyg6600.t1	EfeFl1g5406.t1	Egansuensis_E7080g5865.t1	EpiGly_1.0g8285.t1	Einebrians_E818g6375.t1	FCul_PTD12092.1	FFUJ_00790m.01	FGSG_00825T0	Fman_CVK84148.1	Fox_PCD45895.1	FPRN_01300n	FPSE_00627T0	RGP61656.1	Fver_RBQ71468.1	Fusvirg749.t1	MAC_02916n	MAJ_05386n	MAM_04957n	MAN_07705n	MBR_10101n	MGU_01369n	MRI_004764n	MAA_01692n	Triaru_rna3238	Trias1_58697	Tatro_141044	Trici_PTB70963.1	TrigamTGAM01_07950T0	Trigui_OPB39863	Triha_511893	Tripar1_rna8556	Tvirens_174581	Ascsa1_3186	Phisc1_546065	Xylhe1_268163	CCE28951.1	KEY66422.1		TolopKND94636.1	Beaba1_3133	Cormi1_4779	Ampqui1_584114		XP_035341068.1	Colch1_mrna_324
OG0005338	EpiBra_1.0g3166.t1	ETyphina_1.0g4010.t1	E_amag5501.t1	Ebromicola_E7626g4748.t1	E_elyg213.t1	EfeFl1g6341.t1	Egansuensis_E7080g7481.t1	EpiGly_1.0g2431.t1	Einebrians_E818g1650.t1	FCul_PTD04421.1	FFUJ_08551m.01	FGSG_05421T0	Fman_CVL01239.1	Fox_PCD30958.1	FPRN_10445n	FPSE_03586T0	RGP63374.1	Fver_RBQ73455.1	Fusvirg9406.t1	MAC_08335n	MAJ_03596n	MAM_01612n	MAN_02257n	MBR_07559n	MGU_03851n	MRI_POL1n	MAA_03589n	Triaru_rna6730	Trias1_201514	Tatro_282724	Trici_PTB62240.1	TrigamTGAM01_00851T0	Trigui_OPB46082	Triha_127477	Tripar1_rna3959	Tvirens_52153	Ascsa1_5480	Phisc1_466982	Xylhe1_229918	CCE32252.1	KEY64278.1	jgi_Tolinf1_194374_TINF04597, jgi_Tolinf1_195645_TINF06079	TolopKND92814.1	Beaba1_8106	Cormi1_7396	Ampqui1_544685	Dicpug1907.t1	XP_035346825.1	Colch1_mrna_5406
OG0005370	EpiBra_1.0g3723.t1	ETyphina_1.0g2872.t1	E_amag1689.t1	Ebromicola_E7626g5060.t1	E_elyg5682.t1	EfeFl1g2702.t1	Egansuensis_E7080g6390.t1	EpiGly_1.0g4519.t1	Einebrians_E818g826.t1	FCul_PTD05471.1	FFUJ_13353m.01	FGSG_05125T0	Fman_CVK87018.1	Fox_PCD41631.1	FPRN_05900n	FPSE_06521T0	RGP73516.1	Fver_RBQ68683.1	Fusvirg4083.t1	MAC_02112n	MAJ_05497n	MAM_02248n	MAN_06463n	MBR_07313n	MGU_05994n	MRI_002684n	MAA_01508n	Triaru_rna8827	Trias1_67829	Tatro_147145	Trici_PTB69587.1	TrigamTGAM01_10124T0	Trigui_OPB37358	Triha_78568	Tripar1_rna7496	Tvirens_176444	Ascsa1_5502	Phisc1_731009	Xylhe1_251198	CCE28533.1	KEY73307.1	jgi_Tolinf1_195317_TINF05458	TolopKND93565.1	Beaba1_2596		Ampqui1_477585	Dicpug11128.t1		Colch1_mrna_3404
OG0005400	EpiBra_1.0g4327.t1	ETyphina_1.0g4139.t1	E_amag4791.t1	Ebromicola_E7626g2228.t1	E_elyg2072.t1	EfeFl1g4291.t1	Egansuensis_E7080g3805.t1	EpiGly_1.0g4153.t1	Einebrians_E818g2634.t1	FCul_PTD09589.1	FFUJ_03135m.01	FGSG_06739T0	Fman_CVK88812.1	Fox_PCD38059.1	FPRN_04759n	FPSE_09085T0	RGP69321.1	Fver_RBQ65819.1	Fusvirg2646.t1	MAC_03719n	MAJ_01259n	MAM_02308n	MAN_03288n	MBR_01278n	MGU_01950n	MRI_005264n	MAA_05886n	Triaru_rna3151	Trias1_366417	Tatro_290484	Trici_PTB67336.1	TrigamTGAM01_02364T0	Trigui_OPB42326	Triha_480376	Tripar1_rna2110	Tvirens_215623	Ascsa1_5037	Phisc1_601929	Xylhe1_269191	CCE30996.1	KEY66811.1	jgi_Tolinf1_197122_TINF06795	TolopKND94794.1	Beaba1_1066	Cormi1_1425	Ampqui1_523692	Dicpug2182.t1	XP_035350427.1	Colch1_mrna_2270
OG0005431	EpiBra_1.0g4921.t1	ETyphina_1.0g1892.t1	E_amag2046.t1	Ebromicola_E7626g3409.t1	E_elyg1358.t1	EfeFl1g1965.t1	Egansuensis_E7080g3874.t1	EpiGly_1.0g7367.t1	Einebrians_E818g6441.t1	FCul_PTD10764.1	FFUJ_07899m.01	FGSG_02508T0	Fman_CVL01917.1	Fox_PCD35805.1	FPRN_08281n	FPSE_08629T0	RGP60669.1	Fver_RBQ81806.1	Fusvirg6402.t1	MAC_06680n	MAJ_04848n	MAM_04682n	MAN_05918n	MBR_05445n	MGU_05506n	MRI_003564n	MAA_00514n	Triaru_rna9943	Trias1_118901	Tatro_129932	Trici_PTB66569.1	TrigamTGAM01_09748T0	Trigui_OPB46628	Triha_100708	Tripar1_rna8063	Tvirens_92613	Ascsa1_5324	Phisc1_780000	Xylhe1_249055	CCE34474.1	KEY64318.1	jgi_Tolinf1_199594_TINF00738	TolopKND91494.1	Beaba1_6390		Ampqui1_518829	Dicpug2172.t1		Colch1_mrna_5365
OG0005525	EpiBra_1.0g7153.t1	ETyphina_1.0g6514.t1	E_amag3066.t1	Ebromicola_E7626g581.t1	E_elyg5024.t1	EfeFl1g3698.t1	Egansuensis_E7080g7047.t1	EpiGly_1.0g2315.t1	Einebrians_E818g2082.t1	FCul_PTD13176.1	FFUJ_01176m.01	FGSG_00998T0	Fman_CVK83505.1	Fox_PCD45512.1	FPRN_00921n	FPSE_01493T0	RGP59323.1	Fver_RBQ74280.1	Fusvirg1087.t1	MAC_07108n	MAJ_00602n	MAM_01801n	MAN_05084n	MBR_03505n	MGU_04977n	MRI_002958n	MAA_04045n	Triaru_rna6500	Trias1_91018	Tatro_144662	Trici_PTB67060.1	TrigamTGAM01_03555T0	Trigui_OPB46842	Triha_509171	Tripar1_rna6282	Tvirens_92581	Ascsa1_3051		Xylhe1_122713	CCE33413.1	KEY71022.1	jgi_Tolinf1_196524_TINF07062	TolopKND89562.1	Beaba1_228	Cormi1_5497	Ampqui1_522703	Dicpug2489.t1	XP_035341459.1	Colch1_mrna_9303
OG0005604	EpiBra_1.0g1170.t1	ETyphina_1.0g1012.t1	E_amag6170.t1	Ebromicola_E7626g3432.t1	E_elyg4019.t1	EfeFl1g5193.t1	Egansuensis_E7080g4012.t1	EpiGly_1.0g2808.t1	Einebrians_E818g5383.t1	FCul_PTD08234.1	FFUJ_09689m.01	FGSG_04235T0	Fman_CVK93027.1	Fox_PCD29120.1	FPRN_12574n	FPSE_08753T0	RGP59769.1	Fver_RBQ76571.1	Fusvirg9099.t1	MAC_04295n	MAJ_01421n	MAM_03073n	MAN_01278n	MBR_04418n	MGU_05733n	MRI_008707n	MAA_02811n	Triaru_rna7907	Trias1_172502	Tatro_151985	Trici_PTB65657.1	TrigamTGAM01_01181T0	Trigui_OPB40419	Triha_94723	Tripar1_rna3970	Tvirens_211316			Xylhe1_258602	CCE28935.1	KEY65641.1		TolopKND89572.1	Beaba1_6271	Cormi1_4632	Ampqui1_524839	Dicpug2635.t1	XP_035345763.1	Colch1_mrna_10153
OG0005613	EpiBra_1.0g1520.t1	ETyphina_1.0g1183.t1	E_amag1316.t1	Ebromicola_E7626g508.t1	E_elyg7138.t1	EfeFl1g176.t1	Egansuensis_E7080g6824.t1	EpiGly_1.0g5239.t1	Einebrians_E818g2055.t1	FCul_PTD05522.1	FFUJ_13258m.01	FGSG_12863T0	Fman_CVK87174.1	Fox_PCD41536.1	FPRN_05799n	FPSE_04219T0	RGP72947.1	Fver_RBQ75848.1	Fusvirg2220.t1	MAC_01906n	MAJ_05799n	MAM_04770n	MAN_09550n	MBR_03073n	MGU_04756n	MRI_POL2n	MAA_04664n	Triaru_rna2106	Trias1_133213	Tatro_137902	Trici_PTB61955.1	TrigamTGAM01_08766T0	Trigui_OPB36705	Triha_4638	Tripar1_rna811	Tvirens_37119	Ascsa1_4415	Phisc1_787183	Xylhe1_281627	CCE27117.1	KEY65398.1	jgi_Tolinf1_191723_TINF02722	TolopKND89329.1	Beaba1_1518	Cormi1_1021	Ampqui1_464983	Dicpug8765.t1	XP_035342688.1	Colch1_mrna_4673
OG0005686	EpiBra_1.0g4295.t1	ETyphina_1.0g3594.t1	E_amag4386.t1	Ebromicola_E7626g2080.t1	E_elyg7089.t1	EfeFl1g225.t1	Egansuensis_E7080g3636.t1	EpiGly_1.0g6323.t1	Einebrians_E818g5257.t1	FCul_PTD08241.1	FFUJ_09871m.01	FGSG_04402T0	Fman_CVK98414.1	Fox_PCD28936.1	FPRN_12393n	FPSE_06324T0	RGP73629.1	Fver_RBQ71157.1	Fusvirg7865.t1	MAC_01805n	MAJ_03055n	MAM_04137n	MAN_08736n	MBR_01794n	MGU_02474n	MRI_007422n	MAA_05390n	Triaru_rna9805	Trias1_92553	Tatro_298903	Trici_PTB62283.1	TrigamTGAM01_00933T0	Trigui_OPB46210	Triha_509465	Tripar1_rna5363	Tvirens_77111	Ascsa1_6419	Phisc1_721313	Xylhe1_62572	CCE27230.1	KEY72727.1		TolopKND92856.1	Beaba1_5075	Cormi1_1752	Ampqui1_516941	Dicpug4037.t1	XP_035346126.1	Colch1_mrna_8016
OG0005721	EpiBra_1.0g5480.t1	ETyphina_1.0g4571.t1	E_amag7241.t1	Ebromicola_E7626g6179.t1	E_elyg4584.t1	EfeFl1g3250.t1	Egansuensis_E7080g3703.t1	EpiGly_1.0g1747.t1	Einebrians_E818g6593.t1	FCul_PTD06651.1	FFUJ_09943m.01	FGSG_04453T0	Fman_CVK98302.1	Fox_PCD28864.1	FPRN_12320n	FPSE_09911T0	RGP60912.1	Fver_RBQ65005.1	Fusvirg7749.t1	MAC_01764n	MAJ_04174n	MAM_07877n	MAN_03753n	MBR_01749n	MGU_02429n	MRI_PSF3n	MAA_05432n	Triaru_rna5777	Trias1_61222	Tatro_45878	Trici_PTB63061.1	TrigamTGAM01_07564T0	Trigui_OPB46321	Triha_509556	Tripar1_rna8992	Tvirens_216695	Ascsa1_6799	Phisc1_587957	Xylhe1_280713	CCE30422.1	KEY72688.1		TolopKND91671.1	Beaba1_9385		Ampqui1_462469	Dicpug10083.t1	XP_035341943.1	Colch1_mrna_5698
OG0005725	EpiBra_1.0g5575.t1	ETyphina_1.0g1685.t1	E_amag4448.t1	Ebromicola_E7626g6009.t1	E_elyg4087.t1	EfeFl1g5259.t1	Egansuensis_E7080g6226.t1	EpiGly_1.0g5288.t1	Einebrians_E818g231.t1	FCul_PTD03414.1	FFUJ_07140m.01	FGSG_10307T0	Fman_CVK92380.1	Fox_PCD35037.1	FPRN_07452n	FPSE_12368T0	RGP64754.1	Fver_RBQ68555.1	Fusvirg11321.t1	MAC_09236n	MAJ_05111n	MAM_05487n	MAN_00942n	MBR_04102n	MGU_05159n	MRI_REX3n	MAA_03131n	Triaru_rna1004	Trias1_80420	Tatro_48460	Trici_PTB68560.1	TrigamTGAM01_02001T0	Trigui_OPB43982	Triha_425413	Tripar1_rna8545	Tvirens_62314	Ascsa1_6316	Phisc1_156591	Xylhe1_246478	CCE32069.1	KEY72066.1	jgi_Tolinf1_192838_TINF03765	TolopKND88415.1	Beaba1_3364	Cormi1_9636	Ampqui1_515226	Dicpug2850.t1	XP_035349239.1	Colch1_mrna_1441
OG0005768	EpiBra_1.0g7242.t1	ETyphina_1.0g5394.t1	E_amag75.t1	Ebromicola_E7626g486.t1	E_elyg5931.t1	EfeFl1g6030.t1	Egansuensis_E7080g6514.t1	EpiGly_1.0g5718.t1	Einebrians_E818g722.t1	FCul_PTD05723.1	FFUJ_08675m.01	FGSG_05543T0	Fman_CVL01108.1	Fox_PCD30828.1	FPRN_10319n	FPSE_06134T0	RGP70802.1	Fver_RBQ72372.1	Fusvirg9539.t1	MAC_04994n	MAJ_03271n	MAM_01518n	MAN_02162n	MBR_07658n	MGU_03947n	MRI_TIM9n	MAA_03497n	Triaru_rna6245	Trias1_57555	Tatro_256681	Trici_PTB67854.1	TrigamTGAM01_01348T0	Trigui_OPB45149	Triha_499602	Tripar1_rna7437	Tvirens_76246	Ascsa1_6849	Phisc1_686148	Xylhe1_246349	CCE26692.1	KEY67241.1	jgi_Tolinf1_195760_TINF05865	TolopKND92349.1	Beaba1_1900	Cormi1_7223	Ampqui1_510530	Dicpug2150.t1	XP_035343044.1
OG0005913	EpiBra_1.0g6472.t1	ETyphina_1.0g3289.t1	E_amag2024.t1	Ebromicola_E7626g5572.t1	E_elyg1336.t1	EfeFl1g1943.t1	Egansuensis_E7080g5661.t1	EpiGly_1.0g5053.t1	Einebrians_E818g2306.t1	FCul_PTD10880.1	FFUJ_07923m.01	FGSG_02533T0	Fman_CVL01941.1	Fox_PCD35829.1	FPRN_08305n	FPSE_08654T0	RGP63066.1	Fver_RBQ67805.1	Fusvirg6428.t1	MAC_04095n	MAJ_06388n	MAM_04658n	MAN_05941n	MBR_05422n	MGU_05481n	MRI_PRP18n	MAA_08944n	Triaru_rna5341	Trias1_174251	Tatro_214667	Trici_PTB66554.1	TrigamTGAM01_10001T0	Trigui_OPB46680	Triha_496300	Tripar1_rna6025	Tvirens_42667	Ascsa1_257	Phisc1_609232	Xylhe1_227812	CCE32524.1	KEY67337.1	jgi_Tolinf1_199573_TINF00699	TolopKND91497.1	Beaba1_3266	Cormi1_1597	Ampqui1_519872	Dicpug1363.t1	XP_035347735.1	Colch1_mrna_4409
OG0005994	EpiBra_1.0g2934.t1	ETyphina_1.0g1728.t1	E_amag3427.t1	Ebromicola_E7626g4926.t1	E_elyg589.t1	EfeFl1g1121.t1	Egansuensis_E7080g3465.t1	EpiGly_1.0g4202.t1	Einebrians_E818g3981.t1	FCul_PTD05580.1	FFUJ_06149m.01	FGSG_08640T0	Fman_CVK91000.1	Fox_PCD32969.1	FPRN_09303n	FPSE_10687T0	RGP63465.1	Fver_RBQ67693.1	Fusvirg4829.t1	MAC_00930n	MAJ_03815n	MAM_03213n	MAN_02504n	MBR_08310n	MGU_03481n	MRI_007514n	MAA_03829n	Triaru_rna6561	Trias1_43157	Tatro_224778	Trici_PTB70354.1	TrigamTGAM01_07932T0	Trigui_OPB38694	Triha_179615	Tripar1_rna4235	Tvirens_230652	Ascsa1_9406	Phisc1_680069		CCE33316.1	KEY68628.1	jgi_Tolinf1_193909_TINF00355	TolopKND88073.1	Beaba1_2337	Cormi1_3451		Dicpug10449.t1	XP_035343475.1	Colch1_mrna_2679
OG0006164	EpiBra_1.0g6615.t1	ETyphina_1.0g2461.t1	E_amag1648.t1	Ebromicola_E7626g4416.t1	E_elyg5645.t1	EfeFl1g2744.t1	Egansuensis_E7080g6027.t1	EpiGly_1.0g8399.t1	Einebrians_E818g5678.t1	FCul_PTD02951.1	FFUJ_07215m.01	FGSG_10256T0	Fman_CVK92503.1	Fox_PCD35114.1	FPRN_07530n	FPSE_03615T0	RGP65555.1	Fver_RBQ76279.1	Fusvirg3598.t1	MAC_01126n	MAJ_03951n	MAM_07854n	MAN_03572n	MBR_01562n	MGU_02238n	MRI_007237n	MAA_05608n	Triaru_rna2584	Trias1_128625	Tatro_177251	Trici_PTB64198.1	TrigamTGAM01_06210T0	Trigui_OPB39476	Triha_75741	Tripar1_rna6530	Tvirens_65681	Ascsa1_640	Phisc1_697808	Xylhe1_251598	CCE29502.1	KEY66091.1	jgi_Tolinf1_191243_TINF02253	TolopKND86659.1	Beaba1_6043	Cormi1_543		Dicpug3282.t1	XP_035342956.1	Colch1_mrna_7561
OG0006347	EpiBra_1.0g4468.t1	ETyphina_1.0g3869.t1	E_amag2733.t1	Ebromicola_E7626g5771.t1	E_elyg3728.t1	EfeFl1g7572.t1	Egansuensis_E7080g1089.t1	EpiGly_1.0g3137.t1	Einebrians_E818g6661.t1	FCul_PTD04973.1	FFUJ_13481m.01	FGSG_06248T0	Fman_CVK86819.1	Fox_PCD41760.1	FPRN_06027n	FPSE_00961T0	RGP64140.1	Fver_RBQ68840.1	Fusvirg2064.t1	MAC_09576n	MAJ_05289n	MAM_01049n	MAN_07600n	MBR_05207n	MGU_01462n	MRI_005462n	MAA_07683n	Triaru_rna1212	Trias1_124144	Tatro_304862	Trici_PTB67504.1	TrigamTGAM01_09880T0	Trigui_OPB42432	Triha_15418	Tripar1_rna7885	Tvirens_29950	Ascsa1_9144	Phisc1_741362	Xylhe1_278693		KEY70428.1	jgi_Tolinf1_192733_TINF03172	TolopKND94462.1	Beaba1_5469	Cormi1_4549		Dicpug4892.t1	XP_035348591.1	Colch1_mrna_7963
OG0006351	EpiBra_1.0g4645.t1	ETyphina_1.0g95.t1	E_amag5625.t1	Ebromicola_E7626g82.t1	E_elyg337.t1	EfeFl1g6466.t1	Egansuensis_E7080g851.t1	EpiGly_1.0g2607.t1	Einebrians_E818g2798.t1	FCul_PTD04879.1	FFUJ_05690m.01	FGSG_08885T0	Fman_CVK90243.1	Fox_PCD33429.1	FPRN_08848n	FPSE_08229T0	RGP65492.1	Fver_RBQ66561.1	Fusvirg10608.t1	MAC_05345n	MAJ_03737n	MAM_01745n	MAN_02394n	MBR_08198n	MGU_03711n	MRI_003654n	MAA_03724n	Triaru_rna5156	Trias1_54312	Tatro_149530	Trici_PTB70486.1	TrigamTGAM01_08222T0	Trigui_OPB38547	Triha_502720	Tripar1_rna76	Tvirens_28468	Ascsa1_2089	Phisc1_631479	Xylhe1_250207	CCE32709.1	KEY65860.1	jgi_Tolinf1_190222_TINF00932	TolopKND90388.1	Beaba1_7738	Cormi1_6510		Dicpug10604.t1
OG0006357	EpiBra_1.0g5412.t1	ETyphina_1.0g2075.t1	E_amag17.t1	Ebromicola_E7626g5658.t1	E_elyg5875.t1	EfeFl1g6088.t1	Egansuensis_E7080g7798.t1	EpiGly_1.0g3008.t1	Einebrians_E818g4210.t1	FCul_PTD03226.1	FFUJ_07572m.01	FGSG_09889T0	Fman_CVK92984.1	Fox_PCD35484.1	FPRN_07892n	FPSE_12235T0	RGP59447.1	Fver_RBQ75784.1	Fusvirg3747.t1	MAC_01086n	MAJ_03993n	MAM_07815n	MAN_03531n	MBR_01521n	MGU_02195n	MRI_006938n	MAA_05647n	Triaru_rna4612	Trias1_63627	Tatro_29005	Trici_PTB64227.1	TrigamTGAM01_06627T0	Trigui_OPB39504	Triha_311822	Tripar1_rna6502	Tvirens_111384	Ascsa1_544	Phisc1_603246		CCE29246.1	KEY68555.1	jgi_Tolinf1_191252_TINF02132	TolopKND88981.1	Beaba1_1138	Cormi1_8119		Dicpug2851.t1		Colch1_mrna_2440
OG0006368	EpiBra_1.0g6812.t1	ETyphina_1.0g6593.t1	E_amag1258.t1	Ebromicola_E7626g5391.t1	E_elyg6357.t1	EfeFl1g890.t1	Egansuensis_E7080g297.t1	EpiGly_1.0g7697.t1	Einebrians_E818g1591.t1	FCul_PTD01865.1	FFUJ_04330m.01	FGSG_09462T0	Fman_CVK93666.1	Fox_PCD43573.1	FPRN_03063n	FPSE_10509T0	RGP69353.1	Fver_RBQ80561.1	Fusvirg6810.t1	MAC_02655n	MAJ_00187n	MAM_00819n	MAN_04295n	MBR_02450n	MGU_00561n	MRI_004365n	MAA_02147n	Triaru_rna6408	Trias1_55979	Tatro_47141	Trici_PTB64632.1	TrigamTGAM01_02757T0	Trigui_OPB42020	Triha_506095	Tripar1_rna8970	Tvirens_114294	Ascsa1_9854	Phisc1_652748	Xylhe1_260691	CCE35023.1	KEY70724.1	jgi_Tolinf1_198827_TINF09351	TolopKND88184.1	Beaba1_3899	Cormi1_5066		Dicpug7949.t1	XP_035344797.1
OG0006431	EpiBra_1.0g4904.t1	ETyphina_1.0g2887.t1	E_amag2563.t1	Ebromicola_E7626g4521.t1	E_elyg3572.t1	EfeFl1g7414.t1	Egansuensis_E7080g3126.t1	EpiGly_1.0g4061.t1	Einebrians_E818g5249.t1	FCul_PTD05767.1	FFUJ_13394m.01	FGSG_05166T0	Fman_CVK86957.1	Fox_PCD41670.1	FPRN_05938n	FPSE_06566T0	RGP69903.1	Fver_RBQ64798.1	Fusvirg2106.t1	MAC_07253n	MAJ_08746n	MAM_00931n	MAN_07462n	MBR_05068n	MGU_01603n	MRI_006786n	MAA_08837n	Triaru_rna2070	Trias1_134920	Tatro_82460	Trici_PTB67560.1	TrigamTGAM01_02196T0	Trigui_OPB42375	Triha_15370	Tripar1_rna7254	Tvirens_31597	Ascsa1_10594	Phisc1_385378		CCE33012.1	KEY67421.1		TolopKND94428.1	Beaba1_4986	Cormi1_1652		Dicpug10056.t1	XP_035348241.1	Colch1_mrna_8117
OG0006727	EpiBra_1.0g2954.t1	ETyphina_1.0g3896.t1	E_amag2954.t1	Ebromicola_E7626g3904.t1	E_elyg4912.t1	EfeFl1g3582.t1	Egansuensis_E7080g6737.t1	EpiGly_1.0g2566.t1	Einebrians_E818g5442.t1	FCul_PTD12898.1	FFUJ_01491m.01	FGSG_01295T0	Fman_CVK82989.1	Fox_PCD45195.1	FPRN_00615n	FPSE_10958T0	RGP76614.1	Fver_RBQ71649.1	Fusvirg1508.t1	MAC_07130n	MAJ_04540n	MAM_03639n	MAN_08101n	MBR_06048n	MGU_06428n	MRI_003264n	MAA_00176n	Triaru_rna5877	Trias1_127373	Tatro_226468	Trici_PTB64120.1	TrigamTGAM01_07124T0	Trigui_OPB39576	Triha_491388	Tripar1_rna947	Tvirens_40830		Phisc1_759107	Xylhe1_284815	CCE34410.1	KEY67488.1	jgi_Tolinf1_196218_TINF06400	TolopKND90359.1	Beaba1_8072	Cormi1_1102		Dicpug6282.t1	XP_035349432.1
[truncated: 18 more columns]

## Sheet: Tpos
Orthogroup	EpiBra.aa	EpiTy.aa	Epiam.aa	Epibro.aa	Epiel.aa	Epife.aa	Epiga.aa	Epigl.aa	Epiin.aa	Fuscu.aa	Fusfu.aa	Fusgr.aa	Fusma.aa	Fusox.aa	Fuspr.aa	Fusps.aa	Fussp.aa	Fusve.aa	Fusvi.aa	Metac.aa	Metaj.aa	Metam.aa	Metan.aa	Metbr.aa	Metgu.aa	Metri.aa	Metro.aa	Triar.aa	Trias.aa	Triat.aa	Trici.aa	Triga.aa	Trigu.aa	Triha.aa	Tripa.aa	Trivi.aa	Zendo_Ascsa1.aa	Zendo_Phisc1.aa	Zendo_Xylhe1.aa	Zin_Claviceps_purpurea.aa	Zin_Stachybotrys_chartarum.aa	Zin_Tolinf1.aa	Zin_Tolypocladium_ophioglossoides.aa	Zinsec_Beaba1.aa	Zinsec_Cormi1.aa	Zmycro_Ampqui1.aa	Zmycro_Dicyma_pulvinata.aa	Zmycro_Talaromycesrugulosus.aa	Zplant0_Colch.aa
OG0001320	EpiBra_1.0g4029.t1	ETyphina_1.0g101.t1	E_amag5630.t1	Ebromicola_E7626g88.t1	E_elyg342.t1	EfeFl1g6471.t1	Egansuensis_E7080g481.t1	EpiGly_1.0g2602.t1	Einebrians_E818g7378.t1	FCul_PTD03606.1	FFUJ_05695m.01	FGSG_08880T0	Fman_CVK90253.1	Fox_PCD33424.1	FPRN_08853n	FPSE_08235T0	RGP74300.1	Fver_RBQ66556.1	Fusvirg10615.t1	MAC_05339n	MAJ_03743n	MAM_01751n	MAN_02400n	MBR_08204n	MGU_03705n	MRI_SUI1n	MAA_03730n	Triaru_rna300	Trias1_54298	Tatro_300946	Trici_PTB70482.1	TrigamTGAM01_08226T0	Trigui_OPB38561	Triha_502701	Tripar1_rna91	Tvirens_71317	Ascsa1_2087	Phisc1_691834	Xylhe1_241017	CCE32714.1	KEY65867.1	jgi_Tolinf1_193811_TINF00166	TolopKND87398.1	Beaba1_7742	Cormi1_6514	Ampqui1_508869, Ampqui1_520519	Dicpug10606.t1	XP_035350197.1	Colch1_mrna_1817, Colch1_mrna_6027
OG0001638	EpiBra_1.0g2903.t1	ETyphina_1.0g2950.t1	E_amag2292.t1	Ebromicola_E7626g822.t1	E_elyg3303.t1	EfeFl1g5887.t1	Egansuensis_E7080g6953.t1	EpiGly_1.0g7612.t1	Einebrians_E818g5634.t1	FCul_PTD03007.1	FFUJ_07361m.01	FGSG_10089T0	Fman_CVK92646.1	Fox_PCD35265.1	FPRN_07682n	FPSE_00467T0	RGP72244.1	Fver_RBQ68041.1	Fusvirg3904.t1	MAC_02610n	MAJ_05007n	MAM_05592n	MAN_01053n	MBR_04212n	MGU_05051n	MRI_000133n	MAA_03027n	Triaru_rna6205	Trias1_141352	Tatro_303002	Trici_PTB68676.1	TrigamTGAM01_02109T0	Trigui_OPB44114	Triha_143083	Tripar1_rna7189	Tvirens_72615	Ascsa1_1010, Ascsa1_8711	Phisc1_222311, Phisc1_286113, Phisc1_412796, Phisc1_650064	Xylhe1_236746, Xylhe1_285706	CCE33174.1	KEY71981.1	jgi_Tolinf1_192951_TINF03695	TolopKND91512.1	Beaba1_9242	Cormi1_3698	Ampqui1_511036	Dicpug2807.t1	XP_035342566.1, XP_035347427.1	Colch1_mrna_1458
OG0001787	EpiBra_1.0g3590.t1	ETyphina_1.0g787.t1	E_amag6578.t1	Ebromicola_E7626g3821.t1	E_elyg2902.t1	EfeFl1g7145.t1	Egansuensis_E7080g6328.t1	EpiGly_1.0g4299.t1	Einebrians_E818g2761.t1	FCul_PTD09639.1	FFUJ_14894m.01	FGSG_07326T0	Fman_CVK89667.1	Fox_PCD37532.1	FPRN_04242n	FPSE_04131T0	RGP62398.1	Fver_RBQ75620.1	Fusvirg4269.t1	MAC_05232n	MAJ_07888n	MAM_06417n	MAN_09737n	MBR_10060n	MGU_08446n	MRI_003730n	MAA_07565n	Triaru_rna5469	Trias1_381580	Tatro_157697	Trici_PTB67969.1	TrigamTGAM01_08022T0	Trigui_OPB40131	Triha_497055	Tripar1_rna617	Tvirens_166266	Ascsa1_3529	Phisc1_689875	Xylhe1_257992	CCE28675.1	KEY71933.1		TolopKND93578.1	Beaba1_2650	Cormi1_7767	Ampqui1_510446, Ampqui1_542065	Dicpug7182.t1	XP_035345447.1	Colch1_mrna_4893
OG0002125	EpiBra_1.0g45.t1	ETyphina_1.0g952.t1	E_amag6902.t1	Ebromicola_E7626g675.t1	E_elyg3797.t1	EfeFl1g5510.t1	Egansuensis_E7080g2019.t1	EpiGly_1.0g6507.t1	Einebrians_E818g1931.t1	FCul_PTD03564.1	FFUJ_08776m.01	FGSG_05640T0	Fman_CVL00938.1	Fox_PCD30726.1	FPRN_10219n	FPSE_06233T0	RGP63322.1	Fver_RBQ75896.1	Fusvirg9656.t1	MAC_09611n	MAJ_04392n	MAM_02650n	MAN_10306n	MBR_04854n	MGU_04592n	MRI_RPS17n	MAA_04849n	Triaru_rna9607	Trias1_139661	Tatro_139837	Trici_PTB64668.1	TrigamTGAM01_07531T0	Trigui_OPB45363	Triha_91294	Tripar1_rna8563	Tvirens_89055	Ascsa1_3784	Phisc1_647179	Xylhe1_244387	CCE33566.1, CCE33586.1	KEY72160.1	jgi_Tolinf1_195877_TINF06216	TolopKND92121.1	Beaba1_7562	Cormi1_7320	Ampqui1_457495	Dicpug10641.t1	XP_035344402.1	Colch1_mrna_9726
OG0002214	EpiBra_1.0g2382.t1	ETyphina_1.0g5004.t1	E_amag5367.t1	Ebromicola_E7626g6130.t1	E_elyg84.t1	EfeFl1g6205.t1	Egansuensis_E7080g215.t1	EpiGly_1.0g6684.t1	Einebrians_E818g3912.t1	FCul_PTD04934.1	FFUJ_05131m.01	FGSG_05697T0	Fman_CVK99422.1	Fox_PCD44372.1	FPRN_02253n	FPSE_06299T0	RGP65326.1	Fver_RBQ74803.1	Fusvirg12141.t1	MAC_04542n	MAJ_04747n	MAM_08091n	MAN_05293n	MBR_07920n	MGU_09265n	MRI_004688n	MAA_07933n	Triaru_rna5584	Trias1_70534	Tatro_146041	Trici_PTB66872.1	TrigamTGAM01_00606T0	Trigui_OPB47034	Triha_6193	Tripar1_rna212	Tvirens_45143	Ascsa1_8353	Phisc1_728737	Xylhe1_243447	CCE34693.1	KEY69266.1	jgi_Tolinf1_197554_TINF07625	TolopKND89997.1	Beaba1_2994	Cormi1_6830	Ampqui1_306224	Dicpug2370.t1	XP_035339960.1, XP_035348653.1	Colch1_mrna_8258
OG0002220	EpiBra_1.0g2535.t1	ETyphina_1.0g5473.t1	E_amag6028.t1	Ebromicola_E7626g7001.t1	E_elyg4200.t1	EfeFl1g2851.t1	Egansuensis_E7080g5146.t1	EpiGly_1.0g7536.t1	Einebrians_E818g478.t1	FCul_PTD12437.1	FFUJ_01776m.01	FGSG_11966T0	Fman_CVL02933.1	Fox_PCD44904.1	FPRN_00326n	FPSE_00767T0	RGP60378.1	Fver_RBQ65797.1	Fusvirg8308.t1	MAC_05765n	MAJ_06038n	MAM_04092n	MAN_03854n	MBR_06801n	MGU_04564n	MRI_003442n	MAA_01725n	Triaru_rna5102	Trias1_195439	Tatro_161215	Trici_PTB63790.1	TrigamTGAM01_10472T0	Trigui_OPB39694	Triha_95571	Tripar1_rna9023	Tvirens_214678	Ascsa1_1036	Phisc1_786216	Xylhe1_218087	CCE32773.1	KEY69698.1	jgi_Tolinf1_192485_TINF02942	TolopKND94194.1	Beaba1_9505	Cormi1_8945	Ampqui1_464206	Dicpug5237.t1	XP_035342452.1	Colch1_mrna_6813
OG0002317	EpiBra_1.0g5146.t1	ETyphina_1.0g1383.t1	E_amag1746.t1	Ebromicola_E7626g1335.t1	E_elyg5564.t1	EfeFl1g2641.t1	Egansuensis_E7080g5086.t1	EpiGly_1.0g9083.t1	Einebrians_E818g4498.t1	FCul_PTD03894.1	FFUJ_13092m.01	FGSG_12839T0	Fman_CVK87485.1	Fox_PCD41371.1	FPRN_05635n	FPSE_03079T0	RGP66808.1	Fver_RBQ81668.1	Fusvirg11628.t1	MAC_06032n	MAJ_07825n	MAM_06464n	MAN_09026n	MBR_00726n	MGU_00809n	MRI_001878n	MAA_06165n	Triaru_rna5044	Trias1_67878	Tatro_84318	Trici_PTB69464.1	TrigamTGAM01_08114T0	Trigui_OPB37236	Triha_136884	Tripar1_rna5384	Tvirens_111011	Ascsa1_6461, Ascsa1_6919	Phisc1_686273, Phisc1_725055	Xylhe1_245558	CCE28602.1	KEY67837.1	jgi_Tolinf1_195518_TINF05552	TolopKND91780.1	Beaba1_7828	Cormi1_7882	Ampqui1_552592	Dicpug6506.t1	XP_035348857.1	Colch1_mrna_675
OG0002459	EpiBra_1.0g357.t1	ETyphina_1.0g1055.t1	E_amag251.t1	Ebromicola_E7626g430.t1	E_elyg6879.t1	EfeFl1g431.t1	Egansuensis_E7080g2040.t1	EpiGly_1.0g3786.t1	Einebrians_E818g1004.t1	FCul_PTD07380.1	FFUJ_09566m.01	FGSG_04121T0	Fman_CVL04580.1	Fox_PCD29245.1	FPRN_12699n	FPSE_00141T0	RGP58275.1	Fver_RBQ70188.1	Fusvirg6534.t1	MAC_01663n	MAJ_02367n	MAM_00160n	MAN_08317n	MBR_02831n	MGU_00180n	MRI_001889n	MAA_02497n	Triaru_rna4712	Trias1_71709	Tatro_298093	Trici_PTB65222.1	TrigamTGAM01_07406T0	Trigui_OPB40968	Triha_512917	Tripar1_rna4266	Tvirens_83729	Ascsa1_10621	Phisc1_638358	Xylhe1_243038	CCE27550.1	KEY68992.1	jgi_Tolinf1_199250_TINF09039	TolopKND90730.1	Beaba1_3736	Cormi1_9436	Ampqui1_203240	Dicpug10199.t1	XP_035344084.1	Colch1_mrna_4531
OG0002474	EpiBra_1.0g476.t1	ETyphina_1.0g2385.t1	E_amag3012.t1	Ebromicola_E7626g4935.t1	E_elyg4970.t1	EfeFl1g3642.t1	Egansuensis_E7080g4553.t1	EpiGly_1.0g8680.t1	Einebrians_E818g1955.t1	FCul_PTD12097.1	FFUJ_01085m.01	FGSG_00581T0	Fman_CVK83647.1	Fox_PCD45581.1	FPRN_01007n	FPSE_04623T0	RGP70594.1	Fver_RBQ76842.1	Fusvirg1168.t1	MAC_03044n	MAJ_00699n	MAM_01893n	MAN_04988n	MBR_03409n	MGU_02786n	MRI_006077n	MAA_04138n	Triaru_rna345	Trias1_144253	Tatro_51127	Trici_PTB66980.1	TrigamTGAM01_03624T0	Trigui_OPB46910	Triha_86768	Tripar1_rna1199	Tvirens_42827	Ascsa1_2631	Phisc1_440650	Xylhe1_242909	CCE30603.1	KEY66165.1	jgi_Tolinf1_196592_TINF06326	TolopKND95351.1	Beaba1_6547	Cormi1_9506	Ampqui1_513216	Dicpug6023.t1	XP_035342053.1	Colch1_mrna_9468
OG0002479	EpiBra_1.0g536.t1	ETyphina_1.0g7295.t1	E_amag6702.t1	Ebromicola_E7626g6928.t1	E_elyg5270.t1	EfeFl1g2337.t1	Egansuensis_E7080g3650.t1	EpiGly_1.0g9006.t1	Einebrians_E818g922.t1	FCul_PTD04624.1	FFUJ_13143m.01	FGSG_05954T0	Fman_CVK87404.1	Fox_PCD41415.1	FPRN_05683n	FPSE_03025T0	RGP62808.1	Fver_RBQ71787.1	Fusvirg11576.t1	MAC_04067n	MAJ_08479n	MAM_07207n	MAN_06523n	MBR_07235n	MGU_06055n	MRI_005224n	MAA_01450n	Triaru_rna2966	Trias1_46167	Tatro_302330	Trici_PTB69350.1	TrigamTGAM01_01695T0	Trigui_OPB37529	Triha_78444	Tripar1_rna462	Tvirens_181313	Ascsa1_8433	Phisc1_61093	Xylhe1_24910	CCE29103.1	KEY68066.1	jgi_Tolinf1_195458_TINF05559	TolopKND93375.1	Beaba1_6538	Cormi1_9495	Ampqui1_511388	Dicpug11342.t1	XP_035347319.1	Colch1_mrna_591
OG0002526	EpiBra_1.0g1055.t1	ETyphina_1.0g1444.t1	E_amag4980.t1	Ebromicola_E7626g143.t1	E_elyg2271.t1	EfeFl1g4494.t1	Egansuensis_E7080g1238.t1	EpiGly_1.0g2462.t1	Einebrians_E818g7443.t1	FCul_PTD09644.1	FFUJ_02905m.01	FGSG_13028T0	Fman_CVK89196.1	Fox_PCD37820.1	FPRN_04530n	FPSE_04767T0	RGP66467.1	Fver_RBQ66145.1	Fusvirg2566.t1	MAC_03152n	MAJ_01323n	MAM_06975n	MAN_03351n	MBR_01341n	MGU_02015n	MRI_004111n	MAA_05822n	Triaru_rna424	Trias1_133889	Tatro_171818	Trici_PTB67428.1	TrigamTGAM01_02289T0	Trigui_OPB42246	Triha_493104	Tripar1_rna5752	Tvirens_168508	Ascsa1_4772	Phisc1_496134	Xylhe1_154247	CCE30912.1	KEY74155.1	jgi_Tolinf1_197049_TINF06730	TolopKND94782.1	Beaba1_4135	Cormi1_2622	Ampqui1_444601	Dicpug3014.t1, Dicpug7233.t1	XP_035345354.1	Colch1_mrna_9906
OG0002532	EpiBra_1.0g1135.t1	ETyphina_1.0g5144.t1	E_amag4413.t1	Ebromicola_E7626g2392.t1	E_elyg4053.t1	EfeFl1g5224.t1	Egansuensis_E7080g2273.t1	EpiGly_1.0g3812.t1	Einebrians_E818g7644.t1	FCul_PTD02911.1	FFUJ_07167m.01	FGSG_10280T0	Fman_CVK92408.1	Fox_PCD35065.1	FPRN_07481n	FPSE_03590T0	RGP64780.1	Fver_RBQ76325.1	Fusvirg3966.t1	MAC_07028n	MAJ_05073n	MAM_05532n	MAN_00982n	MBR_04141n	MGU_05120n	MRI_003510n	MAA_03095n	Triaru_rna10103	Trias1_80392	Tatro_155791	Trici_PTB68585.1	TrigamTGAM01_02025T0	Trigui_OPB44006	Triha_519983	Tripar1_rna8382	Tvirens_85369	Ascsa1_779	Phisc1_20082, Phisc1_618178	Xylhe1_280926	CCE28919.1	KEY72044.1	jgi_Tolinf1_192885_TINF03664	TolopKND86365.1	Beaba1_8507	Cormi1_9199	Ampqui1_592439	Dicpug2629.t1	XP_035342645.1	Colch1_mrna_489
OG0002595	EpiBra_1.0g1809.t1	ETyphina_1.0g7249.t1	E_amag6121.t1	Ebromicola_E7626g6328.t1	E_elyg3968.t1	EfeFl1g5143.t1	Egansuensis_E7080g4348.t1	EpiGly_1.0g7150.t1	Einebrians_E818g5327.t1	FCul_PTD03126.1	FFUJ_07273m.01	FGSG_10179T0	Fman_CVK92557.1	Fox_PCD35173.1	FPRN_07590n	FPSE_03699T0	RGP65513.1	Fver_RBQ68381.1	Fusvirg3805.t1	MAC_04343n	MAJ_01370n	MAM_03123n	MAN_01227n	MBR_04368n	MGU_05680n	MRI_MBF1n	MAA_02858n	Triaru_rna4898	Trias1_145587	Tatro_151694	Trici_PTB69730.1	TrigamTGAM01_06131T0	Trigui_OPB37140	Triha_79146	Tripar1_rna2587	Tvirens_73623	Ascsa1_733	Phisc1_685931	Xylhe1_234675	CCE29005.1	KEY70292.1	jgi_Tolinf1_193116_TINF03554	TolopKND89573.1	Beaba1_1830	Cormi1_1084	Ampqui1_537340	Dicpug3374.t1	XP_035343579.1	Colch1_mrna_1980
OG0002636	EpiBra_1.0g2325.t1	ETyphina_1.0g994.t1	E_amag4962.t1	Ebromicola_E7626g124.t1	E_elyg2252.t1	EfeFl1g4512.t1	Egansuensis_E7080g6985.t1	EpiGly_1.0g8097.t1	Einebrians_E818g2848.t1	FCul_PTD09495.1	FFUJ_02926m.01	FGSG_06938T0	Fman_CVK89156.1	Fox_PCD37846.1	FPRN_04551n	FPSE_04787T0	RGP66486.1	Fver_RBQ80431.1	Fusvirg2545.t1	MAC_03135n	MAJ_01341n	MAM_06997n	MAN_03369n	MBR_01359n	MGU_02034n	MRI_004762n	MAA_05804n	Triaru_rna1854	Trias1_135109	Tatro_91536	Trici_PTB67410.1	TrigamTGAM01_02270T0	Trigui_OPB42228	Triha_81700	Tripar1_rna5885	Tvirens_145534	Ascsa1_5671	Phisc1_230583	Xylhe1_268040	CCE30893.1	KEY74135.1	jgi_Tolinf1_197028_TINF06414	TolopKND94692.1	Beaba1_4072	Cormi1_2702	Ampqui1_514277	Dicpug1620.t1	XP_035346219.1	Colch1_mrna_5544
OG0002663	EpiBra_1.0g2593.t1	ETyphina_1.0g4622.t1	E_amag5117.t1	Ebromicola_E7626g1051.t1	E_elyg2406.t1	EfeFl1g4624.t1	Egansuensis_E7080g1654.t1	EpiGly_1.0g7876.t1	Einebrians_E818g2616.t1	FCul_PTD09958.1	FFUJ_03324m.01	FGSG_06662T0	Fman_CVK88495.1	Fox_PCD38253.1	FPRN_04949n	FPSE_01583T0	RGP75560.1	Fver_RBQ76777.1	Fusvirg2859.t1	MAC_01416n	MAJ_06597n	MAM_02482n	MAN_02845n	MBR_00840n	MGU_06345n	MRI_004584n	MAA_07059n	Triaru_rna8638	Trias1_52991	Tatro_301988	Trici_PTB66329.1	TrigamTGAM01_05267T0	Trigui_OPB43061	Triha_1515	Tripar1_rna8760	Tvirens_38951	Ascsa1_8373	Phisc1_684748	Xylhe1_284983	CCE31707.1	KEY64833.1	jgi_Tolinf1_197163_TINF06680		Beaba1_902	Cormi1_2809	Ampqui1_585203	Dicpug2196.t1	XP_035347362.1	Colch1_mrna_4147
OG0002673	EpiBra_1.0g2674.t1	ETyphina_1.0g537.t1	E_amag4181.t1	Ebromicola_E7626g1409.t1	E_elyg6493.t1	EfeFl1g1032.t1	Egansuensis_E7080g3419.t1	EpiGly_1.0g2773.t1	Einebrians_E818g3650.t1	FCul_PTD05284.1	FFUJ_06032m.01	FGSG_08478T0	Fman_CVK90813.1	Fox_PCD33086.1	FPRN_09187n	FPSE_04644T0	RGP67822.1	Fver_RBQ78127.1	Fusvirg5284.t1	MAC_03422n	MAJ_00041n	MAM_00679n	MAN_04440n	MBR_02597n	MGU_00418n	MRI_RPL8Bn	MAA_02285n	Triaru_rna9830	Trias1_24475	Tatro_300420	Trici_PTB69113.1	TrigamTGAM01_06437T0	Trigui_OPB36542	Triha_4800	Tripar1_rna3841	Tvirens_215860	Ascsa1_10645	Phisc1_681168, Phisc1_770312	Xylhe1_252248	CCE30125.1	KEY67667.1	jgi_Tolinf1_199002_TINF08794	TolopKND90639.1	Beaba1_2837	Cormi1_4462	Ampqui1_524970	Dicpug3925.t1	XP_035349528.1	Colch1_mrna_4833
OG0002682	EpiBra_1.0g2829.t1	ETyphina_1.0g6854.t1	E_amag4687.t1	Ebromicola_E7626g7134.t1	E_elyg1964.t1	EfeFl1g4179.t1	Egansuensis_E7080g7159.t1	EpiGly_1.0g7492.t1	Einebrians_E818g1738.t1	FCul_PTD13310.1	FFUJ_00887m.01	FGSG_00376T0	Fman_CVK83981.1	Fox_PCD45795.1	FPRN_01203n	FPSE_00037T0	RGP70457.1	Fver_RBQ72403.1	Fusvirg861.t1	MAC_08805n	MAJ_00886n	MAM_05781n	MAN_04802n	MBR_03221n	MGU_02975n	MRI_008442n	MAA_04320n	Triaru_rna4481	Trias1_63982	Tatro_85167	Trici_PTB65471.1	TrigamTGAM01_03699T0	Trigui_OPB42899	Triha_1348	Tripar1_rna5553	Tvirens_82504	Ascsa1_7783	Phisc1_606697, Phisc1_709428	Xylhe1_254715	CCE33350.1	KEY65991.1	jgi_Tolinf1_196790_TINF07154	TolopKND95249.1	Beaba1_4244	Cormi1_2255	Ampqui1_522853	Dicpug2417.t1	XP_035344385.1	Colch1_mrna_9681
OG0002732	EpiBra_1.0g3395.t1	ETyphina_1.0g1611.t1	E_amag3570.t1	Ebromicola_E7626g1130.t1	E_elyg753.t1	EfeFl1g1266.t1	Egansuensis_E7080g4338.t1	EpiGly_1.0g9142.t1	Einebrians_E818g6145.t1	FCul_PTD05724.1	FFUJ_04658m.01	FGSG_06392T0	Fman_CVL00132.1	Fox_PCD43904.1	FPRN_02736n	FPSE_05836T0	RGP66531.1	Fver_RBQ72207.1	Fusvirg7046.t1	MAC_06398n	MAJ_07231n	MAM_03970n	MAN_00472n	MBR_00305n	MGU_01262n	MRI_PFY1n	MAA_05077n	Triaru_rna6974	Trias1_54729	Tatro_301221	Trici_PTB70833.1	TrigamTGAM01_06375T0	Trigui_OPB38199	Triha_967	Tripar1_rna2400	Tvirens_70330	Ascsa1_2139	Phisc1_686913	Xylhe1_249001	CCE32187.1	KEY74859.1	jgi_Tolinf1_190469_TINF01377	TolopKND93107.1	Beaba1_493	Cormi1_4245	Ampqui1_509947	Dicpug776.t1	XP_035346404.1	Colch1_mrna_6458
OG0002750	EpiBra_1.0g3642.t1	ETyphina_1.0g7221.t1	E_amag590.t1	Ebromicola_E7626g161.t1	E_elyg6449.t1	EfeFl1g986.t1	Egansuensis_E7080g5273.t1	EpiGly_1.0g5640.t1	Einebrians_E818g6171.t1	FCul_PTD04217.1	FFUJ_06068m.01	FGSG_08443T0	Fman_CVK90879.1	Fox_PCD33049.1	FPRN_09224n	FPSE_05659T0	RGP67368.1	Fver_RBQ70265.1	Fusvirg5231.t1	MAC_03466n	MAJ_00088n	MAM_00726n	MAN_04395n	MBR_02551n	MGU_00464n	MRI_008535n	MAA_02241n	Triaru_rna8054	Trias1_132823	Tatro_150819	Trici_PTB68980.1	TrigamTGAM01_04834T0	Trigui_OPB36402	Triha_83494	Tripar1_rna8831	Tvirens_76656	Ascsa1_9799	Phisc1_756619	Xylhe1_248769	CCE29690.1	KEY64006.1, KEY66479.1	jgi_Tolinf1_198955_TINF08790	TolopKND90584.1	Beaba1_4573	Cormi1_4511	Ampqui1_80689	Dicpug8471.t1	XP_035344832.1	Colch1_mrna_3133
OG0002771	EpiBra_1.0g3867.t1	ETyphina_1.0g6560.t1	E_amag2386.t1	Ebromicola_E7626g1843.t1	E_elyg3399.t1	EfeFl1g4930.t1	Egansuensis_E7080g965.t1	EpiGly_1.0g7271.t1	Einebrians_E818g6744.t1	FCul_PTD02711.1	FFUJ_07495m.01	FGSG_09966T0	Fman_CVK92852.1	Fox_PCD35407.1	FPRN_07817n	FPSE_03864T0	RGP74385.1	Fver_RBQ81947.1	Fusvirg3659.t1	MAC_03872n	MAJ_05209n	MAM_05072n	MAN_01143n	MBR_04305n	MGU_05592n	MRI_000808n	MAA_02943n	Triaru_rna9725	Trias1_60115	Tatro_198017	Trici_PTB68051.1	TrigamTGAM01_01211T0	Trigui_OPB40208	Triha_7323	Tripar1_rna8316	Tvirens_82154	Ascsa1_6483	Phisc1_668351	Xylhe1_271591	CCE33198.1	KEY65020.1	jgi_Tolinf1_193037_TINF03830	TolopKND89738.1	Beaba1_4740	Cormi1_9142	Ampqui1_511850	Dicpug3202.t1	XP_035343582.1	Colch1_mrna_1906
OG0002776	EpiBra_1.0g3905.t1	ETyphina_1.0g4229.t1	E_amag1514.t1	Ebromicola_E7626g3249.t1	E_elyg6658.t1	EfeFl1g4837.t1	Egansuensis_E7080g4309.t1	EpiGly_1.0g1774.t1	Einebrians_E818g3605.t1	FCul_PTD02425.1	FFUJ_08970m.01	FGSG_09003T0	Fman_CVL00620.1	Fox_PCD30532.1	FPRN_10025n	FPSE_07096T0	RGP68964.1	Fver_RBQ80191.1	Fusvirg11115.t1	MAC_06791n	MAJ_09214n	MAM_03530n	MAN_06749n	MBR_09772n	MGU_08654n	MRI_YML6n	MAA_01326n	Triaru_rna9667	Trias1_68140	Tatro_32450	Trici_PTB69273.1	TrigamTGAM01_01569T0	Trigui_OPB37614	Triha_110593	Tripar1_rna5725	Tvirens_58587	Ascsa1_3309	Phisc1_715010	Xylhe1_226453	CCE33739.1	KEY70128.1	jgi_Tolinf1_193355_TINF03883	TolopKND86711.1	Beaba1_3692	Cormi1_9385	Ampqui1_515436	Dicpug6895.t1	XP_035344576.1	Colch1_mrna_3537
OG0002781	EpiBra_1.0g3943.t1	ETyphina_1.0g6205.t1	E_amag2885.t1	Ebromicola_E7626g5203.t1	E_elyg4842.t1	EfeFl1g3510.t1	Egansuensis_E7080g6928.t1	EpiGly_1.0g3373.t1	Einebrians_E818g7240.t1	FCul_PTD12560.1	FFUJ_01565m.01	FGSG_01365T0	Fman_CVK82860.1	Fox_PCD45119.1	FPRN_00540n	FPSE_11537T0	RGP72806.1	Fver_RBQ71110.1	Fusvirg1592.t1	MAC_04577n	MAJ_04610n	MAM_03715n	MAN_08031n	MBR_05978n	MGU_06499n	MRI_005234n	MAA_00247n	Triaru_rna6164	Trias1_48880	Tatro_314944	Trici_PTB64064.1	TrigamTGAM01_08873T0	Trigui_OPB39641	Triha_74417	Tripar1_rna2200	Tvirens_173895	Ascsa1_2912	Phisc1_552514	Xylhe1_11053	CCE28359.1	KEY64966.1	jgi_Tolinf1_196135_TINF06311	TolopKND90407.1	Beaba1_10246	Cormi1_6661	Ampqui1_452548	Dicpug12768.t1, Dicpug6261.t1	XP_035342045.1	Colch1_mrna_7620
OG0002795	EpiBra_1.0g4201.t1	ETyphina_1.0g4377.t1	E_amag6412.t1	Ebromicola_E7626g2295.t1	E_elyg2737.t1	EfeFl1g6973.t1	Egansuensis_E7080g1663.t1	EpiGly_1.0g6666.t1	Einebrians_E818g3107.t1	FCul_PTD09975.1	FFUJ_02501m.01	FGSG_07418T0	Fman_CVK89788.1	Fox_PCD37433.1	FPRN_04136n	FPSE_09381T0	RGP65097.1	Fver_RBQ70539.1	Fusvirg4453.t1	MAC_02436n	MAJ_05695n	MAM_06662n	MAN_07039n	MBR_03887n	MGU_07285n	MRI_MID1n	MAA_06804n	Triaru_rna1297	Trias1_74224	Tatro_157896	Trici_PTB62797.1	TrigamTGAM01_07336T0	Trigui_OPB39975	Triha_89831	Tripar1_rna4541	Tvirens_73324	Ascsa1_5656	Phisc1_611764	Xylhe1_267984	CCE30023.1	KEY67361.1	jgi_Tolinf1_194999_TINF05259	TolopKND93879.1	Beaba1_7180	Cormi1_3881	Ampqui1_514568	Dicpug11012.t1	XP_035347010.1	Colch1_mrna_3592
OG0003048	EpiBra_1.0g7349.t1	ETyphina_1.0g2298.t1	E_amag5834.t1	Ebromicola_E7626g3887.t1	E_elyg3937.t1	EfeFl1g5109.t1	Egansuensis_E7080g2236.t1	EpiGly_1.0g6064.t1	Einebrians_E818g3735.t1	FCul_PTD03018.1	FFUJ_07246m.01	FGSG_10199T0	Fman_CVK92532.1	Fox_PCD35145.1	FPRN_07563n	FPSE_03674T0	RGP65609.1	Fver_RBQ77466.1	Fusvirg3607.t1	MAC_00341n	MAJ_05166n	MAM_05028n	MAN_01184n	MBR_04349n	MGU_05636n	MRI_008894n	MAA_02900n	Triaru_rna5720	Trias1_82070	Tatro_139214	Trici_PTB69695.1	TrigamTGAM01_06164T0	Trigui_OPB37467	Triha_79293	Tripar1_rna7872	Tvirens_188594	Ascsa1_6301	Phisc1_706874	Xylhe1_281381	CCE28244.1	KEY65208.1	jgi_Tolinf1_193089_TINF03496	TolopKND89646.1	Beaba1_5083	Cormi1_1574	Ampqui1_557945	Dicpug2739.t1, Dicpug2740.t1	XP_035341224.1	Colch1_mrna_1436
OG0003052	EpiBra_1.0g7456.t1	ETyphina_1.0g4984.t1	E_amag6053.t1	Ebromicola_E7626g5218.t1	E_elyg4176.t1	EfeFl1g2827.t1	Egansuensis_E7080g4670.t1	EpiGly_1.0g1894.t1	Einebrians_E818g7011.t1	FCul_PTD13273.1	FFUJ_01630m.01	FGSG_01424T0	Fman_CVL03198.1	Fox_PCD45051.1	FPRN_00472n	FPSE_08531T0	RGP72746.1	Fver_RBQ69149.1	Fusvirg8137.t1	MAC_00024n	MAJ_00526n	MAM_03995n	MAN_03958n	MBR_02142n	MGU_04463n	MRI_002333n	MAA_01827n	Triaru_rna5914	Trias1_142709	Tatro_153764	Trici_PTB63832.1	TrigamTGAM01_10247T0	Trigui_OPB39735	Triha_9183	Tripar1_rna3522	Tvirens_39580	Ascsa1_2989	Phisc1_335842	Xylhe1_240443	CCE32804.1	KEY69657.1	jgi_Tolinf1_192627_TINF03073	TolopKND94115.1	Beaba1_8906	Cormi1_8851	Ampqui1_537828	Dicpug11964.t1	XP_035346913.1	Colch1_mrna_1694
OG0003087	EpiBra_1.0g24.t1	ETyphina_1.0g705.t1	E_amag6958.t1	Ebromicola_E7626g2999.t1	E_elyg3850.t1	EfeFl1g5015.t1	Egansuensis_E7080g1782.t1	EpiGly_1.0g9175.t1	Einebrians_E818g118.t1	FCul_PTD08877.1	FFUJ_08483m.01	FGSG_10727T0	Fman_CVL05881.1	Fox_PCD31026.1	FPRN_10512n	FPSE_01300T0	RGP66632.1	Fver_RBQ66515.1	Fusvirg3475.t1	MAC_08752n	MAJ_01548n	MAM_02963n	MAN_01369n	MBR_04543n	MGU_04111n	MRI_008045n	MAA_02687n	Triaru_rna10028	Trias1_149966	Tatro_138643	Trici_PTB70106.1	TrigamTGAM01_10770T0	Trigui_OPB43503	Triha_101030	Tripar1_rna5052	Tvirens_130250	Ascsa1_9326	Phisc1_727899	Xylhe1_250957	CCE34322.1	KEY69497.1	jgi_Tolinf1_194615_TINF04306	TolopKND94597.1	Beaba1_10304	Cormi1_7450	Ampqui1_518090	Dicpug11751.t1	XP_035344236.1	Colch1_mrna_1672
OG0003123	EpiBra_1.0g196.t1	ETyphina_1.0g6457.t1	E_amag3825.t1	Ebromicola_E7626g4681.t1	E_elyg1007.t1	EfeFl1g1538.t1	Egansuensis_E7080g620.t1	EpiGly_1.0g7091.t1	Einebrians_E818g540.t1	FCul_PTD12464.1	FFUJ_00486m.01	FGSG_00751T0	Fman_CVK84640.1	Fox_PCD46196.1	FPRN_01597n	FPSE_01270T0	RGP73276.1	Fver_RBQ76720.1	Fusvirg421.t1	MAC_05158n	MAJ_06002n	MAM_06096n	MAN_00404n	MBR_00239n	MGU_08134n	MRI_006520n	MAA_05142n	Triaru_rna4576	Trias1_148492	Tatro_80526	Trici_PTB68179.1	TrigamTGAM01_04410T0	Trigui_OPB44458	Triha_508654	Tripar1_rna8897	Tvirens_32540	Ascsa1_7281	Phisc1_713087	Xylhe1_283264	CCE28160.1	KEY68457.1	jgi_Tolinf1_194290_TINF04209	TolopKND91121.1	Beaba1_1627	Cormi1_107	Ampqui1_292597	Dicpug4250.t1	XP_035348212.1	Colch1_mrna_4433
OG0003131	EpiBra_1.0g218.t1	ETyphina_1.0g6637.t1	E_amag2938.t1	Ebromicola_E7626g1476.t1	E_elyg4896.t1	EfeFl1g3565.t1	Egansuensis_E7080g6754.t1	EpiGly_1.0g4057.t1	Einebrians_E818g205.t1	FCul_PTD12962.1	FFUJ_01506m.01	FGSG_01312T0	Fman_CVK82966.1	Fox_PCD45179.1	FPRN_00600n	FPSE_03348T0	RGP76599.1	Fver_RBQ72664.1	Fusvirg1528.t1	MAC_07146n	MAJ_04557n	MAM_03659n	MAN_08084n	MBR_06031n	MGU_06446n	MRI_RIM15n	MAA_00194n	Triaru_rna9817	Trias1_183262	Tatro_320942	Trici_PTB64140.1	TrigamTGAM01_09263T0	Trigui_OPB39555	Triha_76390	Tripar1_rna3951	Tvirens_183763	Ascsa1_3088	Phisc1_236313	Xylhe1_267709	CCE28271.1	KEY67477.1	jgi_Tolinf1_196197_TINF07105	TolopKND90429.1	Beaba1_6990	Cormi1_1123	Ampqui1_95958	Dicpug941.t1	XP_035341484.1	Colch1_mrna_5929
OG0003164	EpiBra_1.0g348.t1	ETyphina_1.0g1046.t1	E_amag242.t1	Ebromicola_E7626g438.t1	E_elyg6888.t1	EfeFl1g422.t1	Egansuensis_E7080g4448.t1	EpiGly_1.0g8392.t1	Einebrians_E818g995.t1	FCul_PTD07357.1	FFUJ_09596m.01	FGSG_04151T0	Fman_CVL04535.1	Fox_PCD29214.1	FPRN_12669n	FPSE_00170T0	RGP63124.1	Fver_RBQ72630.1	Fusvirg6508.t1	MAC_01670n	MAJ_02358n	MAM_00150n	MAN_08326n	MBR_02840n	MGU_00171n	MRI_006726n	MAA_02506n	Triaru_rna3791	Trias1_146530	Tatro_53286	Trici_PTB65240.1	TrigamTGAM01_07390T0	Trigui_OPB40951	Triha_486761	Tripar1_rna5087	Tvirens_209433	Ascsa1_10580	Phisc1_729505	Xylhe1_245453		KEY69005.1	jgi_Tolinf1_199265_TINF09254	TolopKND90890.1	Beaba1_3722	Cormi1_9450	Ampqui1_234048	Dicpug2321.t1	XP_035339707.1	Colch1_mrna_2607
OG0003179	EpiBra_1.0g417.t1	ETyphina_1.0g6119.t1	E_amag2075.t1	Ebromicola_E7626g3522.t1	E_elyg1388.t1	EfeFl1g1993.t1	Egansuensis_E7080g7449.t1	EpiGly_1.0g3171.t1	Einebrians_E818g5658.t1	FCul_PTD13397.1	FFUJ_01595m.01	FGSG_01391T0	Fman_CVL03256.1	Fox_PCD45085.1	FPRN_00507n	FPSE_08565T0	RGP72779.1	Fver_RBQ74653.1	Fusvirg8099.t1	MAC_01876n	MAJ_04909n	MAM_04710n	MAN_05858n	MBR_05503n	MGU_05561n	MRI_MEF1n	MAA_00574n	Triaru_rna4379	Trias1_200334	Tatro_80432	Trici_PTB65905.1	TrigamTGAM01_02994T0	Trigui_OPB37917	Triha_97963	Tripar1_rna5312	Tvirens_83449	Ascsa1_10151	Phisc1_696240	Xylhe1_216385	CCE34584.1	KEY65095.1	jgi_Tolinf1_194560_TINF04497	TolopKND91444.1	Beaba1_1607	Cormi1_6004	Ampqui1_558823	Dicpug11490.t1	XP_035348934.1	Colch1_mrna_7654
OG0003181	EpiBra_1.0g434.t1	ETyphina_1.0g4557.t1	E_amag2057.t1	Ebromicola_E7626g7282.t1	E_elyg1370.t1	EfeFl1g1976.t1	Egansuensis_E7080g7464.t1	EpiGly_1.0g7379.t1	Einebrians_E818g514.t1	FCul_PTD10774.1	FFUJ_07885m.01	FGSG_02493T0	Fman_CVL01902.1	Fox_PCD35791.1	FPRN_08267n	FPSE_08612T0	RGP61541.1	Fver_RBQ81793.1	Fusvirg6289.t1	MAC_01898n	MAJ_04928n	MAM_04692n	MAN_05839n	MBR_05521n	MGU_03080n	MRI_RPL25n	MAA_00596n	Triaru_rna10358	Trias1_62924	Tatro_255317	Trici_PTB66583.1	TrigamTGAM01_00765T0	Trigui_OPB46616	Triha_100611	Tripar1_rna5268	Tvirens_183151	Ascsa1_5458	Phisc1_688932	Xylhe1_240189	CCE30216.1	KEY67302.1	jgi_Tolinf1_199609_TINF00710	TolopKND91445.1	Beaba1_6405	Cormi1_5823	Ampqui1_588229	Dicpug2069.t1	XP_035346995.1	Colch1_mrna_5350
OG0003185	EpiBra_1.0g450.t1	ETyphina_1.0g249.t1	E_amag3039.t1	Ebromicola_E7626g794.t1	E_elyg4997.t1	EfeFl1g3669.t1	Egansuensis_E7080g3577.t1	EpiGly_1.0g8337.t1	Einebrians_E818g2186.t1	FCul_PTD12679.1	FFUJ_01138m.01	FGSG_00614T0	Fman_CVK83564.1	Fox_PCD45549.1	FPRN_00958n	FPSE_04587T0	RGP70627.1	Fver_RBQ74497.1	Fusvirg1126.t1	MAC_03075n	MAJ_00667n	MAM_01863n	MAN_05020n	MBR_03441n	MGU_02755n	MRI_006431n	MAA_04107n	Triaru_rna2976	Trias1_440010	Tatro_163355	Trici_PTB67026.1	TrigamTGAM01_03586T0	Trigui_OPB46872	Triha_509124	Tripar1_rna7560	Tvirens_75917	Ascsa1_3102	Phisc1_724910	Xylhe1_238291	CCE35420.1	KEY74112.1	jgi_Tolinf1_196558_TINF07431	TolopKND89432.1	Beaba1_593	Cormi1_8163	Ampqui1_522413	Dicpug10974.t1	XP_035341333.1	Colch1_mrna_7023
OG0003196	EpiBra_1.0g501.t1	ETyphina_1.0g3660.t1	E_amag5407.t1	Ebromicola_E7626g3703.t1	E_elyg120.t1	EfeFl1g6247.t1	Egansuensis_E7080g5313.t1	EpiGly_1.0g8162.t1	Einebrians_E818g1971.t1	FCul_PTD01553.1	FFUJ_04441m.01	FGSG_09572T0	Fman_CVK93555.1	Fox_PCD43685.1	FPRN_02951n	FPSE_05848T0	RGP75242.1	Fver_RBQ71947.1	Fusvirg7012.t1	MAC_07771n	MAJ_05652n	MAM_04379n	MAN_05189n	MBR_02058n	MGU_07360n	MRI_002473n	MAA_01221n	Triaru_rna4249	Trias1_130454	Tatro_33767	Trici_PTB70924.1	TrigamTGAM01_05363T0	Trigui_OPB38102	Triha_477513	Tripar1_rna5826	Tvirens_90038	Ascsa1_474	Phisc1_769751	Xylhe1_75237	CCE31979.1	KEY70966.1	jgi_Tolinf1_190569_TINF01412	TolopKND87908.1	Beaba1_1707	Cormi1_4145	Ampqui1_457029	Dicpug5912.t1	XP_035346773.1	Colch1_mrna_8877
OG0003204	EpiBra_1.0g535.t1	ETyphina_1.0g7294.t1	E_amag6703.t1	Ebromicola_E7626g6071.t1	E_elyg5275.t1	EfeFl1g2338.t1	Egansuensis_E7080g3651.t1	EpiGly_1.0g9005.t1	Einebrians_E818g923.t1	FCul_PTD04583.1	FFUJ_13145m.01	FGSG_05955T0	Fman_CVK87401.1	Fox_PCD41417.1	FPRN_05685n	FPSE_03024T0	RGP62807.1	Fver_RBQ71789.1	Fusvirg11575.t1	MAC_04066n	MAJ_08480n	MAM_07206n	MAN_06524n	MBR_07234n	MGU_06056n	MRI_000529n	MAA_01449n	Triaru_rna2967	Trias1_138106	Tatro_77559	Trici_PTB69351.1	TrigamTGAM01_01696T0	Trigui_OPB37528	Triha_78718	Tripar1_rna461	Tvirens_77227	Ascsa1_3469	Phisc1_584574	Xylhe1_223470	CCE29102.1	KEY68065.1	jgi_Tolinf1_195459_TINF05224	TolopKND93376.1	Beaba1_6537	Cormi1_9494	Ampqui1_443648	Dicpug11341.t1	XP_035347360.1	Colch1_mrna_592
OG0003213	EpiBra_1.0g593.t1	ETyphina_1.0g397.t1	E_amag3217.t1	Ebromicola_E7626g1728.t1	E_elyg1635.t1	EfeFl1g3849.t1	Egansuensis_E7080g2843.t1	EpiGly_1.0g7450.t1	Einebrians_E818g4288.t1	FCul_PTD11720.1	FFUJ_01338m.01	FGSG_01150T0	Fman_CVK83248.1	Fox_PCD45357.1	FPRN_00766n	FPSE_05630T0	RGP59645.1	Fver_RBQ68886.1	Fusvirg1334.t1	MAC_04229n	MAJ_02182n	MAM_06861n	MAN_10145n	MBR_03658n	MGU_04850n	MRI_PPN1n	MAA_04005n	Triaru_rna6592	Trias1_149826	Tatro_284275	Trici_PTB69948.1	TrigamTGAM01_03320T0	Trigui_OPB43688	Triha_547732	Tripar1_rna3264	Tvirens_211744	Ascsa1_2896	Phisc1_682242	Xylhe1_264887	CCE35295.1	KEY64792.1	jgi_Tolinf1_196364_TINF06653	TolopKND90282.1	Beaba1_2068	Cormi1_6850	Ampqui1_530111	Dicpug619.t1	XP_035342103.1	Colch1_mrna_5939
OG0003235	EpiBra_1.0g690.t1	ETyphina_1.0g3945.t1	E_amag4139.t1	Ebromicola_E7626g1249.t1	E_elyg6536.t1	EfeFl1g1073.t1	Egansuensis_E7080g225.t1	EpiGly_1.0g3434.t1	Einebrians_E818g7173.t1	FCul_PTD05036.1	FFUJ_13507m.01	FGSG_06274T0	Fman_CVK86791.1	Fox_PCD41787.1	FPRN_06053n	FPSE_00987T0	RGP59962.1	Fver_RBQ65699.1	Fusvirg2032.t1	MAC_06532n	MAJ_08320n	MAM_01028n	MAN_07580n	MBR_05186n	MGU_01486n	MRI_005767n	MAA_07663n	Triaru_rna1241	Trias1_189304	Tatro_315389	Trici_PTB67489.1	TrigamTGAM01_07670T0	Trigui_OPB42494	Triha_80287	Tripar1_rna7900	Tvirens_31454	Ascsa1_6498	Phisc1_614876	Xylhe1_250393	CCE33787.1	KEY70399.1	jgi_Tolinf1_192705_TINF03227	TolopKND94206.1	Beaba1_5496	Cormi1_4525	Ampqui1_517700	Dicpug3599.t1	XP_035349539.1	Colch1_mrna_8014
OG0003251	EpiBra_1.0g763.t1	ETyphina_1.0g6705.t1	E_amag4341.t1	Ebromicola_E7626g3367.t1	E_elyg7041.t1	EfeFl1g270.t1	Egansuensis_E7080g5575.t1	EpiGly_1.0g5996.t1	Einebrians_E818g5814.t1	FCul_PTD07037.1	FFUJ_09802m.01	FGSG_12272T0	Fman_CVK98485.1	Fox_PCD29004.1	FPRN_12461n	FPSE_10594T0	RGP64663.1	Fver_RBQ73933.1	Fusvirg8018.t1	MAC_01855n	MAJ_03001n	MAM_04189n	MAN_08680n	MBR_01846n	MGU_02530n	MRI_PHO91_2n	MAA_05340n	Triaru_rna2334	Trias1_79420	Tatro_161191	Trici_PTB61789.1	TrigamTGAM01_08630T0	Trigui_OPB43226	Triha_499482	Tripar1_rna2129	Tvirens_213773	Ascsa1_6342	Phisc1_591238	Xylhe1_270656	CCE27381.1	KEY64464.1	jgi_Tolinf1_191039_TINF01734	TolopKND92455.1	Beaba1_4461	Cormi1_6767	Ampqui1_476171	Dicpug9815.t1	XP_035345994.1	Colch1_mrna_1682
OG0003253	EpiBra_1.0g778.t1	ETyphina_1.0g889.t1	E_amag6446.t1	Ebromicola_E7626g2279.t1	E_elyg2771.t1	EfeFl1g7007.t1	Egansuensis_E7080g2435.t1	EpiGly_1.0g1511.t1	Einebrians_E818g5500.t1	FCul_PTD09936.1	FFUJ_02568m.01	FGSG_07380T0	Fman_CVK89727.1	Fox_PCD37488.1	FPRN_04197n	FPSE_04196T0	RGP65136.1	Fver_RBQ74854.1	Fusvirg4407.t1	MAC_00472n	MAJ_01983n	MAM_07526n	MAN_06986n	MBR_03834n	MGU_05891n	MRI_007757n	MAA_07332n	Triaru_rna9815	Trias1_31901	Tatro_296981	Trici_PTB62831.1	TrigamTGAM01_07369T0	Trigui_OPB40008	Triha_466258	Tripar1_rna2347	Tvirens_73301	Ascsa1_8634	Phisc1_52258	Xylhe1_250047	CCE32830.1	KEY66181.1	jgi_Tolinf1_195034_TINF05548	TolopKND93502.1	Beaba1_4748	Cormi1_9116	Ampqui1_511401	Dicpug6702.t1	XP_035347467.1	Colch1_mrna_5648
OG0003254	EpiBra_1.0g779.t1	ETyphina_1.0g888.t1	E_amag6445.t1	Ebromicola_E7626g2280.t1	E_elyg2770.t1	EfeFl1g7006.t1	Egansuensis_E7080g2434.t1	EpiGly_1.0g1510.t1	Einebrians_E818g5501.t1	FCul_PTD09937.1	FFUJ_02569m.01	FGSG_07381T0	Fman_CVK89726.1	Fox_PCD37489.1	FPRN_04198n	FPSE_04197T0	RGP65135.1	Fver_RBQ74855.1	Fusvirg4408.t1	MAC_00471n	MAJ_01982n	MAM_07527n	MAN_06987n	MBR_03835n	MGU_05892n	MRI_007753n	MAA_07333n	Triaru_rna9816	Trias1_327915	Tatro_52474	Trici_PTB62830.1	TrigamTGAM01_07368T0	Trigui_OPB40007	Triha_483726	Tripar1_rna2346	Tvirens_229124	Ascsa1_8635	Phisc1_644812	Xylhe1_213554	CCE32829.1	KEY66182.1	jgi_Tolinf1_195033_TINF05072	TolopKND93509.1	Beaba1_4749	Cormi1_9115	Ampqui1_535789	Dicpug6703.t1	XP_035347432.1	Colch1_mrna_5647
OG0003256	EpiBra_1.0g786.t1	ETyphina_1.0g881.t1	E_amag6438.t1	Ebromicola_E7626g2253.t1	E_elyg2763.t1	EfeFl1g6999.t1	Egansuensis_E7080g2427.t1	EpiGly_1.0g597.t1	Einebrians_E818g3312.t1	FCul_PTD10654.1	FFUJ_02512m.01	FGSG_07407T0	Fman_CVK89776.1	Fox_PCD37445.1	FPRN_04147n	FPSE_09369T0	RGP65109.1	Fver_RBQ70550.1	Fusvirg4442.t1	MAC_00463n	MAJ_09566n	MAM_07535n	MAN_06995n	MBR_03843n	MGU_05900n	MRI_007714n	MAA_07341n	Triaru_rna2278	Trias1_328034	Tatro_83465	Trici_PTB62825.1	TrigamTGAM01_07361T0	Trigui_OPB40002	Triha_89706	Tripar1_rna7378	Tvirens_79595	Ascsa1_5420	Phisc1_474131	Xylhe1_268051	CCE32822.1	KEY66187.1	jgi_Tolinf1_195028_TINF05110	TolopKND93849.1	Beaba1_7154	Cormi1_3856	Ampqui1_273238	Dicpug11260.t1	XP_035346230.1	Colch1_mrna_3610
OG0003262	EpiBra_1.0g794.t1	ETyphina_1.0g4394.t1	E_amag6430.t1	Ebromicola_E7626g2245.t1	E_elyg2755.t1	EfeFl1g6991.t1	Egansuensis_E7080g4222.t1	EpiGly_1.0g3558.t1	Einebrians_E818g2301.t1	FCul_PTD09890.1	FFUJ_02520m.01	FGSG_07399T0	Fman_CVK89768.1	Fox_PCD37453.1	FPRN_04155n	FPSE_09359T0	RGP65117.1	Fver_RBQ67646.1	Fusvirg4432.t1	MAC_00455n	MAJ_09558n	MAM_07543n	MAN_07003n	MBR_03851n	MGU_05908n	MRI_RRP36n	MAA_07349n	Triaru_rna2286	Trias1_179352	Tatro_178753	Trici_PTB62816.1	TrigamTGAM01_07353T0	Trigui_OPB39994	Triha_532319	Tripar1_rna5492	Tvirens_34701	Ascsa1_5431	Phisc1_612429	Xylhe1_282746	CCE30043.1	KEY66195.1	jgi_Tolinf1_195021_TINF05420	TolopKND93532.1	Beaba1_7162	Cormi1_3864	Ampqui1_514274	Dicpug11236.t1	XP_035346220.1	Colch1_mrna_3602
OG0003284	EpiBra_1.0g937.t1	ETyphina_1.0g2538.t1	E_amag361.t1	Ebromicola_E7626g1859.t1	E_elyg6777.t1	EfeFl1g530.t1	Egansuensis_E7080g2379.t1	EpiGly_1.0g6114.t1	Einebrians_E818g5819.t1	FCul_PTD09062.1	FFUJ_08409m.01	FGSG_10793T0	Fman_CVL05756.1	Fox_PCD31104.1	FPRN_10587n	FPSE_08840T0	RGP72874.1	Fver_RBQ78933.1	Fusvirg3364.t1	MAC_01483n	MAJ_04458n	MAM_01090n	MAN_07318n	MBR_04922n	MGU_01746n	MRI_005918n	MAA_04918n	Triaru_rna9085	Trias1_55586	Tatro_257586	Trici_PTB62312.1	TrigamTGAM01_01939T0	Trigui_OPB36773	Triha_507255	Tripar1_rna6062	Tvirens_64132	Ascsa1_4652	Phisc1_649772	Xylhe1_248501	CCE29765.1	KEY68026.1	jgi_Tolinf1_191992_TINF02634	TolopKND92097.1	Beaba1_759	Cormi1_1358	Ampqui1_508897	Dicpug9116.t1	XP_035342341.1	Colch1_mrna_7748
OG0003305	EpiBra_1.0g1030.t1	ETyphina_1.0g3926.t1	E_amag2852.t1	Ebromicola_E7626g5042.t1	E_elyg4806.t1	EfeFl1g3476.t1	Egansuensis_E7080g4842.t1	EpiGly_1.0g8048.t1	Einebrians_E818g352.t1	FCul_PTD11166.1	FFUJ_07645m.01	FGSG_02756T0	Fman_CVL01524.1	Fox_PCD35557.1	FPRN_07965n	FPSE_10333T0	RGP61742.1	Fver_RBQ67029.1	Fusvirg9217.t1	MAC_08308n	MAJ_04655n	MAM_03753n	MAN_07985n	MBR_05933n	MGU_06544n	MRI_VPS35n	MAA_00293n	Triaru_rna7978	Trias1_56553	Tatro_235980	Trici_PTB67645.1	TrigamTGAM01_03199T0	Trigui_OPB42568	Triha_506739	Tripar1_rna2704	Tvirens_31438	Ascsa1_2763	Phisc1_660330	Xylhe1_250850	CCE28371.1	KEY67342.1	jgi_Tolinf1_199450_TINF09540	TolopKND87515.1	Beaba1_8263	Cormi1_630	Ampqui1_509729	Dicpug12638.t1	XP_035343440.1	Colch1_mrna_9587
OG0003320	EpiBra_1.0g1072.t1	ETyphina_1.0g4995.t1	E_amag6041.t1	Ebromicola_E7626g3688.t1	E_elyg4186.t1	EfeFl1g2838.t1	Egansuensis_E7080g4682.t1	EpiGly_1.0g2419.t1	Einebrians_E818g1019.t1	FCul_PTD11502.1	FFUJ_01762m.01	FGSG_01551T0	Fman_CVL02965.1	Fox_PCD44919.1	FPRN_00342n	FPSE_00783T0	RGP72047.1	Fver_RBQ76028.1	Fusvirg8289.t1	MAC_05778n	MAJ_06052n	MAM_04076n	MAN_03867n	MBR_06814n	MGU_04551n	MRI_004130n	MAA_01740n	Triaru_rna1750	Trias1_143195	Tatro_43005	Trici_PTB63805.1	TrigamTGAM01_10095T0	Trigui_OPB39708	Triha_95597	Tripar1_rna498	Tvirens_39317	Ascsa1_6287	Phisc1_46623	Xylhe1_258956	CCE32785.1	KEY69684.1	jgi_Tolinf1_192502_TINF03189	TolopKND94516.1	Beaba1_7487	Cormi1_8904	Ampqui1_489926	Dicpug4380.t1	XP_035342622.1	Colch1_mrna_6709
OG0003323	EpiBra_1.0g1097.t1	ETyphina_1.0g6839.t1	E_amag2245.t1	Ebromicola_E7626g5543.t1	E_elyg3263.t1	EfeFl1g5826.t1	Egansuensis_E7080g1924.t1	EpiGly_1.0g2344.t1	Einebrians_E818g4720.t1	FCul_PTD01797.1	FFUJ_04130m.01	FGSG_09280T0	Fman_CVK93922.1	Fox_PCD43388.1	FPRN_03249n	FPSE_09674T0	RGP71414.1	Fver_RBQ73164.1	Fusvirg10709.t1	MAC_09839n	MAJ_00298n	MAM_02766n	MAN_04185n	MBR_02366n	MGU_00672n	MRI_FBP1n	MAA_02043n	Triaru_rna9166	Trias1_25000	Tatro_155005	Trici_PTB64558.1	TrigamTGAM01_02695T0	Trigui_OPB41946	Triha_492706	Tripar1_rna4116	Tvirens_72203	Ascsa1_3403	Phisc1_575905	Xylhe1_208120	CCE30387.1	KEY70762.1	jgi_Tolinf1_198689_TINF09118	TolopKND86445.1	Beaba1_3394	Cormi1_341	Ampqui1_524288	Dicpug8354.t1	XP_035341914.1	Colch1_mrna_3244
OG0003334	EpiBra_1.0g1157.t1	ETyphina_1.0g5944.t1	E_amag382.t1	Ebromicola_E7626g7094.t1	E_elyg6797.t1	EfeFl1g511.t1	Egansuensis_E7080g414.t1	EpiGly_1.0g2549.t1	Einebrians_E818g1350.t1	FCul_PTD10901.1	FFUJ_07680m.01	FGSG_12186T0	Fman_CVL01578.1	Fox_PCD35588.1	FPRN_08000n	FPSE_06480T0	RGP61771.1	Fver_RBQ67058.1	Fusvirg6617.t1	MAC_01606n	MAJ_02425n	MAM_00217n	MAN_08257n	MBR_02773n	MGU_00240n	MRI_001564n	MAA_02440n	Triaru_rna6886	Trias1_173558	Tatro_128650	Trici_PTB65040.1	TrigamTGAM01_06550T0	Trigui_OPB40869	Triha_99782	Tripar1_rna8708	Tvirens_49060	Ascsa1_3202	Phisc1_704712	Xylhe1_279864	CCE27494.1	KEY67986.1	jgi_Tolinf1_199190_TINF09268	TolopKND90858.1	Beaba1_3843	Cormi1_8026	Ampqui1_535134	Dicpug1736.t1	XP_035345412.1	Colch1_mrna_399
OG0003356	EpiBra_1.0g1309.t1	ETyphina_1.0g6074.t1	E_amag6769.t1	Ebromicola_E7626g6146.t1	E_elyg5335.t1	EfeFl1g2409.t1	Egansuensis_E7080g3973.t1	EpiGly_1.0g9367.t1	Einebrians_E818g2376.t1	FCul_PTD03091.1	FFUJ_07531m.01	FGSG_09933T0	Fman_CVK92911.1	Fox_PCD35442.1	FPRN_07852n	FPSE_03110T0	RGP74420.1	Fver_RBQ70642.1	Fusvirg3698.t1	MAC_01165n	MAJ_04319n	MAM_07122n	MAN_03612n	MBR_01603n	MGU_02281n	MRI_POR1n	MAA_05569n	Triaru_rna9415	Trias1_60248	Tatro_151634	Trici_PTB69784.1	TrigamTGAM01_06077T0	Trigui_OPB37091	Triha_491874	Tripar1_rna4007	Tvirens_111054	Ascsa1_1005	Phisc1_700085	Xylhe1_244574	CCE33873.1	KEY73717.1	jgi_Tolinf1_191209_TINF02000	TolopKND86722.1	Beaba1_6096	Cormi1_510	Ampqui1_510691	Dicpug2957.t1	XP_035342510.1	Colch1_mrna_7571
OG0003384	EpiBra_1.0g1431.t1	ETyphina_1.0g5244.t1	E_amag478.t1	Ebromicola_E7626g386.t1	E_elyg5811.t1	EfeFl1g6783.t1	Egansuensis_E7080g3785.t1	EpiGly_1.0g4915.t1	Einebrians_E818g6204.t1	FCul_PTD11307.1	FFUJ_01821m.01	FGSG_11978T0	Fman_CVL02852.1	Fox_PCD44863.1	FPRN_00281n	FPSE_04886T0	RGP57540.1	Fver_RBQ67133.1	Fusvirg8371.t1	MAC_02782n	MAJ_07331n	MAM_07393n	MAN_09357n	MBR_06630n	MGU_09693n	MRI_003316n	MAA_08564n	Triaru_rna5400	Trias1_90418	Tatro_80849	Trici_PTB63774.1	TrigamTGAM01_03813T0	Trigui_OPB39680	Triha_95006	Tripar1_rna112	Tvirens_39169	Ascsa1_1054	Phisc1_221504	Xylhe1_266227	CCE32556.1	KEY70324.1	jgi_Tolinf1_192464_TINF03279	TolopKND94213.1	Beaba1_4929	Cormi1_1566	Ampqui1_58706	Dicpug5020.t1	XP_035342637.1	Colch1_mrna_1079
OG0003405	EpiBra_1.0g1528.t1	ETyphina_1.0g4729.t1	E_amag637.t1	Ebromicola_E7626g3487.t1	E_elyg6107.t1	EfeFl1g5629.t1	Egansuensis_E7080g2085.t1	EpiGly_1.0g8495.t1	Einebrians_E818g143.t1	FCul_PTD05316.1	FFUJ_13552m.01	FGSG_06315T0	Fman_CVK86746.1	Fox_PCD41829.1	FPRN_06099n	FPSE_01178T0	RGP59425.1	Fver_RBQ75154.1	Fusvirg1983.t1	MAC_04650n	MAJ_07366n	MAM_00027n	MAN_08463n	MBR_02976n	MGU_00036n	MRI_007669n	MAA_04573n	Triaru_rna1414	Trias1_55671	Tatro_300210	Trici_PTB62397.1	TrigamTGAM01_01842T0	Trigui_OPB36856	Triha_507155	Tripar1_rna6594	Tvirens_79902	Ascsa1_4286	Phisc1_689282	Xylhe1_251731	CCE30496.1	KEY67929.1	jgi_Tolinf1_194754_TINF04855	TolopKND92924.1	Beaba1_1307	Cormi1_1287	Ampqui1_508821	Dicpug8794.t1	XP_035342705.1	Colch1_mrna_4683
OG0003409	EpiBra_1.0g1551.t1	ETyphina_1.0g5791.t1	E_amag3609.t1	Ebromicola_E7626g38.t1	E_elyg786.t1	EfeFl1g1306.t1	Egansuensis_E7080g7530.t1	EpiGly_1.0g4573.t1	Einebrians_E818g6424.t1	FCul_PTD01323.1	FFUJ_04706m.01	FGSG_09795T0	Fman_CVL00046.1	Fox_PCD43950.1	FPRN_02689n	FPSE_00847T0	RGP64870.1	Fver_RBQ75969.1	Fusvirg7110.t1	MAC_09564n	MAJ_07196n	MAM_03938n	MAN_00508n	MBR_00340n	MGU_01225n	MRI_BMS1n	MAA_05041n	Triaru_rna561	Trias1_54404	Tatro_33630	Trici_PTB70567.1	TrigamTGAM01_08141T0	Trigui_OPB38466	Triha_73676	Tripar1_rna5828	Tvirens_54150	Ascsa1_3644	Phisc1_618003	Xylhe1_246272	CCE28793.1	KEY65553.1	jgi_Tolinf1_190432_TINF01225	TolopKND92881.1	Beaba1_453	Cormi1_4284	Ampqui1_532140	Dicpug10707.t1	XP_035344361.1	Colch1_mrna_8752
OG0003420	EpiBra_1.0g1625.t1	ETyphina_1.0g1633.t1	E_amag3153.t1	Ebromicola_E7626g3648.t1	E_elyg1572.t1	EfeFl1g3785.t1	Egansuensis_E7080g1067.t1	EpiGly_1.0g5555.t1	Einebrians_E818g4593.t1	FCul_PTD12357.1	FFUJ_01272m.01	FGSG_01082T0	Fman_CVK83353.1	Fox_PCD45423.1	FPRN_00832n	FPSE_10373T0	RGP64556.1	Fver_RBQ76212.1	Fusvirg996.t1	MAC_05247n	MAJ_02209n	MAM_06848n	MAN_10119n	MBR_03683n	MGU_04875n	MRI_005351n	MAA_03982n	Triaru_rna9668	Trias1_57313	Tatro_312688	Trici_PTB69274.1	TrigamTGAM01_01570T0	Trigui_OPB37613	Triha_517840	Tripar1_rna5726	Tvirens_213486	Ascsa1_8076	Phisc1_293527	Xylhe1_245731	CCE35355.1	KEY71077.1	jgi_Tolinf1_196433_TINF07165	TolopKND90117.1	Beaba1_156	Cormi1_6152	Ampqui1_533886	Dicpug1118.t1	XP_035348876.1	Colch1_mrna_824
OG0003428	EpiBra_1.0g1654.t1	ETyphina_1.0g3692.t1	E_amag2276.t1	Ebromicola_E7626g6298.t1	E_elyg3286.t1	EfeFl1g5868.t1	Egansuensis_E7080g5902.t1	EpiGly_1.0g7596.t1	Einebrians_E818g6710.t1	FCul_PTD02838.1	FFUJ_07376m.01	FGSG_09984T0	Fman_CVK92661.1	Fox_PCD35279.1	FPRN_07698n	FPSE_03883T0	RGP74366.1	Fver_RBQ76092.1	Fusvirg3919.t1	MAC_02594n	MAJ_05023n	MAM_05577n	MAN_01035n	MBR_04194n	MGU_05069n	MRI_HIS7n	MAA_03044n	Triaru_rna2431	Trias1_194049	Tatro_82175	Trici_PTB68662.1	TrigamTGAM01_02094T0	Trigui_OPB44100	Triha_520086	Tripar1_rna7203	Tvirens_31655	Ascsa1_3492	Phisc1_587692	Xylhe1_250548	CCE32029.1	KEY71995.1	jgi_Tolinf1_192937_TINF03833	TolopKND91744.1	Beaba1_5420	Cormi1_4666	Ampqui1_516287	Dicpug3017.t1	XP_035345133.1	Colch1_mrna_2443
OG0003442	EpiBra_1.0g1734.t1	ETyphina_1.0g4473.t1	E_amag3362.t1	Ebromicola_E7626g3992.t1	E_elyg4138.t1	EfeFl1g5314.t1	Egansuensis_E7080g6468.t1	EpiGly_1.0g6728.t1	Einebrians_E818g7001.t1	FCul_PTD11945.1	FFUJ_01656m.01	FGSG_01446T0	Fman_CVL03154.1	Fox_PCD45025.1	FPRN_00446n	FPSE_08505T0	RGP70361.1	Fver_RBQ76921.1	Fusvirg8168.t1	MAC_00047n	MAJ_00550n	MAM_04018n	MAN_03935n	MBR_02117n	MGU_04485n	MRI_SOF1n	MAA_01803n	Triaru_rna2768	Trias1_58808	Tatro_240367	Trici_PTB63858.1	TrigamTGAM01_07769T0	Trigui_OPB39759	Triha_512014	Tripar1_rna7215	Tvirens_40080	Ascsa1_6720	Phisc1_708206	Xylhe1_236375	CCE30411.1	KEY70699.1	jgi_Tolinf1_193700_TINF00257	TolopKND94089.1	Beaba1_3093	Cormi1_4406	Ampqui1_556298	Dicpug12016.t1	XP_035343496.1	Colch1_mrna_7936
OG0003444	EpiBra_1.0g1744.t1	ETyphina_1.0g178.t1	E_amag201.t1	Ebromicola_E7626g1664.t1	E_elyg6054.t1	EfeFl1g5577.t1	Egansuensis_E7080g3408.t1	EpiGly_1.0g6621.t1	Einebrians_E818g2967.t1	FCul_PTD13452.1	FFUJ_12281m.01	FGSG_12035T0	Fman_CVK97329.1	Fox_PCD42446.1	FPRN_11405n	FPSE_09173T0	RGP74963.1	Fver_RBQ69761.1	Fusvirg5879.t1	MAC_08628n	MAJ_02919n	MAM_04265n	MAN_08594n	MBR_01931n	MGU_02612n	MRI_006241n	MAA_01101n	Triaru_rna3810	Trias1_135726	Tatro_298483	Trici_PTB64024.1	TrigamTGAM01_02598T0	Trigui_OPB37977	Triha_70737	Tripar1_rna7530	Tvirens_112883	Ascsa1_447	Phisc1_257363	Xylhe1_282174	CCE31442.1	KEY70871.1	jgi_Tolinf1_190665_TINF01188	TolopKND90301.1	Beaba1_6848	Cormi1_2947	Ampqui1_550634	Dicpug10685.t1	XP_035339652.1	Colch1_mrna_6384
OG0003457	EpiBra_1.0g1853.t1	ETyphina_1.0g5928.t1	E_amag5152.t1	Ebromicola_E7626g2760.t1	E_elyg2445.t1	EfeFl1g4661.t1	Egansuensis_E7080g933.t1	EpiGly_1.0g7911.t1	Einebrians_E818g3710.t1	FCul_PTD09614.1	FFUJ_03475m.01	FGSG_06534T0	Fman_CVK88244.1	Fox_PCD38402.1	FPRN_05101n	FPSE_01723T0	RGP71554.1	Fver_RBQ69454.1	Fusvirg3012.t1	MAC_03337n	MAJ_06652n	MAM_02547n	MAN_02903n	MBR_00895n	MGU_06400n	MRI_002641n	MAA_07108n	Triaru_rna6444	Trias1_63374	Tatro_134980	Trici_PTB66214.1	TrigamTGAM01_08936T0	Trigui_OPB39114	Triha_504139	Tripar1_rna2741	Tvirens_64810	Ascsa1_5006	Phisc1_716730	Xylhe1_283697	CCE31655.1	KEY72483.1	jgi_Tolinf1_199779_TINF09742	TolopKND86777.1	Beaba1_8408	Cormi1_8088	Ampqui1_581651		XP_035345185.1	Colch1_mrna_10252
OG0003481	EpiBra_1.0g1976.t1	ETyphina_1.0g1216.t1	E_amag5818.t1	Ebromicola_E7626g6951.t1	E_elyg390.t1	EfeFl1g6658.t1	Egansuensis_E7080g3108.t1	EpiGly_1.0g6023.t1	Einebrians_E818g2364.t1	FCul_PTD03875.1	FFUJ_06003m.01	FGSG_08504T0	Fman_CVK90770.1	Fox_PCD33113.1	FPRN_09159n	FPSE_05764T0	RGP67845.1	Fver_RBQ78153.1	Fusvirg5045.t1	MAC_00839n	MAJ_03896n	MAM_03304n	MAN_02595n	MBR_08019n	MGU_03573n	MRI_003561n	MAA_07401n	Triaru_rna8923	Trias1_87064	Tatro_300629	Trici_PTB68351.1	TrigamTGAM01_04752T0	Trigui_OPB35944	Triha_96837	Tripar1_rna4654	Tvirens_212730	Ascsa1_2077	Phisc1_686837	Xylhe1_234452	CCE31295.1	KEY68715.1	jgi_Tolinf1_193754_TINF00226	TolopKND87392.1	Beaba1_2315	Cormi1_3400	Ampqui1_520344	Dicpug9761.t1	XP_035342726.1	Colch1_mrna_1822
OG0003527	EpiBra_1.0g2222.t1	ETyphina_1.0g1428.t1	E_amag6070.t1	Ebromicola_E7626g2951.t1	E_elyg354.t1	EfeFl1g2809.t1	Egansuensis_E7080g3154.t1	EpiGly_1.0g2874.t1	Einebrians_E818g4847.t1	FCul_PTD05987.1	FFUJ_06186m.01	FGSG_08675T0	Fman_CVK91046.1	Fox_PCD32933.1	FPRN_09337n	FPSE_11698T0	RGP68083.1	Fver_RBQ65932.1	Fusvirg4992.t1	MAC_00877n	MAJ_03930n	MAM_03263n	MAN_02561n	MBR_08054n	MGU_03536n	MRI_EGD1n	MAA_07367n	Triaru_rna7158	Trias1_23539	Tatro_300994	Trici_PTB70541.1	TrigamTGAM01_08172T0	Trigui_OPB38497	Triha_502777	Tripar1_rna5854	Tvirens_78869	Ascsa1_9573	Phisc1_728027	Xylhe1_249658	CCE33648.1	KEY68663.1	jgi_Tolinf1_193794_TINF00296	TolopKND87407.1	Beaba1_6748	Cormi1_3269	Ampqui1_241590	Dicpug10329.t1	XP_035346158.1	Colch1_mrna_1830
OG0003542	EpiBra_1.0g2316.t1	ETyphina_1.0g984.t1	E_amag4953.t1	Ebromicola_E7626g115.t1	E_elyg2243.t1	EfeFl1g4522.t1	Egansuensis_E7080g6975.t1	EpiGly_1.0g8088.t1	Einebrians_E818g330.t1	FCul_PTD10529.1	FFUJ_02938m.01	FGSG_06927T0	Fman_CVK89137.1	Fox_PCD37857.1	FPRN_04562n	FPSE_04798T0	RGP66497.1	Fver_RBQ80442.1	Fusvirg2534.t1	MAC_03125n	MAJ_01351n	MAM_07008n	MAN_03379n	MBR_01369n	MGU_02044n	MRI_SUP45n	MAA_05794n	Triaru_rna1866	Trias1_25343	Tatro_297683	Trici_PTB67399.1	TrigamTGAM01_02227T0	Trigui_OPB42218	Triha_382261	Tripar1_rna2320	Tvirens_71983	Ascsa1_5645	Phisc1_666719	Xylhe1_253724	CCE30884.1	KEY69393.1	jgi_Tolinf1_197017_TINF06548	TolopKND95017.1	Beaba1_4082	Cormi1_2712	Ampqui1_557492	Dicpug1902.t1	XP_035346998.1	Colch1_mrna_5554
OG0003597	EpiBra_1.0g2608.t1	ETyphina_1.0g6222.t1	E_amag5072.t1	Ebromicola_E7626g2471.t1	E_elyg2365.t1	EfeFl1g4582.t1	Egansuensis_E7080g228.t1	EpiGly_1.0g6156.t1	Einebrians_E818g622.t1	FCul_PTD10366.1	FFUJ_14897m.01	FGSG_06706T0	Fman_CVK88579.1	Fox_PCD38201.1	FPRN_04900n	FPSE_01538T0	RGP75601.1	Fver_RBQ64638.1	Fusvirg2808.t1	MAC_00397n	MAJ_01095n	MAM_02467n	MAN_03124n	MBR_01111n	MGU_07481n	MRI_005580n	MAA_06047n	Triaru_rna7033	Trias1_42110	Tatro_77988	Trici_PTB66375.1	TrigamTGAM01_05228T0	Trigui_OPB43101	Triha_490488	Tripar1_rna1144	Tvirens_64546	Ascsa1_1756	Phisc1_434972	Xylhe1_62167	CCE34377.1	KEY65836.1	jgi_Tolinf1_197213_TINF07061	TolopKND95069.1	Beaba1_5992	Cormi1_1675	Ampqui1_520676	Dicpug1402.t1	XP_035339185.1	Colch1_mrna_5487
OG0003613	EpiBra_1.0g2681.t1	ETyphina_1.0g1988.t1	E_amag824.t1	Ebromicola_E7626g6814.t1	E_elyg5096.t1	EfeFl1g2159.t1	Egansuensis_E7080g1643.t1	EpiGly_1.0g7998.t1	Einebrians_E818g455.t1	FCul_PTD12146.1	FFUJ_00588m.01	FGSG_00660T0	Fman_CVK84466.1	Fox_PCD46094.1	FPRN_01491n	FPSE_00631T0	RGP64076.1	Fver_RBQ81964.1	Fusvirg521.t1	MAC_06221n	MAJ_02619n	MAM_05288n	MAN_09938n	MBR_05659n	MGU_03212n	MRI_CDC20n	MAA_00735n	Triaru_rna10344	Trias1_58138	Tatro_128479	Trici_PTB68841.1	TrigamTGAM01_09652T0	Trigui_OPB44275	Triha_508430	Tripar1_rna7924	Tvirens_33119	Ascsa1_7094	Phisc1_690759	Xylhe1_211580	CCE29782.1	KEY65141.1	jgi_Tolinf1_194377_TINF04772	TolopKND91401.1	Beaba1_1439	Cormi1_5381	Ampqui1_518992	Dicpug4800.t1	XP_035348054.1	Colch1_mrna_3842
OG0003647	EpiBra_1.0g2855.t1	ETyphina_1.0g1787.t1	E_amag712.t1	Ebromicola_E7626g2918.t1	E_elyg6192.t1	EfeFl1g5707.t1	Egansuensis_E7080g549.t1	EpiGly_1.0g2981.t1	Einebrians_E818g5962.t1	FCul_PTD11188.1	FFUJ_07929m.01	FGSG_02540T0	Fman_CVL01947.1	Fox_PCD35835.1	FPRN_08310n	FPSE_08660T0	RGP63060.1	Fver_RBQ67810.1	Fusvirg6434.t1	MAC_07997n	MAJ_00441n	MAM_06261n	MAN_04044n	MBR_02227n	MGU_04376n	MRI_005292n	MAA_01908n	Triaru_rna2635	Trias1_60621	Tatro_53490	Trici_PTB66537.1	TrigamTGAM01_09990T0	Trigui_OPB46690	Triha_509347	Tripar1_rna3728	Tvirens_160093	Ascsa1_5475	Phisc1_682766	Xylhe1_247097	CCE29738.1	KEY69068.1	jgi_Tolinf1_198633_TINF09176	TolopKND92741.1	Beaba1_3260	Cormi1_1603	Ampqui1_37669	Dicpug2306.t1	XP_035340776.1	Colch1_mrna_6490
OG0003652	EpiBra_1.0g2881.t1	ETyphina_1.0g1906.t1	E_amag2032.t1	Ebromicola_E7626g4564.t1	E_elyg1344.t1	EfeFl1g1951.t1	Egansuensis_E7080g3888.t1	EpiGly_1.0g4456.t1	Einebrians_E818g3561.t1	FCul_PTD10875.1	FFUJ_07914m.01	FGSG_02525T0	Fman_CVL01932.1	Fox_PCD35820.1	FPRN_08296n	FPSE_08645T0	RGP63074.1	Fver_RBQ67796.1	Fusvirg6419.t1	MAC_06694n	MAJ_06397n	MAM_04668n	MAN_05932n	MBR_05431n	MGU_05491n	MRI_004105n	MAA_08952n	Triaru_rna6577	Trias1_71857	Tatro_54174	Trici_PTB66545.1	TrigamTGAM01_09769T0	Trigui_OPB46652	Triha_101752	Tripar1_rna8632	Tvirens_42852	Ascsa1_236	Phisc1_577222	Xylhe1_87288	CCE34460.1	KEY67329.1	jgi_Tolinf1_199581_TINF00682	TolopKND91664.1	Beaba1_3250	Cormi1_1612	Ampqui1_501206	Dicpug7799.t1	XP_035347936.1	Colch1_mrna_2242
OG0003661	EpiBra_1.0g2904.t1	ETyphina_1.0g2951.t1	E_amag2291.t1	Ebromicola_E7626g821.t1	E_elyg3302.t1	EfeFl1g5886.t1	Egansuensis_E7080g6954.t1	EpiGly_1.0g7611.t1	Einebrians_E818g5635.t1	FCul_PTD03381.1	FFUJ_07362m.01	FGSG_10088T0	Fman_CVK92647.1	Fox_PCD35266.1	FPRN_07683n	FPSE_00468T0	RGP72245.1	Fver_RBQ68040.1	Fusvirg3905.t1	MAC_02609n	MAJ_05008n	MAM_05591n	MAN_01052n	MBR_04211n	MGU_05052n	MRI_000057n	MAA_03028n	Triaru_rna6206	Trias1_413670	Tatro_82161	Trici_PTB68675.1	TrigamTGAM01_02108T0	Trigui_OPB44113	Triha_5448	Tripar1_rna7190	Tvirens_116107	Ascsa1_1012	Phisc1_222326	Xylhe1_266135	CCE33173.1	KEY71982.1	jgi_Tolinf1_192950_TINF03755	TolopKND91515.1	Beaba1_9243	Cormi1_3699	Ampqui1_511041	Dicpug2808.t1		Colch1_mrna_1459
OG0003666	EpiBra_1.0g2931.t1	ETyphina_1.0g1731.t1	E_amag3430.t1	Ebromicola_E7626g4929.t1	E_elyg586.t1	EfeFl1g1124.t1	Egansuensis_E7080g3468.t1	EpiGly_1.0g1313.t1	Einebrians_E818g902.t1	FCul_PTD05378.1	FFUJ_06147m.01	FGSG_08638T0	Fman_CVK90996.1	Fox_PCD32971.1	FPRN_09301n	FPSE_10689T0	RGP63463.1	Fver_RBQ67695.1	Fusvirg4826.t1	MAC_00935n	MAJ_03812n	MAM_03216n	MAN_02499n	MBR_08305n	MGU_03476n	MRI_007476n	MAA_03824n	Triaru_rna8432	Trias1_129718	Tatro_173382	Trici_PTB70351.1	TrigamTGAM01_10366T0	Trigui_OPB38697	Triha_73348	Tripar1_rna4238	Tvirens_149416	Ascsa1_2082	Phisc1_601683	Xylhe1_270571	CCE33320.1	KEY68333.1	jgi_Tolinf1_193903_TINF00459	TolopKND88063.1	Beaba1_2368	Cormi1_3594	Ampqui1_540981	Dicpug9366.t1	XP_035350192.1	Colch1_mrna_1787
OG0003689	EpiBra_1.0g3045.t1	ETyphina_1.0g36.t1	E_amag4850.t1	Ebromicola_E7626g4920.t1	E_elyg2134.t1	EfeFl1g4351.t1	Egansuensis_E7080g3075.t1	EpiGly_1.0g9416.t1	Einebrians_E818g1601.t1	FCul_PTD10607.1	FFUJ_03148m.01	FGSG_07309T0	Fman_CVK88792.1	Fox_PCD38072.1	FPRN_04772n	FPSE_01068T0	RGP62415.1	Fver_RBQ65831.1	Fusvirg2663.t1	MAC_00597n	MAJ_01217n	MAM_02352n	MAN_03246n	MBR_01235n	MGU_01910n	MRI_004717n	MAA_05928n	Triaru_rna2228	Trias1_126066	Tatro_168625	Trici_PTB64368.1	TrigamTGAM01_05870T0	Trigui_OPB39319	Triha_75190	Tripar1_rna2898	Tvirens_6913	Ascsa1_392	Phisc1_592510	Xylhe1_267954	CCE27966.1	KEY71838.1	jgi_Tolinf1_197150_TINF06300	TolopKND94924.1	Beaba1_1079	Cormi1_1441	Ampqui1_280352	Dicpug2014.t1	XP_035347042.1	Colch1_mrna_2285
OG0003722	EpiBra_1.0g3191.t1	ETyphina_1.0g5714.t1	E_amag2897.t1	Ebromicola_E7626g3253.t1	E_elyg4854.t1	EfeFl1g3522.t1	Egansuensis_E7080g3516.t1	EpiGly_1.0g1936.t1	Einebrians_E818g556.t1	FCul_PTD12811.1	FFUJ_01551m.01	FGSG_01353T0	Fman_CVK82885.1	Fox_PCD45134.1	FPRN_00555n	FPSE_11521T0	RGP72822.1	Fver_RBQ71097.1	Fusvirg1576.t1	MAC_04588n	MAJ_04599n	MAM_03702n	MAN_08042n	MBR_05989n	MGU_06488n	MRI_HOS2n	MAA_00236n	Triaru_rna9580	Trias1_59743	Tatro_212638	Trici_PTB64080.1	TrigamTGAM01_08860T0	Trigui_OPB39626	Triha_478849	Tripar1_rna1687	Tvirens_214375	Ascsa1_7890	Phisc1_574766	Xylhe1_230887	CCE28313.1	KEY64951.1	jgi_Tolinf1_190770_TINF01499	TolopKND90400.1	Beaba1_10331	Cormi1_6647	Ampqui1_449504	Dicpug352.t1	XP_035349004.1	Colch1_mrna_6997
OG0003725	EpiBra_1.0g3199.t1	ETyphina_1.0g5722.t1	E_amag2889.t1	Ebromicola_E7626g7254.t1	E_elyg4846.t1	EfeFl1g3514.t1	Egansuensis_E7080g6925.t1	EpiGly_1.0g1944.t1	Einebrians_E818g3343.t1	FCul_PTD11675.1	FFUJ_01559m.01	FGSG_01361T0	Fman_CVK82873.1	Fox_PCD45126.1	FPRN_00547n	FPSE_11529T0	RGP72814.1	Fver_RBQ71104.1	Fusvirg1584.t1	MAC_04582n	MAJ_04605n	MAM_03710n	MAN_08036n	MBR_05983n	MGU_06494n	MRI_HEM12n	MAA_00242n	Triaru_rna10295	Trias1_28832	Tatro_133686	Trici_PTB64072.1	TrigamTGAM01_08867T0	Trigui_OPB39634	Triha_504798	Tripar1_rna3098	Tvirens_75533	Ascsa1_7814	Phisc1_680390	Xylhe1_279200	CCE28320.1	KEY64959.1	jgi_Tolinf1_196142_TINF06362	TolopKND90312.1	Beaba1_9939	Cormi1_6655	Ampqui1_522877	Dicpug7264.t1	XP_035339544.1	Colch1_mrna_5003
OG0003737	EpiBra_1.0g3286.t1	ETyphina_1.0g2606.t1	E_amag1568.t1	Ebromicola_E7626g5330.t1	E_elyg6747.t1	EfeFl1g7231.t1	Egansuensis_E7080g362.t1	EpiGly_1.0g8130.t1	Einebrians_E818g1523.t1	FCul_PTD05566.1	FFUJ_05979m.01	FGSG_08527T0	Fman_CVK90728.1	Fox_PCD33136.1	FPRN_09134n	FPSE_10179T0	RGP67867.1	Fver_RBQ80314.1	Fusvirg4885.t1	MAC_06093n	MAJ_02800n	MAM_02156n	MAN_10442n	MBR_07409n	MGU_10335n	MRI_001296n	MAA_09058n	Triaru_rna10065	Trias1_68505	Tatro_152507	Trici_PTB64646.1	TrigamTGAM01_01277T0	Trigui_OPB45243	Triha_125203	Tripar1_rna6960	Tvirens_44038	Ascsa1_9416	Phisc1_550357	Xylhe1_232583	CCE32622.1, CCE32623.1	KEY65755.1	jgi_Tolinf1_191498_TINF01794	TolopKND89886.1	Beaba1_8873	Cormi1_958	Ampqui1_517092		XP_035343229.1	Colch1_mrna_2810
OG0003750	EpiBra_1.0g3351.t1	ETyphina_1.0g1580.t1	E_amag4677.t1	Ebromicola_E7626g6617.t1	E_elyg1954.t1	EfeFl1g4169.t1	Egansuensis_E7080g7170.t1	EpiGly_1.0g7501.t1	Einebrians_E818g4684.t1	FCul_PTD12165.1	FFUJ_00878m.01	FGSG_00367T0	Fman_CVK83999.1	Fox_PCD45804.1	FPRN_01212n	FPSE_00027T0	RGP70448.1	Fver_RBQ72394.1	Fusvirg851.t1	MAC_08814n	MAJ_00895n	MAM_05772n	MAN_04793n	MBR_03212n	MGU_02984n	MRI_PUP1n	MAA_04329n	Triaru_rna4472	Trias1_127531	Tatro_301712	Trici_PTB65460.1	TrigamTGAM01_03690T0	Trigui_OPB42908	Triha_1357	Tripar1_rna2242	Tvirens_56206	Ascsa1_7796	Phisc1_680397	Xylhe1_95075	CCE33359.1	KEY65981.1	jgi_Tolinf1_196799_TINF07053	TolopKND94677.1	Beaba1_1146	Cormi1_2244	Ampqui1_487338	Dicpug6219.t1	XP_035344995.1	Colch1_mrna_9368
OG0003752	EpiBra_1.0g3380.t1	ETyphina_1.0g2480.t1	E_amag1630.t1	Ebromicola_E7626g2897.t1	E_elyg5625.t1	EfeFl1g2763.t1	Egansuensis_E7080g1556.t1	EpiGly_1.0g5208.t1	Einebrians_E818g4150.t1	FCul_PTD03327.1	FFUJ_07398m.01	FGSG_10048T0	Fman_CVK92700.1	Fox_PCD35302.1	FPRN_07721n	FPSE_00509T0	RGP72281.1	Fver_RBQ76226.1	Fusvirg3765.t1	MAC_01098n	MAJ_03979n	MAM_07825n	MAN_03544n	MBR_01534n	MGU_02207n	MRI_006831n	MAA_05634n	Triaru_rna4617	Trias1_181569	Tatro_130354	Trici_PTB64223.1	TrigamTGAM01_06631T0	Trigui_OPB39500	Triha_2244	Tripar1_rna6506	Tvirens_65705	Ascsa1_6429	Phisc1_684006	Xylhe1_120942	CCE30426.1	KEY66101.1	jgi_Tolinf1_191268_TINF02090	TolopKND88875.1	Beaba1_721	Cormi1_8104	Ampqui1_515458	Dicpug2700.t1	XP_035343131.1	Colch1_mrna_1931
OG0003764	EpiBra_1.0g3438.t1	ETyphina_1.0g3414.t1	E_amag2982.t1	Ebromicola_E7626g1798.t1	E_elyg4940.t1	EfeFl1g3610.t1	Egansuensis_E7080g2677.t1	EpiGly_1.0g8653.t1	Einebrians_E818g3247.t1	FCul_PTD12188.1	FFUJ_01461m.01	FGSG_01265T0	Fman_CVK83042.1	Fox_PCD45227.1	FPRN_00644n	FPSE_00427T0	RGP76643.1	Fver_RBQ75334.1	Fusvirg1473.t1	MAC_00528n	MAJ_02043n	MAM_07984n	MAN_06930n	MBR_03774n	MGU_05832n	MRI_008685n	MAA_07280n	Triaru_rna9908	Trias1_42803	Tatro_85476	Trici_PTB64176.1	TrigamTGAM01_06183T0	Trigui_OPB39454	Triha_75309	Tripar1_rna4661	Tvirens_87963	Ascsa1_8296	Phisc1_637136	Xylhe1_100415	CCE30646.1	KEY67519.1	jgi_Tolinf1_196249_TINF07404	TolopKND86148.1	Beaba1_8036	Cormi1_6948	Ampqui1_508358	Dicpug7616.t1	XP_035348827.1	Colch1_mrna_4975
OG0003773	EpiBra_1.0g3498.t1	ETyphina_1.0g1206.t1	E_amag1293.t1	Ebromicola_E7626g7076.t1	E_elyg7115.t1	EfeFl1g199.t1	Egansuensis_E7080g1294.t1	EpiGly_1.0g6019.t1	Einebrians_E818g3455.t1	FCul_PTD09563.1	FFUJ_02863m.01	FGSG_06992T0	Fman_CVK89261.1	Fox_PCD37779.1	FPRN_04488n	FPSE_02801T0	RGP63649.1	Fver_RBQ68100.1	Fusvirg2253.t1	MAC_07438n	MAJ_05827n	MAM_04745n	MAN_09519n	MBR_03043n	MGU_04786n	MRI_008063n	MAA_04635n	Triaru_rna4431	Trias1_133001	Tatro_127720	Trici_PTB61939.1	TrigamTGAM01_09228T0	Trigui_OPB36724	Triha_494093	Tripar1_rna3653	Tvirens_112367	Ascsa1_4310	Phisc1_249223	Xylhe1_99545	CCE27143.1, CCE27144.1	KEY65424.1	jgi_Tolinf1_191752_TINF02499	TolopKND89385.1	Beaba1_7116	Cormi1_3836	Ampqui1_544015	Dicpug8640.t1	XP_035350609.1	Colch1_mrna_4579
OG0003778	EpiBra_1.0g3525.t1	ETyphina_1.0g4972.t1	E_amag1212.t1	Ebromicola_E7626g962.t1	E_elyg6309.t1	EfeFl1g842.t1	Egansuensis_E7080g7663.t1	EpiGly_1.0g4969.t1	Einebrians_E818g181.t1	FCul_PTD01990.1	FFUJ_04383m.01	FGSG_09517T0	Fman_CVK93613.1	Fox_PCD43625.1	FPRN_03010n	FPSE_01063T0	RGP75187.1	Fver_RBQ80506.1	Fusvirg6754.t1	MAC_02713n	MAJ_00244n	MAM_02817n	MAN_04238n	MBR_02393n	MGU_00618n	MRI_002166n	MAA_02095n	Triaru_rna5050	Trias1_70570	Tatro_93057	Trici_PTB66923.1	TrigamTGAM01_00636T0	Trigui_OPB46974	Triha_88169	Tripar1_rna9046	Tvirens_44960	Ascsa1_2475	Phisc1_715880	Xylhe1_40246	CCE27323.1	KEY69155.1	jgi_Tolinf1_198772_TINF08986	TolopKND88145.1	Beaba1_6255	Cormi1_4027	Ampqui1_439779	Dicpug4357.t1	XP_035343449.1	Colch1_mrna_3302
OG0003788	EpiBra_1.0g3569.t1	ETyphina_1.0g5186.t1	E_amag4722.t1	Ebromicola_E7626g2410.t1	E_elyg1979.t1	EfeFl1g4195.t1	Egansuensis_E7080g2359.t1	EpiGly_1.0g7479.t1	Einebrians_E818g647.t1	FCul_PTD11461.1	FFUJ_00907m.01	FGSG_00393T0	Fman_CVK83950.1	Fox_PCD45775.1	FPRN_01183n	FPSE_00055T0	RGP70474.1	Fver_RBQ72436.1	Fusvirg882.t1	MAC_03209n	MAJ_00868n	MAM_02059n	MAN_04820n	MBR_03239n	MGU_02956n	MRI_008370n	MAA_04304n	Triaru_rna2692	Trias1_156765	Tatro_8983	Trici_PTB64479.1	TrigamTGAM01_03755T0	Trigui_OPB39206	Triha_75528	Tripar1_rna8449	Tvirens_87732	Ascsa1_8954	Phisc1_689055	Xylhe1_246645	CCE33332.1	KEY70064.1	jgi_Tolinf1_196776_TINF06360	TolopKND95184.1	Beaba1_4228	Cormi1_2274	Ampqui1_559505	Dicpug831.t1	XP_035340213.1	Colch1_mrna_6028
OG0003801	EpiBra_1.0g3634.t1	ETyphina_1.0g664.t1	E_amag1542.t1	Ebromicola_E7626g2526.t1	E_elyg2961.t1	EfeFl1g7203.t1	Egansuensis_E7080g6703.t1	EpiGly_1.0g3824.t1	Einebrians_E818g2474.t1	FCul_PTD01421.1	FFUJ_04285m.01	FGSG_09435T0	Fman_CVK93695.1	Fox_PCD43539.1	FPRN_03092n	FPSE_07973T0	RGP64640.1	Fver_RBQ73305.1	Fusvirg6868.t1	MAC_02050n	MAJ_05430n	MAM_02191n	MAN_06401n	MBR_07375n	MGU_05931n	MRI_SHO1n	MAA_01571n	Triaru_rna4333	Trias1_68542	Tatro_256746	Trici_PTB64751.1	TrigamTGAM01_01247T0	Trigui_OPB45273	Triha_91517	Tripar1_rna7935	Tvirens_43994	Ascsa1_5949	Phisc1_740927	Xylhe1_142019	CCE30779.1	KEY68000.1	jgi_Tolinf1_191521_TINF02130	TolopKND87820.1	Beaba1_8887	Cormi1_4872	Ampqui1_449562	Dicpug9363.t1	XP_035349704.1	Colch1_mrna_2923
OG0003814	EpiBra_1.0g3698.t1	ETyphina_1.0g7395.t1	E_amag1347.t1	Ebromicola_E7626g1008.t1	E_elyg7170.t1	EfeFl1g148.t1	Egansuensis_E7080g2489.t1	EpiGly_1.0g4340.t1	Einebrians_E818g5351.t1	FCul_PTD05077.1	FFUJ_05651m.01	FGSG_08920T0	Fman_CVK90177.1	Fox_PCD33468.1	FPRN_08809n	FPSE_08913T0	RGP65455.1	Fver_RBQ66461.1	Fusvirg10564.t1	MAC_07942n	MAJ_08140n	MAM_01149n	MAN_01899n	MBR_06553n	MGU_10183n	MRI_UBP6n	MAA_09297n	Triaru_rna3030	Trias1_158598	Tatro_146225	Trici_PTB70403.1	TrigamTGAM01_07891T0	Trigui_OPB38642	Triha_181829	Tripar1_rna4673	Tvirens_71255	Ascsa1_9231	Phisc1_635954	Xylhe1_240657	CCE33453.1	KEY66039.1	jgi_Tolinf1_192027_TINF02289	TolopKND91894.1	Beaba1_7695	Cormi1_6468	Ampqui1_517408	Dicpug9758.t1	XP_035343231.1	Colch1_mrna_1751
OG0003831	EpiBra_1.0g3768.t1	ETyphina_1.0g3550.t1	E_amag2089.t1	Ebromicola_E7626g6984.t1	E_elyg1402.t1	EfeFl1g2008.t1	Egansuensis_E7080g5560.t1	EpiGly_1.0g7759.t1	Einebrians_E818g49.t1	FCul_PTD13315.1	FFUJ_01616m.01	FGSG_01411T0	Fman_CVL03222.1	Fox_PCD45065.1	FPRN_00486n	FPSE_08545T0	RGP72760.1	Fver_RBQ69136.1	Fusvirg8121.t1	MAC_07649n	MAJ_04894n	MAM_04725n	MAN_05872n	MBR_05489n	MGU_05549n	MRI_PFA4n	MAA_00559n	Triaru_rna4360	Trias1_60922	Tatro_230260	Trici_PTB65928.1	TrigamTGAM01_02975T0	Trigui_OPB37893	Triha_97911	Tripar1_rna6255	Tvirens_69214	Ascsa1_7428	Phisc1_703349	Xylhe1_4789	CCE34574.1	KEY64243.1	jgi_Tolinf1_194541_TINF04450	TolopKND91370.1	Beaba1_389	Cormi1_5978	Ampqui1_358949	Dicpug4927.t1	XP_035341378.1	Colch1_mrna_705
OG0003832	EpiBra_1.0g3769.t1	ETyphina_1.0g3549.t1	E_amag2088.t1	Ebromicola_E7626g6985.t1	E_elyg1401.t1	EfeFl1g2007.t1	Egansuensis_E7080g5561.t1	EpiGly_1.0g7758.t1	Einebrians_E818g48.t1	FCul_PTD13316.1	FFUJ_01615m.01	FGSG_01410T0	Fman_CVL03224.1	Fox_PCD45066.1	FPRN_00487n	FPSE_08546T0	RGP72761.1	Fver_RBQ69135.1	Fusvirg8120.t1	MAC_07650n	MAJ_04895n	MAM_04724n	MAN_05871n	MBR_05490n	MGU_05550n	MRI_MYO1n	MAA_00560n	Triaru_rna4361	Trias1_50177	Tatro_322513	Trici_PTB65927.1	TrigamTGAM01_02976T0	Trigui_OPB37894	Triha_500333	Tripar1_rna6254	Tvirens_231457	Ascsa1_7229	Phisc1_12772	Xylhe1_242504	CCE34573.1	KEY64244.1	jgi_Tolinf1_194542_TINF04654	TolopKND91298.1	Beaba1_388	Cormi1_5979	Ampqui1_532752	Dicpug4929.t1	XP_035341384.1	Colch1_mrna_704
OG0003837	EpiBra_1.0g3798.t1	ETyphina_1.0g1189.t1	E_amag1310.t1	Ebromicola_E7626g514.t1	E_elyg7132.t1	EfeFl1g182.t1	Egansuensis_E7080g6818.t1	EpiGly_1.0g5233.t1	Einebrians_E818g5032.t1	FCul_PTD05530.1	FFUJ_13264m.01	FGSG_06070T0	Fman_CVK87165.1	Fox_PCD41542.1	FPRN_05805n	FPSE_04225T0	RGP72953.1	Fver_RBQ75855.1	Fusvirg2227.t1	MAC_09479n	MAJ_05807n	MAM_04764n	MAN_09542n	MBR_03065n	MGU_04764n	MRI_UTP6n	MAA_04656n	Triaru_rna4419	Trias1_133811	Tatro_35979	Trici_PTB61949.1	TrigamTGAM01_08772T0	Trigui_OPB36711	Triha_141089	Tripar1_rna817	Tvirens_55985	Ascsa1_4257	Phisc1_649100	Xylhe1_221982	CCE27123.1	KEY65406.1	jgi_Tolinf1_191729_TINF02678	TolopKND89399.1	Beaba1_1517	Cormi1_1022	Ampqui1_9509	Dicpug9269.t1	XP_035342664.1	Colch1_mrna_8370
OG0003838	EpiBra_1.0g3803.t1	ETyphina_1.0g3597.t1	E_amag4383.t1	Ebromicola_E7626g6584.t1	E_elyg7086.t1	EfeFl1g228.t1	Egansuensis_E7080g3639.t1	EpiGly_1.0g1637.t1	Einebrians_E818g5260.t1	FCul_PTD07232.1	FFUJ_09866m.01	FGSG_04398T0	Fman_CVK98422.1	Fox_PCD28941.1	FPRN_12398n	FPSE_11171T0	RGP61253.1	Fver_RBQ71160.1	Fusvirg7883.t1	MAC_01808n	MAJ_03052n	MAM_04140n	MAN_08733n	MBR_01797n	MGU_02478n	MRI_007396n	MAA_05387n	Triaru_rna7747	Trias1_201296	Tatro_164543	Trici_PTB62279.1	TrigamTGAM01_00930T0	Trigui_OPB46207	Triha_509462	Tripar1_rna4746	Tvirens_225618	Ascsa1_777	Phisc1_688489	Xylhe1_266154	CCE27233.1	KEY72730.1	jgi_Tolinf1_191100_TINF01735	TolopKND92860.1	Beaba1_5893	Cormi1_1755	Ampqui1_584860	Dicpug12068.t1	XP_035342503.1	Colch1_mrna_259
OG0003861	EpiBra_1.0g3987.t1	ETyphina_1.0g3588.t1	E_amag3676.t1	Ebromicola_E7626g710.t1	E_elyg859.t1	EfeFl1g1403.t1	Egansuensis_E7080g2685.t1	EpiGly_1.0g3709.t1	Einebrians_E818g5611.t1	FCul_PTD01617.1	FFUJ_04784m.01	FGSG_09721T0	Fman_CVK99911.1	Fox_PCD44029.1	FPRN_02608n	FPSE_04329T0	RGP69806.1	Fver_RBQ66185.1	Fusvirg7212.t1	MAC_00650n	MAJ_01792n	MAM_03835n	MAN_00616n	MBR_00427n	MGU_01114n	MRI_END3n	MAA_06451n	Triaru_rna7989	Trias1_159351	Tatro_33363	Trici_PTB70682.1	TrigamTGAM01_07113T0	Trigui_OPB38351	Triha_502993	Tripar1_rna622	Tvirens_84160	Ascsa1_1398	Phisc1_616348	Xylhe1_238043	CCE28681.1	KEY71411.1	jgi_Tolinf1_190317_TINF01042	TolopKND93124.1	Beaba1_5126	Cormi1_4063	Ampqui1_589683	Dicpug6126.t1	XP_035348471.1	Colch1_mrna_8779
OG0003863	EpiBra_1.0g3999.t1	ETyphina_1.0g3941.t1	E_amag2677.t1	Ebromicola_E7626g1535.t1	E_elyg3685.t1	EfeFl1g7523.t1	Egansuensis_E7080g3742.t1	EpiGly_1.0g7420.t1	Einebrians_E818g4888.t1	FCul_PTD05673.1	FFUJ_13228m.01	FGSG_06035T0	Fman_CVK87222.1	Fox_PCD41504.1	FPRN_05768n	FPSE_02938T0	RGP62504.1	Fver_RBQ75818.1	Fusvirg2181.t1	MAC_03632n	MAJ_01682n	MAM_00851n	MAN_01503n	MBR_04676n	MGU_04246n	MRI_CDC10n	MAA_02556n	Triaru_rna891	Trias1_64257	Tatro_135988	Trici_PTB66428.1	TrigamTGAM01_06240T0	Trigui_OPB43153	Triha_490561	Tripar1_rna3208	Tvirens_87191	Ascsa1_984	Phisc1_722412	Xylhe1_244609	CCE26854.1	KEY64053.1	jgi_Tolinf1_198292_TINF08425	TolopKND94401.1	Beaba1_8598	Cormi1_216	Ampqui1_440215	Dicpug3635.t1	XP_035342628.1	Colch1_mrna_1069
OG0003891	EpiBra_1.0g4172.t1	ETyphina_1.0g4315.t1	E_amag7063.t1	Ebromicola_E7626g5699.t1	E_elyg4399.t1	EfeFl1g3060.t1	Egansuensis_E7080g2474.t1	EpiGly_1.0g6365.t1	Einebrians_E818g6481.t1	FCul_PTD10846.1	FFUJ_07968m.01	FGSG_02639T0	Fman_CVL01986.1	Fox_PCD35876.1	FPRN_08347n	FPSE_00347T0	RGP62320.1	Fver_RBQ70934.1	Fusvirg6362.t1	MAC_05380n	MAJ_09468n	MAM_08219n	MAN_10481n	MBR_10244n	MGU_09377n	MRI_MAD2n	MAA_07751n	Triaru_rna2511	Trias1_185847	Tatro_36067	Trici_PTB62064.1	TrigamTGAM01_10569T0	Trigui_OPB41816	Triha_542445	Tripar1_rna1613	Tvirens_190957	Ascsa1_760	Phisc1_688475	Xylhe1_234687	CCE29531.1	KEY68218.1	jgi_Tolinf1_193601_TINF00446	TolopKND95297.1	Beaba1_6325	Cormi1_5701	Ampqui1_555434	Dicpug11835.t1	XP_035343719.1	Colch1_mrna_1548
OG0003905	EpiBra_1.0g4247.t1	ETyphina_1.0g2321.t1	E_amag6405.t1	Ebromicola_E7626g2288.t1	E_elyg2730.t1	EfeFl1g6966.t1	Egansuensis_E7080g5611.t1	EpiGly_1.0g6673.t1	Einebrians_E818g4955.t1	FCul_PTD09170.1	FFUJ_02493m.01	FGSG_07426T0	Fman_CVK89796.1	Fox_PCD37425.1	FPRN_04128n	FPSE_09389T0	RGP65090.1	Fver_RBQ70531.1	Fusvirg4462.t1	MAC_02429n	MAJ_05702n	MAM_06670n	MAN_07046n	MBR_03894n	MGU_07278n	MRI_007352n	MAA_06811n	Triaru_rna2478	Trias1_153157	Tatro_279848	Trici_PTB62777.1	TrigamTGAM01_07324T0	Trigui_OPB39952	Triha_7058	Tripar1_rna2892	Tvirens_114030	Ascsa1_6949	Phisc1_686282	Xylhe1_101894	CCE30016.1	KEY67370.1	jgi_Tolinf1_194992_TINF05476	TolopKND93550.1	Beaba1_7189	Cormi1_3891	Ampqui1_508215	Dicpug12666.t1	XP_035348822.1	Colch1_mrna_3582
OG0003925	EpiBra_1.0g4384.t1	ETyphina_1.0g4306.t1	E_amag271.t1	Ebromicola_E7626g4532.t1	E_elyg6857.t1	EfeFl1g451.t1	Egansuensis_E7080g4235.t1	EpiGly_1.0g5689.t1	Einebrians_E818g3005.t1	FCul_PTD11417.1	FFUJ_13843m.01	FGSG_02101T0	Fman_CVK96878.1	Fox_PCD42716.1	FPRN_11196n	FPSE_00525T0	RGP65747.1	Fver_RBQ66714.1	Fusvirg5548.t1	MAC_05556n	MAJ_06914n	MAM_04891n	MAN_07394n	MBR_04999n	MGU_01671n	MRI_008690n	MAA_04994n	Triaru_rna3622	Trias1_74098	Tatro_50815	Trici_PTB63329.1	TrigamTGAM01_02463T0	Trigui_OPB44827	Triha_498617	Tripar1_rna7223	Tvirens_139468	Ascsa1_1758	Phisc1_639440	Xylhe1_243898	CCE29840.1	KEY64904.1	jgi_Tolinf1_191814_TINF02582	TolopKND89271.1	Beaba1_10171	Cormi1_9039	Ampqui1_323003	Dicpug7153.t1	XP_035339186.1	Colch1_mrna_1861
OG0003926	EpiBra_1.0g4385.t1	ETyphina_1.0g4305.t1	E_amag270.t1	Ebromicola_E7626g4531.t1	E_elyg6858.t1	EfeFl1g450.t1	Egansuensis_E7080g4236.t1	EpiGly_1.0g5688.t1	Einebrians_E818g3006.t1	FCul_PTD12321.1	FFUJ_13842m.01	FGSG_02100T0	Fman_CVK96880.1	Fox_PCD42715.1	FPRN_11197n	FPSE_00524T0	RGP65748.1	Fver_RBQ66713.1	Fusvirg5549.t1	MAC_05557n	MAJ_06913n	MAM_04890n	MAN_07395n	MBR_05000n	MGU_01670n	MRI_008692n	MAA_04995n	Triaru_rna3621	Trias1_62660	Tatro_254812	Trici_PTB63330.1	TrigamTGAM01_02461T0	Trigui_OPB44828	Triha_511466	Tripar1_rna5411	Tvirens_181612	Ascsa1_323	Phisc1_687866	Xylhe1_215302	CCE29839.1	KEY64903.1	jgi_Tolinf1_191815_TINF02398	TolopKND89272.1	Beaba1_9177	Cormi1_9043	Ampqui1_518771	Dicpug7154.t1	XP_035347204.1	Colch1_mrna_1860
OG0003929	EpiBra_1.0g4434.t1	ETyphina_1.0g6923.t1	E_amag4534.t1	Ebromicola_E7626g917.t1	E_elyg1803.t1	EfeFl1g4017.t1	Egansuensis_E7080g3609.t1	EpiGly_1.0g4139.t1	Einebrians_E818g3256.t1	FCul_PTD11443.1	FFUJ_01059m.01	FGSG_00543T0	Fman_CVK83689.1	Fox_PCD45627.1	FPRN_01033n	FPSE_01238T0	RGP70556.1	Fver_RBQ65523.1	Fusvirg1211.t1	MAC_03011n	MAJ_00733n	MAM_01925n	MAN_04953n	MBR_03373n	MGU_02820n	MRI_CDC14n	MAA_04173n	Triaru_rna8129	Trias1_66772	Tatro_91339	Trici_PTB62959.1	TrigamTGAM01_02910T0	Trigui_OPB42077	Triha_492888	Tripar1_rna1580	Tvirens_61598	Ascsa1_8033	Phisc1_575746	Xylhe1_238197	CCE31383.1	KEY66126.1	jgi_Tolinf1_196633_TINF06884	TolopKND95040.1	Beaba1_7962	Cormi1_6245	Ampqui1_495504	Dicpug858.t1	XP_035349245.1	Colch1_mrna_4991
OG0003954	EpiBra_1.0g4582.t1	ETyphina_1.0g3768.t1	E_amag5002.t1	Ebromicola_E7626g608.t1	E_elyg2294.t1	EfeFl1g4472.t1	Egansuensis_E7080g3018.t1	EpiGly_1.0g6573.t1	Einebrians_E818g344.t1	FCul_PTD10253.1	FFUJ_02881m.01	FGSG_06977T0	Fman_CVK89236.1	Fox_PCD37797.1	FPRN_04506n	FPSE_04742T0	RGP63634.1	Fver_RBQ80253.1	Fusvirg2590.t1	MAC_03678n	MAJ_01299n	MAM_05818n	MAN_03328n	MBR_01318n	MGU_01991n	MRI_003164n	MAA_05846n	Triaru_rna2265	Trias1_135165	Tatro_47283	Trici_PTB67448.1	TrigamTGAM01_02310T0	Trigui_OPB42267	Triha_80896	Tripar1_rna479	Tvirens_168491	Ascsa1_195	Phisc1_423912	Xylhe1_211560	CCE30937.1	KEY71429.1	jgi_Tolinf1_197089_TINF06985	TolopKND94836.1	Beaba1_9275	Cormi1_2407	Ampqui1_554405	Dicpug7743.t1	XP_035342757.1	Colch1_mrna_7214
OG0003960	EpiBra_1.0g4608.t1	ETyphina_1.0g1937.t1	E_amag2192.t1	Ebromicola_E7626g5734.t1	E_elyg1506.t1	EfeFl1g2109.t1	Egansuensis_E7080g4129.t1	EpiGly_1.0g5462.t1	Einebrians_E818g2384.t1	FCul_PTD11826.1	FFUJ_00717m.01	FGSG_00896T0	Fman_CVK84273.1	Fox_PCD45983.1	FPRN_01370n	FPSE_11678T0	RGP68450.1	Fver_RBQ71189.1	Fusvirg555.t1	MAC_07389n	MAJ_06485n	MAM_05342n	MAN_09990n	MBR_05602n	MGU_03159n	MRI_006894n	MAA_00679n	Triaru_rna7940	Trias1_80055	Tatro_153329	Trici_PTB68301.1	TrigamTGAM01_04519T0	Trigui_OPB44337	Triha_508504	Tripar1_rna5620	Tvirens_130235	Ascsa1_7362	Phisc1_571761		CCE35126.1, CCE35127.1	KEY67141.1	jgi_Tolinf1_194435_TINF04196	TolopKND91336.1	Beaba1_279	Cormi1_5448	Ampqui1_70503	Dicpug4790.t1	XP_035342303.1	Colch1_mrna_3848
OG0003961	EpiBra_1.0g4610.t1	ETyphina_1.0g341.t1	E_amag7323.t1	Ebromicola_E7626g6108.t1	E_elyg4649.t1	EfeFl1g3316.t1	Egansuensis_E7080g1322.t1	EpiGly_1.0g7721.t1	Einebrians_E818g4856.t1	FCul_PTD11431.1	FFUJ_00357m.01	FGSG_00257T0	Fman_CVK84794.1	Fox_PCD46326.1	FPRN_01724n	FPSE_04333T0	RGP66330.1	Fver_RBQ74700.1	Fusvirg11470.t1	MAC_04402n	MAJ_03493n	MAM_00332n	MAN_05603n	MBR_06995n	MGU_08543n	MRI_001992n	MAA_09770n	Triaru_rna2014	Trias1_292803	Tatro_44518	Trici_PTB62648.1	TrigamTGAM01_06749T0	Trigui_OPB41334	Triha_230169	Tripar1_rna8186	Tvirens_66216	Ascsa1_5817	Phisc1_692573	Xylhe1_247346	CCE27272.1	KEY68578.1	jgi_Tolinf1_190804_TINF01550	TolopKND89216.1	Beaba1_4630	Cormi1_5146	Ampqui1_513536		XP_035345864.1, XP_035347248.1	Colch1_mrna_2638
OG0003962	EpiBra_1.0g4615.t1	ETyphina_1.0g4238.t1	E_amag54.t1	Ebromicola_E7626g465.t1	E_elyg5911.t1	EfeFl1g6051.t1	Egansuensis_E7080g6493.t1	EpiGly_1.0g5407.t1	Einebrians_E818g6335.t1	FCul_PTD04442.1	FFUJ_08694m.01	FGSG_05562T0	Fman_CVL01073.1	Fox_PCD30810.1	FPRN_10300n	FPSE_06153T0	RGP70820.1	Fver_RBQ65279.1	Fusvirg9559.t1	MAC_05014n	MAJ_03291n	MAM_01540n	MAN_02182n	MBR_07638n	MGU_03927n	MRI_002720n	MAA_03517n	Triaru_rna6248	Trias1_138917	Tatro_164711	Trici_PTB67833.1	TrigamTGAM01_01372T0	Trigui_OPB45130	Triha_9412	Tripar1_rna867	Tvirens_115597	Ascsa1_8745	Phisc1_652278	Xylhe1_271436	CCE27009.1	KEY67222.1	jgi_Tolinf1_195782_TINF05990	TolopKND92157.1	Beaba1_8142	Cormi1_7352	Ampqui1_477409		XP_035347031.1	Colch1_mrna_7247
OG0003995	EpiBra_1.0g4845.t1	ETyphina_1.0g1742.t1	E_amag3441.t1	Ebromicola_E7626g1028.t1	E_elyg575.t1	EfeFl1g1135.t1	Egansuensis_E7080g906.t1	EpiGly_1.0g1778.t1	Einebrians_E818g913.t1	FCul_PTD01647.1	FFUJ_04846m.01	FGSG_09661T0	Fman_CVK99806.1	Fox_PCD44089.1	FPRN_02545n	FPSE_05941T0	RGP75326.1	Fver_RBQ73968.1	Fusvirg7482.t1	MAC_03998n	MAJ_06185n	MAM_03462n	MAN_02817n	MBR_00811n	MGU_06316n	MRI_004507n	MAA_07034n	Triaru_rna3672	Trias1_70360	Tatro_188135	Trici_PTB66707.1	TrigamTGAM01_00438T0	Trigui_OPB43277	Triha_508831	Tripar1_rna3434	Tvirens_45163	Ascsa1_3995	Phisc1_685177	Xylhe1_247608	CCE33562.1	KEY68121.1	jgi_Tolinf1_197362_TINF07600	TolopKND91903.1	Beaba1_7005	Cormi1_6	Ampqui1_518894	Dicpug284.t1	XP_035348076.1	Colch1_mrna_48
OG0004011	EpiBra_1.0g4903.t1	ETyphina_1.0g2886.t1	E_amag2562.t1	Ebromicola_E7626g4520.t1	E_elyg3571.t1	EfeFl1g7413.t1	Egansuensis_E7080g3127.t1	EpiGly_1.0g4062.t1	Einebrians_E818g5250.t1	FCul_PTD05895.1	FFUJ_13395m.01	FGSG_05165T0	Fman_CVK86955.1	Fox_PCD41671.1	FPRN_05939n	FPSE_06565T0	RGP69902.1	Fver_RBQ64799.1	Fusvirg2105.t1	MAC_07252n	MAJ_08745n	MAM_00932n	MAN_07463n	MBR_05069n	MGU_01602n	MRI_006777n	MAA_08838n	Triaru_rna2069	Trias1_67096	Tatro_164478	Trici_PTB67559.1	TrigamTGAM01_02195T0	Trigui_OPB42376	Triha_3897	Tripar1_rna7253	Tvirens_71881	Ascsa1_10595	Phisc1_694310	Xylhe1_244808	CCE33013.1	KEY67420.1	jgi_Tolinf1_198364_TINF08404	TolopKND94431.1	Beaba1_4985	Cormi1_1651	Ampqui1_540625	Dicpug9984.t1	XP_035348242.1	Colch1_mrna_8118
OG0004018	EpiBra_1.0g4933.t1	ETyphina_1.0g1779.t1	E_amag720.t1	Ebromicola_E7626g1179.t1	E_elyg6183.t1	EfeFl1g5716.t1	Egansuensis_E7080g4287.t1	EpiGly_1.0g7437.t1	Einebrians_E818g4327.t1	FCul_PTD04007.1	FFUJ_04603m.01	FGSG_05360T0	Fman_CVK93357.1	Fox_PCD43843.1	FPRN_02791n	FPSE_09273T0	RGP76119.1	Fver_RBQ81714.1	Fusvirg10811.t1	MAC_07985n	MAJ_00452n	MAM_06249n	MAN_04033n	MBR_02216n	MGU_04388n	MRI_MED7n	MAA_01897n	Triaru_rna1107	Trias1_172124	Tatro_38953	Trici_PTB65539.1	TrigamTGAM01_01015T0	Trigui_OPB40603	Triha_511824	Tripar1_rna3323	Tvirens_187825	Ascsa1_9919	Phisc1_593243	Xylhe1_222048	CCE29749.1	KEY66752.1	jgi_Tolinf1_198590_TINF08754	TolopKND92770.1	Beaba1_5027	Cormi1_1707	Ampqui1_523574	Dicpug11437.t1	XP_035349478.1	Colch1_mrna_523
OG0004021	EpiBra_1.0g4937.t1	ETyphina_1.0g1775.t1	E_amag724.t1	Ebromicola_E7626g1183.t1	E_elyg6179.t1	EfeFl1g5720.t1	Egansuensis_E7080g4283.t1	EpiGly_1.0g7433.t1	Einebrians_E818g4331.t1	FCul_PTD05360.1	FFUJ_04609m.01	FGSG_05367T0	Fman_CVK93344.1	Fox_PCD43850.1	FPRN_02785n	FPSE_09279T0	RGP76114.1	Fver_RBQ66939.1	Fusvirg10806.t1	MAC_07981n	MAJ_00456n	MAM_06245n	MAN_04030n	MBR_02212n	MGU_04392n	MRI_005031n	MAA_01894n	Triaru_rna1114	Trias1_59806	Tatro_220363	Trici_PTB65545.1	TrigamTGAM01_01021T0	Trigui_OPB40609	Triha_248490	Tripar1_rna3329	Tvirens_34968	Ascsa1_9924	Phisc1_212230	Xylhe1_269459	CCE29753.1	KEY67264.1	jgi_Tolinf1_198584_TINF08802	TolopKND92563.1	Beaba1_5023	Cormi1_1702	Ampqui1_483929	Dicpug8524.t1	XP_035344967.1	Colch1_mrna_528
OG0004037	EpiBra_1.0g5030.t1	ETyphina_1.0g7212.t1	E_amag2400.t1	Ebromicola_E7626g1830.t1	E_elyg3412.t1	EfeFl1g7245.t1	Egansuensis_E7080g3914.t1	EpiGly_1.0g7284.t1	Einebrians_E818g5911.t1	FCul_PTD02974.1	FFUJ_07478m.01	FGSG_10077T0	Fman_CVK92832.1	Fox_PCD35391.1	FPRN_07802n	FPSE_00479T0	RGP72255.1	Fver_RBQ67977.1	Fusvirg3645.t1	MAC_03884n	MAJ_05197n	MAM_05061n	MAN_01155n	MBR_04317n	MGU_05605n	MRI_008951n	MAA_02931n	Triaru_rna5509	Trias1_71255	Tatro_18801	Trici_PTB68037.1	TrigamTGAM01_05076T0	Trigui_OPB40194	Triha_56506	Tripar1_rna8302	Tvirens_18978	Ascsa1_573	Phisc1_647438	Xylhe1_244467	CCE32449.1	KEY65004.1	jgi_Tolinf1_193051_TINF03658	TolopKND89610.1	Beaba1_8211	Cormi1_930	Ampqui1_436476	Dicpug3171.t1	XP_035342315.1	Colch1_mrna_4794
OG0004050	EpiBra_1.0g5093.t1	ETyphina_1.0g909.t1	E_amag6464.t1	Ebromicola_E7626g6091.t1	E_elyg2790.t1	EfeFl1g7029.t1	Egansuensis_E7080g1726.t1	EpiGly_1.0g1762.t1	Einebrians_E818g6793.t1	FCul_PTD09681.1	FFUJ_02716m.01	FGSG_07127T0	Fman_CVK89503.1	Fox_PCD37629.1	FPRN_04342n	FPSE_04091T0	RGP62139.1	Fver_RBQ72882.1	Fusvirg4389.t1	MAC_00485n	MAJ_01998n	MAM_07511n	MAN_06970n	MBR_03819n	MGU_05876n	MRI_007860n	MAA_07320n	Triaru_rna8529	Trias1_379079	Tatro_93509	Trici_PTB62846.1	TrigamTGAM01_08892T0	Trigui_OPB40022	Triha_89744	Tripar1_rna7209	Tvirens_229117	Ascsa1_8475	Phisc1_718062	Xylhe1_240850	CCE32867.1	KEY65468.1	jgi_Tolinf1_195048_TINF05445	TolopKND93832.1	Beaba1_838	Cormi1_5605	Ampqui1_443739	Dicpug11061.t1	XP_035347452.1	Colch1_mrna_3479
OG0004055	EpiBra_1.0g5141.t1	ETyphina_1.0g2335.t1	E_amag4364.t1	Ebromicola_E7626g3918.t1	E_elyg7067.t1	EfeFl1g247.t1	Egansuensis_E7080g2804.t1	EpiGly_1.0g6911.t1	Einebrians_E818g3867.t1	FCul_PTD08187.1	FFUJ_09855m.01	FGSG_04388T0	Fman_CVK98433.1	Fox_PCD28952.1	FPRN_12409n	FPSE_12115T0	RGP61262.1	Fver_RBQ69122.1	Fusvirg7896.t1	MAC_01818n	MAJ_03040n	MAM_04149n	MAN_08719n	MBR_01807n	MGU_02489n	MRI_007336n	MAA_05376n	Triaru_rna7191	Trias1_265578	Tatro_217685	Trici_PTB62158.1	TrigamTGAM01_00906T0	Trigui_OPB46168	Triha_456766	Tripar1_rna4042	Tvirens_47657	Ascsa1_986	Phisc1_722414	Xylhe1_82211	CCE34100.1	KEY72740.1	jgi_Tolinf1_191088_TINF01645	TolopKND92464.1	Beaba1_5908	Cormi1_1767	Ampqui1_439076	Dicpug12057.t1	XP_035342531.1	Colch1_mrna_6729
OG0004076	EpiBra_1.0g5238.t1	ETyphina_1.0g1842.t1	E_amag448.t1	Ebromicola_E7626g416.t1	E_elyg5783.t1	EfeFl1g6751.t1	Egansuensis_E7080g2146.t1	EpiGly_1.0g6177.t1	Einebrians_E818g4226.t1	FCul_PTD03728.1	FFUJ_08811m.01	FGSG_05671T0	Fman_CVL00883.1	Fox_PCD30686.1	FPRN_10183n	FPSE_06269T0	RGP68219.1	Fver_RBQ77623.1	Fusvirg9688.t1	MAC_00009n	MAJ_04380n	MAM_02662n	MAN_10318n	MBR_04842n	MGU_04605n	MRI_005042n	MAA_04838n	Triaru_rna4865	Trias1_138370	Tatro_283546	Trici_PTB64784.1	TrigamTGAM01_06820T0	Trigui_OPB45401	Triha_215419	Tripar1_rna6333	Tvirens_59235	Ascsa1_1241	Phisc1_627088	Xylhe1_244209	CCE26789.1	KEY66313.1	jgi_Tolinf1_195907_TINF05780	TolopKND92409.1	Beaba1_8927	Cormi1_9297	Ampqui1_481715	Dicpug5515.t1	XP_035346703.1	Colch1_mrna_8567
OG0004080	EpiBra_1.0g5269.t1	ETyphina_1.0g879.t1	E_amag5953.t1	Ebromicola_E7626g5673.t1	E_elyg4272.t1	EfeFl1g2931.t1	Egansuensis_E7080g5828.t1	EpiGly_1.0g3488.t1	Einebrians_E818g5707.t1	FCul_PTD03749.1	FFUJ_08872m.01	FGSG_04979T0	Fman_CVL00783.1	Fox_PCD30627.1	FPRN_10123n	FPSE_04855T0	RGP60598.1	Fver_RBQ81109.1	Fusvirg11235.t1	MAC_00242n	MAJ_08087n	MAM_03551n	MAN_01557n	MBR_04726n	MGU_04298n	MRI_002492n	MAA_08178n	Triaru_rna5167	Trias1_139460	Tatro_131977	Trici_PTB64887.1	TrigamTGAM01_05187T0	Trigui_OPB45531	Triha_91091	Tripar1_rna3623	Tvirens_90460	Ascsa1_1517	Phisc1_646167	Xylhe1_237945	CCE26983.1	KEY69947.1	jgi_Tolinf1_195995_TINF06156	TolopKND92450.1	Beaba1_7616	Cormi1_8751	Ampqui1_541731	Dicpug5860.t1	XP_035345938.1	Colch1_mrna_6221
OG0004090	EpiBra_1.0g5322.t1	ETyphina_1.0g5811.t1	E_amag4135.t1	Ebromicola_E7626g1245.t1	E_elyg6540.t1	EfeFl1g1077.t1	Egansuensis_E7080g5109.t1	EpiGly_1.0g3438.t1	Einebrians_E818g2833.t1	FCul_PTD04771.1	FFUJ_13503m.01	FGSG_06270T0	Fman_CVK86795.1	Fox_PCD41783.1	FPRN_06049n	FPSE_00983T0	RGP59966.1	Fver_RBQ65696.1	Fusvirg2037.t1	MAC_06528n	MAJ_08316n	MAM_01024n	MAN_07576n	MBR_05182n	MGU_01490n	MRI_005818n	MAA_07659n	Triaru_rna1236	Trias1_56424	Tatro_297753	Trici_PTB67521.1	TrigamTGAM01_07674T0	Trigui_OPB42416	Triha_493299	Tripar1_rna924	Tvirens_54449	Ascsa1_6500	Phisc1_684183	Xylhe1_32867	CCE31180.1	KEY70404.1	jgi_Tolinf1_192711_TINF03372	TolopKND94512.1	Beaba1_5493	Cormi1_4528	Ampqui1_548456	Dicpug3718.t1	XP_035349541.1	Colch1_mrna_8009
OG0004091	EpiBra_1.0g5323.t1	ETyphina_1.0g5812.t1	E_amag4134.t1	Ebromicola_E7626g1244.t1	E_elyg6541.t1	EfeFl1g1078.t1	Egansuensis_E7080g5110.t1	EpiGly_1.0g3439.t1	Einebrians_E818g2834.t1	FCul_PTD04772.1	FFUJ_13502m.01	FGSG_06269T0	Fman_CVK86796.1	Fox_PCD41782.1	FPRN_06048n	FPSE_00982T0	RGP59967.1	Fver_RBQ65695.1	Fusvirg2038.t1	MAC_06527n	MAJ_08315n	MAM_01023n	MAN_07575n	MBR_05181n	MGU_01491n	MRI_005819n	MAA_07658n	Triaru_rna1235	Trias1_134403	Tatro_297752	Trici_PTB67522.1	TrigamTGAM01_07675T0	Trigui_OPB42415	Triha_112181	Tripar1_rna923	Tvirens_215604	Ascsa1_6501	Phisc1_684185	Xylhe1_250392	CCE31179.1	KEY70405.1	jgi_Tolinf1_192712_TINF03176	TolopKND94511.1	Beaba1_5492	Cormi1_4529	Ampqui1_246528	Dicpug3719.t1	XP_035349540.1	Colch1_mrna_8008
OG0004094	EpiBra_1.0g5328.t1	ETyphina_1.0g5817.t1	E_amag4129.t1	Ebromicola_E7626g1239.t1	E_elyg6546.t1	EfeFl1g1083.t1	Egansuensis_E7080g5115.t1	EpiGly_1.0g3444.t1	Einebrians_E818g2839.t1	FCul_PTD05028.1	FFUJ_13510m.01	FGSG_06277T0	Fman_CVK86788.1	Fox_PCD41789.1	FPRN_06056n	FPSE_00990T0	RGP59959.1	Fver_RBQ65702.1	Fusvirg2029.t1	MAC_06535n	MAJ_08323n	MAM_01031n	MAN_07583n	MBR_05189n	MGU_01483n	MRI_SEC17n	MAA_07665n	Triaru_rna1244	Trias1_88195	Tatro_133422	Trici_PTB67486.1	TrigamTGAM01_07667T0	Trigui_OPB42497	Triha_480544	Tripar1_rna7903	Tvirens_178078	Ascsa1_6416	Phisc1_651392	Xylhe1_250291	CCE31174.1	KEY70396.1	jgi_Tolinf1_192702_TINF02908	TolopKND94199.1	Beaba1_5499	Cormi1_4523	Ampqui1_497795	Dicpug3860.t1	XP_035346123.1	Colch1_mrna_8030
OG0004103	EpiBra_1.0g5404.t1	ETyphina_1.0g1958.t1	E_amag1167.t1	Ebromicola_E7626g6232.t1	E_elyg6262.t1	EfeFl1g794.t1	Egansuensis_E7080g2997.t1	EpiGly_1.0g8559.t1	Einebrians_E818g6562.t1	FCul_PTD05386.1	FFUJ_05818m.01	FGSG_08333T0	Fman_CVK90464.1	Fox_PCD33298.1	FPRN_08979n	FPSE_09473T0	RGP59898.1	Fver_RBQ70900.1	Fusvirg5391.t1	MAC_04794n	MAJ_02525n	MAM_00612n	MAN_04498n	MBR_02670n	MGU_00343n	MRI_PAM16n	MAA_02353n	Triaru_rna1614	Trias1_347608	Tatro_300361	Trici_PTB69190.1	TrigamTGAM01_10237T0	Trigui_OPB36619	Triha_408519	Tripar1_rna2697	Tvirens_111113	Ascsa1_2523	Phisc1_682440	Xylhe1_138541	CCE31867.1	KEY75062.1	jgi_Tolinf1_199087_TINF08977	TolopKND86946.1	Beaba1_5696	Cormi1_5302	Ampqui1_509964	Dicpug8308.t1	XP_035346883.1	Colch1_mrna_4001
OG0004114	EpiBra_1.0g5474.t1	ETyphina_1.0g354.t1	E_amag3995.t1	Ebromicola_E7626g3929.t1	E_elyg1193.t1	EfeFl1g1711.t1	Egansuensis_E7080g7005.t1	EpiGly_1.0g6600.t1	Einebrians_E818g2448.t1	FCul_PTD01401.1	FFUJ_04270m.01	FGSG_09392T0	Fman_CVK93710.1	Fox_PCD43524.1	FPRN_03107n	FPSE_07953T0	RGP66880.1	Fver_RBQ73291.1	Fusvirg281.t1	MAC_09173n	MAJ_10312n	MAM_07584n	MAN_00129n	MBR_08678n	MGU_08053n	MRI_RCF1n	MAA_10237n	Triaru_rna3489	Trias1_168284	Tatro_303089	Trici_PTB68783.1	TrigamTGAM01_10281T0	Trigui_OPB44217	Triha_5551	Tripar1_rna6209	Tvirens_62073	Ascsa1_9968	Phisc1_776095	Xylhe1_235336	CCE28815.1	KEY68365.1	jgi_Tolinf1_194162_TINF04411	TolopKND91107.1	Beaba1_5295	Cormi1_7626	Ampqui1_521194	Dicpug11371.t1	XP_035348937.1	Colch1_mrna_7719
OG0004126	EpiBra_1.0g5527.t1	ETyphina_1.0g1357.t1	E_amag3703.t1	Ebromicola_E7626g738.t1	E_elyg886.t1	EfeFl1g1374.t1	Egansuensis_E7080g519.t1	EpiGly_1.0g9269.t1	Einebrians_E818g2146.t1	FCul_PTD04410.1	FFUJ_05038m.01	FGSG_05083T0	Fman_CVK99514.1	Fox_PCD44281.1	FPRN_02350n	FPSE_11312T0	RGP73477.1	Fver_RBQ72920.1	Fusvirg7266.t1	MAC_00679n	MAJ_01765n	MAM_03864n	MAN_00589n	MBR_00399n	MGU_01141n	MRI_MEF2n	MAA_06477n	Triaru_rna3442	Trias1_23650	Tatro_136781	Trici_PTB70648.1	TrigamTGAM01_05738T0	Trigui_OPB38389	Triha_489559	Tripar1_rna2375	Tvirens_29337	Ascsa1_2228	Phisc1_590219	Xylhe1_220562	CCE28710.1	KEY71388.1	jgi_Tolinf1_190345_TINF01354	TolopKND93203.1	Beaba1_1462	Cormi1_5359	Ampqui1_162216	Dicpug4557.t1	XP_035347158.1	Colch1_mrna_9857
OG0004136	EpiBra_1.0g5558.t1	ETyphina_1.0g5997.t1	E_amag5013.t1	Ebromicola_E7626g618.t1	E_elyg2305.t1	EfeFl1g4461.t1	Egansuensis_E7080g1455.t1	EpiGly_1.0g2034.t1	Einebrians_E818g4555.t1	FCul_PTD10087.1	FFUJ_02820m.01	FGSG_07034T0	Fman_CVK89331.1	Fox_PCD37735.1	FPRN_04446n	FPSE_02757T0	RGP63693.1	Fver_RBQ65227.1	Fusvirg2602.t1	MAC_03689n	MAJ_01288n	MAM_05828n	MAN_03317n	MBR_01307n	MGU_01979n	MRI_002621n	MAA_05857n	Triaru_rna2252	Trias1_66949	Tatro_81982	Trici_PTB67460.1	TrigamTGAM01_02323T0	Trigui_OPB42280	Triha_493146	Tripar1_rna491	Tvirens_61405	Ascsa1_9430	Phisc1_679786	Xylhe1_264099	CCE30952.1	KEY65794.1	jgi_Tolinf1_197080_TINF07288	TolopKND95208.1	Beaba1_3620	Cormi1_8528	Ampqui1_461806	Dicpug7354.t1	XP_035347496.1	Colch1_mrna_5564
OG0004160	EpiBra_1.0g5698.t1	ETyphina_1.0g2.t1	E_amag4818.t1	Ebromicola_E7626g559.t1	E_elyg2099.t1	EfeFl1g4318.t1	Egansuensis_E7080g7388.t1	EpiGly_1.0g9448.t1	Einebrians_E818g20.t1	FCul_PTD09731.1	FFUJ_02587m.01	FGSG_07365T0	Fman_CVK89721.1	Fox_PCD37494.1	FPRN_04203n	FPSE_04177T0	RGP65150.1	Fver_RBQ74858.1	Fusvirg2411.t1	MAC_01066n	MAJ_04015n	MAM_05917n	MAN_03508n	MBR_01498n	MGU_02172n	MRI_006707n	MAA_05668n	Triaru_rna9466	Trias1_225740	Tatro_8605	Trici_PTB65354.1	TrigamTGAM01_05641T0	Trigui_OPB43011	Triha_74816	Tripar1_rna7506	Tvirens_138052	Ascsa1_8282	Phisc1_680914	Xylhe1_245658	CCE27999.1	KEY70602.1	jgi_Tolinf1_196906_TINF07419	TolopKND94822.1	Beaba1_6010	Cormi1_1658	Ampqui1_508279	Dicpug1092.t1	XP_035348811.1	Colch1_mrna_805
OG0004185	EpiBra_1.0g5866.t1	ETyphina_1.0g6295.t1	E_amag4816.t1	Ebromicola_E7626g561.t1	E_elyg2097.t1	EfeFl1g4316.t1	Egansuensis_E7080g7390.t1	EpiGly_1.0g9450.t1	Einebrians_E818g22.t1	FCul_PTD09733.1	FFUJ_02585m.01	FGSG_07363T0	Fman_CVK89719.1	Fox_PCD37497.1	FPRN_04205n	FPSE_04175T0	RGP65152.1	Fver_RBQ74860.1	Fusvirg2409.t1	MAC_01064n	MAJ_04017n	MAM_05915n	MAN_03506n	MBR_01496n	MGU_02170n	MRI_006686n	MAA_05670n	Triaru_rna9464	Trias1_64110	Tatro_321154	Trici_PTB65352.1	TrigamTGAM01_05644T0	Trigui_OPB43013	Triha_477929	Tripar1_rna3250	Tvirens_79993	Ascsa1_3499	Phisc1_689167	Xylhe1_246629	CCE28001.1	KEY70604.1	jgi_Tolinf1_196903_TINF07098	TolopKND94825.1	Beaba1_6012	Cormi1_1656	Ampqui1_551233	Dicpug7860.t1	XP_035340119.1	Colch1_mrna_9179
OG0004216	EpiBra_1.0g6050.t1	ETyphina_1.0g7118.t1	E_amag3765.t1	Ebromicola_E7626g3559.t1	E_elyg945.t1	EfeFl1g1471.t1	Egansuensis_E7080g629.t1	EpiGly_1.0g5500.t1	Einebrians_E818g295.t1	FCul_PTD01280.1	FFUJ_04727m.01	FGSG_09774T0	Fman_CVL00008.1	Fox_PCD43971.1	FPRN_02667n	FPSE_02302T0	RGP62461.1	Fver_RBQ78435.1	Fusvirg7136.t1	MAC_01358n	MAJ_01861n	MAM_07938n	MAN_00687n	MBR_00498n	MGU_01044n	MRI_NBP35n	MAA_06383n	Triaru_rna9260	Trias1_129549	Tatro_285911	Trici_PTB70760.1	TrigamTGAM01_06286T0	Trigui_OPB38285	Triha_489703	Tripar1_rna5276	Tvirens_91515	Ascsa1_3710	Phisc1_669667	Xylhe1_107248	CCE28088.1	KEY74227.1	jgi_Tolinf1_197853_TINF07976	TolopKND88808.1	Beaba1_7862	Cormi1_7680	Ampqui1_156861	Dicpug5923.t1	XP_035344121.1	Colch1_mrna_8623
OG0004222	EpiBra_1.0g6080.t1	ETyphina_1.0g748.t1	E_amag1848.t1	Ebromicola_E7626g272.t1	E_elyg5468.t1	EfeFl1g2542.t1	Egansuensis_E7080g3843.t1	EpiGly_1.0g9332.t1	Einebrians_E818g7201.t1	FCul_PTD10144.1	FFUJ_02835m.01	FGSG_07019T0	Fman_CVK89308.1	Fox_PCD37750.1	FPRN_04461n	FPSE_02772T0	RGP63678.1	Fver_RBQ66381.1	Fusvirg4179.t1	MAC_05969n	MAJ_03314n	MAM_00480n	MAN_05423n	MBR_07792n	MGU_05226n	MRI_003390n	MAA_09180n	Triaru_rna6832	Trias1_56938	Tatro_259469	Trici_PTB69646.1	TrigamTGAM01_04041T0	Trigui_OPB37423	Triha_505595	Tripar1_rna2605	Tvirens_63506	Ascsa1_10660	Phisc1_681349	Xylhe1_265033	CCE27749.1	KEY73398.1	jgi_Tolinf1_195228_TINF05061	TolopKND93673.1	Beaba1_2539	Cormi1_3201	Ampqui1_510321	Dicpug7029.t1	XP_035344577.1	Colch1_mrna_3550
OG0004235	EpiBra_1.0g6150.t1	ETyphina_1.0g1144.t1	E_amag4518.t1	Ebromicola_E7626g933.t1	E_elyg1788.t1	EfeFl1g4002.t1	Egansuensis_E7080g7305.t1	EpiGly_1.0g7653.t1	Einebrians_E818g4791.t1	FCul_PTD11332.1	FFUJ_01075m.01	FGSG_00559T0	Fman_CVK83662.1	Fox_PCD45611.1	FPRN_01017n	FPSE_01255T0	RGP70571.1	Fver_RBQ76832.1	Fusvirg1194.t1	MAC_03025n	MAJ_00718n	MAM_01911n	MAN_04968n	MBR_03388n	MGU_02805n	MRI_RPT1n	MAA_04158n	Triaru_rna3116	Trias1_188399	Tatro_142612	Trici_PTB62941.1	TrigamTGAM01_02938T0	Trigui_OPB42058	Triha_138552	Tripar1_rna1211	Tvirens_72096	Ascsa1_3128	Phisc1_689173	Xylhe1_229489	CCE31397.1	KEY66142.1	jgi_Tolinf1_196613_TINF07284	TolopKND94896.1	Beaba1_187	Cormi1_6185	Ampqui1_552009	Dicpug1945.t1	XP_035343631.1	Colch1_mrna_9079
OG0004256	EpiBra_1.0g6267.t1	ETyphina_1.0g7271.t1	E_amag2680.t1	Ebromicola_E7626g1538.t1	E_elyg3688.t1	EfeFl1g7526.t1	Egansuensis_E7080g3745.t1	EpiGly_1.0g7423.t1	Einebrians_E818g1532.t1	FCul_PTD05648.1	FFUJ_13225m.01	FGSG_06031T0	Fman_CVK87228.1	Fox_PCD41500.1	FPRN_05764n	FPSE_02941T0	RGP62507.1	Fver_RBQ75815.1	Fusvirg2179.t1	MAC_03635n	MAJ_01688n	MAM_00854n	MAN_01507n	MBR_04680n	MGU_04250n	MRI_007524n	MAA_02553n	Triaru_rna888	Trias1_128003	Tatro_248708	Trici_PTB66432.1	TrigamTGAM01_06243T0	Trigui_OPB43157	Triha_1608	Tripar1_rna3205	Tvirens_80048	Ascsa1_9529	Phisc1_727901	Xylhe1_43135	CCE26848.1	KEY64050.1	jgi_Tolinf1_198296_TINF08397	TolopKND94393.1	Beaba1_8595	Cormi1_219	Ampqui1_548991	Dicpug5012.t1	XP_035344299.1	Colch1_mrna_1073
OG0004293	EpiBra_1.0g6528.t1	ETyphina_1.0g7539.t1	E_amag978.t1	Ebromicola_E7626g1898.t1	E_elyg3027.t1	EfeFl1g602.t1	Egansuensis_E7080g82.t1	EpiGly_1.0g5766.t1	Einebrians_E818g1782.t1	FCul_PTD12715.1	FFUJ_12152m.01	FGSG_01842T0	Fman_CVK97125.1	Fox_PCD42567.1	FPRN_11345n	FPSE_09966T0	RGP68573.1	Fver_RBQ74412.1	Fusvirg5748.t1	MAC_08835n	MAJ_03112n	MAM_01337n	MAN_01967n	MBR_08780n	MGU_08993n	MRI_005738n	MAA_03309n	Triaru_rna3996	Trias1_73744	Tatro_11638	Trici_PTB63499.1	TrigamTGAM01_05575T0	Trigui_OPB45004	Triha_498393	Tripar1_rna7594	Tvirens_213647	Ascsa1_4951	Phisc1_731616	Xylhe1_248434	CCE31843.1	KEY68169.1	jgi_Tolinf1_192069_TINF02796	TolopKND91771.1	Beaba1_4729	Cormi1_9126	Ampqui1_513626	Dicpug6329.t1	XP_035350869.1	Colch1_mrna_8439
OG0004303	EpiBra_1.0g6591.t1	ETyphina_1.0g4104.t1	E_amag1098.t1	Ebromicola_E7626g3674.t1	E_elyg6226.t1	EfeFl1g756.t1	Egansuensis_E7080g3305.t1	EpiGly_1.0g8521.t1	Einebrians_E818g5949.t1	FCul_PTD02131.1	FFUJ_06539m.01	FGSG_08127T0	Fman_CVK91443.1	Fox_PCD32608.1	FPRN_09680n	FPSE_05451T0	RGP70251.1	Fver_RBQ64652.1	Fusvirg11805.t1	MAC_01554n	MAJ_02478n	MAM_00570n	MAN_08200n	MBR_02719n	MGU_00295n	MRI_007725n	MAA_02391n	Triaru_rna4020	Trias1_55616	Tatro_37012	Trici_PTB62347.1	TrigamTGAM01_01905T0	Trigui_OPB36809	Triha_507216	Tripar1_rna4523	Tvirens_24487	Ascsa1_3511	Phisc1_579481	Xylhe1_247179	CCE31884.1	KEY75202.1	jgi_Tolinf1_199140_TINF08952	TolopKND90769.1	Beaba1_3944	Cormi1_4939	Ampqui1_509863	Dicpug4197.t1	XP_035341080.1	Colch1_mrna_7093
OG0004308	EpiBra_1.0g6616.t1	ETyphina_1.0g2462.t1	E_amag1647.t1	Ebromicola_E7626g4415.t1	E_elyg5644.t1	EfeFl1g2745.t1	Egansuensis_E7080g6026.t1	EpiGly_1.0g8398.t1	Einebrians_E818g5677.t1	FCul_PTD02946.1	FFUJ_07214m.01	FGSG_10255T0	Fman_CVK92502.1	Fox_PCD35113.1	FPRN_07529n	FPSE_03616T0	RGP65556.1	Fver_RBQ76280.1	Fusvirg3597.t1	MAC_01125n	MAJ_03952n	MAM_07853n	MAN_03571n	MBR_01561n	MGU_02237n	MRI_SCL1n	MAA_05609n	Triaru_rna2583	Trias1_22985	Tatro_301498	Trici_PTB64199.1	TrigamTGAM01_06211T0	Trigui_OPB39477	Triha_504620	Tripar1_rna6529	Tvirens_75344	Ascsa1_641	Phisc1_685677	Xylhe1_251597	CCE29503.1	KEY66092.1	jgi_Tolinf1_191244_TINF02014	TolopKND86660.1	Beaba1_6042	Cormi1_544	Ampqui1_514161	Dicpug3281.t1	XP_035342952.1	Colch1_mrna_7562
OG0004324	EpiBra_1.0g6730.t1	ETyphina_1.0g1371.t1	E_amag3689.t1	Ebromicola_E7626g723.t1	E_elyg872.t1	EfeFl1g1390.t1	Egansuensis_E7080g2370.t1	EpiGly_1.0g4331.t1	Einebrians_E818g943.t1	FCul_PTD02002.1	FFUJ_04770m.01	FGSG_09735T0	Fman_CVK99934.1	Fox_PCD44015.1	FPRN_02623n	FPSE_01049T0	RGP69820.1	Fver_RBQ78188.1	Fusvirg7196.t1	MAC_00663n	MAJ_01779n	MAM_03850n	MAN_00604n	MBR_00414n	MGU_01127n	MRI_007904n	MAA_06463n	Triaru_rna7672	Trias1_23669	Tatro_149250	Trici_PTB70667.1	TrigamTGAM01_05720T0	Trigui_OPB38338	Triha_526874	Tripar1_rna635	Tvirens_169917	Ascsa1_3561	Phisc1_82815	Xylhe1_280765	CCE28695.1	KEY74182.1	jgi_Tolinf1_190330_TINF01406	TolopKND92945.1	Beaba1_1770	Cormi1_4083	Ampqui1_551070	Dicpug165.t1	XP_035346865.1	Colch1_mrna_5804
OG0004346	EpiBra_1.0g6900.t1	ETyphina_1.0g2028.t1	E_amag3642.t1	Ebromicola_E7626g6521.t1	E_elyg824.t1	EfeFl1g1442.t1	Egansuensis_E7080g6123.t1	EpiGly_1.0g1443.t1	Einebrians_E818g7263.t1	FCul_PTD01717.1	FFUJ_04753m.01	FGSG_09745T0	Fman_CVK99962.1	Fox_PCD43999.1	FPRN_02641n	FPSE_02278T0	RGP59706.1	Fver_RBQ78204.1	Fusvirg7168.t1	MAC_01382n	MAJ_01835n	MAM_03795n	MAN_00661n	MBR_00472n	MGU_01070n	MRI_MTG2n	MAA_06409n	Triaru_rna4353	Trias1_43574	Tatro_247582	Trici_PTB70729.1	TrigamTGAM01_07065T0	Trigui_OPB38313	Triha_64903	Tripar1_rna8353	Tvirens_2799	Ascsa1_1509	Phisc1_72788	Xylhe1_243859	CCE28036.1	KEY74203.1	jgi_Tolinf1_197822_TINF08011	TolopKND88737.1	Beaba1_6911	Cormi1_3010	Ampqui1_101168	Dicpug4625.t1	XP_035348017.1	Colch1_mrna_9783
OG0004351	EpiBra_1.0g6948.t1	ETyphina_1.0g825.t1	E_amag806.t1	Ebromicola_E7626g4303.t1	E_elyg1541.t1	EfeFl1g2140.t1	Egansuensis_E7080g5752.t1	EpiGly_1.0g4677.t1	Einebrians_E818g4515.t1	FCul_PTD11978.1	FFUJ_00678m.01	FGSG_00863T0	Fman_CVK84334.1	Fox_PCD45944.1	FPRN_01408n	FPSE_11640T0	RGP68417.1	Fver_RBQ67241.1	Fusvirg542.t1	MAC_06204n	MAJ_02599n	MAM_05309n	MAN_09957n	MBR_05638n	MGU_03194n	MRI_006556n	MAA_00715n	Triaru_rna6874	Trias1_47143	Tatro_302765	Trici_PTB68868.1	TrigamTGAM01_09791T0	Trigui_OPB44302	Triha_85598	Tripar1_rna3247	Tvirens_72416	Ascsa1_7238	Phisc1_571984	Xylhe1_247635	CCE29807.1	KEY65119.1	jgi_Tolinf1_194402_TINF04645	TolopKND91255.1	Beaba1_313	Cormi1_5412	Ampqui1_453928	Dicpug5299.t1	XP_035348204.1	Colch1_mrna_4445
OG0004361	EpiBra_1.0g6983.t1	ETyphina_1.0g3399.t1	E_amag2112.t1	Ebromicola_E7626g3419.t1	E_elyg1426.t1	EfeFl1g2031.t1	Egansuensis_E7080g4276.t1	EpiGly_1.0g7782.t1	Einebrians_E818g5006.t1	FCul_PTD12922.1	FFUJ_00654m.01	FGSG_00947T0	Fman_CVK84370.1	Fox_PCD46030.1	FPRN_01431n	FPSE_01440T0	RGP71482.1	Fver_RBQ70146.1	Fusvirg650.t1	MAC_00350n	MAJ_04938n	MAM_05415n	MAN_05829n	MBR_05531n	MGU_03090n	MRI_004628n	MAA_00607n	Triaru_rna3317	Trias1_30145	Tatro_161081	Trici_PTB65978.1	TrigamTGAM01_06038T0	Trigui_OPB37844	Triha_493848	Tripar1_rna854	Tvirens_13321	Ascsa1_7227	Phisc1_679359	Xylhe1_244117	CCE35204.1	KEY75248.1	jgi_Tolinf1_194500_TINF04222	TolopKND91335.1	Beaba1_207	Cormi1_8148	Ampqui1_522999	Dicpug5378.t1	XP_035341386.1	Colch1_mrna_5293
OG0004381	EpiBra_1.0g7154.t1	ETyphina_1.0g6515.t1	E_amag3067.t1	Ebromicola_E7626g582.t1	E_elyg5025.t1	EfeFl1g3699.t1	Egansuensis_E7080g7048.t1	EpiGly_1.0g2314.t1	Einebrians_E818g2083.t1	FCul_PTD13175.1	FFUJ_01177m.01	FGSG_11878T0	Fman_CVK83504.1	Fox_PCD45511.1	FPRN_00920n	FPSE_01494T0	RGP59324.1	Fver_RBQ74281.1	Fusvirg1086.t1	MAC_07107n	MAJ_00603n	MAM_01802n	MAN_05083n	MBR_03504n	MGU_04978n	MRI_002929n	MAA_04046n	Triaru_rna6501	Trias1_70706	Tatro_51515	Trici_PTB67062.1	TrigamTGAM01_03554T0	Trigui_OPB46841	Triha_496114	Tripar1_rna6281	Tvirens_43079	Ascsa1_3052	Phisc1_739582	Xylhe1_122925	CCE33414.1	KEY71023.1	jgi_Tolinf1_196523_TINF06368	TolopKND89487.1	Beaba1_227	Cormi1_5498	Ampqui1_433387	Dicpug2488.t1	XP_035343699.1	Colch1_mrna_9304
OG0004410	EpiBra_1.0g7350.t1	ETyphina_1.0g3412.t1	E_amag2984.t1	Ebromicola_E7626g1800.t1	E_elyg4942.t1	EfeFl1g3612.t1	Egansuensis_E7080g2679.t1	EpiGly_1.0g8655.t1	Einebrians_E818g3249.t1	FCul_PTD12300.1	FFUJ_01431m.01	FGSG_01237T0	Fman_CVK83095.1	Fox_PCD45258.1	FPRN_00674n	FPSE_07613T0	RGP60038.1	Fver_RBQ75602.1	Fusvirg1471.t1	MAC_00530n	MAJ_02045n	MAM_07986n	MAN_06928n	MBR_03772n	MGU_05830n	MRI_008694n	MAA_07278n	Triaru_rna9906	Trias1_128136	Tatro_226587	Trici_PTB64178.1	TrigamTGAM01_06185T0	Trigui_OPB39456	Triha_76797	Tripar1_rna4663	Tvirens_174170	Ascsa1_8298	Phisc1_607672	Xylhe1_266937	CCE30644.1	KEY67521.1	jgi_Tolinf1_196251_TINF06392	TolopKND86146.1	Beaba1_8034	Cormi1_6946	Ampqui1_508121	Dicpug7614.t1	XP_035348836.1	Colch1_mrna_4977
OG0004413	EpiBra_1.0g7358.t1	ETyphina_1.0g3443.t1	E_amag861.t1	Ebromicola_E7626g3511.t1	E_elyg5133.t1	EfeFl1g2196.t1	Egansuensis_E7080g4683.t1	EpiGly_1.0g3799.t1	Einebrians_E818g7126.t1	FCul_PTD13026.1	FFUJ_00538m.01	FGSG_00703T0	Fman_CVK84552.1	Fox_PCD46145.1	FPRN_01545n	FPSE_00315T0	RGP73229.1	Fver_RBQ78980.1	Fusvirg464.t1	MAC_07256n	MAJ_02662n	MAM_07883n	MAN_09895n	MBR_05701n	MGU_03255n	MRI_005774n	MAA_00776n	Triaru_rna6632	Trias1_29859	Tatro_322739	Trici_PTB68205.1	TrigamTGAM01_04434T0	Trigui_OPB44433	Triha_439198	Tripar1_rna5327	Tvirens_54700	Ascsa1_7058	Phisc1_741539	Xylhe1_268475	CCE33237.1	KEY64715.1	jgi_Tolinf1_194334_TINF04272	TolopKND91377.1	Beaba1_1390	Cormi1_64	Ampqui1_519143	Dicpug4130.t1	XP_035341161.1	Colch1_mrna_3805
OG0004415	EpiBra_1.0g7363.t1	ETyphina_1.0g3379.t1	E_amag6320.t1	Ebromicola_E7626g6249.t1	E_elyg2643.t1	EfeFl1g6885.t1	Egansuensis_E7080g4401.t1	EpiGly_1.0g6968.t1	Einebrians_E818g3803.t1	FCul_PTD09903.1	FFUJ_02362m.01	FGSG_07549T0	Fman_CVL06079.1	Fox_PCD37294.1	FPRN_03926n	FPSE_10585T0	RGP73860.1	Fver_RBQ79705.1	Fusvirg4596.t1	MAC_02355n	MAJ_05775n	MAM_06740n	MAN_07115n	MBR_03967n	MGU_07252n	MRI_MSH6n	MAA_06876n	Triaru_rna5188	Trias1_147853	Tatro_252385	Trici_PTB65839.1	TrigamTGAM01_03052T0	Trigui_OPB44649	Triha_100370	Tripar1_rna5641	Tvirens_81241	Ascsa1_10057	Phisc1_643546	Xylhe1_226017	CCE29934.1	KEY75219.1	jgi_Tolinf1_194909_TINF05493	TolopKND93842.1	Beaba1_60	Cormi1_6077	Ampqui1_589498	Dicpug8375.t1	XP_035349077.1	Colch1_mrna_7639
OG0004446	EpiBra_1.0g7679.t1	ETyphina_1.0g3753.t1	E_amag3913.t1	Ebromicola_E7626g4500.t1	E_elyg1093.t1	EfeFl1g1626.t1	Egansuensis_E7080g6288.t1	EpiGly_1.0g3846.t1	Einebrians_E818g3766.t1	FCul_PTD13506.1	FFUJ_00458m.01	FGSG_00778T0	Fman_CVK84696.1	Fox_PCD46229.1	FPRN_01629n	FPSE_09237T0	RGP73303.1	Fver_RBQ69066.1	Fusvirg390.t1	MAC_05474n	MAJ_05899n	MAM_07431n	MAN_00305n	MBR_00136n	MGU_09473n	MRI_RPC34n	MAA_05233n	Triaru_rna8939	Trias1_147674	Tatro_295978	Trici_PTB66053.1	TrigamTGAM01_05964T0	Trigui_OPB37767	Triha_4343	Tripar1_rna2286	Tvirens_181834	Ascsa1_7490	Phisc1_776448	Xylhe1_268902	CCE32168.1	KEY68436.1	jgi_Tolinf1_194262_TINF04556	TolopKND91025.1	Beaba1_1646	Cormi1_127	Ampqui1_238872	Dicpug5091.t1	XP_035345200.1	Colch1_mrna_2976
OG0004498	EpiBra_1.0g280.t1	ETyphina_1.0g4423.t1	E_amag2097.t1	Ebromicola_E7626g6164.t1	E_elyg1410.t1	EfeFl1g2016.t1	Egansuensis_E7080g5553.t1	EpiGly_1.0g7767.t1	Einebrians_E818g56.t1	FCul_PTD13388.1	FFUJ_01721m.01	FGSG_01510T0	Fman_CVL03042.1	Fox_PCD44958.1	FPRN_00383n	FPSE_05013T0	RGP72087.1	Fver_RBQ68496.1	Fusvirg8257.t1	MAC_07640n	MAJ_04884n	MAM_05451n	MAN_05882n	MBR_05479n	MGU_05540n	MRI_005410n	MAA_00550n	Triaru_rna8319	Trias1_148021	Tatro_42481	Trici_PTB65937.1	TrigamTGAM01_02967T0	Trigui_OPB37886	Triha_530051	Tripar1_rna1173	Tvirens_69206	Ascsa1_10209	Phisc1_657169	Xylhe1_257648	CCE34711.1	KEY65088.1	jgi_Tolinf1_194536_TINF04385	TolopKND91154.1	Beaba1_398	Cormi1_981	Ampqui1_485199	Dicpug5361.t1	XP_035339840.1	Colch1_mrna_702
OG0004579	EpiBra_1.0g1042.t1	ETyphina_1.0g3455.t1	E_amag2863.t1	Ebromicola_E7626g6399.t1	E_elyg4821.t1	EfeFl1g3487.t1	Egansuensis_E7080g2391.t1	EpiGly_1.0g8059.t1	Einebrians_E818g4565.t1	FCul_PTD10964.1	FFUJ_07618m.01	FGSG_02780T0	Fman_CVL01479.1	Fox_PCD35528.1	FPRN_07937n	FPSE_10779T0	RGP60328.1	Fver_RBQ80473.1	Fusvirg9187.t1	MAC_09092n	MAJ_04633n	MAM_03734n	MAN_08007n	MBR_05955n	MGU_06522n	MRI_SEC26n	MAA_00270n	Triaru_rna7888	Trias1_81834	Tatro_131893	Trici_PTB65640.1	TrigamTGAM01_01165T0	Trigui_OPB40438	Triha_123546	Tripar1_rna8774	Tvirens_228950	Ascsa1_2866	Phisc1_659676	Xylhe1_242846	CCE28350.1	KEY69848.1	jgi_Tolinf1_199478_TINF09416		Beaba1_10192	Cormi1_747	Ampqui1_523628	Dicpug6004.t1	XP_035342153.1	Colch1_mrna_9484
OG0004588	EpiBra_1.0g1101.t1	ETyphina_1.0g3830.t1	E_amag5744.t1	Ebromicola_E7626g2174.t1	E_elyg462.t1	EfeFl1g6589.t1	Egansuensis_E7080g3953.t1	EpiGly_1.0g8810.t1	Einebrians_E818g874.t1	FCul_PTD04762.1	FFUJ_05203m.01	FGSG_05735T0	Fman_CVK99349.1	Fox_PCD44435.1	FPRN_02178n	FPSE_08322T0	RGP68895.1	Fver_RBQ78252.1	Fusvirg7598.t1	MAC_07478n	MAJ_07160n	MAM_03394n	MAN_02678n	MBR_08088n	MGU_03657n	MRI_001324n	MAA_07474n	Triaru_rna5000	Trias1_144291	Tatro_233912	Trici_PTB66858.1	TrigamTGAM01_00557T0	Trigui_OPB47050	Triha_144750	Tripar1_rna198	Tvirens_210292	Ascsa1_8044	Phisc1_607194	Xylhe1_243423	CCE26775.1	KEY69279.1	jgi_Tolinf1_197519_TINF07511		Beaba1_3043	Cormi1_3575	Ampqui1_221	Dicpug1042.t1	XP_035348643.1	Colch1_mrna_3674
OG0004592	EpiBra_1.0g1136.t1	ETyphina_1.0g5143.t1	E_amag4412.t1	Ebromicola_E7626g2393.t1	E_elyg4052.t1	EfeFl1g5223.t1	Egansuensis_E7080g2272.t1	EpiGly_1.0g3811.t1	Einebrians_E818g7525.t1	FCul_PTD06756.1	FFUJ_09629m.01	FGSG_04183T0	Fman_CVL04479.1	Fox_PCD29179.1	FPRN_12635n	FPSE_10387T0	RGP67406.1	Fver_RBQ67778.1	Fusvirg9029.t1	MAC_04251n	MAJ_01469n	MAM_03033n	MAN_01325n	MBR_04467n	MGU_04033n	MRI_008561n	MAA_02764n	Triaru_rna5362	Trias1_56498	Tatro_281093	Trici_PTB67601.1	TrigamTGAM01_03149T0	Trigui_OPB42526	Triha_506688	Tripar1_rna4465	Tvirens_113044	Ascsa1_3764	Phisc1_718947	Xylhe1_282064	CCE29066.1	KEY66655.1	jgi_Tolinf1_193203_TINF03773	TolopKND91548.1	Beaba1_8860	Cormi1_5650	Ampqui1_521601	Dicpug14.t1	XP_035345971.1	Colch1_mrna_10197
OG0004594	EpiBra_1.0g1143.t1	ETyphina_1.0g2116.t1	E_amag396.t1	Ebromicola_E7626g6437.t1	E_elyg6812.t1	EfeFl1g497.t1	Egansuensis_E7080g366.t1	EpiGly_1.0g4931.t1	Einebrians_E818g2032.t1	FCul_PTD10929.1	FFUJ_07657m.01	FGSG_02743T0	Fman_CVL01541.1	Fox_PCD35567.1	FPRN_07975n	FPSE_11115T0	RGP61754.1	Fver_RBQ67037.1	Fusvirg6581.t1	MAC_01626n	MAJ_02407n	MAM_00201n	MAN_08276n	MBR_02792n	MGU_00220n	MRI_004154n	MAA_02457n	Triaru_rna652	Trias1_71587	Tatro_283087	Trici_PTB65111.1	TrigamTGAM01_02813T0	Trigui_OPB41025	Triha_126801	Tripar1_rna1931	Tvirens_213523	Ascsa1_10547	Phisc1_392739	Xylhe1_243475	CCE27509.1	KEY67567.1	jgi_Tolinf1_199210_TINF09200		Beaba1_3811	Cormi1_8004	Ampqui1_198060	Dicpug1718.t1	XP_035344487.1	Colch1_mrna_2581
OG0004603	EpiBra_1.0g1202.t1	ETyphina_1.0g682.t1	E_amag6618.t1	Ebromicola_E7626g1938.t1	E_elyg2945.t1	EfeFl1g7185.t1	Egansuensis_E7080g6718.t1	EpiGly_1.0g6711.t1	Einebrians_E818g6617.t1	FCul_PTD01607.1	FFUJ_04403m.01	FGSG_09538T0	Fman_CVK93593.1	Fox_PCD43648.1	FPRN_02989n	FPSE_03329T0	RGP75208.1	Fver_RBQ80526.1	Fusvirg6900.t1	MAC_06658n	MAJ_03426n	MAM_00384n	MAN_05531n	MBR_06922n	MGU_05337n	MRI_004485n	MAA_08440n	Triaru_rna9500	Trias1_139183	Tatro_40397	Trici_PTB64731.1	TrigamTGAM01_10703T0	Trigui_OPB45290	Triha_91248	Tripar1_rna6305	Tvirens_44225	Ascsa1_9382	Phisc1_635664	Xylhe1_249679	CCE30801.1	KEY73112.1		TolopKND87738.1	Beaba1_5566	Cormi1_4843	Ampqui1_556874	Dicpug10533.t1	XP_035346139.1	Colch1_mrna_2754
OG0004625	EpiBra_1.0g1473.t1	ETyphina_1.0g2824.t1	E_amag5726.t1	Ebromicola_E7626g4281.t1	E_elyg478.t1	EfeFl1g6572.t1	Egansuensis_E7080g4377.t1	EpiGly_1.0g8829.t1	Einebrians_E818g6095.t1	FCul_PTD04033.1	FFUJ_05103m.01	FGSG_05027T0	Fman_CVK99446.1	Fox_PCD44348.1	FPRN_02278n	FPSE_04915T0	RGP58849.1	Fver_RBQ80059.1	Fusvirg7540.t1	MAC_03954n	MAJ_06955n	MAM_03411n	MAN_02768n	MBR_00763n	MGU_06267n	MRI_000571n	MAA_06990n	Triaru_rna9428	Trias1_48496	Tatro_303984	Trici_PTB66832.1	TrigamTGAM01_00528T0	Trigui_OPB47077	Triha_482726	Tripar1_rna6127	Tvirens_67304	Ascsa1_8263	Phisc1_664483	Xylhe1_235790	CCE26755.1	KEY68080.1		TolopKND89947.1	Beaba1_3057	Cormi1_3545	Ampqui1_530890	Dicpug1099.t1	XP_035340762.1	Colch1_mrna_7505
OG0004645	EpiBra_1.0g1651.t1	ETyphina_1.0g3689.t1	E_amag2279.t1	Ebromicola_E7626g6597.t1	E_elyg3289.t1	EfeFl1g5871.t1	Egansuensis_E7080g5905.t1	EpiGly_1.0g7599.t1	Einebrians_E818g6420.t1	FCul_PTD02841.1	FFUJ_07373m.01	FGSG_09981T0	Fman_CVK92658.1	Fox_PCD35276.1	FPRN_07695n	FPSE_03880T0	RGP74369.1	Fver_RBQ76095.1	Fusvirg3916.t1	MAC_02597n	MAJ_05020n	MAM_05580n	MAN_01038n	MBR_04197n	MGU_05066n	MRI_001110n	MAA_03041n	Triaru_rna2434	Trias1_414089	Tatro_155704	Trici_PTB68665.1	TrigamTGAM01_02097T0	Trigui_OPB44103	Triha_84607	Tripar1_rna7200	Tvirens_85298	Ascsa1_900	Phisc1_587110	Xylhe1_285518	CCE32025.1	KEY71992.1	jgi_Tolinf1_192940_TINF03633	TolopKND91738.1	Beaba1_4641		Ampqui1_524850	Dicpug3456.t1	XP_035350645.1	Colch1_mrna_1866
OG0004650	EpiBra_1.0g1703.t1	ETyphina_1.0g123.t1	E_amag5650.t1	Ebromicola_E7626g5751.t1	E_elyg647.t1	EfeFl1g6490.t1	Egansuensis_E7080g5453.t1	EpiGly_1.0g5192.t1	Einebrians_E818g1854.t1	FCul_PTD04804.1	FFUJ_05719m.01	FGSG_08864T0	Fman_CVK90295.1	Fox_PCD33400.1	FPRN_08879n	FPSE_08253T0	RGP74285.1	Fver_RBQ66061.1	Fusvirg10637.t1	MAC_07587n	MAJ_08775n	MAM_03153n	MAN_02428n	MBR_08230n	MGU_03401n	MRI_002600n	MAA_03756n	Triaru_rna4645	Trias1_43269	Tatro_300926	Trici_PTB70455.1	TrigamTGAM01_10044T0	Trigui_OPB38588	Triha_477003	Tripar1_rna6975	Tvirens_91452	Ascsa1_1955	Phisc1_702421	Xylhe1_250219	CCE32728.1	KEY65515.1	jgi_Tolinf1_193833_TINF00192	TolopKND92604.1	Beaba1_8815	Cormi1_6399		Dicpug10302.t1	XP_035350176.1	Colch1_mrna_1794
OG0004662	EpiBra_1.0g1811.t1	ETyphina_1.0g7204.t1	E_amag6119.t1	Ebromicola_E7626g6330.t1	E_elyg3966.t1	EfeFl1g5141.t1	Egansuensis_E7080g4350.t1	EpiGly_1.0g7148.t1	Einebrians_E818g5325.t1	FCul_PTD03128.1	FFUJ_07272m.01	FGSG_10180T0	Fman_CVK92556.1	Fox_PCD35172.1	FPRN_07589n	FPSE_03698T0	RGP65514.1	Fver_RBQ68382.1	Fusvirg3803.t1	MAC_04344n	MAJ_01369n	MAM_03125n	MAN_01226n	MBR_04367n	MGU_05679n	MRI_008834n	MAA_02859n	Triaru_rna4897	Trias1_39076	Tatro_299833	Trici_PTB69728.1	TrigamTGAM01_06133T0	Trigui_OPB37139	Triha_77801	Tripar1_rna2585	Tvirens_86293	Ascsa1_6663	Phisc1_34672	Xylhe1_241400	CCE29004.1	KEY70290.1	jgi_Tolinf1_193114_TINF03434	TolopKND89568.1	Beaba1_1832		Ampqui1_201210	Dicpug2898.t1	XP_035348438.1	Colch1_mrna_4769
OG0004677	EpiBra_1.0g1969.t1	ETyphina_1.0g1223.t1	E_amag6099.t1	Ebromicola_E7626g6925.t1	E_elyg384.t1	EfeFl1g6665.t1	Egansuensis_E7080g4429.t1	EpiGly_1.0g2596.t1	Einebrians_E818g2369.t1	FCul_PTD04409.1	FFUJ_06009m.01	FGSG_08498T0	Fman_CVK90781.1	Fox_PCD33107.1	FPRN_09165n	FPSE_05758T0	RGP67839.1	Fver_RBQ78147.1	Fusvirg5039.t1	MAC_00846n	MAJ_03902n	MAM_03296n	MAN_02589n	MBR_08025n	MGU_03567n	MRI_003841n	MAA_07395n	Triaru_rna1125	Trias1_24207	Tatro_300621	Trici_PTB68339.1	TrigamTGAM01_04745T0	Trigui_OPB35951	Triha_512504	Tripar1_rna7715	Tvirens_80881	Ascsa1_1956	Phisc1_712104	Xylhe1_243162	CCE31302.1	KEY68709.1	jgi_Tolinf1_193763_TINF00146		Beaba1_6780	Cormi1_3301	Ampqui1_502335	Dicpug9552.t1	XP_035339807.1	Colch1_mrna_1763
OG0004683	EpiBra_1.0g2017.t1	ETyphina_1.0g1078.t1	E_amag4562.t1	Ebromicola_E7626g4224.t1	E_elyg1832.t1	EfeFl1g4047.t1	Egansuensis_E7080g5238.t1	EpiGly_1.0g7855.t1	Einebrians_E818g1264.t1	FCul_PTD12797.1	FFUJ_01021m.01	FGSG_00502T0	Fman_CVK83756.1	Fox_PCD45664.1	FPRN_01071n	FPSE_04407T0	RGP61148.1	Fver_RBQ70820.1	Fusvirg1257.t1	MAC_02977n	MAJ_00767n	MAM_01958n	MAN_04919n	MBR_03339n	MGU_02855n	MRI_VTC4n	MAA_04207n	Triaru_rna4291	Trias1_188557	Tatro_46903	Trici_PTB67249.1	TrigamTGAM01_03871T0	Trigui_OPB42144	Triha_79981	Tripar1_rna8119	Tvirens_190030	Ascsa1_7737	Phisc1_732270	Xylhe1_248018	CCE31329.1	KEY64938.1	jgi_Tolinf1_196670_TINF06890	TolopKND94762.1	Beaba1_7974	Cormi1_6260	Ampqui1_512370	Dicpug2414.t1		Colch1_mrna_9114
OG0004757	EpiBra_1.0g2755.t1	ETyphina_1.0g627.t1	E_amag2419.t1	Ebromicola_E7626g4094.t1	E_elyg3432.t1	EfeFl1g7265.t1	Egansuensis_E7080g2758.t1	EpiGly_1.0g9458.t1	Einebrians_E818g5312.t1	FCul_PTD02912.1	FFUJ_07164m.01	FGSG_10283T0	Fman_CVK92405.1	Fox_PCD35062.1	FPRN_07478n	FPSE_03587T0	RGP64777.1	Fver_RBQ76328.1	Fusvirg3969.t1	MAC_08018n	MAJ_08059n	MAM_08264n	MAN_00893n	MBR_04052n	MGU_06601n	MRI_ATG2n	MAA_03175n	Triaru_rna10110	Trias1_47454	Tatro_143259	Trici_PTB68580.1	TrigamTGAM01_02020T0	Trigui_OPB44002	Triha_5328	Tripar1_rna6941	Tvirens_144745	Ascsa1_6203	Phisc1_48327	Xylhe1_218714	CCE34019.1	KEY72047.1	jgi_Tolinf1_192862_TINF03435	TolopKND88331.1	Beaba1_8477		Ampqui1_540265	Dicpug2877.t1	XP_035349519.1	Colch1_mrna_1478
OG0004814	EpiBra_1.0g3331.t1	ETyphina_1.0g4675.t1	E_amag1997.t1	Ebromicola_E7626g6086.t1	E_elyg5448.t1	EfeFl1g2522.t1	Egansuensis_E7080g5922.t1	EpiGly_1.0g6852.t1	Einebrians_E818g372.t1	FCul_PTD09369.1	FFUJ_02851m.01	FGSG_07004T0	Fman_CVK89282.1	Fox_PCD37766.1	FPRN_04477n	FPSE_02788T0	RGP63662.1	Fver_RBQ68087.1	Fusvirg4162.t1	MAC_02085n	MAJ_05467n	MAM_02225n	MAN_06436n	MBR_07340n	MGU_05968n	MRI_VMA1n	MAA_01535n	Triaru_rna5025	Trias1_165453	Tatro_147099	Trici_PTB69486.1	TrigamTGAM01_08135T0	Trigui_OPB37258	Triha_79433	Tripar1_rna5202	Tvirens_73447	Ascsa1_8552	Phisc1_702807	Xylhe1_249878	CCE28537.1	KEY73380.1	jgi_Tolinf1_195243_TINF05015	TolopKND93652.1	Beaba1_6696	Cormi1_3219	Ampqui1_511316	Dicpug6903.t1		Colch1_mrna_4887
OG0004822	EpiBra_1.0g3410.t1	ETyphina_1.0g229.t1	E_amag7025.t1	Ebromicola_E7626g651.t1	E_elyg4364.t1	EfeFl1g3023.t1	Egansuensis_E7080g6862.t1	EpiGly_1.0g4772.t1	Einebrians_E818g2020.t1	FCul_PTD11638.1	FFUJ_00625m.01	FGSG_00628T0	Fman_CVK84413.1	Fox_PCD46060.1	FPRN_01458n	FPSE_06408T0	RGP70641.1	Fver_RBQ70125.1	Fusvirg687.t1	MAC_05644n	MAJ_00500n	MAM_06200n	MAN_03983n	MBR_02166n	MGU_04438n	MRI_003440n	MAA_01850n	Triaru_rna9015	Trias1_58757	Tatro_43096	Trici_PTB64392.1	TrigamTGAM01_07821T0	Trigui_OPB39290	Triha_42690	Tripar1_rna3935	Tvirens_65497	Ascsa1_4129	Phisc1_564124	Xylhe1_241109	CCE30100.1	KEY66976.1	jgi_Tolinf1_192570_TINF03131	TolopKND94042.1	Beaba1_5513	Cormi1_5161	Ampqui1_476155	Dicpug3799.t1	XP_035344343.1	Colch1_mrna_284
OG0004826	EpiBra_1.0g3461.t1	ETyphina_1.0g2803.t1	E_amag5210.t1	Ebromicola_E7626g4961.t1	E_elyg2507.t1	EfeFl1g4721.t1	Egansuensis_E7080g6436.t1	EpiGly_1.0g293.t1	Einebrians_E818g7390.t1	FCul_PTD10398.1	FFUJ_03470m.01	FGSG_06538T0	Fman_CVK88249.1	Fox_PCD38397.1	FPRN_05096n	FPSE_01719T0	RGP71550.1	Fver_RBQ69450.1	Fusvirg3006.t1	MAC_09800n	MAJ_01011n	MAM_05194n	MAN_03038n	MBR_01026n	MGU_07399n	MRI_003873n	MAA_09677n	Triaru_rna5543	Trias1_41865	Tatro_146083	Trici_PTB66144.1	TrigamTGAM01_04591T0	Trigui_OPB39181	Triha_1900	Tripar1_rna1648	Tvirens_70255	Ascsa1_1595	Phisc1_646443	Xylhe1_243973	CCE27837.1	KEY72481.1	jgi_Tolinf1_197667_TINF07740		Beaba1_8403	Cormi1_8084	Ampqui1_418081, Ampqui1_516448		XP_035350691.1	Colch1_mrna_9821
OG0004832	EpiBra_1.0g3550.t1	ETyphina_1.0g6091.t1	E_amag2127.t1	Ebromicola_E7626g3291.t1	E_elyg1441.t1	EfeFl1g2046.t1	Egansuensis_E7080g4262.t1	EpiGly_1.0g5389.t1	Einebrians_E818g2124.t1	FCul_PTD13387.1	FFUJ_01694m.01	FGSG_01509T0	Fman_CVL03085.1	Fox_PCD44984.1	FPRN_00409n	FPSE_05012T0	RGP72088.1	Fver_RBQ80672.1	Fusvirg8215.t1	MAC_07611n	MAJ_04853n	MAM_05419n	MAN_05913n	MBR_05449n	MGU_05511n	MRI_RPS2n	MAA_00518n	Triaru_rna3320	Trias1_50229	Tatro_259826	Trici_PTB65973.1	TrigamTGAM01_06042T0	Trigui_OPB37848	Triha_480953	Tripar1_rna6308	Tvirens_83432	Ascsa1_10001	Phisc1_703146	Xylhe1_266579	CCE35217.1		jgi_Tolinf1_194504_TINF04430	TolopKND91330.1	Beaba1_208	Cormi1_5506	Ampqui1_589482	Dicpug8125.t1	XP_035350726.1	Colch1_mrna_745
OG0004841	EpiBra_1.0g3632.t1	ETyphina_1.0g6176.t1	E_amag134.t1	Ebromicola_E7626g7203.t1	E_elyg5989.t1	EfeFl1g5966.t1	Egansuensis_E7080g1200.t1	EpiGly_1.0g8186.t1	Einebrians_E818g1813.t1	FCul_PTD05739.1	FFUJ_04530m.01	FGSG_05293T0	Fman_CVK93468.1	Fox_PCD43773.1	FPRN_02863n	FPSE_07200T0	RGP59593.1	Fver_RBQ69276.1	Fusvirg5952.t1	MAC_06734n	MAJ_02848n	MAM_04335n	MAN_08522n	MBR_02002n	MGU_02682n	MRI_000498n	MAA_01168n	Triaru_rna6348	Trias1_23967	Tatro_294529	Trici_PTB63951.1	TrigamTGAM01_05414T0	Trigui_OPB38049	Triha_489968	Tripar1_rna4966	Tvirens_209709	Ascsa1_4045	Phisc1_692525	Xylhe1_252965	CCE31514.1	KEY70941.1		TolopKND87914.1	Beaba1_1744	Cormi1_4109	Ampqui1_194094	Dicpug265.t1	XP_035343006.1	Colch1_mrna_9777
OG0004847	EpiBra_1.0g3715.t1	ETyphina_1.0g5346.t1	E_amag680.t1	Ebromicola_E7626g2027.t1	E_elyg6155.t1	EfeFl1g5673.t1	Egansuensis_E7080g3262.t1	EpiGly_1.0g5672.t1	Einebrians_E818g7522.t1	FCul_PTD09319.1	FFUJ_02829m.01	FGSG_07025T0	Fman_CVK89318.1	Fox_PCD37744.1	FPRN_04455n	FPSE_02766T0	RGP63684.1	Fver_RBQ66375.1	Fusvirg2270.t1	MAC_07448n	MAJ_05837n	MAM_04735n	MAN_09509n	MBR_03033n	MGU_10249n	MRI_008010n	MAA_04625n	Triaru_rna3917	Trias1_133633	Tatro_284689	Trici_PTB61968.1	TrigamTGAM01_08745T0	Trigui_OPB36693	Triha_507351	Tripar1_rna6998	Tvirens_169201	Ascsa1_4446	Phisc1_626304	Xylhe1_225357	CCE30437.1	KEY67875.1		TolopKND89305.1	Beaba1_38	Cormi1_6102	Ampqui1_464957	Dicpug8728.t1	XP_035342690.1	Colch1_mrna_6882
OG0004850	EpiBra_1.0g3736.t1	ETyphina_1.0g4923.t1	E_amag5491.t1	Ebromicola_E7626g6702.t1	E_elyg203.t1	EfeFl1g6331.t1	Egansuensis_E7080g4975.t1	EpiGly_1.0g4395.t1	Einebrians_E818g272.t1	FCul_PTD04870.1	FFUJ_08561m.01	FGSG_05431T0	Fman_CVL01228.1	Fox_PCD30947.1	FPRN_10435n	FPSE_03576T0	RGP63364.1	Fver_RBQ66985.1	Fusvirg9417.t1	MAC_08345n	MAJ_03585n	MAM_01602n	MAN_02247n	MBR_07569n	MGU_03861n	MRI_FRS1n	MAA_03579n	Triaru_rna3989	Trias1_61351	Tatro_90717	Trici_PTB62230.1	TrigamTGAM01_00862T0	Trigui_OPB46092	Triha_513420	Tripar1_rna4610	Tvirens_78470	Ascsa1_285	Phisc1_190134	Xylhe1_261396	CCE32242.1	KEY69436.1	jgi_Tolinf1_195654_TINF06014		Beaba1_8117	Cormi1_7384	Ampqui1_126102	Dicpug7472.t1	XP_035342802.1	Colch1_mrna_5247
OG0004868	EpiBra_1.0g3936.t1	ETyphina_1.0g1674.t1	E_amag4460.t1	Ebromicola_E7626g4627.t1	E_elyg4098.t1	EfeFl1g5270.t1	Egansuensis_E7080g6237.t1	EpiGly_1.0g5299.t1	Einebrians_E818g242.t1	FCul_PTD02874.1	FFUJ_07177m.01	FGSG_10218T0	Fman_CVK92465.1	Fox_PCD35075.1	FPRN_07491n	FPSE_03655T0	RGP65591.1	Fver_RBQ76315.1	Fusvirg3955.t1	MAC_02563n	MAJ_05058n	MAM_05545n	MAN_00998n	MBR_04157n	MGU_05104n	MRI_003150n	MAA_03079n	Triaru_rna3749	Trias1_37486	Tatro_231707	Trici_PTB68619.1	TrigamTGAM01_02052T0	Trigui_OPB44057	Triha_481948	Tripar1_rna4899	Tvirens_32579	Ascsa1_702	Phisc1_618771	Xylhe1_224011	CCE32057.1	KEY72029.1	jgi_Tolinf1_192902_TINF03656	TolopKND86352.1	Beaba1_8565	Cormi1_253	Ampqui1_516046	Dicpug3312.t1		Colch1_mrna_7512
OG0004876	EpiBra_1.0g4084.t1	ETyphina_1.0g915.t1	E_amag5264.t1	Ebromicola_E7626g5860.t1	E_elyg2564.t1	EfeFl1g4779.t1	Egansuensis_E7080g2414.t1	EpiGly_1.0g4199.t1	Einebrians_E818g7575.t1	FCul_PTD10330.1	FFUJ_03440m.01	FGSG_06565T0	Fman_CVK88288.1	Fox_PCD38369.1	FPRN_05067n	FPSE_01690T0	RGP71521.1	Fver_RBQ75106.1	Fusvirg2979.t1	MAC_06357n	MAJ_07620n	MAM_02604n	MAN_02987n	MBR_00978n	MGU_07714n	MRI_004460n	MAA_07186n	Triaru_rna5549	Trias1_63327	Tatro_295456	Trici_PTB66150.1	TrigamTGAM01_04583T0	Trigui_OPB39175	Triha_75859	Tripar1_rna1642	Tvirens_51752	Ascsa1_6	Phisc1_638575		CCE32927.1	KEY72505.1	jgi_Tolinf1_197646_TINF07779	TolopKND86548.1	Beaba1_9145	Cormi1_8056	Ampqui1_457507	Dicpug988.t1	XP_035350284.1	Colch1_mrna_1583
OG0004882	EpiBra_1.0g4118.t1	ETyphina_1.0g4783.t1	E_amag3773.t1	Ebromicola_E7626g4371.t1	E_elyg952.t1	EfeFl1g1478.t1	Egansuensis_E7080g1508.t1	EpiGly_1.0g3479.t1	Einebrians_E818g4667.t1	FCul_PTD02022.1	FFUJ_04720m.01	FGSG_09782T0	Fman_CVL00022.1	Fox_PCD43963.1	FPRN_02675n	FPSE_00861T0	RGP64856.1	Fver_RBQ75958.1	Fusvirg7128.t1	MAC_01351n	MAJ_01868n	MAM_07945n	MAN_00694n	MBR_00505n	MGU_01037n	MRI_008398n	MAA_06376n	Triaru_rna4832	Trias1_131163	Tatro_247684	Trici_PTB70768.1	TrigamTGAM01_06299T0	Trigui_OPB38276	Triha_70717	Tripar1_rna8657	Tvirens_28530	Ascsa1_2320	Phisc1_650516	Xylhe1_248962	CCE28095.1	KEY74233.1	jgi_Tolinf1_197861_TINF08042	TolopKND88829.1	Beaba1_4398	Cormi1_6744	Ampqui1_553375	Dicpug5816.t1		Colch1_mrna_8693
OG0004899	EpiBra_1.0g4285.t1	ETyphina_1.0g3726.t1	E_amag1277.t1	Ebromicola_E7626g2070.t1	E_elyg7099.t1	EfeFl1g215.t1	Egansuensis_E7080g3626.t1	EpiGly_1.0g6313.t1	Einebrians_E818g3897.t1	FCul_PTD06780.1	FFUJ_09882m.01	FGSG_04413T0	Fman_CVK98398.1	Fox_PCD28923.1	FPRN_12381n	FPSE_06335T0	RGP73618.1	Fver_RBQ71146.1	Fusvirg7853.t1	MAC_01795n	MAJ_03065n	MAM_04127n	MAN_08746n	MBR_01783n	MGU_02464n	MRI_007467n	MAA_05399n	Triaru_rna9063	Trias1_61237	Tatro_128844	Trici_PTB63023.1	TrigamTGAM01_07542T0	Trigui_OPB46258	Triha_6732	Tripar1_rna5366	Tvirens_77129	Ascsa1_6382	Phisc1_644338	Xylhe1_250385	CCE27219.1	KEY72717.1		TolopKND92485.1	Beaba1_1845	Cormi1_1055	Ampqui1_587956	Dicpug12104.t1	XP_035341829.1	Colch1_mrna_8047
OG0004909	EpiBra_1.0g4345.t1	ETyphina_1.0g7509.t1	E_amag45.t1	Ebromicola_E7626g2872.t1	E_elyg5902.t1	EfeFl1g6060.t1	Egansuensis_E7080g7826.t1	EpiGly_1.0g2481.t1	Einebrians_E818g5140.t1	FCul_PTD04427.1	FFUJ_08699m.01	FGSG_05566T0	Fman_CVL01065.1	Fox_PCD30805.1	FPRN_10295n	FPSE_06157T0	RGP70824.1	Fver_RBQ65274.1	Fusvirg9564.t1	MAC_02816n	MAJ_03239n	MAM_01443n	MAN_02086n	MBR_08899n	MGU_07125n	MRI_FYV10n	MAA_03422n	Triaru_rna9216	Trias1_26582	Tatro_152627	Trici_PTB67829.1	TrigamTGAM01_01378T0	Trigui_OPB45125	Triha_261207	Tripar1_rna5793	Tvirens_88890	Ascsa1_1626	Phisc1_195986	Xylhe1_282752	CCE27000.1	KEY67218.1	jgi_Tolinf1_195787_TINF06022	TolopKND92335.1	Beaba1_8147	Cormi1_7348	Ampqui1_549220	Dicpug2056.t1		Colch1_mrna_7235
OG0004941	EpiBra_1.0g4704.t1	ETyphina_1.0g1551.t1	E_amag1222.t1	Ebromicola_E7626g952.t1	E_elyg6319.t1	EfeFl1g852.t1	Egansuensis_E7080g7673.t1	EpiGly_1.0g4959.t1	Einebrians_E818g191.t1	FCul_PTD01665.1	FFUJ_04372m.01	FGSG_09505T0	Fman_CVK93624.1	Fox_PCD43614.1	FPRN_03021n	FPSE_10743T0	RGP75176.1	Fver_RBQ80495.1	Fusvirg6766.t1	MAC_02699n	MAJ_00233n	MAM_02827n	MAN_04249n	MBR_02404n	MGU_00607n	MRI_TVP18n	MAA_02104n	Triaru_rna5070	Trias1_59503	Tatro_297274	Trici_PTB66940.1	TrigamTGAM01_00662T0	Trigui_OPB46956	Triha_482857	Tripar1_rna1116	Tvirens_89254	Ascsa1_2478	Phisc1_610634	Xylhe1_246778	CCE27335.1	KEY69144.1	jgi_Tolinf1_198785_TINF09368	TolopKND88118.1	Beaba1_5423	Cormi1_4669	Ampqui1_437970	Dicpug4364.t1	XP_035343066.1	Colch1_mrna_3312
OG0004943	EpiBra_1.0g4719.t1	ETyphina_1.0g1530.t1	E_amag1243.t1	Ebromicola_E7626g4938.t1	E_elyg6341.t1	EfeFl1g874.t1	Egansuensis_E7080g7693.t1	EpiGly_1.0g7714.t1	Einebrians_E818g1753.t1	FCul_PTD01714.1	FFUJ_04351m.01	FGSG_09486T0	Fman_CVK93645.1	Fox_PCD43594.1	FPRN_03042n	FPSE_10484T0	RGP59341.1	Fver_RBQ80580.1	Fusvirg6789.t1	MAC_02678n	MAJ_00211n	MAM_02851n	MAN_04270n	MBR_02425n	MGU_00586n	MRI_003820n	MAA_02125n	Triaru_rna10397	Trias1_135961	Tatro_237813	Trici_PTB64622.1	TrigamTGAM01_02767T0	Trigui_OPB42010	Triha_81658	Tripar1_rna127	Tvirens_31071	Ascsa1_10648	Phisc1_608360	Xylhe1_236108	CCE27197.1	KEY69127.1	jgi_Tolinf1_198809_TINF08726		Beaba1_7430	Cormi1_5086	Ampqui1_507983	Dicpug8258.t1	XP_035341886.1	Colch1_mrna_3175
OG0004951	EpiBra_1.0g4793.t1	ETyphina_1.0g7318.t1	E_amag3412.t1	Ebromicola_E7626g6579.t1	E_elyg604.t1	EfeFl1g1107.t1	Egansuensis_E7080g575.t1	EpiGly_1.0g5088.t1	Einebrians_E818g4893.t1	FCul_PTD05479.1	FFUJ_06157m.01	FGSG_08655T0	Fman_CVK91023.1	Fox_PCD32954.1	FPRN_09318n	FPSE_11560T0	RGP63479.1	Fver_RBQ69546.1	Fusvirg4851.t1	MAC_00913n	MAJ_03833n	MAM_03231n	MAN_02522n	MBR_08328n	MGU_03499n	MRI_TIF11n	MAA_03847n	Triaru_rna10251	Trias1_129639	Tatro_34076	Trici_PTB70562.1	TrigamTGAM01_08149T0	Trigui_OPB38477	Triha_502811	Tripar1_rna5833	Tvirens_28581	Ascsa1_9793	Phisc1_680284	Xylhe1_212959	CCE33303.1	KEY68643.1	jgi_Tolinf1_193944_TINF00521	TolopKND86485.1	Beaba1_7753		Ampqui1_516972	Dicpug10421.t1	XP_035343193.1	Colch1_mrna_2696
OG0004955	EpiBra_1.0g4850.t1	ETyphina_1.0g6724.t1	E_amag2658.t1	Ebromicola_E7626g6255.t1	E_elyg3666.t1	EfeFl1g7504.t1	Egansuensis_E7080g1019.t1	EpiGly_1.0g7402.t1	Einebrians_E818g7130.t1	FCul_PTD08919.1	FFUJ_08302m.01	FGSG_10896T0	Fman_CVL05568.1	Fox_PCD31221.1	FPRN_10698n	FPSE_09807T0	RGP62785.1	Fver_RBQ70774.1	Fusvirg3241.t1	MAC_03608n	MAJ_01659n	MAM_00832n	MAN_01481n	MBR_04654n	MGU_04224n	MRI_SPB4n	MAA_02578n	Triaru_rna3371	Trias1_156020	Tatro_78010	Trici_PTB66408.1	TrigamTGAM01_06643T0	Trigui_OPB43133	Triha_516074	Tripar1_rna3228	Tvirens_64569	Ascsa1_6755	Phisc1_648550	Xylhe1_280520	CCE26872.1	KEY64071.1	jgi_Tolinf1_198270_TINF08357	TolopKND94409.1	Beaba1_8292		Ampqui1_375815	Dicpug3744.t1	XP_035343535.1	Colch1_mrna_1038
OG0004964	EpiBra_1.0g4906.t1	ETyphina_1.0g2889.t1	E_amag2565.t1	Ebromicola_E7626g4523.t1	E_elyg3573.t1	EfeFl1g7416.t1	Egansuensis_E7080g3124.t1	EpiGly_1.0g4059.t1	Einebrians_E818g5247.t1	FCul_PTD10136.1	FFUJ_03260m.01	FGSG_06724T0	Fman_CVK88607.1	Fox_PCD38185.1	FPRN_04883n	FPSE_01521T0	RGP75618.1	Fver_RBQ67317.1	Fusvirg191.t1	MAC_00581n	MAJ_09348n	MAM_07610n	MAN_00169n	MBR_08718n	MGU_08093n	MRI_003857n	MAA_08158n	Triaru_rna10471	Trias1_80664	Tatro_299003	Trici_PTB70976.1	TrigamTGAM01_10212T0	Trigui_OPB39873	Triha_511878	Tripar1_rna5773	Tvirens_87653	Ascsa1_267	Phisc1_638694	Xylhe1_245055	CCE33009.1	KEY71169.1		TolopKND90927.1	Beaba1_3145	Cormi1_4766	Ampqui1_593159	Dicpug2078.t1	XP_035342762.1	Colch1_mrna_7175
OG0004980	EpiBra_1.0g5216.t1	ETyphina_1.0g3060.t1	E_amag1958.t1	Ebromicola_E7626g5648.t1	E_elyg5410.t1	EfeFl1g2482.t1	Egansuensis_E7080g5793.t1	EpiGly_1.0g6418.t1	Einebrians_E818g409.t1	FCul_PTD01775.1	FFUJ_04192m.01	FGSG_09220T0	Fman_CVK93829.1	Fox_PCD43446.1	FPRN_03187n	FPSE_07578T0	RGP74912.1	Fver_RBQ78302.1	Fusvirg11427.t1	MAC_06889n	MAJ_05594n	MAM_00292n	MAN_05663n	MBR_07052n	MGU_07620n	MRI_MGR2n	MAA_01053n	Triaru_rna2364	Trias1_57740	Tatro_299473	Trici_PTB64687.1	TrigamTGAM01_07505T0	Trigui_OPB45340	Triha_510548	Tripar1_rna8582	Tvirens_121803	Ascsa1_1990	Phisc1_687244	Xylhe1_251358		KEY66360.1	jgi_Tolinf1_191596_TINF02092	TolopKND87762.1	Beaba1_5609	Cormi1_5233	Ampqui1_456609	Dicpug10267.t1	XP_035342721.1	Colch1_mrna_2870
OG0004993	EpiBra_1.0g5401.t1	ETyphina_1.0g3826.t1	E_amag2761.t1	Ebromicola_E7626g7170.t1	E_elyg4715.t1	EfeFl1g3388.t1	Egansuensis_E7080g1016.t1	EpiGly_1.0g3518.t1	Einebrians_E818g6253.t1	FCul_PTD07687.1	FFUJ_09452m.01	FGSG_04027T0	Fman_CVL04696.1	Fox_PCD29360.1	FPRN_12811n	FPSE_05253T0	RGP60533.1	Fver_RBQ77511.1	Fusvirg9333.t1	MAC_05438n	MAJ_09026n	MAM_05937n	MAN_08958n	MBR_09392n	MGU_08564n	MRI_000641n	MAA_09474n	Triaru_rna8882	Trias1_35914	Tatro_143977	Trici_PTB67707.1	TrigamTGAM01_03267T0	Trigui_OPB42638	Triha_82127	Tripar1_rna302	Tvirens_30695	Ascsa1_8803	Phisc1_630641	Xylhe1_233847	CCE28436.1	KEY72346.1	jgi_Tolinf1_199405_TINF09481	TolopKND89516.1	Beaba1_7392	Cormi1_8335	Ampqui1_487868	Dicpug5735.t1	XP_035343490.1	Colch1_mrna_9394
OG0004997	EpiBra_1.0g5446.t1	ETyphina_1.0g2976.t1	E_amag5875.t1	Ebromicola_E7626g3454.t1	E_elyg3903.t1	EfeFl1g5069.t1	Egansuensis_E7080g7426.t1	EpiGly_1.0g6822.t1	Einebrians_E818g3850.t1	FCul_PTD07163.1	FFUJ_09611m.01	FGSG_04165T0	Fman_CVL04510.1	Fox_PCD29197.1	FPRN_12654n	FPSE_12130T0	RGP67231.1	Fver_RBQ72644.1	Fusvirg9007.t1	MAC_08161n	MAJ_01487n	MAM_03017n	MAN_01343n	MBR_04485n	MGU_04051n	MRI_008490n	MAA_02746n	Triaru_rna5318	Trias1_67213	Tatro_167009	Trici_PTB67367.1	TrigamTGAM01_07623T0	Trigui_OPB42444	Triha_493331	Tripar1_rna7416	Tvirens_212193	Ascsa1_3857	Phisc1_669792	Xylhe1_263665	CCE33833.1	KEY66633.1	jgi_Tolinf1_193224_TINF03657	TolopKND91478.1	Beaba1_6294	Cormi1_5669	Ampqui1_513003	Dicpug1051.t1	XP_035344317.1	Colch1_mrna_6088
OG0004999	EpiBra_1.0g5457.t1	ETyphina_1.0g5846.t1	E_amag6130.t1	Ebromicola_E7626g4155.t1	E_elyg3977.t1	EfeFl1g5152.t1	Egansuensis_E7080g8.t1	EpiGly_1.0g7159.t1	Einebrians_E818g4699.t1	FCul_PTD02682.1	FFUJ_07281m.01	FGSG_10170T0	Fman_CVK92565.1	Fox_PCD35182.1	FPRN_07598n	FPSE_03708T0	RGP65504.1	Fver_RBQ68375.1	Fusvirg3814.t1	MAC_04333n	MAJ_01380n	MAM_03114n	MAN_01237n	MBR_04377n	MGU_05690n	MRI_008810n	MAA_02849n	Triaru_rna4219	Trias1_242762	Tatro_299839	Trici_PTB69739.1	TrigamTGAM01_06118T0	Trigui_OPB37133	Triha_78354	Tripar1_rna2596	Tvirens_35321	Ascsa1_1068	Phisc1_673843	Xylhe1_236718	CCE29013.1	KEY70299.1	jgi_Tolinf1_193124_TINF03538		Beaba1_6133	Cormi1_592	Ampqui1_63008	Dicpug2727.t1	XP_035342296.1	Colch1_mrna_2003
OG0005087	EpiBra_1.0g6577.t1	ETyphina_1.0g1366.t1	E_amag3694.t1	Ebromicola_E7626g729.t1	E_elyg877.t1	EfeFl1g1383.t1	Egansuensis_E7080g2366.t1	EpiGly_1.0g4326.t1	Einebrians_E818g947.t1	FCul_PTD01467.1	FFUJ_04764m.01	FGSG_09760T0	Fman_CVK99945.1	Fox_PCD44009.1	FPRN_02629n	FPSE_01043T0	RGP69826.1	Fver_RBQ78193.1	Fusvirg7190.t1	MAC_00669n	MAJ_01774n	MAM_03856n	MAN_00598n	MBR_00408n	MGU_01132n	MRI_007883n	MAA_06468n	Triaru_rna3444	Trias1_54513	Tatro_301080	Trici_PTB70650.1	TrigamTGAM01_05735T0	Trigui_OPB38387	Triha_515223	Tripar1_rna2377	Tvirens_84129	Ascsa1_3765	Phisc1_734355	Xylhe1_219460	CCE28700.1	KEY72366.1	jgi_Tolinf1_190336_TINF01298	TolopKND93205.1	Beaba1_1452		Ampqui1_512889	Dicpug440.t1	XP_035344064.1	Colch1_mrna_5818
OG0005092	EpiBra_1.0g6681.t1	ETyphina_1.0g920.t1	E_amag5259.t1	Ebromicola_E7626g3936.t1	E_elyg2559.t1	EfeFl1g4774.t1	Egansuensis_E7080g4714.t1	EpiGly_1.0g4194.t1	Einebrians_E818g1055.t1	FCul_PTD10292.1	FFUJ_03432m.01	FGSG_06577T0	Fman_CVK88300.1	Fox_PCD38361.1	FPRN_05059n	FPSE_01677T0	RGP71509.1	Fver_RBQ75098.1	Fusvirg2969.t1	MAC_00439n	MAJ_01051n	MAM_05215n	MAN_03078n	MBR_01066n	MGU_07439n	MRI_002243n	MAA_06087n	Triaru_rna5534	Trias1_52797	Tatro_32547	Trici_PTB66134.1	TrigamTGAM01_04599T0	Trigui_OPB42856	Triha_503516	Tripar1_rna2869	Tvirens_153169	Ascsa1_4856	Phisc1_580982	Xylhe1_248397	CCE32913.1	KEY73554.1	jgi_Tolinf1_197606_TINF07764	TolopKND86556.1	Beaba1_9152	Cormi1_9342	Ampqui1_513699	Dicpug7384.t1		Colch1_mrna_5600
OG0005100	EpiBra_1.0g6790.t1	ETyphina_1.0g3479.t1	E_amag1092.t1	Ebromicola_E7626g5766.t1	E_elyg3146.t1	EfeFl1g720.t1	Egansuensis_E7080g7605.t1	EpiGly_1.0g2365.t1	Einebrians_E818g7340.t1	FCul_PTD11121.1	FFUJ_07688m.01	FGSG_02718T0	Fman_CVL01593.1	Fox_PCD35596.1	FPRN_08007n	FPSE_06488T0	RGP61777.1	Fver_RBQ67670.1	Fusvirg6631.t1	MAC_01596n	MAJ_02435n	MAM_00226n	MAN_08247n	MBR_02763n	MGU_00250n	MRI_000885n	MAA_02432n	Triaru_rna2834	Trias1_49536	Tatro_299214	Trici_PTB65050.1	TrigamTGAM01_10445T0	Trigui_OPB40891	Triha_273296	Tripar1_rna4086	Tvirens_49181	Ascsa1_9302	Phisc1_693294		CCE27486.1	KEY72439.1	jgi_Tolinf1_199181_TINF08837	TolopKND90754.1	Beaba1_7467	Cormi1_9091	Ampqui1_236861	Dicpug1344.t1	XP_035339713.1	Colch1_mrna_2548
OG0005105	EpiBra_1.0g6884.t1	ETyphina_1.0g1562.t1	E_amag4659.t1	Ebromicola_E7626g2691.t1	E_elyg1936.t1	EfeFl1g4151.t1	Egansuensis_E7080g7189.t1	EpiGly_1.0g5357.t1	Einebrians_E818g575.t1	FCul_PTD10409.1	FFUJ_02749m.01	FGSG_07098T0	Fman_CVK89447.1	Fox_PCD37663.1	FPRN_04375n	FPSE_02683T0	RGP61975.1	Fver_RBQ77059.1	Fusvirg2358.t1	MAC_06178n	MAJ_00968n	MAM_05698n	MAN_04719n	MBR_03138n	MGU_03058n	MRI_000733n	MAA_04395n	Triaru_rna2239	Trias1_64074	Tatro_172187	Trici_PTB65385.1	TrigamTGAM01_05605T0	Trigui_OPB42979	Triha_490338	Tripar1_rna4495	Tvirens_132890	Ascsa1_2748	Phisc1_442789	Xylhe1_261425	CCE33380.1	KEY70635.1	jgi_Tolinf1_196872_TINF06844	TolopKND95234.1	Beaba1_1179		Ampqui1_91880	Dicpug10745.t1	XP_035342186.1	Colch1_mrna_5854
OG0005233	EpiBra_1.0g1103.t1	ETyphina_1.0g3832.t1	E_amag5746.t1	Ebromicola_E7626g2176.t1	E_elyg460.t1	EfeFl1g6591.t1	Egansuensis_E7080g3951.t1	EpiGly_1.0g8808.t1	Einebrians_E818g872.t1	FCul_PTD04760.1	FFUJ_05201m.01	FGSG_05733T0	Fman_CVK99351.1	Fox_PCD44432.1	FPRN_02180n	FPSE_08324T0	RGP68897.1	Fver_RBQ78254.1	Fusvirg7600.t1	MAC_07480n	MAJ_07158n	MAM_03392n	MAN_02676n	MBR_08086n	MGU_03655n	MRI_IDH1n	MAA_07472n	Triaru_rna6557	Trias1_436740	Tatro_297217	Trici_PTB66860.1	TrigamTGAM01_00559T0	Trigui_OPB47048	Triha_508954	Tripar1_rna200	Tvirens_172975	Ascsa1_8350	Phisc1_714514	Xylhe1_245651	CCE26777.1		jgi_Tolinf1_197521_TINF07581		Beaba1_3041	Cormi1_813	Ampqui1_520211	Dicpug1035.t1	XP_035348790.1	Colch1_mrna_4717
OG0005241	EpiBra_1.0g1250.t1	ETyphina_1.0g3052.t1	E_amag1966.t1	Ebromicola_E7626g5441.t1	E_elyg5418.t1	EfeFl1g2490.t1	Egansuensis_E7080g5801.t1	EpiGly_1.0g1708.t1	Einebrians_E818g6114.t1	FCul_PTD05098.1	FFUJ_04638m.01	FGSG_06408T0	Fman_CVL00162.1	Fox_PCD43880.1	FPRN_02756n	FPSE_12312T0	RGP75045.1	Fver_RBQ72224.1	Fusvirg11417.t1	MAC_06881n	MAJ_05586n	MAM_00283n	MAN_05671n	MBR_07060n	MGU_07628n	MRI_001935n	MAA_01045n	Triaru_rna2378	Trias1_26776	Tatro_292134	Trici_PTB64698.1	TrigamTGAM01_07491T0	Trigui_OPB45328	Triha_91027	Tripar1_rna55	Tvirens_8432	Ascsa1_1856	Phisc1_687143		CCE27293.1	KEY73151.1	jgi_Tolinf1_191603_TINF02252	TolopKND87807.1	Beaba1_5582		Ampqui1_558211	Dicpug9648.t1	XP_035348088.1	Colch1_mrna_2859
OG0005267	EpiBra_1.0g1713.t1	ETyphina_1.0g135.t1	E_amag5660.t1	Ebromicola_E7626g5944.t1	E_elyg659.t1	EfeFl1g6501.t1	Egansuensis_E7080g5442.t1	EpiGly_1.0g5201.t1	Einebrians_E818g7352.t1	FCul_PTD03629.1	FFUJ_05734m.01	FGSG_08850T0	Fman_CVK90321.1	Fox_PCD33385.1	FPRN_08894n	FPSE_11062T0	RGP58765.1	Fver_RBQ70047.1	Fusvirg10658.t1	MAC_07579n	MAJ_08784n	MAM_03143n	MAN_02437n	MBR_08240n	MGU_03411n	MRI_002253n	MAA_03765n	Triaru_rna7292	Trias1_33920	Tatro_32927	Trici_PTB70445.1	TrigamTGAM01_10058T0	Trigui_OPB38599	Triha_104042	Tripar1_rna1803	Tvirens_71281	Ascsa1_9410	Phisc1_728071	Xylhe1_251472	CCE32738.1	KEY68155.1	jgi_Tolinf1_193841_TINF00144		Beaba1_2425	Cormi1_771	Ampqui1_461644			Colch1_mrna_2681
OG0005281	EpiBra_1.0g2163.t1	ETyphina_1.0g4759.t1	E_amag2602.t1	Ebromicola_E7626g5403.t1	E_elyg3616.t1	EfeFl1g7455.t1	Egansuensis_E7080g6897.t1	EpiGly_1.0g2848.t1	Einebrians_E818g432.t1	FCul_PTD08896.1	FFUJ_08357m.01	FGSG_10845T0	Fman_CVL05665.1	Fox_PCD31165.1	FPRN_10641n	FPSE_09860T0	RGP75872.1	Fver_RBQ66991.1	Fusvirg3305.t1	MAC_03568n	MAJ_01617n	MAM_02895n	MAN_01437n	MBR_04613n	MGU_04180n	MRI_008360n	MAA_02620n	Triaru_rna5964	Trias1_72857	Tatro_300054	Trici_PTB70027.1	TrigamTGAM01_03401T0	Trigui_OPB43598	Triha_478941	Tripar1_rna4626	Tvirens_50176	Ascsa1_9267	Phisc1_785636	Xylhe1_251106	CCE26915.1		jgi_Tolinf1_198223_TINF08403	TolopKND94413.1	Beaba1_6177	Cormi1_2487	Ampqui1_542891	Dicpug3825.t1	XP_035343009.1	Colch1_mrna_320
OG0005314	EpiBra_1.0g2691.t1	ETyphina_1.0g1476.t1	E_amag4925.t1	Ebromicola_E7626g1258.t1	E_elyg2215.t1	EfeFl1g4430.t1	Egansuensis_E7080g5337.t1	EpiGly_1.0g8955.t1	Einebrians_E818g868.t1	FCul_PTD10432.1	FFUJ_02973m.01	FGSG_06894T0	Fman_CVK89083.1	Fox_PCD37888.1	FPRN_04595n	FPSE_11765T0	RGP63575.1	Fver_RBQ71482.1	Fusvirg2499.t1	MAC_06136n	MAJ_04114n	MAM_07037n	MAN_03409n	MBR_01400n	MGU_02075n	MRI_005505n	MAA_05762n	Triaru_rna739	Trias1_53630	Tatro_31787	Trici_PTB65277.1	TrigamTGAM01_09903T0	Trigui_OPB38957	Triha_503959	Tripar1_rna5125	Tvirens_64650	Ascsa1_168	Phisc1_638512	Xylhe1_255381	CCE33709.1	KEY67128.1	jgi_Tolinf1_196984_TINF06233	TolopKND95371.1	Beaba1_8359	Cormi1_5840	Ampqui1_558317	Dicpug1850.t1	XP_035345620.1	Colch1_mrna_5378
OG0005346	EpiBra_1.0g3285.t1	ETyphina_1.0g2607.t1	E_amag1569.t1	Ebromicola_E7626g5331.t1	E_elyg6746.t1	EfeFl1g7232.t1	Egansuensis_E7080g361.t1	EpiGly_1.0g8129.t1	Einebrians_E818g1522.t1	FCul_PTD05575.1	FFUJ_05980m.01	FGSG_08526T0	Fman_CVK90729.1	Fox_PCD33135.1	FPRN_09135n	FPSE_10178T0	RGP67866.1	Fver_RBQ80289.1	Fusvirg4884.t1	MAC_06092n	MAJ_02801n	MAM_02157n	MAN_10443n	MBR_07408n	MGU_10334n	MRI_001262n	MAA_09057n	Triaru_rna10066	Trias1_139449	Tatro_41093	Trici_PTB64647.1	TrigamTGAM01_01276T0	Trigui_OPB45244	Triha_512474	Tripar1_rna6959	Tvirens_43733	Ascsa1_9419	Phisc1_606168	Xylhe1_284851	CCE32624.1	KEY65756.1		TolopKND89891.1	Beaba1_8874	Cormi1_959	Ampqui1_517056	Dicpug10599.t1		Colch1_mrna_2809
OG0005373	EpiBra_1.0g3804.t1	ETyphina_1.0g3598.t1	E_amag4382.t1	Ebromicola_E7626g6585.t1	E_elyg7085.t1	EfeFl1g229.t1	Egansuensis_E7080g3640.t1	EpiGly_1.0g1636.t1	Einebrians_E818g5261.t1	FCul_PTD07225.1	FFUJ_09865m.01	FGSG_04397T0	Fman_CVK98423.1	Fox_PCD28942.1	FPRN_12399n	FPSE_11172T0	RGP61254.1	Fver_RBQ69112.1	Fusvirg7884.t1	MAC_01809n	MAJ_03050n	MAM_04141n	MAN_08729n	MBR_01798n	MGU_02479n	MRI_007389n	MAA_05386n	Triaru_rna1481	Trias1_30464	Tatro_90832	Trici_PTB63044.1	TrigamTGAM01_00945T0	Trigui_OPB46230	Triha_6702	Tripar1_rna9010	Tvirens_159038	Ascsa1_776	Phisc1_219329	Xylhe1_244585	CCE27234.1	KEY72731.1	jgi_Tolinf1_191099_TINF01629	TolopKND92842.1	Beaba1_5894	Cormi1_1756	Ampqui1_68760	Dicpug12069.t1	XP_035342483.1
OG0005378	EpiBra_1.0g3894.t1	ETyphina_1.0g4218.t1	E_amag1525.t1	Ebromicola_E7626g3239.t1	E_elyg6648.t1	EfeFl1g4827.t1	Egansuensis_E7080g4314.t1	EpiGly_1.0g2459.t1	Einebrians_E818g3601.t1	FCul_PTD02345.1	FFUJ_08995m.01	FGSG_08970T0	Fman_CVL00574.1	Fox_PCD30508.1	FPRN_10000n	FPSE_07135T0	RGP69001.1	Fver_RBQ80172.1	Fusvirg11103.t1	MAC_06803n	MAJ_10656n	MAM_03523n	MAN_06759n	MBR_09761n	MGU_08664n	MRI_CDC8n	MAA_01315n	Triaru_rna10238	Trias1_191446	Tatro_31632	Trici_PTB69289.1	TrigamTGAM01_01592T0	Trigui_OPB37600	Triha_78786	Tripar1_rna5740	Tvirens_77280	Ascsa1_8413	Phisc1_645188	Xylhe1_213581	CCE33755.1	KEY70114.1	jgi_Tolinf1_193345_TINF04054	TolopKND86727.1	Beaba1_3676	Cormi1_9370	Ampqui1_511572	Dicpug11311.t1	XP_035347454.1
OG0005388	EpiBra_1.0g4077.t1	ETyphina_1.0g6483.t1	E_amag6282.t1	Ebromicola_E7626g2881.t1	E_elyg6577.t1	EfeFl1g5382.t1	Egansuensis_E7080g4628.t1	EpiGly_1.0g8310.t1	Einebrians_E818g2669.t1	FCul_PTD11934.1	FFUJ_00812m.01	FGSG_00310T0	Fman_CVK84109.1	Fox_PCD45873.1	FPRN_01277n	FPSE_08785T0	RGP66390.1	Fver_RBQ75251.1	Fusvirg774.t1	MAC_07203n	MAJ_07282n	MAM_00971n	MAN_07521n	MBR_05126n	MGU_01544n	MRI_006360n	MAA_07615n	Triaru_rna5328	Trias1_56458	Tatro_297782	Trici_PTB67358.1	TrigamTGAM01_07632T0	Trigui_OPB42454	Triha_506612	Tripar1_rna7425	Tvirens_71761	Ascsa1_8877	Phisc1_658811	Xylhe1_284632	CCE31242.1	KEY66454.1	jgi_Tolinf1_192669_TINF03196		Beaba1_3171	Cormi1_4740	Ampqui1_494564		XP_035350303.1	Colch1_mrna_7941
OG0005423	EpiBra_1.0g4804.t1	ETyphina_1.0g5776.t1	E_amag2586.t1	Ebromicola_E7626g6317.t1	E_elyg3600.t1	EfeFl1g7439.t1	Egansuensis_E7080g6912.t1	EpiGly_1.0g6458.t1	Einebrians_E818g417.t1	FCul_PTD09055.1	FFUJ_08339m.01	FGSG_10860T0	Fman_CVL05636.1	Fox_PCD31184.1	FPRN_10659n	FPSE_09844T0	RGP75888.1	Fver_RBQ72112.1	Fusvirg3288.t1	MAC_03553n	MAJ_01602n	MAM_02911n	MAN_01422n	MBR_04598n	MGU_04165n	MRI_TRM2n	MAA_02634n	Triaru_rna2746	Trias1_150330	Tatro_221915	Trici_PTB70042.1	TrigamTGAM01_03416T0	Trigui_OPB43583	Triha_78468	Tripar1_rna7331	Tvirens_50237	Ascsa1_9738	Phisc1_679961	Xylhe1_251095	CCE26931.1	KEY64988.1	jgi_Tolinf1_198212_TINF08338	TolopKND94463.1	Beaba1_9802	Cormi1_2471	Ampqui1_518018	Dicpug3614.t1	XP_035344674.1
OG0005442	EpiBra_1.0g5243.t1	ETyphina_1.0g2724.t1	E_amag1456.t1	Ebromicola_E7626g3601.t1	E_elyg1260.t1	EfeFl1g31.t1	Egansuensis_E7080g1096.t1	EpiGly_1.0g5473.t1	Einebrians_E818g3717.t1	FCul_PTD08339.1	FFUJ_05575m.01	FGSG_02801T0	Fman_CVK98570.1	Fox_PCD33546.1	FPRN_08734n	FPSE_05591T0	RGP65371.1	Fver_RBQ65287.1	Fusvirg10461.t1	MAC_08261n	MAJ_06527n	MAM_07713n	MAN_01683n	MBR_06336n	MGU_06141n	MRI_SPT8n	MAA_08489n	Triaru_rna5806	Trias1_183627	Tatro_293890	Trici_PTB70223.1	TrigamTGAM01_00272T0	Trigui_OPB38836	Triha_71275	Tripar1_rna4950	Tvirens_114179		Phisc1_657854	Xylhe1_142675	CCE30745.1	KEY65254.1	jgi_Tolinf1_192218_TINF02307	TolopKND91762.1	Beaba1_5097	Cormi1_7300	Ampqui1_208913		XP_035349682.1	Colch1_mrna_7136
OG0005455	EpiBra_1.0g5624.t1	ETyphina_1.0g7106.t1	E_amag2497.t1	Ebromicola_E7626g4881.t1	E_elyg3510.t1	EfeFl1g7345.t1	Egansuensis_E7080g395.t1	EpiGly_1.0g4810.t1	Einebrians_E818g6787.t1	FCul_PTD06483.1	FFUJ_09973m.01	FGSG_04487T0	Fman_CVK98252.1	Fox_PCD28832.1	FPRN_12289n	FPSE_08276T0	RGP70060.1	Fver_RBQ79210.1	Fusvirg7781.t1	MAC_02845n	MAJ_06423n	MAM_07271n	MAN_09190n	MBR_10432n	MGU_07761n	MRI_001015n	MAA_08048n	Triaru_rna213	Trias1_140577	Tatro_91944	Trici_PTB68438.1	TrigamTGAM01_04195T0	Trigui_OPB43822	Triha_85184	Tripar1_rna2677	Tvirens_62476	Ascsa1_6595	Phisc1_28898	Xylhe1_37377	CCE28908.1	KEY72161.1	jgi_Tolinf1_193449_TINF04041	TolopKND86615.1	Beaba1_3294	Cormi1_9644	Ampqui1_495669	Dicpug2602.t1	XP_035343180.1	Colch1_mrna_440
OG0005500	EpiBra_1.0g6550.t1	ETyphina_1.0g3637.t1	E_amag3891.t1	Ebromicola_E7626g5757.t1	E_elyg1070.t1	EfeFl1g1604.t1	Egansuensis_E7080g6308.t1	EpiGly_1.0g2139.t1	Einebrians_E818g2329.t1	FCul_PTD13413.1	FFUJ_00430m.01	FGSG_00802T0	Fman_CVK84725.1	Fox_PCD46260.1	FPRN_01657n	FPSE_09944T0	RGP73327.1	Fver_RBQ69041.1	Fusvirg358.t1	MAC_05496n	MAJ_05924n	MAM_07410n	MAN_00330n	MBR_00161n	MGU_09668n	MRI_005759n	MAA_05212n	Triaru_rna7844	Trias1_61036	Tatro_259796	Trici_PTB66024.1	TrigamTGAM01_05991T0	Trigui_OPB37798	Triha_507028	Tripar1_rna3688	Tvirens_216563	Ascsa1_7388	Phisc1_679616	Xylhe1_98212	CCE31224.1	KEY68413.1	jgi_Tolinf1_194246_TINF04452	TolopKND91141.1	Beaba1_1671		Ampqui1_538937	Dicpug5326.t1	XP_035349073.1	Colch1_mrna_3013
OG0005508	EpiBra_1.0g6772.t1	ETyphina_1.0g6738.t1	E_amag264.t1	Ebromicola_E7626g5410.t1	E_elyg6865.t1	EfeFl1g444.t1	Egansuensis_E7080g1159.t1	EpiGly_1.0g5681.t1	Einebrians_E818g6329.t1	FCul_PTD07794.1	FFUJ_09582m.01	FGSG_04137T0	Fman_CVL04560.1	Fox_PCD29229.1	FPRN_12683n	FPSE_00157T0	RGP63111.1	Fver_RBQ71664.1	Fusvirg6519.t1	MAC_01650n	MAJ_02382n	MAM_00175n	MAN_08302n	MBR_02816n	MGU_00195n	MRI_RPL32n	MAA_02482n	Triaru_rna8597	Trias1_146287	Tatro_299178	Trici_PTB65166.1	TrigamTGAM01_02882T0	Trigui_OPB41097	Triha_98257	Tripar1_rna2427	Tvirens_111698		Phisc1_681458	Xylhe1_243037	CCE27534.1	KEY65598.1	jgi_Tolinf1_199235_TINF08778	TolopKND90789.1	Beaba1_3755	Cormi1_9415	Ampqui1_510470		XP_035344076.1	Colch1_mrna_4530
OG0005583	EpiBra_1.0g568.t1	ETyphina_1.0g2281.t1	E_amag5850.t1	Ebromicola_E7626g3379.t1	E_elyg3923.t1	EfeFl1g5091.t1	Egansuensis_E7080g7445.t1	EpiGly_1.0g771.t1	Einebrians_E818g4420.t1	FCul_PTD03410.1	FFUJ_07135m.01	FGSG_10313T0	Fman_CVK92375.1	Fox_PCD35032.1	FPRN_07447n	FPSE_12362T0	RGP64748.1	Fver_RBQ68560.1	Fusvirg11326.t1	MAC_08024n	MAJ_08054n	MAM_08258n	MAN_00887n	MBR_04046n	MGU_06607n	MRI_MPK1n	MAA_03181n	Triaru_rna1008	Trias1_194326	Tatro_302923	Trici_PTB68555.1	TrigamTGAM01_01997T0	Trigui_OPB43978	Triha_553639	Tripar1_rna884	Tvirens_85427	Ascsa1_975	Phisc1_699865	Xylhe1_53436	CCE28226.1	KEY72071.1	jgi_Tolinf1_192843_TINF03740	TolopKND88410.1	Beaba1_3334	Cormi1_9610	Ampqui1_514044	Dicpug3132.t1	XP_035349754.1	Colch1_mrna_1404
OG0005652	EpiBra_1.0g2983.t1	ETyphina_1.0g589.t1	E_amag6522.t1	Ebromicola_E7626g7050.t1	E_elyg2848.t1	EfeFl1g7087.t1	Egansuensis_E7080g689.t1	EpiGly_1.0g5692.t1	Einebrians_E818g2952.t1	FCul_PTD10223.1	FFUJ_02668m.01	FGSG_07175T0	Fman_CVK89584.1	Fox_PCD37579.1	FPRN_04290n	FPSE_03209T0	RGP62186.1	Fver_RBQ66803.1	Fusvirg4322.t1	MAC_08385n	MAJ_08798n	MAM_06354n	MAN_10215n	MBR_06179n	MGU_09734n	MRI_POL3n	MAA_09459n	Triaru_rna235	Trias1_138157	Tatro_53190	Trici_PTB67926.1	TrigamTGAM01_08064T0	Trigui_OPB40080	Triha_483807	Tripar1_rna1679	Tvirens_33534	Ascsa1_10486	Phisc1_740574	Xylhe1_216732		KEY69772.1	jgi_Tolinf1_195103_TINF05096	TolopKND93741.1	Beaba1_774	Cormi1_1379	Ampqui1_495569	Dicpug6505.t1	XP_035344050.1	Colch1_mrna_3556
OG0005654	EpiBra_1.0g3108.t1	ETyphina_1.0g411.t1	E_amag3231.t1	Ebromicola_E7626g3769.t1	E_elyg1650.t1	EfeFl1g3863.t1	Egansuensis_E7080g3038.t1	EpiGly_1.0g7465.t1	Einebrians_E818g3434.t1	FCul_PTD13011.1	FFUJ_01352m.01	FGSG_01164T0	Fman_CVK83227.1	Fox_PCD45339.1	FPRN_00752n	FPSE_02593T0	RGP60293.1	Fver_RBQ68900.1	Fusvirg1351.t1	MAC_04211n	MAJ_02165n	MAM_06877n	MAN_10162n	MBR_03642n	MGU_04832n	MRI_005934n	MAA_04020n	Triaru_rna6616	Trias1_61629	Tatro_299978	Trici_PTB69912.1	TrigamTGAM01_08592T0	Trigui_OPB43715	Triha_505020	Tripar1_rna7232	Tvirens_92093	Ascsa1_7992	Phisc1_680564	Xylhe1_226516	CCE35281.1	KEY65654.1	jgi_Tolinf1_196351_TINF06784		Beaba1_2051	Cormi1_6795	Ampqui1_437932	Dicpug669.t1		Colch1_mrna_5956
OG0005762	EpiBra_1.0g7017.t1	ETyphina_1.0g3071.t1	E_amag3966.t1	Ebromicola_E7626g2774.t1	E_elyg1147.t1	EfeFl1g1681.t1	Egansuensis_E7080g2333.t1	EpiGly_1.0g7525.t1	Einebrians_E818g3880.t1	FCul_PTD01341.1	FFUJ_04050m.01	FGSG_09340T0	Fman_CVK94048.1	Fox_PCD43311.1	FPRN_03327n	FPSE_05045T0	RGP66933.1	Fver_RBQ81195.1	Fusvirg202.t1	MAC_07652n	MAJ_09007n	MAM_07625n	MAN_00195n	MBR_00019n	MGU_09176n	MRI_004236n	MAA_08136n	Triaru_rna9235	Trias1_58256	Tatro_303059	Trici_PTB68748.1	TrigamTGAM01_02185T0	Trigui_OPB44183	Triha_495127	Tripar1_rna7367	Tvirens_8776	Ascsa1_7220	Phisc1_713045	Xylhe1_269481	CCE34261.1	KEY74046.1	jgi_Tolinf1_194092_TINF04672	TolopKND91051.1	Beaba1_5332		Ampqui1_522674	Dicpug4988.t1	XP_035341342.1	Colch1_mrna_4479
OG0005812	EpiBra_1.0g665.t1	ETyphina_1.0g3912.t1	E_amag3076.t1	Ebromicola_E7626g592.t1	E_elyg5033.t1	EfeFl1g3708.t1	Egansuensis_E7080g7057.t1	EpiGly_1.0g298.t1	Einebrians_E818g2650.t1	FCul_PTD13173.1	FFUJ_01185m.01	FGSG_01005T0	Fman_CVK83492.1	Fox_PCD45503.1	FPRN_00912n	FPSE_08604T0	RGP59133.1	Fver_RBQ74329.1	Fusvirg1078.t1	MAC_07096n	MAJ_00612n	MAM_01810n	MAN_05073n	MBR_03495n	MGU_02706n	MRI_002387n	MAA_04055n	Triaru_rna8795	Trias1_59625	Tatro_289353	Trici_PTB67069.1	TrigamTGAM01_03546T0	Trigui_OPB46833	Triha_509179	Tripar1_rna6273	Tvirens_182923	Ascsa1_8125	Phisc1_680637	Xylhe1_235886		KEY71032.1	jgi_Tolinf1_196511_TINF06975	TolopKND89482.1	Beaba1_1566	Cormi1_1044	Ampqui1_5966	Dicpug623.t1, Dicpug624.t1	XP_035348652.1	Colch1_mrna_9296
OG0005823	EpiBra_1.0g1280.t1	ETyphina_1.0g4078.t1	E_amag5694.t1	Ebromicola_E7626g4038.t1	E_elyg695.t1	EfeFl1g6539.t1	Egansuensis_E7080g2734.t1	EpiGly_1.0g5127.t1	Einebrians_E818g1659.t1	FCul_PTD01642.1	FFUJ_04839m.01	FGSG_09666T0	Fman_CVK99817.1	Fox_PCD44082.1	FPRN_02552n	FPSE_04270T0	RGP75333.1	Fver_RBQ73975.1	Fusvirg7491.t1	MAC_03991n	MAJ_06178n	MAM_03449n	MAN_02810n	MBR_00804n	MGU_06309n	MRI_002592n	MAA_07027n	Triaru_rna3703	Trias1_48439	Tatro_141819	Trici_PTB66777.1	TrigamTGAM01_00472T0	Trigui_OPB47146	Triha_144551	Tripar1_rna4787	Tvirens_44802	Ascsa1_1366	Phisc1_707382	Xylhe1_236305	CCE26724.1	KEY68114.1	jgi_Tolinf1_197354_TINF07688	TolopKND92050.1	Beaba1_4546	Cormi1_14	Ampqui1_556497	Dicpug5716.t1	XP_035345619.1	Colch1_mrna_22
OG0005880	EpiBra_1.0g4233.t1	ETyphina_1.0g336.t1	E_amag7327.t1	Ebromicola_E7626g5208.t1	E_elyg4654.t1	EfeFl1g3320.t1	Egansuensis_E7080g241.t1	EpiGly_1.0g7725.t1	Einebrians_E818g5204.t1	FCul_PTD11506.1	FFUJ_00336m.01	FGSG_00243T0	Fman_CVK84815.1	Fox_PCD46343.1	FPRN_01743n	FPSE_05409T0	RGP66321.1	Fver_RBQ76617.1	Fusvirg11487.t1	MAC_04399n	MAJ_03491n	MAM_00334n	MAN_05600n	MBR_06993n	MGU_08541n	MRI_002226n	MAA_09767n	Triaru_rna2019	Trias1_292669	Tatro_238842	Trici_PTB62644.1	TrigamTGAM01_08779T0	Trigui_OPB41340	Triha_498214	Tripar1_rna331	Tvirens_75830	Ascsa1_6034	Phisc1_598047	Xylhe1_268303	CCE27269.1	KEY68582.1	jgi_Tolinf1_190812_TINF01521	TolopKND89196.1	Beaba1_4639	Cormi1_5104	Ampqui1_445465	Dicpug12176.t1	XP_035347247.1	Colch1_mrna_2671
OG0005881	EpiBra_1.0g4352.t1	ETyphina_1.0g4546.t1	E_amag3482.t1	Ebromicola_E7626g6291.t1	E_elyg536.t1	EfeFl1g1176.t1	Egansuensis_E7080g5182.t1	EpiGly_1.0g413.t1	Einebrians_E818g6449.t1	FCul_PTD05589.1	FFUJ_04889m.01	FGSG_05255T0	Fman_CVK99730.1	Fox_PCD44132.1	FPRN_02502n	FPSE_07238T0	RGP76260.1	Fver_RBQ79327.1	Fusvirg7432.t1	MAC_01262n	MAJ_01961n	MAM_05124n	MAN_00786n	MBR_00598n	MGU_00945n	MRI_003310n	MAA_06286n	Triaru_rna6321	Trias1_433477	Tatro_297134	Trici_PTB66743.1	TrigamTGAM01_00385T0	Trigui_OPB43327	Triha_87420	Tripar1_rna4209	Tvirens_44893	Ascsa1_3829	Phisc1_697521	Xylhe1_250910	CCE31263.1	KEY74317.1	jgi_Tolinf1_197949_TINF08067	TolopKND93196.1	Beaba1_2949	Cormi1_7203	Ampqui1_512839	Dicpug313.t1	XP_035343423.1	Colch1_mrna_8540
OG0005897	EpiBra_1.0g5516.t1	ETyphina_1.0g2366.t1	E_amag7178.t1	Ebromicola_E7626g5375.t1	E_elyg4516.t1	EfeFl1g3178.t1	Egansuensis_E7080g4966.t1	EpiGly_1.0g2731.t1	Einebrians_E818g5996.t1	FCul_PTD10977.1	FFUJ_07998m.01	FGSG_02661T0	Fman_CVL02015.1	Fox_PCD35906.1	FPRN_08379n	FPSE_00368T0	RGP62341.1	Fver_RBQ70960.1	Fusvirg6336.t1	MAC_02461n	MAJ_07115n	MAM_03792n	MAN_07939n	MBR_05888n	MGU_06820n	MRI_001706n	MAA_00334n	Triaru_rna7652	Trias1_44063	Tatro_245798	Trici_PTB68362.1	TrigamTGAM01_04763T0	Trigui_OPB35932	Triha_125328	Tripar1_rna4823	Tvirens_76816	Ascsa1_6559	Phisc1_683982	Xylhe1_245155	CCE29609.1	KEY68258.1		TolopKND87577.1		Cormi1_6676	Ampqui1_500286	Dicpug11949.t1		Colch1_mrna_6016
OG0005998	EpiBra_1.0g3201.t1	ETyphina_1.0g2718.t1	E_amag3804.t1	Ebromicola_E7626g1593.t1	E_elyg983.t1	EfeFl1g1512.t1	Egansuensis_E7080g5050.t1	EpiGly_1.0g6122.t1	Einebrians_E818g501.t1	FCul_PTD03545.1	FFUJ_04941m.01	FGSG_06207T0	Fman_CVK99636.1	Fox_PCD44183.1	FPRN_02450n	FPSE_02566T0	RGP65202.1	Fver_RBQ74597.1	Fusvirg7368.t1	MAC_01313n	MAJ_01911n	MAM_01128n	MAN_00735n	MBR_00545n	MGU_00994n	MRI_HSP10n	MAA_06336n	Triaru_rna4826	Trias1_158521	Tatro_258186	Trici_PTB70379.1	TrigamTGAM01_07916T0	Trigui_OPB38666	Triha_12369	Tripar1_rna2643	Tvirens_230640		Phisc1_697556	Xylhe1_271146	CCE28136.1		jgi_Tolinf1_197896_TINF07928		Beaba1_5784	Cormi1_7155	Ampqui1_539592	Dicpug4599.t1	XP_035344314.1	Colch1_mrna_9767
OG0006056	EpiBra_1.0g7524.t1	ETyphina_1.0g3724.t1	E_amag1279.t1	Ebromicola_E7626g2068.t1	E_elyg7101.t1	EfeFl1g213.t1	Egansuensis_E7080g3624.t1	EpiGly_1.0g6311.t1	Einebrians_E818g3895.t1	FCul_PTD06778.1	FFUJ_09884m.01	FGSG_04415T0	Fman_CVK98395.1	Fox_PCD28921.1	FPRN_12379n	FPSE_06337T0	RGP73616.1	Fver_RBQ71144.1	Fusvirg7849.t1	MAC_01793n	MAJ_03067n	MAM_04125n	MAN_08748n	MBR_01781n	MGU_02462n	MRI_007481n	MAA_10833n	Triaru_rna10269	Trias1_263926	Tatro_132860	Trici_PTB63021.1	TrigamTGAM01_10157T0	Trigui_OPB46260	Triha_89237	Tripar1_rna6247	Tvirens_68384	Ascsa1_6323	Phisc1_540351	Xylhe1_270785	CCE27217.1	KEY72715.1	jgi_Tolinf1_191115_TINF01620	TolopKND92682.1	Beaba1_1850	Cormi1_1058		Dicpug12101.t1	XP_035349532.1	Colch1_mrna_8045
OG0006271	EpiBra_1.0g6239.t1	ETyphina_1.0g5651.t1	E_amag2973.t1	Ebromicola_E7626g5420.t1	E_elyg4930.t1	EfeFl1g3601.t1	Egansuensis_E7080g217.t1	EpiGly_1.0g8644.t1	Einebrians_E818g6529.t1	FCul_PTD13045.1	FFUJ_01470m.01	FGSG_01274T0	Fman_CVK83027.1	Fox_PCD45218.1	FPRN_00636n	FPSE_00417T0	RGP76634.1	Fver_RBQ72625.1	Fusvirg1483.t1	MAC_07515n	MAJ_08634n	MAM_03616n	MAN_08138n	MBR_06083n	MGU_10820n	MRI_002199n	MAA_00139n	Triaru_rna9366	Trias1_126622	Tatro_248552	Trici_PTB64166.1	TrigamTGAM01_09238T0	Trigui_OPB39444	Triha_2188	Tripar1_rna2631	Tvirens_129172	Ascsa1_8053	Phisc1_728672		CCE33065.1	KEY67508.1	jgi_Tolinf1_196239_TINF07321	TolopKND88635.1	Beaba1_8045	Cormi1_6956		Dicpug6071.t1	XP_035347256.1	Colch1_mrna_5010
OG0006284	EpiBra_1.0g7365.t1	ETyphina_1.0g4171.t1	E_amag5674.t1	Ebromicola_E7626g3347.t1	E_elyg675.t1	EfeFl1g6518.t1	Egansuensis_E7080g1419.t1	EpiGly_1.0g1281.t1	Einebrians_E818g6988.t1	FCul_PTD04745.1	FFUJ_05749m.01	FGSG_08841T0	Fman_CVK90345.1	Fox_PCD33369.1	FPRN_08909n	FPSE_12014T0	RGP63267.1	Fver_RBQ70035.1	Fusvirg4727.t1	MAC_00978n	MAJ_03767n	MAM_03174n	MAN_02458n	MBR_08260n	MGU_03433n	MRI_ATP12n	MAA_03784n	Triaru_rna1063	Trias1_111478	Tatro_34313	Trici_PTB70423.1	TrigamTGAM01_10893T0	Trigui_OPB38624	Triha_12410	Tripar1_rna2140	Tvirens_28258	Ascsa1_9735	Phisc1_703904	Xylhe1_259389	CCE31183.1	KEY68140.1	jgi_Tolinf1_193861_TINF00308	TolopKND88066.1	Beaba1_2411	Cormi1_784		Dicpug9331.t1
OG0006408	EpiBra_1.0g708.t1	ETyphina_1.0g6103.t1	E_amag3545.t1	Ebromicola_E7626g1105.t1	E_elyg730.t1	EfeFl1g1241.t1	Egansuensis_E7080g5091.t1	EpiGly_1.0g9118.t1	Einebrians_E818g167.t1	FCul_PTD01476.1	FFUJ_04509m.01	FGSG_09626T0	Fman_CVK93487.1	Fox_PCD43755.1	FPRN_02882n	FPSE_05906T0	RGP75294.1	Fver_RBQ69258.1	Fusvirg6939.t1	MAC_06372n	MAJ_06138n	MAM_06324n	MAN_00446n	MBR_00278n	MGU_01288n	MRI_006844n	MAA_05102n	Triaru_rna9789	Trias1_23873	Tatro_85776	Trici_PTB70868.1	TrigamTGAM01_08465T0	Trigui_OPB38159	Triha_1008	Tripar1_rna7485	Tvirens_81470	Ascsa1_497	Phisc1_782161, Phisc1_784411		CCE31200.1, CCE31201.1	KEY71355.1	jgi_Tolinf1_190501_TINF01465	TolopKND93309.1	Beaba1_5216, Beaba1_7775	Cormi1_4195		Dicpug5494.t1		Colch1_mrna_8593
[truncated: 18 more columns]

## Sheet: Mpos
Orthogroup	EpiBra.aa	EpiTy.aa	Epiam.aa	Epibro.aa	Epiel.aa	Epife.aa	Epiga.aa	Epigl.aa	Epiin.aa	Fuscu.aa	Fusfu.aa	Fusgr.aa	Fusma.aa	Fusox.aa	Fuspr.aa	Fusps.aa	Fussp.aa	Fusve.aa	Fusvi.aa	Metac.aa	Metaj.aa	Metam.aa	Metan.aa	Metbr.aa	Metgu.aa	Metri.aa	Metro.aa	Triar.aa	Trias.aa	Triat.aa	Trici.aa	Triga.aa	Trigu.aa	Triha.aa	Tripa.aa	Trivi.aa	Zendo_Ascsa1.aa	Zendo_Phisc1.aa	Zendo_Xylhe1.aa	Zin_Claviceps_purpurea.aa	Zin_Stachybotrys_chartarum.aa	Zin_Tolinf1.aa	Zin_Tolypocladium_ophioglossoides.aa	Zinsec_Beaba1.aa	Zinsec_Cormi1.aa	Zmycro_Ampqui1.aa	Zmycro_Dicyma_pulvinata.aa	Zmycro_Talaromycesrugulosus.aa	Zplant0_Colch.aa
OG0001327	EpiBra_1.0g5471.t1	ETyphina_1.0g357.t1	E_amag3998.t1	Ebromicola_E7626g3932.t1	E_elyg1196.t1	EfeFl1g1714.t1	Egansuensis_E7080g6998.t1	EpiGly_1.0g6597.t1	Einebrians_E818g4051.t1	FCul_PTD01779.1	FFUJ_04261m.01	FGSG_09401T0	Fman_CVK93719.1	Fox_PCD43515.1	FPRN_03116n	FPSE_07945T0	RGP58373.1	Fver_RBQ73282.1	Fusvirg271.t1	MAC_08786n	MAJ_09618n	MAM_06612n	MAN_00114n	MBR_08662n	MGU_08036n	MRI_002820n	MAA_08965n	Triaru_rna3495	Trias1_58220	Tatro_303085	Trici_PTB68775.1	TrigamTGAM01_10274T0	Trigui_OPB44211	Triha_531014	Tripar1_rna6215	Tvirens_72510	Ascsa1_10051	Phisc1_508859, Phisc1_683674	Xylhe1_264667	CCE28808.1	KEY68374.1	jgi_Tolinf1_194156_TINF04801	TolopKND90960.1	Beaba1_5283	Cormi1_7632	Ampqui1_333135	Dicpug3943.t1	XP_035349079.1	Colch1_mrna_5309, Colch1_mrna_9502
OG0002059	EpiBra_1.0g5551.t1	ETyphina_1.0g1983.t1	E_amag784.t1	Ebromicola_E7626g6855.t1	E_elyg1515.t1	EfeFl1g2117.t1	Egansuensis_E7080g2771.t1	EpiGly_1.0g3037.t1	Einebrians_E818g2451.t1	FCul_PTD11740.1	FFUJ_00700m.01	FGSG_00884T0	Fman_CVK84299.1	Fox_PCD45967.1	FPRN_01386n	FPSE_11662T0	RGP68436.1	Fver_RBQ67262.1	Fusvirg572.t1	MAC_06238n	MAJ_02579n	MAM_05326n	MAN_09975n	MBR_05619n	MGU_03174n	MRI_CYP3n	MAA_00696n	Triaru_rna7590	Trias1_69004	Tatro_302741	Trici_PTB68306.1	TrigamTGAM01_04513T0	Trigui_OPB44332	Triha_520357	Tripar1_rna5625	Tvirens_72397	Ascsa1_7111	Phisc1_634305	Xylhe1_216146	CCE27306.1	KEY65104.1	jgi_Tolinf1_194421_TINF04331		Beaba1_298	Cormi1_5426	Ampqui1_523053	Dicpug4460.t1	XP_035340159.1	Colch1_mrna_3859
OG0002100	EpiBra_1.0g7481.t1	ETyphina_1.0g3444.t1	E_amag862.t1	Ebromicola_E7626g7469.t1	E_elyg5134.t1	EfeFl1g2197.t1	Egansuensis_E7080g6695.t1	EpiGly_1.0g3800.t1	Einebrians_E818g7269.t1	FCul_PTD13025.1	FFUJ_00539m.01	FGSG_00702T0	Fman_CVK84549.1	Fox_PCD46144.1	FPRN_01543n	FPSE_00312T0	RGP73228.1	Fver_RBQ78981.1	Fusvirg468.t1	MAC_07255n	MAJ_02663n	MAM_07885n	MAN_09894n	MBR_05702n	MGU_03256n	MRI_005718n	MAA_00777n	Triaru_rna10272	Trias1_447476	Tatro_302685	Trici_PTB68203.1	TrigamTGAM01_04432T0	Trigui_OPB44435	Triha_85681	Tripar1_rna4657	Tvirens_61863	Ascsa1_7057	Phisc1_676601	Xylhe1_239022, Xylhe1_281558	CCE33236.1	KEY64714.1	jgi_Tolinf1_194333_TINF04696	TolopKND91378.1, TolopKND92898.1, TolopKND92901.1	Beaba1_1392	Cormi1_63	Ampqui1_294386	Dicpug4135.t1	XP_035341178.1	Colch1_mrna_3804
OG0002349	EpiBra_1.0g5901.t1	ETyphina_1.0g2879.t1	E_amag1696.t1	Ebromicola_E7626g3595.t1	E_elyg5689.t1	EfeFl1g2694.t1	Egansuensis_E7080g6396.t1	EpiGly_1.0g4511.t1	Einebrians_E818g832.t1	FCul_PTD05716.1	FFUJ_13363m.01	FGSG_05133T0	Fman_CVK87007.1	Fox_PCD41638.1	FPRN_05907n	FPSE_06528T0	RGP73523.1	Fver_RBQ68690.1	Fusvirg4074.t1	MAC_00356n	MAJ_05507n	MAM_02254n	MAN_06472n	MBR_07288n	MGU_06003n	MRI_002354n	MAA_01499n	Triaru_rna609	Trias1_67819	Tatro_134680	Trici_PTB69576.1	TrigamTGAM01_10136T0	Trigui_OPB37346	Triha_2987	Tripar1_rna6761	Tvirens_215192	Ascsa1_5613	Phisc1_674263	Xylhe1_282703	CCE28541.1	KEY73303.1	jgi_Tolinf1_195311_TINF05504		Beaba1_2578		Ampqui1_557651	Dicpug6873.t1	XP_035347057.1	Colch1_mrna_3407
OG0002511	EpiBra_1.0g913.t1	ETyphina_1.0g6156.t1	E_amag5772.t1	Ebromicola_E7626g6497.t1	E_elyg434.t1	EfeFl1g6616.t1	Egansuensis_E7080g3566.t1	EpiGly_1.0g5571.t1	Einebrians_E818g3521.t1	FCul_PTD11333.1	FFUJ_00524m.01	FGSG_00715T0	Fman_CVK84575.1	Fox_PCD46159.1	FPRN_01559n	FPSE_00328T0	RGP73242.1	Fver_RBQ78967.1	Fusvirg451.t1	MAC_04910n	MAJ_07130n	MAM_03366n	MAN_02648n	MBR_08363n	MGU_03626n	MRI_003267n	MAA_07444n	Triaru_rna6643	Trias1_57983	Tatro_296283	Trici_PTB68218.1	TrigamTGAM01_04448T0	Trigui_OPB44420	Triha_85458	Tripar1_rna4775	Tvirens_177140	Ascsa1_7154	Phisc1_679672	Xylhe1_247684	CCE26659.1	KEY71150.1	jgi_Tolinf1_194319_TINF04334	TolopKND91216.1, TolopKND91217.1	Beaba1_1410	Cormi1_81	Ampqui1_518876	Dicpug4779.t1	XP_035339588.1	Colch1_mrna_3821
OG0002646	EpiBra_1.0g2429.t1	ETyphina_1.0g4041.t1	E_amag2808.t1	Ebromicola_E7626g2991.t1	E_elyg4762.t1	EfeFl1g3433.t1	Egansuensis_E7080g2956.t1	EpiGly_1.0g1052.t1	Einebrians_E818g1409.t1	FCul_PTD07772.1	FFUJ_14905m.01	FGSG_04044T0	Fman_CVL04674.1	Fox_PCD29340.1	FPRN_12790n	FPSE_05234T0	RGP59987.1	Fver_RBQ65880.1	Fusvirg9313.t1	MAC_02268n	MAJ_07649n	MAM_05963n	MAN_08893n	MBR_09938n	MGU_08772n	MRI_DPM1n	MAA_09871n	Triaru_rna5946	Trias1_56649	Tatro_156524	Trici_PTB67722.1	TrigamTGAM01_03290T0	Trigui_OPB42654	Triha_80358	Tripar1_rna2147	Tvirens_84289	Ascsa1_4718	Phisc1_615859, Phisc1_631047	Xylhe1_285694	CCE28418.1	KEY72330.1	jgi_Tolinf1_199377_TINF09473	TolopKND89413.1	Beaba1_8658	Cormi1_703	Ampqui1_509228	Dicpug10830.t1	XP_035343433.1	Colch1_mrna_851
OG0002754	EpiBra_1.0g3691.t1	ETyphina_1.0g5653.t1	E_amag2970.t1	Ebromicola_E7626g5417.t1	E_elyg4927.t1	EfeFl1g3598.t1	Egansuensis_E7080g2797.t1	EpiGly_1.0g8641.t1	Einebrians_E818g6526.t1	FCul_PTD13041.1	FFUJ_01473m.01	FGSG_01277T0	Fman_CVK83022.1	Fox_PCD45215.1	FPRN_00633n	FPSE_00414T0	RGP76631.1	Fver_RBQ72628.1	Fusvirg1486.t1	MAC_07518n	MAJ_08631n	MAM_03619n	MAN_08135n	MBR_06080n	MGU_10823n	MRI_002328n	MAA_00142n	Triaru_rna9369	Trias1_127792	Tatro_5520	Trici_PTB64163.1	TrigamTGAM01_09241T0	Trigui_OPB39441	Triha_74229	Tripar1_rna195	Tvirens_117750	Ascsa1_7770	Phisc1_574861	Xylhe1_264419	CCE33068.1	KEY67505.1	jgi_Tolinf1_196234_TINF07254	TolopKND88632.1	Beaba1_8050	Cormi1_6961	Ampqui1_364586	Dicpug473.t1	XP_035343605.1	Colch1_mrna_5844
OG0002799	EpiBra_1.0g4264.t1	ETyphina_1.0g4902.t1	E_amag661.t1	Ebromicola_E7626g3729.t1	E_elyg6135.t1	EfeFl1g5653.t1	Egansuensis_E7080g895.t1	EpiGly_1.0g4530.t1	Einebrians_E818g1205.t1	FCul_PTD12846.1	FFUJ_00841m.01	FGSG_00337T0	Fman_CVK84058.1	Fox_PCD45841.1	FPRN_01249n	FPSE_07673T0	RGP70416.1	Fver_RBQ68602.1	Fusvirg806.t1	MAC_04622n	MAJ_05866n	MAM_00002n	MAN_08491n	MBR_03004n	MGU_00008n	MRI_007825n	MAA_04599n	Triaru_rna3015	Trias1_187071	Tatro_222849	Trici_PTB69224.1	TrigamTGAM01_10694T0	Trigui_OPB36656	Triha_141236	Tripar1_rna7830	Tvirens_178999	Ascsa1_4262	Phisc1_118844	Xylhe1_271757	CCE30469.1	KEY67910.1	jgi_Tolinf1_190054_TINF00800, jgi_Tolinf1_191908_TINF02285	TolopKND89347.1	Beaba1_508	Cormi1_1309	Ampqui1_20302	Dicpug8803.t1	XP_035342689.1	Colch1_mrna_6863
OG0003041	EpiBra_1.0g7200.t1	ETyphina_1.0g5296.t1	E_amag6268.t1	Ebromicola_E7626g1391.t1	E_elyg6591.t1	EfeFl1g5396.t1	Egansuensis_E7080g5874.t1	EpiGly_1.0g8295.t1	Einebrians_E818g7774.t1	FCul_PTD12703.1	FFUJ_00800m.01	FGSG_00298T0	Fman_CVK84130.1	Fox_PCD45886.1	FPRN_01288n	FPSE_08773T0	RGP66378.1	Fver_RBQ75239.1	Fusvirg762.t1	MAC_02906n	MAJ_05396n	MAM_04946n	MAN_07695n	MBR_10111n	MGU_01359n	MRI_RER2n	MAA_01682n	Triaru_rna10043	Trias1_69684	Tatro_299001	Trici_PTB70978.1	TrigamTGAM01_10209T0	Trigui_OPB39875	Triha_95612	Tripar1_rna5771	Tvirens_65319	Ascsa1_6867	Phisc1_686191	Xylhe1_263832	CCE31227.1	KEY66434.1	jgi_Tolinf1_192648_TINF02927	TolopKND94273.1	Beaba1_3147	Cormi1_1479, Cormi1_4764	Ampqui1_560722	Dicpug10019.t1	XP_035341918.1	Colch1_mrna_8090
OG0003061	EpiBra_1.0g7597.t1	ETyphina_1.0g5414.t1	E_amag7200.t1	Ebromicola_E7626g7420.t1	E_elyg4568.t1	EfeFl1g3206.t1	Egansuensis_E7080g1529.t1	EpiGly_1.0g3994.t1	Einebrians_E818g762.t1	FCul_PTD10826.1	FFUJ_07957m.01	FGSG_02630T0	Fman_CVL01975.1	Fox_PCD35864.1	FPRN_08336n	FPSE_00338T0	RGP62311.1	Fver_RBQ70923.1	Fusvirg6372.t1	MAC_04516n	MAJ_08861n	MAM_06934n	MAN_07817n	MBR_09620n	MGU_08238n	MRI_001877n	MAA_07837n	Triaru_rna2504	Trias1_54952	Tatro_293719	Trici_PTB62091.1	TrigamTGAM01_10577T0	Trigui_OPB41824	Triha_486447	Tripar1_rna3183	Tvirens_190965	Ascsa1_599	Phisc1_593698	Xylhe1_243033	CCE29582.1	KEY68233.1	jgi_Tolinf1_193612_TINF00281	TolopKND87638.1	Beaba1_4508	Cormi1_6716	Ampqui1_553491	Dicpug3363.t1	XP_035344077.1	Colch1_mrna_5984
OG0003143	EpiBra_1.0g271.t1	ETyphina_1.0g1996.t1	E_amag832.t1	Ebromicola_E7626g1528.t1	E_elyg5104.t1	EfeFl1g2168.t1	Egansuensis_E7080g2582.t1	EpiGly_1.0g8006.t1	Einebrians_E818g462.t1	FCul_PTD13207.1	FFUJ_00583m.01	FGSG_00665T0	Fman_CVK84475.1	Fox_PCD46101.1	FPRN_01496n	FPSE_00637T0	RGP64081.1	Fver_RBQ81959.1	Fusvirg514.t1	MAC_06225n	MAJ_02624n	MAM_05283n	MAN_09933n	MBR_05664n	MGU_03217n	MRI_DUS3n	MAA_00740n	Triaru_rna5437	Trias1_168101	Tatro_128481	Trici_PTB68835.1	TrigamTGAM01_09646T0	Trigui_OPB44269	Triha_520289	Tripar1_rna7918	Tvirens_31898	Ascsa1_7249	Phisc1_713139	Xylhe1_247630	CCE33256.1	KEY65146.1	jgi_Tolinf1_194370_TINF04388	TolopKND91236.1	Beaba1_1444	Cormi1_5386	Ampqui1_478207	Dicpug4810.t1	XP_035348082.1	Colch1_mrna_3823
OG0003214	EpiBra_1.0g601.t1	ETyphina_1.0g6800.t1	E_amag3209.t1	Ebromicola_E7626g1736.t1	E_elyg1627.t1	EfeFl1g3841.t1	Egansuensis_E7080g1010.t1	EpiGly_1.0g7442.t1	Einebrians_E818g6089.t1	FCul_PTD12753.1	FFUJ_01328m.01	FGSG_01138T0	Fman_CVK83263.1	Fox_PCD45368.1	FPRN_00776n	FPSE_01026T0	RGP61047.1	Fver_RBQ68175.1	Fusvirg1325.t1	MAC_05304n	MAJ_02266n	MAM_06779n	MAN_05126n	MBR_03743n	MGU_04934n	MRI_004541n	MAA_03925n	Triaru_rna2840	Trias1_61580	Tatro_221731	Trici_PTB69933.1	TrigamTGAM01_03332T0	Trigui_OPB43667	Triha_340128	Tripar1_rna5803	Tvirens_142407	Ascsa1_5725	Phisc1_691385	Xylhe1_224297	CCE35302.1	KEY64784.1	jgi_Tolinf1_196374_TINF06396	TolopKND90288.1	Beaba1_2098	Cormi1_6879	Ampqui1_509844	Dicpug7907.t1	XP_035343486.1	Colch1_mrna_5923
OG0003389	EpiBra_1.0g1458.t1	ETyphina_1.0g6189.t1	E_amag4897.t1	Ebromicola_E7626g316.t1	E_elyg2182.t1	EfeFl1g4402.t1	Egansuensis_E7080g6534.t1	EpiGly_1.0g8923.t1	Einebrians_E818g4092.t1	FCul_PTD09813.1	FFUJ_03009m.01	FGSG_06863T0	Fman_CVK89022.1	Fox_PCD37929.1	FPRN_04633n	FPSE_11802T0	RGP63610.1	Fver_RBQ65949.1	Fusvirg2457.t1	MAC_01002n	MAJ_04079n	MAM_05852n	MAN_03444n	MBR_01434n	MGU_02110n	MRI_005932n	MAA_05731n	Triaru_rna3074	Trias1_53590	Tatro_85321	Trici_PTB65324.1	TrigamTGAM01_05686T0	Trigui_OPB38993	Triha_75088	Tripar1_rna2061	Tvirens_39034	Ascsa1_7874	Phisc1_572141	Xylhe1_225660	CCE27912.1	KEY67613.1	jgi_Tolinf1_196951_TINF06726	TolopKND94998.1	Beaba1_957	Cormi1_2309	Ampqui1_524262	Dicpug6233.t1	XP_035343618.1	Colch1_mrna_9162
OG0003464	EpiBra_1.0g1886.t1	ETyphina_1.0g68.t1	E_amag4881.t1	Ebromicola_E7626g300.t1	E_elyg2166.t1	EfeFl1g4386.t1	Egansuensis_E7080g6519.t1	EpiGly_1.0g9385.t1	Einebrians_E818g7373.t1	FCul_PTD09997.1	FFUJ_03026m.01	FGSG_06846T0	Fman_CVK88994.1	Fox_PCD37947.1	FPRN_04652n	FPSE_11820T0	RGP62053.1	Fver_RBQ70575.1	Fusvirg2440.t1	MAC_01019n	MAJ_04061n	MAM_05871n	MAN_03462n	MBR_01452n	MGU_02127n	MRI_006137n	MAA_05713n	Triaru_rna3090	Trias1_53575	Tatro_258941	Trici_PTB65307.1	TrigamTGAM01_05669T0	Trigui_OPB39009	Triha_504014	Tripar1_rna2045	Tvirens_187623	Ascsa1_8037	Phisc1_728709	Xylhe1_261322	CCE27931.1	KEY67629.1		TolopKND95240.1	Beaba1_137	Cormi1_6363	Ampqui1_596316	Dicpug1135.t1	XP_035339745.1	Colch1_mrna_9093
OG0003476	EpiBra_1.0g1927.t1	ETyphina_1.0g507.t1	E_amag1793.t1	Ebromicola_E7626g1620.t1	E_elyg5518.t1	EfeFl1g2594.t1	Egansuensis_E7080g6074.t1	EpiGly_1.0g9281.t1	Einebrians_E818g751.t1	FCul_PTD10710.1	FFUJ_03057m.01	FGSG_06814T0	Fman_CVK88943.1	Fox_PCD37981.1	FPRN_04684n	FPSE_11851T0	RGP62084.1	Fver_RBQ77589.1	Fusvirg4228.t1	MAC_05936n	MAJ_04823n	MAM_00520n	MAN_05370n	MBR_07843n	MGU_08472n	MRI_TOF1n	MAA_07858n	Triaru_rna8460	Trias1_67635	Tatro_287106	Trici_PTB68003.1	TrigamTGAM01_04083T0	Trigui_OPB40165	Triha_7285	Tripar1_rna7002	Tvirens_33916	Ascsa1_5573	Phisc1_641737	Xylhe1_260905	CCE27689.1	KEY69895.1	jgi_Tolinf1_195183_TINF05583	TolopKND93418.1	Beaba1_2502	Cormi1_3140	Ampqui1_488147	Dicpug6909.t1	XP_035341077.1	Colch1_mrna_3391
OG0003510	EpiBra_1.0g2140.t1	ETyphina_1.0g6281.t1	E_amag5308.t1	Ebromicola_E7626g6733.t1	E_elyg22.t1	EfeFl1g6136.t1	Egansuensis_E7080g795.t1	EpiGly_1.0g6924.t1	Einebrians_E818g4785.t1	FCul_PTD05951.1	FFUJ_05293m.01	FGSG_05780T0	Fman_CVK99213.1	Fox_PCD44511.1	FPRN_02091n	FPSE_04511T0	RGP68853.1	Fver_RBQ74559.1	Fusvirg12249.t1	MAC_06630n	MAJ_04795n	MAM_00554n	MAN_05342n	MBR_07871n	MGU_08500n	MRI_000845n	MAA_07887n	Triaru_rna1623	Trias1_143264	Tatro_90589	Trici_PTB66666.1	TrigamTGAM01_09380T0	Trigui_OPB43380	Triha_88097	Tripar1_rna7044	Tvirens_89077	Ascsa1_7948	Phisc1_575086	Xylhe1_235808	CCE30185.1	KEY67045.1	jgi_Tolinf1_190877_TINF01582	TolopKND89989.1	Beaba1_5774	Cormi1_6812	Ampqui1_579517	Dicpug460.t1	XP_035340032.1	Colch1_mrna_8279
OG0003512	EpiBra_1.0g2143.t1	ETyphina_1.0g7544.t1	E_amag5311.t1	Ebromicola_E7626g3148.t1	E_elyg25.t1	EfeFl1g6139.t1	Egansuensis_E7080g1376.t1	EpiGly_1.0g6927.t1	Einebrians_E818g5483.t1	FCul_PTD04601.1	FFUJ_05297m.01	FGSG_05775T0	Fman_CVK99205.1	Fox_PCD44516.1	FPRN_02086n	FPSE_04506T0	RGP68858.1	Fver_RBQ74554.1	Fusvirg12241.t1	MAC_05911n	MAJ_04798n	MAM_00557n	MAN_05345n	MBR_07868n	MGU_08497n	MRI_IRE1n	MAA_07884n	Triaru_rna1627	Trias1_48308	Tatro_233475	Trici_PTB66662.1	TrigamTGAM01_09383T0	Trigui_OPB43384	Triha_88092	Tripar1_rna7041	Tvirens_44706	Ascsa1_8182	Phisc1_312690	Xylhe1_243362	CCE30188.1	KEY67050.1	jgi_Tolinf1_190880_TINF01585	TolopKND89979.1	Beaba1_5770	Cormi1_6816	Ampqui1_508193	Dicpug1077.t1	XP_035340577.1	Colch1_mrna_10284
OG0003557	EpiBra_1.0g2363.t1	ETyphina_1.0g5963.t1	E_amag1581.t1	Ebromicola_E7626g7500.t1	E_elyg6735.t1	EfeFl1g4918.t1	Egansuensis_E7080g1873.t1	EpiGly_1.0g8118.t1	Einebrians_E818g1404.t1	FCul_PTD01859.1	FFUJ_04324m.01	FGSG_09456T0	Fman_CVK93672.1	Fox_PCD43566.1	FPRN_03069n	FPSE_05845T0	RGP69359.1	Fver_RBQ69974.1	Fusvirg6816.t1	MAC_04898n	MAJ_02780n	MAM_02137n	MAN_10421n	MBR_07429n	MGU_03373n	MRI_PFK1n	MAA_09075n	Triaru_rna1728	Trias1_139331	Tatro_140018	Trici_PTB67917.1	TrigamTGAM01_01294T0	Trigui_OPB45222	Triha_96154	Tripar1_rna717	Tvirens_57691	Ascsa1_6017	Phisc1_657539	Xylhe1_210837	CCE30845.1	KEY65735.1	jgi_Tolinf1_191479_TINF02042	TolopKND89873.1	Beaba1_4751	Cormi1_3714	Ampqui1_509637	Dicpug10269.t1	XP_035346431.1	Colch1_mrna_2297
OG0003566	EpiBra_1.0g2409.t1	ETyphina_1.0g814.t1	E_amag797.t1	Ebromicola_E7626g2509.t1	E_elyg1530.t1	EfeFl1g2129.t1	Egansuensis_E7080g5741.t1	EpiGly_1.0g4666.t1	Einebrians_E818g3977.t1	FCul_PTD13225.1	FFUJ_00687m.01	FGSG_00874T0	Fman_CVK84320.1	Fox_PCD45953.1	FPRN_01399n	FPSE_11650T0	RGP68426.1	Fver_RBQ67250.1	Fusvirg587.t1	MAC_06228n	MAJ_02590n	MAM_05318n	MAN_09966n	MBR_05629n	MGU_03185n	MRI_ARP4n	MAA_00706n	Triaru_rna6872	Trias1_140592	Tatro_252985	Trici_PTB68866.1	TrigamTGAM01_09793T0	Trigui_OPB44300	Triha_84596	Tripar1_rna3245	Tvirens_85089	Ascsa1_7372	Phisc1_776713	Xylhe1_259604	CCE35112.1	KEY65110.1	jgi_Tolinf1_194412_TINF04710	TolopKND91432.1	Beaba1_309	Cormi1_5417	Ampqui1_508882	Dicpug4840.t1	XP_035345126.1	Colch1_mrna_4473
OG0003615	EpiBra_1.0g2686.t1	ETyphina_1.0g836.t1	E_amag819.t1	Ebromicola_E7626g4897.t1	E_elyg5091.t1	EfeFl1g2154.t1	Egansuensis_E7080g5763.t1	EpiGly_1.0g4923.t1	Einebrians_E818g5928.t1	FCul_PTD11905.1	FFUJ_00763m.01	FGSG_00848T0	Fman_CVK84192.1	Fox_PCD45920.1	FPRN_01324n	FPSE_11622T0	RGP61633.1	Fver_RBQ71444.1	Fusvirg526.t1	MAC_06215n	MAJ_02614n	MAM_05294n	MAN_09943n	MBR_05654n	MGU_03207n	MRI_006348n	MAA_00729n	Triaru_rna8176	Trias1_27196	Tatro_313346	Trici_PTB68848.1	TrigamTGAM01_09811T0	Trigui_OPB44281	Triha_482187	Tripar1_rna7930	Tvirens_62008	Ascsa1_10318	Phisc1_582116	Xylhe1_259433	CCE29789.1	KEY65134.1	jgi_Tolinf1_194385_TINF04364	TolopKND91400.1	Beaba1_336	Cormi1_5388	Ampqui1_502648	Dicpug4277.t1	XP_035340011.1	Colch1_mrna_3826
OG0003644	EpiBra_1.0g2845.t1	ETyphina_1.0g5471.t1	E_amag5163.t1	Ebromicola_E7626g2771.t1	E_elyg2457.t1	EfeFl1g4672.t1	Egansuensis_E7080g3353.t1	EpiGly_1.0g6292.t1	Einebrians_E818g6992.t1	FCul_PTD10023.1	FFUJ_03487m.01	FGSG_06524T0	Fman_CVK88232.1	Fox_PCD38414.1	FPRN_05113n	FPSE_01734T0	RGP71566.1	Fver_RBQ79761.1	Fusvirg3023.t1	MAC_03328n	MAJ_06662n	MAM_02561n	MAN_02913n	MBR_00904n	MGU_06410n	MRI_001920n	MAA_07117n	Triaru_rna6412	Trias1_180954	Tatro_147435	Trici_PTB66178.1	TrigamTGAM01_04558T0	Trigui_OPB39139	Triha_76958	Tripar1_rna7818	Tvirens_38605	Ascsa1_4914	Phisc1_683060	Xylhe1_239525		KEY72491.1	jgi_Tolinf1_199723_TINF09772	TolopKND86987.1	Beaba1_8373	Cormi1_5865	Ampqui1_457979	Dicpug10207.t1, Dicpug12867.t1		Colch1_mrna_6183
OG0003686	EpiBra_1.0g3029.t1	ETyphina_1.0g4360.t1	E_amag3837.t1	Ebromicola_E7626g4693.t1	E_elyg1019.t1	EfeFl1g1550.t1	Egansuensis_E7080g3832.t1	EpiGly_1.0g7079.t1	Einebrians_E818g528.t1	FCul_PTD01546.1	FFUJ_04232m.01	FGSG_09380T0	Fman_CVK93764.1	Fox_PCD43485.1	FPRN_03146n	FPSE_05091T0	RGP66891.1	Fver_RBQ78336.1	Fusvirg297.t1	MAC_05174n	MAJ_05987n	MAM_06082n	MAN_00388n	MBR_00224n	MGU_08150n	MRI_006398n	MAA_05156n	Triaru_rna3477	Trias1_168255	Tatro_4136	Trici_PTB68794.1	TrigamTGAM01_00338T0	Trigui_OPB44230	Triha_116097	Tripar1_rna6198	Tvirens_85153	Ascsa1_10259	Phisc1_504942	Xylhe1_237153	CCE28175.1	KEY68354.1	jgi_Tolinf1_194175_TINF04754	TolopKND90973.1	Beaba1_5305	Cormi1_7615	Ampqui1_520846	Dicpug8510.t1	XP_035350745.1	Colch1_mrna_7707
OG0003753	EpiBra_1.0g3381.t1	ETyphina_1.0g2479.t1	E_amag1631.t1	Ebromicola_E7626g2896.t1	E_elyg5626.t1	EfeFl1g2762.t1	Egansuensis_E7080g1555.t1	EpiGly_1.0g5209.t1	Einebrians_E818g4151.t1	FCul_PTD03324.1	FFUJ_07397m.01	FGSG_10049T0	Fman_CVK92698.1	Fox_PCD35301.1	FPRN_07720n	FPSE_00508T0	RGP72280.1	Fver_RBQ76227.1	Fusvirg3764.t1	MAC_01099n	MAJ_03978n	MAM_07826n	MAN_03545n	MBR_01535n	MGU_02208n	MRI_NFS1n	MAA_05633n	Triaru_rna4618	Trias1_53707	Tatro_301514	Trici_PTB64222.1	TrigamTGAM01_06232T0	Trigui_OPB39499	Triha_311557	Tripar1_rna6507	Tvirens_75378	Ascsa1_6430	Phisc1_781165	Xylhe1_246429	CCE30425.1	KEY66100.1	jgi_Tolinf1_191265_TINF01878	TolopKND88919.1	Beaba1_720	Cormi1_8105	Ampqui1_515457	Dicpug2699.t1	XP_035343132.1	Colch1_mrna_1932
OG0003816	EpiBra_1.0g3707.t1	ETyphina_1.0g5861.t1	E_amag1339.t1	Ebromicola_E7626g999.t1	E_elyg7161.t1	EfeFl1g155.t1	Egansuensis_E7080g6848.t1	EpiGly_1.0g4350.t1	Einebrians_E818g5520.t1	FCul_PTD08792.1	FFUJ_08206m.01	FGSG_10970T0	Fman_CVL05404.1	Fox_PCD31315.1	FPRN_10790n	FPSE_10979T0	RGP69474.1	Fver_RBQ67621.1	Fusvirg3143.t1	MAC_01931n	MAJ_06306n	MAM_04792n	MAN_09574n	MBR_03098n	MGU_04731n	MRI_008351n	MAA_04688n	Triaru_rna3974	Trias1_132654	Tatro_223172	Trici_PTB69082.1	TrigamTGAM01_04940T0	Trigui_OPB36511	Triha_83896	Tripar1_rna1917	Tvirens_147105	Ascsa1_3150, Ascsa1_4210	Phisc1_787762	Xylhe1_237583	CCE27094.1	KEY73833.1	jgi_Tolinf1_191702_TINF02558	TolopKND86823.1	Beaba1_3218	Cormi1_469	Ampqui1_508750	Dicpug3773.t1, Dicpug9290.t1	XP_035350598.1	Colch1_mrna_8299
OG0003822	EpiBra_1.0g3738.t1	ETyphina_1.0g4921.t1	E_amag5489.t1	Ebromicola_E7626g7005.t1	E_elyg201.t1	EfeFl1g6329.t1	Egansuensis_E7080g4977.t1	EpiGly_1.0g4393.t1	Einebrians_E818g7831.t1	FCul_PTD04586.1	FFUJ_08563m.01	FGSG_05433T0	Fman_CVL01226.1	Fox_PCD30945.1	FPRN_10433n	FPSE_03574T0	RGP73646.1	Fver_RBQ66983.1	Fusvirg9421.t1	MAC_08347n	MAJ_03583n	MAM_01600n	MAN_02245n	MBR_07571n	MGU_03863n	MRI_RPS3n	MAA_03577n	Triaru_rna3987	Trias1_61349	Tatro_298935	Trici_PTB62228.1	TrigamTGAM01_00864T0	Trigui_OPB46094	Triha_513423	Tripar1_rna4608	Tvirens_78477	Ascsa1_283	Phisc1_785284	Xylhe1_247817	CCE32240.1	KEY69434.1	jgi_Tolinf1_195656_TINF05866	TolopKND92610.1	Beaba1_8119	Cormi1_7382	Ampqui1_527213	Dicpug7470.t1	XP_035342803.1	Colch1_mrna_5245
OG0003852	EpiBra_1.0g3890.t1	ETyphina_1.0g366.t1	E_amag4006.t1	Ebromicola_E7626g6342.t1	E_elyg1205.t1	EfeFl1g1723.t1	Egansuensis_E7080g1920.t1	EpiGly_1.0g6588.t1	Einebrians_E818g2438.t1	FCul_PTD01519.1	FFUJ_04088m.01	FGSG_13556T0	Fman_CVK93986.1	Fox_PCD43346.1	FPRN_03290n	FPSE_09718T0	RGP66959.1	Fver_RBQ67377.1	Fusvirg257.t1	MAC_06607n	MAJ_10378n	MAM_07575n	MAN_00102n	MBR_08649n	MGU_08022n	MRI_002260n	MAA_08977n	Triaru_rna4486	Trias1_37353	Tatro_143020	Trici_PTB68766.1	TrigamTGAM01_10264T0	Trigui_OPB44201	Triha_508345	Tripar1_rna6225	Tvirens_62088	Ascsa1_7463	Phisc1_572926	Xylhe1_264473	CCE33629.1	KEY68335.1	jgi_Tolinf1_194138_TINF04400	TolopKND91075.1	Beaba1_5315	Cormi1_7641	Ampqui1_360444	Dicpug5135.t1	XP_035340174.1	Colch1_mrna_4482
OG0003880	EpiBra_1.0g4111.t1	ETyphina_1.0g5571.t1	E_amag4110.t1	Ebromicola_E7626g1224.t1	E_elyg6558.t1	EfeFl1g5361.t1	Egansuensis_E7080g5130.t1	EpiGly_1.0g2611.t1	Einebrians_E818g4424.t1	FCul_PTD04258.1	FFUJ_13524m.01	FGSG_06289T0	Fman_CVK86774.1	Fox_PCD41803.1	FPRN_06071n	FPSE_01004T0	RGP59095.1	Fver_RBQ65105.1	Fusvirg2015.t1	MAC_06540n	MAJ_08297n	MAM_01004n	MAN_07556n	MBR_05162n	MGU_01510n	MRI_RPL3n	MAA_07642n	Triaru_rna10268	Trias1_56445	Tatro_297774	Trici_PTB67343.1	TrigamTGAM01_07650T0	Trigui_OPB42471	Triha_506628	Tripar1_rna2103	Tvirens_79029	Ascsa1_6372	Phisc1_746533	Xylhe1_233354	CCE31160.1	KEY70095.1	jgi_Tolinf1_192687_TINF03244	TolopKND94186.1	Beaba1_8920	Cormi1_8836	Ampqui1_552007	Dicpug9841.t1	XP_035345869.1	Colch1_mrna_7925
OG0003895	EpiBra_1.0g4200.t1	ETyphina_1.0g6236.t1	E_amag6411.t1	Ebromicola_E7626g2294.t1	E_elyg2736.t1	EfeFl1g6972.t1	Egansuensis_E7080g1662.t1	EpiGly_1.0g6667.t1	Einebrians_E818g3108.t1	FCul_PTD09982.1	FFUJ_02500m.01	FGSG_07419T0	Fman_CVK89789.1	Fox_PCD37432.1	FPRN_04135n	FPSE_09382T0	RGP65096.1	Fver_RBQ70538.1	Fusvirg4454.t1	MAC_02435n	MAJ_05696n	MAM_06663n	MAN_07040n	MBR_03888n	MGU_07284n	MRI_YOP1n	MAA_06805n	Triaru_rna1296	Trias1_153152	Tatro_296957	Trici_PTB62796.1	TrigamTGAM01_07335T0	Trigui_OPB39974	Triha_90481	Tripar1_rna4540	Tvirens_73327	Ascsa1_5657	Phisc1_580751	Xylhe1_267970	CCE30022.1	KEY67362.1	jgi_Tolinf1_194998_TINF05351	TolopKND93882.1	Beaba1_7181	Cormi1_3882	Ampqui1_518693	Dicpug6735.t1	XP_035347048.1	Colch1_mrna_3593
OG0003917	EpiBra_1.0g4298.t1	ETyphina_1.0g3336.t1	E_amag1885.t1	Ebromicola_E7626g2819.t1	E_elyg7244.t1	EfeFl1g1897.t1	Egansuensis_E7080g737.t1	EpiGly_1.0g3355.t1	Einebrians_E818g5462.t1	FCul_PTD11073.1	FFUJ_07826m.01	FGSG_02584T0	Fman_CVL01808.1	Fox_PCD35733.1	FPRN_08143n	FPSE_08707T0	RGP59721.1	Fver_RBQ70570.1	Fusvirg6486.t1	MAC_05426n	MAJ_06330n	MAM_04611n	MAN_05993n	MBR_05372n	MGU_05429n	MRI_RRI1n	MAA_08893n	Triaru_rna4134	Trias1_39423	Tatro_134074	Trici_PTB66492.1	TrigamTGAM01_07848T0	Trigui_OPB46737	Triha_86878	Tripar1_rna4366	Tvirens_43384	Ascsa1_10619	Phisc1_638356	Xylhe1_254897	CCE32477.1	KEY69019.1	jgi_Tolinf1_198482_TINF08547	TolopKND89052.1	Beaba1_4172	Cormi1_2574	Ampqui1_444344	Dicpug10197.t1	XP_035344087.1	Colch1_mrna_2396
OG0003939	EpiBra_1.0g4477.t1	ETyphina_1.0g5952.t1	E_amag7249.t1	Ebromicola_E7626g3758.t1	E_elyg4593.t1	EfeFl1g3259.t1	Egansuensis_E7080g5512.t1	EpiGly_1.0g2202.t1	Einebrians_E818g6692.t1	FCul_PTD02650.1	FFUJ_07014m.01	FGSG_10426T0	Fman_CVK92203.1	Fox_PCD34903.1	FPRN_07320n	FPSE_07439T0	RGP71432.1	Fver_RBQ71546.1	Fusvirg6011.t1	MAC_01753n	MAJ_04185n	MAM_08420n	MAN_03742n	MBR_01738n	MGU_02418n	MRI_003781n	MAA_05442n	Triaru_rna4515	Trias1_262387	Tatro_239372	Trici_PTB63129.1	TrigamTGAM01_04407T0	Trigui_OPB46399	Triha_146362	Tripar1_rna280	Tvirens_158570	Ascsa1_6859	Phisc1_588352	Xylhe1_48342	CCE29389.1	KEY70513.1	jgi_Tolinf1_192265_TINF02885	TolopKND91735.1	Beaba1_9490	Cormi1_8562	Ampqui1_551504	Dicpug10163.t1	XP_035339611.1	Colch1_mrna_5062
OG0003998	EpiBra_1.0g4852.t1	ETyphina_1.0g6452.t1	E_amag2656.t1	Ebromicola_E7626g6257.t1	E_elyg3664.t1	EfeFl1g7502.t1	Egansuensis_E7080g2840.t1	EpiGly_1.0g7400.t1	Einebrians_E818g7798.t1	FCul_PTD08920.1	FFUJ_08300m.01	FGSG_10899T0	Fman_CVL05565.1	Fox_PCD31223.1	FPRN_10700n	FPSE_09805T0	RGP62783.1	Fver_RBQ70776.1	Fusvirg3238.t1	MAC_03606n	MAJ_01657n	MAM_00829n	MAN_01479n	MBR_04652n	MGU_04222n	MRI_007693n	MAA_02580n	Triaru_rna3373	Trias1_63605	Tatro_29124	Trici_PTB66406.1	TrigamTGAM01_08530T0	Trigui_OPB43131	Triha_289436	Tripar1_rna9061	Tvirens_74500	Ascsa1_6753	Phisc1_108760	Xylhe1_236353	CCE26874.1	KEY64073.1	jgi_Tolinf1_198268_TINF08412	TolopKND94011.1	Beaba1_8294	Cormi1_189	Ampqui1_529259	Dicpug3712.t1	XP_035349209.1	Colch1_mrna_1040
OG0004015	EpiBra_1.0g4918.t1	ETyphina_1.0g1895.t1	E_amag2043.t1	Ebromicola_E7626g3406.t1	E_elyg1355.t1	EfeFl1g1962.t1	Egansuensis_E7080g3877.t1	EpiGly_1.0g7364.t1	Einebrians_E818g6444.t1	FCul_PTD10982.1	FFUJ_07902m.01	FGSG_02511T0	Fman_CVL01920.1	Fox_PCD35808.1	FPRN_08284n	FPSE_08632T0	RGP60666.1	Fver_RBQ81809.1	Fusvirg6405.t1	MAC_06683n	MAJ_04845n	MAM_04679n	MAN_05921n	MBR_05442n	MGU_05502n	MRI_NOP4n	MAA_00511n	Triaru_rna9940	Trias1_147217	Tatro_236581	Trici_PTB66566.1	TrigamTGAM01_09751T0	Trigui_OPB46631	Triha_334093	Tripar1_rna8060	Tvirens_42809	Ascsa1_5603	Phisc1_682562	Xylhe1_279648	CCE34471.1	KEY67317.1	jgi_Tolinf1_199591_TINF00723	TolopKND91491.1	Beaba1_6387	Cormi1_5763	Ampqui1_513282	Dicpug1331.t1	XP_035342538.1	Colch1_mrna_5368
OG0004046	EpiBra_1.0g5083.t1	ETyphina_1.0g346.t1	E_amag3988.t1	Ebromicola_E7626g3921.t1	E_elyg1185.t1	EfeFl1g1703.t1	Egansuensis_E7080g7009.t1	EpiGly_1.0g2477.t1	Einebrians_E818g6962.t1	FCul_PTD01544.1	FFUJ_04238m.01	FGSG_09386T0	Fman_CVK93753.1	Fox_PCD43491.1	FPRN_03140n	FPSE_05097T0	RGP66885.1	Fver_RBQ73257.1	Fusvirg289.t1	MAC_09178n	MAJ_10317n	MAM_07589n	MAN_00134n	MBR_08683n	MGU_08058n	MRI_003336n	MAA_10242n	Triaru_rna3483	Trias1_141559	Tatro_303095	Trici_PTB68788.1	TrigamTGAM01_00344T0	Trigui_OPB44224	Triha_143370	Tripar1_rna6204	Tvirens_31804	Ascsa1_10266	Phisc1_696234	Xylhe1_259456	CCE28819.1	KEY68360.1	jgi_Tolinf1_194167_TINF04368	TolopKND90965.1	Beaba1_5300	Cormi1_7621	Ampqui1_541175	Dicpug8505.t1	XP_035350735.1	Colch1_mrna_7698
OG0004063	EpiBra_1.0g5162.t1	ETyphina_1.0g1372.t1	E_amag3688.t1	Ebromicola_E7626g722.t1	E_elyg871.t1	EfeFl1g1391.t1	Egansuensis_E7080g2371.t1	EpiGly_1.0g4332.t1	Einebrians_E818g942.t1	FCul_PTD02001.1	FFUJ_04771m.01	FGSG_09734T0	Fman_CVK99932.1	Fox_PCD44016.1	FPRN_02622n	FPSE_01051T0	RGP69819.1	Fver_RBQ78187.1	Fusvirg7198.t1	MAC_00662n	MAJ_01780n	MAM_03849n	MAN_00605n	MBR_00415n	MGU_01126n	MRI_007911n	MAA_06462n	Triaru_rna7671	Trias1_65135	Tatro_130909	Trici_PTB70669.1	TrigamTGAM01_05719T0	Trigui_OPB38339	Triha_823	Tripar1_rna634	Tvirens_179673	Ascsa1_3627	Phisc1_734515	Xylhe1_107019	CCE28694.1	KEY74181.1	jgi_Tolinf1_190329_TINF01237	TolopKND92952.1	Beaba1_1771	Cormi1_4082	Ampqui1_517928	Dicpug167.t1	XP_035345395.1	Colch1_mrna_5805
OG0004104	EpiBra_1.0g5408.t1	ETyphina_1.0g1962.t1	E_amag1163.t1	Ebromicola_E7626g6236.t1	E_elyg6258.t1	EfeFl1g790.t1	Egansuensis_E7080g2993.t1	EpiGly_1.0g8555.t1	Einebrians_E818g6558.t1	FCul_PTD05396.1	FFUJ_05822m.01	FGSG_08337T0	Fman_CVK90470.1	Fox_PCD33294.1	FPRN_08983n	FPSE_09469T0	RGP59902.1	Fver_RBQ70896.1	Fusvirg5387.t1	MAC_04790n	MAJ_02529n	MAM_00616n	MAN_04502n	MBR_02666n	MGU_00347n	MRI_007320n	MAA_02349n	Triaru_rna1610	Trias1_132339	Tatro_293316	Trici_PTB69186.1	TrigamTGAM01_10241T0	Trigui_OPB36611	Triha_83188	Tripar1_rna2693	Tvirens_36809	Ascsa1_2566	Phisc1_639833	Xylhe1_268266	CCE31863.1	KEY75070.1	jgi_Tolinf1_199091_TINF08840	TolopKND86942.1	Beaba1_5692	Cormi1_5298	Ampqui1_509983	Dicpug5399.t1	XP_035348606.1	Colch1_mrna_3945
OG0004122	EpiBra_1.0g5521.t1	ETyphina_1.0g596.t1	E_amag6515.t1	Ebromicola_E7626g3020.t1	E_elyg2840.t1	EfeFl1g7080.t1	Egansuensis_E7080g5399.t1	EpiGly_1.0g4944.t1	Einebrians_E818g3835.t1	FCul_PTD10232.1	FFUJ_02674m.01	FGSG_07169T0	Fman_CVK89574.1	Fox_PCD37585.1	FPRN_04296n	FPSE_03215T0	RGP62180.1	Fver_RBQ66809.1	Fusvirg4331.t1	MAC_05108n	MAJ_09842n	MAM_06344n	MAN_09667n	MBR_06203n	MGU_06842n	MRI_CSE1n	MAA_09982n	Triaru_rna3349	Trias1_137687	Tatro_83411	Trici_PTB62893.1	TrigamTGAM01_08076T0	Trigui_OPB40068	Triha_90519	Tripar1_rna2978	Tvirens_85913	Ascsa1_5314	Phisc1_722839	Xylhe1_231975	CCE27624.1	KEY69782.1	jgi_Tolinf1_195097_TINF05606	TolopKND93962.1	Beaba1_780	Cormi1_1386	Ampqui1_514911	Dicpug11103.t1	XP_035343252.1	Colch1_mrna_658
OG0004132	EpiBra_1.0g5544.t1	ETyphina_1.0g1968.t1	E_amag1157.t1	Ebromicola_E7626g3312.t1	E_elyg6251.t1	EfeFl1g785.t1	Egansuensis_E7080g1277.t1	EpiGly_1.0g8550.t1	Einebrians_E818g6928.t1	FCul_PTD04621.1	FFUJ_06388m.01	FGSG_08275T0	Fman_CVK91243.1	Fox_PCD32735.1	FPRN_09533n	FPSE_09536T0	RGP59821.1	Fver_RBQ72509.1	Fusvirg5480.t1	MAC_04785n	MAJ_02535n	MAM_00622n	MAN_04508n	MBR_02660n	MGU_00353n	MRI_HPT1n	MAA_02344n	Triaru_rna1400	Trias1_162046	Tatro_300221	Trici_PTB62380.1	TrigamTGAM01_01862T0	Trigui_OPB36840	Triha_402247	Tripar1_rna7171	Tvirens_74134	Ascsa1_2802	Phisc1_452766	Xylhe1_247177	CCE31903.1	KEY75094.1	jgi_Tolinf1_199101_TINF08811	TolopKND86960.1	Beaba1_5682	Cormi1_5287	Ampqui1_509766	Dicpug5406.t1	XP_035341089.1	Colch1_mrna_4050
OG0004219	EpiBra_1.0g6059.t1	ETyphina_1.0g2593.t1	E_amag1556.t1	Ebromicola_E7626g6518.t1	E_elyg2974.t1	EfeFl1g7218.t1	Egansuensis_E7080g3298.t1	EpiGly_1.0g8143.t1	Einebrians_E818g3371.t1	FCul_PTD03691.1	FFUJ_05966m.01	FGSG_08537T0	Fman_CVK90708.1	Fox_PCD33148.1	FPRN_09122n	FPSE_10189T0	RGP67878.1	Fver_RBQ80298.1	Fusvirg4903.t1	MAC_00202n	MAJ_02786n	MAM_02143n	MAN_10427n	MBR_07423n	MGU_03379n	MRI_002554n	MAA_09069n	Triaru_rna1723	Trias1_57617	Tatro_146380	Trici_PTB67923.1	TrigamTGAM01_01289T0	Trigui_OPB45227	Triha_263888	Tripar1_rna1682	Tvirens_43757	Ascsa1_9726	Phisc1_598374, Phisc1_680107	Xylhe1_270059	CCE30822.1	KEY65742.1	jgi_Tolinf1_191486_TINF01818	TolopKND89793.1	Beaba1_4742	Cormi1_9144	Ampqui1_517378	Dicpug10475.t1		Colch1_mrna_2744
OG0004240	EpiBra_1.0g6181.t1	ETyphina_1.0g432.t1	E_amag3252.t1	Ebromicola_E7626g5274.t1	E_elyg1671.t1	EfeFl1g3883.t1	Egansuensis_E7080g4167.t1	EpiGly_1.0g7226.t1	Einebrians_E818g7134.t1	FCul_PTD11232.1	FFUJ_01379m.01	FGSG_01187T0	Fman_CVK83187.1	Fox_PCD45310.1	FPRN_00726n	FPSE_01826T0	RGP60088.1	Fver_RBQ67683.1	Fusvirg1381.t1	MAC_04188n	MAJ_02142n	MAM_07657n	MAN_10185n	MBR_03619n	MGU_04809n	MRI_006250n	MAA_11248n	Triaru_rna6238	Trias1_73006	Tatro_243608	Trici_PTB69884.1	TrigamTGAM01_08565T0	Trigui_OPB36984	Triha_505071	Tripar1_rna3720	Tvirens_188750	Ascsa1_8822	Phisc1_691248	Xylhe1_226241	CCE35251.1	KEY66801.1	jgi_Tolinf1_196327_TINF06456	TolopKND90255.1	Beaba1_4439	Cormi1_7003	Ampqui1_265443		XP_035341967.1	Colch1_mrna_9545
OG0004284	EpiBra_1.0g6471.t1	ETyphina_1.0g3288.t1	E_amag2025.t1	Ebromicola_E7626g5571.t1	E_elyg1337.t1	EfeFl1g1944.t1	Egansuensis_E7080g5660.t1	EpiGly_1.0g5054.t1	Einebrians_E818g2307.t1	FCul_PTD10879.1	FFUJ_07922m.01	FGSG_02532T0	Fman_CVL01940.1	Fox_PCD35828.1	FPRN_08304n	FPSE_08653T0	RGP63067.1	Fver_RBQ67804.1	Fusvirg6427.t1	MAC_04094n	MAJ_06389n	MAM_04659n	MAN_05940n	MBR_05423n	MGU_05482n	MRI_004359n	MAA_08945n	Triaru_rna5342	Trias1_199646	Tatro_290208	Trici_PTB66553.1	TrigamTGAM01_10002T0	Trigui_OPB46679	Triha_87616	Tripar1_rna6026	Tvirens_43385	Ascsa1_174	Phisc1_705058	Xylhe1_207686	CCE32525.1	KEY67336.1	jgi_Tolinf1_199574_TINF00685	TolopKND91499.1	Beaba1_3267	Cormi1_1596	Ampqui1_331695	Dicpug1480.t1	XP_035340250.1	Colch1_mrna_4410
OG0004304	EpiBra_1.0g6592.t1	ETyphina_1.0g4103.t1	E_amag1099.t1	Ebromicola_E7626g3673.t1	E_elyg6225.t1	EfeFl1g755.t1	Egansuensis_E7080g3304.t1	EpiGly_1.0g8520.t1	Einebrians_E818g5948.t1	FCul_PTD02130.1	FFUJ_06540m.01	FGSG_08128T0	Fman_CVK91444.1	Fox_PCD32607.1	FPRN_09681n	FPSE_05452T0	RGP70252.1	Fver_RBQ64651.1	Fusvirg11803.t1	MAC_01555n	MAJ_02477n	MAM_00569n	MAN_08201n	MBR_02720n	MGU_00294n	MRI_SIP5n	MAA_02392n	Triaru_rna4021	Trias1_66331	Tatro_172735	Trici_PTB62346.1	TrigamTGAM01_01906T0	Trigui_OPB36808	Triha_493981	Tripar1_rna4524	Tvirens_113608	Ascsa1_2622	Phisc1_666037	Xylhe1_238773	CCE31883.1	KEY73938.1	jgi_Tolinf1_199141_TINF09242	TolopKND90770.1	Beaba1_3943	Cormi1_4938	Ampqui1_26104	Dicpug4448.t1	XP_035341001.1	Colch1_mrna_7104
OG0004355	EpiBra_1.0g6964.t1	ETyphina_1.0g2884.t1	E_amag1699.t1	Ebromicola_E7626g3591.t1	E_elyg5694.t1	EfeFl1g2691.t1	Egansuensis_E7080g6400.t1	EpiGly_1.0g4507.t1	Einebrians_E818g838.t1	FCul_PTD05711.1	FFUJ_13366m.01	FGSG_05135T0	Fman_CVK87001.1	Fox_PCD41641.1	FPRN_05910n	FPSE_06531T0	RGP73526.1	Fver_RBQ68693.1	Fusvirg4070.t1	MAC_03915n	MAJ_05510n	MAM_02257n	MAN_06475n	MBR_07285n	MGU_06006n	MRI_002074n	MAA_01496n	Triaru_rna606	Trias1_67815	Tatro_130153	Trici_PTB69573.1	TrigamTGAM01_09691T0	Trigui_OPB37343	Triha_528776	Tripar1_rna6764	Tvirens_79664	Ascsa1_5632	Phisc1_594325	Xylhe1_246942	CCE28544.1	KEY73300.1	jgi_Tolinf1_195308_TINF05251	TolopKND93967.1	Beaba1_6667	Cormi1_7720	Ampqui1_549134	Dicpug11118.t1	XP_035347077.1	Colch1_mrna_3409
OG0004424	EpiBra_1.0g7427.t1	ETyphina_1.0g4204.t1	E_amag2328.t1	Ebromicola_E7626g4332.t1	E_elyg3338.t1	EfeFl1g4994.t1	Egansuensis_E7080g1840.t1	EpiGly_1.0g2500.t1	Einebrians_E818g5098.t1	FCul_PTD03258.1	FFUJ_07329m.01	FGSG_10122T0	Fman_CVK92613.1	Fox_PCD35229.1	FPRN_07649n	FPSE_02614T0	RGP64600.1	Fver_RBQ73154.1	Fusvirg3870.t1	MAC_03823n	MAJ_05261n	MAM_05625n	MAN_01094n	MBR_04253n	MGU_05009n	MRI_RFA1n	MAA_02994n	Triaru_rna7781	Trias1_198252	Tatro_139326	Trici_PTB68086.1	TrigamTGAM01_04957T0	Trigui_OPB40260	Triha_89629	Tripar1_rna6889	Tvirens_85768	Ascsa1_886	Phisc1_688416	Xylhe1_250561	CCE32415.1	KEY68953.1	jgi_Tolinf1_192986_TINF03809	TolopKND91697.1	Beaba1_4757	Cormi1_1984	Ampqui1_224102	Dicpug2676.t1	XP_035345141.1	Colch1_mrna_1962
OG0004432	EpiBra_1.0g7516.t1	ETyphina_1.0g5526.t1	E_amag2379.t1	Ebromicola_E7626g4846.t1	E_elyg3392.t1	EfeFl1g4936.t1	Egansuensis_E7080g1077.t1	EpiGly_1.0g7265.t1	Einebrians_E818g2993.t1	FCul_PTD03164.1	FFUJ_07502m.01	FGSG_09961T0	Fman_CVK92864.1	Fox_PCD35414.1	FPRN_07824n	FPSE_03857T0	RGP74392.1	Fver_RBQ81940.1	Fusvirg3667.t1	MAC_03865n	MAJ_05216n	MAM_05078n	MAN_01136n	MBR_04298n	MGU_05585n	MRI_RRP4n	MAA_02950n	Triaru_rna9719	Trias1_71235	Tatro_243019	Trici_PTB68057.1	TrigamTGAM01_01217T0	Trigui_OPB40215	Triha_510119	Tripar1_rna8323	Tvirens_33478	Ascsa1_566	Phisc1_618051	Xylhe1_215428	CCE33204.1	KEY65026.1	jgi_Tolinf1_193032_TINF03718	TolopKND89650.1	Beaba1_4732	Cormi1_9135	Ampqui1_512247	Dicpug3208.t1	XP_035350634.1	Colch1_mrna_4808
OG0004442	EpiBra_1.0g7608.t1	ETyphina_1.0g434.t1	E_amag3254.t1	Ebromicola_E7626g5276.t1	E_elyg1673.t1	EfeFl1g3885.t1	Egansuensis_E7080g4165.t1	EpiGly_1.0g7224.t1	Einebrians_E818g4461.t1	FCul_PTD11230.1	FFUJ_01381m.01	FGSG_01189T0	Fman_CVK83184.1	Fox_PCD45308.1	FPRN_00724n	FPSE_01824T0	RGP60086.1	Fver_RBQ67685.1	Fusvirg1383.t1	MAC_04186n	MAJ_02140n	MAM_07659n	MAN_10187n	MBR_03617n	MGU_04807n	MRI_TIM54n	MAA_03886n	Triaru_rna6236	Trias1_149768	Tatro_292812	Trici_PTB69882.1	TrigamTGAM01_08564T0	Trigui_OPB36986	Triha_79084	Tripar1_rna3722	Tvirens_167059	Ascsa1_8819	Phisc1_725274	Xylhe1_149814	CCE35249.1	KEY66799.1	jgi_Tolinf1_196325_TINF06967	TolopKND90253.1	Beaba1_4437	Cormi1_7005	Ampqui1_460229	Dicpug10906.t1	XP_035341965.1	Colch1_mrna_9547
OG0004581	EpiBra_1.0g1050.t1	ETyphina_1.0g1456.t1	E_amag4985.t1	Ebromicola_E7626g148.t1	E_elyg2276.t1	EfeFl1g4489.t1	Egansuensis_E7080g1497.t1	EpiGly_1.0g6556.t1	Einebrians_E818g1083.t1	FCul_PTD09838.1	FFUJ_02901m.01	FGSG_06960T0	Fman_CVK89203.1	Fox_PCD37816.1	FPRN_04526n	FPSE_04763T0	RGP59147.1	Fver_RBQ68318.1	Fusvirg2571.t1	MAC_03157n	MAJ_01317n	MAM_05800n	MAN_03346n	MBR_01336n	MGU_02009n	MRI_ATP23n	MAA_05828n	Triaru_rna428	Trias1_66984	Tatro_237231	Trici_PTB67432.1	TrigamTGAM01_02295T0	Trigui_OPB42250	Triha_518381	Tripar1_rna2272	Tvirens_29803	Ascsa1_4982	Phisc1_581551	Xylhe1_283712	CCE30917.1	KEY74159.1	jgi_Tolinf1_197054_TINF06523	TolopKND95195.1	Beaba1_4140	Cormi1_2617	Ampqui1_522138	Dicpug2104.t1	XP_035345177.1	Colch1_mrna_7222
OG0004591	EpiBra_1.0g1127.t1	ETyphina_1.0g5151.t1	E_amag4421.t1	Ebromicola_E7626g2384.t1	E_elyg4060.t1	EfeFl1g5232.t1	Egansuensis_E7080g2280.t1	EpiGly_1.0g2357.t1	Einebrians_E818g7487.t1	FCul_PTD02997.1	FFUJ_07129m.01	FGSG_10319T0	Fman_CVK92369.1	Fox_PCD35026.1	FPRN_07441n	FPSE_12356T0	RGP64742.1	Fver_RBQ66021.1	Fusvirg11334.t1	MAC_07037n	MAJ_05082n	MAM_05522n	MAN_00971n	MBR_04130n	MGU_05131n	MRI_003731n	MAA_03105n	Triaru_rna1033	Trias1_140931	Tatro_302916	Trici_PTB68535.1	TrigamTGAM01_01964T0	Trigui_OPB43956	Triha_508047	Tripar1_rna859	Tvirens_33003	Ascsa1_5694	Phisc1_218843	Xylhe1_210945	CCE32095.1	KEY72075.1	jgi_Tolinf1_192876_TINF03831		Beaba1_3591	Cormi1_8493	Ampqui1_511128	Dicpug2996.t1	XP_035342593.1	Colch1_mrna_2477
OG0004612	EpiBra_1.0g1306.t1	ETyphina_1.0g5745.t1	E_amag6766.t1	Ebromicola_E7626g6149.t1	E_elyg5332.t1	EfeFl1g2406.t1	Egansuensis_E7080g3970.t1	EpiGly_1.0g9364.t1	Einebrians_E818g2379.t1	FCul_PTD03086.1	FFUJ_07528m.01	FGSG_09936T0	Fman_CVK92906.1	Fox_PCD35439.1	FPRN_07849n	FPSE_03113T0	RGP74417.1	Fver_RBQ70645.1	Fusvirg3695.t1	MAC_01168n	MAJ_04316n	MAM_07119n	MAN_03615n	MBR_01606n	MGU_02284n	MRI_PEX19n	MAA_05566n	Triaru_rna9412	Trias1_144864	Tatro_299866	Trici_PTB69788.1	TrigamTGAM01_06080T0	Trigui_OPB37094	Triha_491877	Tripar1_rna4004	Tvirens_15606	Ascsa1_1075	Phisc1_223202	Xylhe1_244570	CCE33876.1	KEY73714.1		TolopKND86719.1	Beaba1_6099	Cormi1_507	Ampqui1_510638	Dicpug2960.t1	XP_035342912.1	Colch1_mrna_7568
OG0004744	EpiBra_1.0g2620.t1	ETyphina_1.0g4693.t1	E_amag5084.t1	Ebromicola_E7626g2459.t1	E_elyg2377.t1	EfeFl1g4594.t1	Egansuensis_E7080g2893.t1	EpiGly_1.0g6233.t1	Einebrians_E818g634.t1	FCul_PTD09723.1	FFUJ_03344m.01	FGSG_06645T0	Fman_CVK88458.1	Fox_PCD38273.1	FPRN_04969n	FPSE_01600T0	RGP75543.1	Fver_RBQ64862.1	Fusvirg2880.t1	MAC_00408n	MAJ_01083n	MAM_02477n	MAN_03112n	MBR_01099n	MGU_07470n	MRI_005425n	MAA_10799n	Triaru_rna5865	Trias1_181285	Tatro_30218	Trici_PTB66303.1	TrigamTGAM01_05289T0	Trigui_OPB43038	Triha_76513	Tripar1_rna8739	Tvirens_74421	Ascsa1_1639	Phisc1_681781	Xylhe1_280388	CCE31726.1	KEY65920.1	jgi_Tolinf1_199803_TINF09745		Beaba1_919	Cormi1_2783	Ampqui1_521003	Dicpug7637.t1	XP_035339555.1	Colch1_mrna_4192
OG0004849	EpiBra_1.0g3733.t1	ETyphina_1.0g4926.t1	E_amag5494.t1	Ebromicola_E7626g6705.t1	E_elyg206.t1	EfeFl1g6334.t1	Egansuensis_E7080g4972.t1	EpiGly_1.0g4398.t1	Einebrians_E818g269.t1	FCul_PTD05770.1	FFUJ_08558m.01	FGSG_05428T0	Fman_CVL01231.1	Fox_PCD30950.1	FPRN_10438n	FPSE_03579T0	RGP63367.1	Fver_RBQ65529.1	Fusvirg9414.t1	MAC_08342n	MAJ_03588n	MAM_01605n	MAN_02250n	MBR_07566n	MGU_03858n	MRI_TIF6n	MAA_03582n	Triaru_rna8487	Trias1_72694	Tatro_298940	Trici_PTB62233.1	TrigamTGAM01_00858T0	Trigui_OPB46089	Triha_21056	Tripar1_rna587	Tvirens_81493	Ascsa1_408	Phisc1_687910	Xylhe1_246903	CCE32245.1	KEY69439.1	jgi_Tolinf1_195652_TINF06089	TolopKND92614.1	Beaba1_8114	Cormi1_7387	Ampqui1_514629	Dicpug1671.t1		Colch1_mrna_7239
OG0004869	EpiBra_1.0g3962.t1	ETyphina_1.0g3135.t1	E_amag5547.t1	Ebromicola_E7626g2551.t1	E_elyg260.t1	EfeFl1g6385.t1	Egansuensis_E7080g7528.t1	EpiGly_1.0g8904.t1	Einebrians_E818g69.t1	FCul_PTD10799.1	FFUJ_07943m.01	FGSG_02611T0	Fman_CVL01961.1	Fox_PCD35848.1	FPRN_08323n	FPSE_11915T0	RGP62294.1	Fver_RBQ70911.1	Fusvirg6318.t1	MAC_06467n	MAJ_03645n	MAM_01663n	MAN_02305n	MBR_07509n	MGU_03802n	MRI_005701n	MAA_03638n	Triaru_rna8033	Trias1_62872	Tatro_210501	Trici_PTB61826.1	TrigamTGAM01_08258T0	Trigui_OPB45942	Triha_514081	Tripar1_rna5939	Tvirens_171029	Ascsa1_5387	Phisc1_611633	Xylhe1_282644	CCE34354.1	KEY67274.1	jgi_Tolinf1_195592_TINF05718	TolopKND92630.1		Cormi1_5798	Ampqui1_273274	Dicpug7492.t1	XP_035347118.1	Colch1_mrna_5524
OG0005006	EpiBra_1.0g5568.t1	ETyphina_1.0g2444.t1	E_amag3939.t1	Ebromicola_E7626g2659.t1	E_elyg1118.t1	EfeFl1g1652.t1	Egansuensis_E7080g753.t1	EpiGly_1.0g5336.t1	Einebrians_E818g671.t1	FCul_PTD01355.1	FFUJ_03914m.01	FGSG_09166T0	Fman_CVK94273.1	Fox_PCD43189.1	FPRN_03461n	FPSE_06838T0	RGP76490.1	Fver_RBQ79040.1	Fusvirg6062.t1	MAC_04012n	MAJ_08384n	MAM_07463n	MAN_00247n	MBR_00072n	MGU_10400n	MRI_TFB3n	MAA_08083n	Triaru_rna8580	Trias1_58292	Tatro_209866	Trici_PTB68715.1	TrigamTGAM01_02149T0	Trigui_OPB44150	Triha_508272	Tripar1_rna6708	Tvirens_32139	Ascsa1_10159	Phisc1_690016	Xylhe1_279392	CCE32118.1	KEY67580.1		TolopKND88407.1	Beaba1_4367	Cormi1_1094	Ampqui1_523261	Dicpug5050.t1	XP_035339830.1	Colch1_mrna_721
OG0005151	EpiBra_1.0g7567.t1	ETyphina_1.0g6172.t1	E_amag2776.t1	Ebromicola_E7626g2482.t1	E_elyg4728.t1	EfeFl1g3402.t1	Egansuensis_E7080g833.t1	EpiGly_1.0g3504.t1	Einebrians_E818g1042.t1	FCul_PTD06961.1	FFUJ_09389m.01	FGSG_03976T0	Fman_CVL04804.1	Fox_PCD29413.1	FPRN_12873n	FPSE_05299T0	RGP61696.1	Fver_RBQ73853.1	Fusvirg12601.t1	MAC_05699n	MAJ_08952n	MAM_08052n	MAN_10639n	MBR_10377n	MGU_10118n	MRI_001212n	MAA_08653n	Triaru_rna247	Trias1_71160	Tatro_283961	Trici_PTB68132.1	TrigamTGAM01_04997T0	Trigui_OPB40302	Triha_90530	Tripar1_rna6834	Tvirens_55250	Ascsa1_2499	Phisc1_677279	Xylhe1_226233	CCE28458.1	KEY72358.1	jgi_Tolinf1_190935_TINF00057	TolopKND92021.1	Beaba1_7317	Cormi1_8264	Ampqui1_560115	Dicpug5741.t1	XP_035341970.1	Colch1_mrna_9410
OG0005217	EpiBra_1.0g888.t1	ETyphina_1.0g468.t1	E_amag7146.t1	Ebromicola_E7626g2125.t1	E_elyg4482.t1	EfeFl1g3147.t1	Egansuensis_E7080g4732.t1	EpiGly_1.0g7818.t1	Einebrians_E818g312.t1	FCul_PTD03189.1	FFUJ_07591m.01	FGSG_09871T0	Fman_CVK90081.1	Fox_PCD35503.1	FPRN_07911n	FPSE_10210T0	RGP59934.1	Fver_RBQ68581.1	Fusvirg3506.t1	MAC_00793n	MAJ_06828n	MAM_06013n	MAN_08817n	MBR_09253n	MGU_09305n	MRI_001303n	MAA_08240n	Triaru_rna1906	Trias1_33652	Tatro_248295	Trici_PTB67215.1	TrigamTGAM01_07199T0	Trigui_OPB36031	Triha_128853	Tripar1_rna5899	Tvirens_52322	Ascsa1_6360	Phisc1_717752	Xylhe1_251468	CCE31754.1	KEY66740.1		TolopKND88977.1	Beaba1_6946	Cormi1_761	Ampqui1_511948		XP_035343724.1	Colch1_mrna_1527
OG0005266	EpiBra_1.0g1685.t1	ETyphina_1.0g329.t1	E_amag7333.t1	Ebromicola_E7626g5083.t1	E_elyg4661.t1	EfeFl1g3327.t1	Egansuensis_E7080g5955.t1	EpiGly_1.0g7732.t1	Einebrians_E818g2467.t1	FCul_PTD12627.1	FFUJ_00251m.01	FGSG_00188T0	Fman_CVK84896.1	Fox_PCD46416.1	FPRN_01818n	FPSE_06932T0	RGP67924.1	Fver_RBQ67856.1	Fusvirg13097.t1	MAC_04380n	MAJ_03473n	MAM_00346n	MAN_05583n	MBR_06974n	MGU_08520n	MRI_ISY1n	MAA_10255n	Triaru_rna5604	Trias1_73446	Tatro_141573	Trici_PTB62627.1	TrigamTGAM01_08799T0	Trigui_OPB41362	Triha_484839	Tripar1_rna351	Tvirens_57214	Ascsa1_5903	Phisc1_657668	Xylhe1_230188	CCE27260.1	KEY68613.1	jgi_Tolinf1_190822_TINF01511	TolopKND89257.1	Beaba1_4354	Cormi1_1130	Ampqui1_513371	Dicpug9683.t1	XP_035349733.1	Colch1_mrna_2787
OG0005268	EpiBra_1.0g1715.t1	ETyphina_1.0g311.t1	E_amag7349.t1	Ebromicola_E7626g4634.t1	E_elyg4676.t1	EfeFl1g3343.t1	Egansuensis_E7080g3999.t1	EpiGly_1.0g7750.t1	Einebrians_E818g4672.t1	FCul_PTD10619.1	FFUJ_14534m.01	FGSG_07891T0	Fman_CVK86536.1	Fox_PCD42046.1	FPRN_06309n	FPSE_11044T0	RGP74176.1	Fver_RBQ75061.1	Fusvirg1740.t1	MAC_09199n	MAJ_10061n	MAM_02694n	MAN_05724n	MBR_07108n	MGU_09577n	MRI_003693n	MAA_01000n	Triaru_rna1814	Trias1_57347	Tatro_32325	Trici_PTB69252.1	TrigamTGAM01_01532T0	Trigui_OPB37644	Triha_362610	Tripar1_rna5703	Tvirens_77308	Ascsa1_1145	Phisc1_738802, Phisc1_744124		CCE32654.1	KEY71812.1	jgi_Tolinf1_198192_TINF08287	TolopKND89235.1	Beaba1_302	Cormi1_5430	Ampqui1_445829		XP_035340430.1	Colch1_mrna_8516, Colch1_mrna_9011
OG0005430	EpiBra_1.0g4885.t1	ETyphina_1.0g7049.t1	E_amag2312.t1	Ebromicola_E7626g7590.t1	E_elyg3324.t1	EfeFl1g5909.t1	Egansuensis_E7080g286.t1	EpiGly_1.0g6078.t1	Einebrians_E818g3101.t1	FCul_PTD02848.1	FFUJ_07340m.01	FGSG_10110T0	Fman_CVK92624.1	Fox_PCD35241.1	FPRN_07660n	FPSE_12064T0	RGP64589.1	Fver_RBQ73093.1	Fusvirg3883.t1	MAC_03813n	MAJ_05271n	MAM_05616n	MAN_01084n	MBR_04243n	MGU_05019n	MRI_002718n	MAA_03002n	Triaru_rna9301	Trias1_140699	Tatro_279467	Trici_PTB68697.1	TrigamTGAM01_02131T0	Trigui_OPB44134	Triha_86176	Tripar1_rna6725	Tvirens_167717	Ascsa1_737	Phisc1_217067	Xylhe1_251551	CCE32427.1	KEY68942.1	jgi_Tolinf1_192976_TINF03686	TolopKND91679.1	Beaba1_4694	Cormi1_1946	Ampqui1_444394	Dicpug3256.t1	XP_035349770.1
OG0005469	EpiBra_1.0g5828.t1	ETyphina_1.0g388.t1	E_amag4028.t1	Ebromicola_E7626g4715.t1	E_elyg1226.t1	EfeFl1g1749.t1	Egansuensis_E7080g1233.t1	EpiGly_1.0g7197.t1	Einebrians_E818g4411.t1	FCul_PTD03502.1	FFUJ_03890m.01	FGSG_04889T0	Fman_CVK94335.1	Fox_PCD43157.1	FPRN_03493n	FPSE_03992T0	RGP75719.1	Fver_RBQ67168.1	Fusvirg14352.t1	MAC_06595n	MAJ_09938n	MAM_07567n	MAN_00084n	MBR_08628n	MGU_07938n	MRI_001821n	MAA_08990n	Triaru_rna7136	Trias1_189924	Tatro_297925	Trici_PTB67760.1	TrigamTGAM01_07206T0	Trigui_OPB42682	Triha_493621	Tripar1_rna1542	Tvirens_71606	Ascsa1_7394	Phisc1_776739	Xylhe1_98394	CCE33610.1	KEY64612.1	jgi_Tolinf1_194019_TINF04507		Beaba1_882	Cormi1_2830	Ampqui1_548316	Dicpug5181.t1	XP_035339682.1	Colch1_mrna_5538
OG0005685	EpiBra_1.0g4291.t1	ETyphina_1.0g3732.t1	E_amag4390.t1	Ebromicola_E7626g2076.t1	E_elyg7093.t1	EfeFl1g221.t1	Egansuensis_E7080g3632.t1	EpiGly_1.0g6319.t1	Einebrians_E818g7787.t1	FCul_PTD08237.1	FFUJ_09876m.01	FGSG_04407T0	Fman_CVK98407.1	Fox_PCD28931.1	FPRN_12388n	FPSE_06329T0	RGP73624.1	Fver_RBQ71152.1	Fusvirg7860.t1	MAC_01801n	MAJ_03059n	MAM_04133n	MAN_08740n	MBR_01790n	MGU_02470n	MRI_NRK1n	MAA_05394n	Triaru_rna1458	Trias1_149209	Tatro_291295	Trici_PTB63029.1	TrigamTGAM01_07550T0	Trigui_OPB46252	Triha_521360	Tripar1_rna5372	Tvirens_47570	Ascsa1_6253	Phisc1_622024	Xylhe1_263253	CCE27226.1	KEY72723.1	jgi_Tolinf1_191107_TINF01769	TolopKND92625.1	Beaba1_5068		Ampqui1_517573			Colch1_mrna_8020
OG0005997	EpiBra_1.0g3116.t1	ETyphina_1.0g4712.t1	E_amag6000.t1	Ebromicola_E7626g4553.t1	E_elyg4228.t1	EfeFl1g2880.t1	Egansuensis_E7080g926.t1	EpiGly_1.0g7645.t1	Einebrians_E818g2584.t1	FCul_PTD12913.1	FFUJ_01871m.01	FGSG_01646T0	Fman_CVL02763.1	Fox_PCD44817.1	FPRN_00233n	FPSE_07451T0	RGP69029.1	Fver_RBQ71617.1	Fusvirg8404.t1	MAC_05797n	MAJ_07710n	MAM_06558n	MAN_09324n	MBR_06665n	MGU_09136n	MRI_001261n	MAA_08592n	Triaru_rna1783	Trias1_48032	Tatro_281606	Trici_PTB63712.1	TrigamTGAM01_09180T0	Trigui_OPB45716	Triha_486652	Tripar1_rna1798	Tvirens_56655	Ascsa1_9292	Phisc1_163025	Xylhe1_271252	CCE35068.1	KEY70353.1	jgi_Tolinf1_192403_TINF02998	TolopKND94645.1	Beaba1_2488	Cormi1_9080	Ampqui1_460428	Dicpug10031.t1		Colch1_mrna_1105
OG0006032	EpiBra_1.0g5923.t1	ETyphina_1.0g929.t1	E_amag5250.t1	Ebromicola_E7626g7078.t1	E_elyg2549.t1	EfeFl1g4765.t1	Egansuensis_E7080g4705.t1	EpiGly_1.0g3980.t1	Einebrians_E818g5264.t1	FCul_PTD03331.1	FFUJ_07157m.01	FGSG_10290T0	Fman_CVK92398.1	Fox_PCD35056.1	FPRN_07470n	FPSE_12385T0	RGP64770.1	Fver_RBQ68538.1	Fusvirg11303.t1	MAC_09373n	MAJ_07179n	MAM_05227n	MAN_02702n	MBR_08111n	MGU_03679n	MRI_001311n	MAA_00480n	Triaru_rna276	Trias1_74900	Tatro_288955	Trici_PTB66119.1	TrigamTGAM01_04614T0	Trigui_OPB42842	Triha_503496	Tripar1_rna844	Tvirens_51858				CCE32904.1	KEY73524.1	jgi_Tolinf1_197592_TINF07738	TolopKND87044.1	Beaba1_9136	Cormi1_9324	Ampqui1_532001			Colch1_mrna_3342
OG0006036	EpiBra_1.0g5997.t1	ETyphina_1.0g6868.t1	E_amag6148.t1	Ebromicola_E7626g4988.t1	E_elyg3995.t1	EfeFl1g5170.t1	Egansuensis_E7080g1059.t1	EpiGly_1.0g7178.t1	Einebrians_E818g4260.t1	FCul_PTD02828.1	FFUJ_07298m.01	FGSG_10153T0	Fman_CVK92582.1	Fox_PCD35199.1	FPRN_07616n	FPSE_02648T0	RGP58713.1	Fver_RBQ72137.1	Fusvirg3833.t1	MAC_04317n	MAJ_01400n	MAM_03096n	MAN_01256n	MBR_04396n	MGU_05711n	MRI_008772n	MAA_02833n	Triaru_rna9004	Trias1_71367	Tatro_274660	Trici_PTB69760.1	TrigamTGAM01_06097T0	Trigui_OPB37112	Triha_347374	Tripar1_rna4032	Tvirens_63614	Ascsa1_6320	Phisc1_687475	Xylhe1_215416	CCE28208.1	KEY70318.1	jgi_Tolinf1_193156_TINF03489	TolopKND89694.1	Beaba1_6113	Cormi1_8373		Dicpug3438.t1	XP_035347500.1	Colch1_mrna_4814
[truncated: 18 more columns]

## Sheet: Epos
Orthogroup	EpiBra.aa	EpiTy.aa	Epiam.aa	Epibro.aa	Epiel.aa	Epife.aa	Epiga.aa	Epigl.aa	Epiin.aa	Fuscu.aa	Fusfu.aa	Fusgr.aa	Fusma.aa	Fusox.aa	Fuspr.aa	Fusps.aa	Fussp.aa	Fusve.aa	Fusvi.aa	Metac.aa	Metaj.aa	Metam.aa	Metan.aa	Metbr.aa	Metgu.aa	Metri.aa	Metro.aa	Triar.aa	Trias.aa	Triat.aa	Trici.aa	Triga.aa	Trigu.aa	Triha.aa	Tripa.aa	Trivi.aa	Zendo_Ascsa1.aa	Zendo_Phisc1.aa	Zendo_Xylhe1.aa	Zin_Claviceps_purpurea.aa	Zin_Stachybotrys_chartarum.aa	Zin_Tolinf1.aa	Zin_Tolypocladium_ophioglossoides.aa	Zinsec_Beaba1.aa	Zinsec_Cormi1.aa	Zmycro_Ampqui1.aa	Zmycro_Dicyma_pulvinata.aa	Zmycro_Talaromycesrugulosus.aa	Zplant0_Colch.aa
OG0001250	EpiBra_1.0g2441.t1	ETyphina_1.0g3283.t1	E_amag1909.t1	Ebromicola_E7626g5567.t1	E_elyg5351.t1	EfeFl1g2428.t1	Egansuensis_E7080g2149.t1	EpiGly_1.0g4187.t1	Einebrians_E818g5897.t1	FCul_PTD07349.1	FFUJ_10026m.01	FGSG_04558T0	Fman_CVK98163.1	Fox_PCD28776.1	FPRN_12238n	FPSE_10370T0	RGP69998.1	Fver_RBQ79176.1	Fusvirg7695.t1	MAC_01179n	MAJ_04305n	MAM_07111n	MAN_03625n	MBR_01616n	MGU_02295n	MRI_001657n	MAA_05555n	Triaru_rna9272	Trias1_59964	Tatro_299701	Trici_PTB65689.1	TrigamTGAM01_05067T0	Trigui_OPB40392	Triha_533750	Tripar1_rna1706	Tvirens_34869	Ascsa1_10644	Phisc1_631163, Phisc1_681169	Xylhe1_223305	CCE33150.1	KEY67799.1	jgi_Tolinf1_191193_TINF02051	TolopKND87075.1	Beaba1_5001	Cormi1_1852	Ampqui1_461581, Ampqui1_511745	Dicpug117.t1, Dicpug3924.t1	XP_035347180.1	Colch1_mrna_4231
OG0002299	EpiBra_1.0g4660.t1	ETyphina_1.0g4913.t1	E_amag651.t1	Ebromicola_E7626g6488.t1	E_elyg6123.t1	EfeFl1g5643.t1	Egansuensis_E7080g2702.t1	EpiGly_1.0g8480.t1	Einebrians_E818g7203.t1	FCul_PTD05168.1	FFUJ_13534m.01	FGSG_06298T0	Fman_CVK86764.1	Fox_PCD41812.1	FPRN_06081n	FPSE_01014T0	RGP59408.1	Fver_RBQ75136.1	Fusvirg2003.t1	MAC_04633n	MAJ_05876n	MAM_00012n	MAN_08480n	MBR_02993n	MGU_00019n	MRI_007763n	MAA_04590n	Triaru_rna1595	Trias1_55445	Tatro_137964	Trici_PTB69214.1	TrigamTGAM01_10372T0	Trigui_OPB36645	Triha_507410	Tripar1_rna2883	Tvirens_63998	Ascsa1_4329	Phisc1_686411	Xylhe1_261512	CCE30481.1	KEY67900.1	jgi_Tolinf1_194729_TINF04990	TolopKND93009.1	Beaba1_1325	Cormi1_1320	Ampqui1_525432	Dicpug8904.t1	XP_035342936.1	Colch1_mrna_4706
OG0002322	EpiBra_1.0g5261.t1	ETyphina_1.0g3300.t1	E_amag2634.t1	Ebromicola_E7626g3178.t1	E_elyg3649.t1	EfeFl1g7485.t1	Egansuensis_E7080g4561.t1	EpiGly_1.0g4719.t1	Einebrians_E818g3993.t1	FCul_PTD08801.1	FFUJ_08386m.01	FGSG_10817T0	Fman_CVL05715.1	Fox_PCD31134.1	FPRN_10612n	FPSE_10145T0	RGP75846.1	Fver_RBQ67109.1	Fusvirg3335.t1	MAC_03591n	MAJ_01642n	MAM_02873n	MAN_01464n	MBR_04638n	MGU_04207n	MRI_007766n	MAA_02595n	Triaru_rna3390	Trias1_129059	Tatro_77997	Trici_PTB66389.1	TrigamTGAM01_08514T0	Trigui_OPB43115	Triha_478030	Tripar1_rna7726	Tvirens_38123	Ascsa1_4133	Phisc1_737595	Xylhe1_270607	CCE26887.1	KEY66948.1	jgi_Tolinf1_198253_TINF08337	TolopKND94348.1	Beaba1_3606	Cormi1_8507	Ampqui1_449018	Dicpug3806.t1	XP_035346087.1	Colch1_mrna_292
OG0002664	EpiBra_1.0g2598.t1	ETyphina_1.0g4090.t1	E_amag2534.t1	Ebromicola_E7626g982.t1	E_elyg3546.t1	EfeFl1g7385.t1	Egansuensis_E7080g6188.t1	EpiGly_1.0g7564.t1	Einebrians_E818g1169.t1	FCul_PTD04104.1	FFUJ_13469m.01	FGSG_05201T0	Fman_CVK86840.1	Fox_PCD41748.1	FPRN_06014n	FPSE_07292T0	RGP62021.1	Fver_RBQ68828.1	Fusvirg2078.t1	MAC_07221n	MAJ_07264n	MAM_00956n	MAN_07502n	MBR_05107n	MGU_01563n	MRI_006519n	MAA_08870n	Triaru_rna445	Trias1_189212	Tatro_280992	Trici_PTB67528.1	TrigamTGAM01_09866T0	Trigui_OPB42407	Triha_139418	Tripar1_rna917	Tvirens_119111	Ascsa1_9080	Phisc1_724637	Xylhe1_176624	CCE33040.1	KEY70441.1	jgi_Tolinf1_192751_TINF02979	TolopKND94130.1	Beaba1_5458	Cormi1_4560	Ampqui1_518610	Dicpug4402.t1	XP_035350515.1	Colch1_mrna_7979
OG0002748	EpiBra_1.0g3557.t1	ETyphina_1.0g6904.t1	E_amag2487.t1	Ebromicola_E7626g907.t1	E_elyg3500.t1	EfeFl1g7335.t1	Egansuensis_E7080g4203.t1	EpiGly_1.0g4820.t1	Einebrians_E818g3747.t1	FCul_PTD07559.1	FFUJ_09963m.01	FGSG_04477T0	Fman_CVK98268.1	Fox_PCD28844.1	FPRN_12299n	FPSE_08286T0	RGP60437.1	Fver_RBQ70208.1	Fusvirg7769.t1	MAC_02835n	MAJ_06413n	MAM_07281n	MAN_09200n	MBR_10422n	MGU_07771n	MRI_001664n	MAA_08038n	Triaru_rna211	Trias1_140182	Tatro_91942	Trici_PTB68440.1	TrigamTGAM01_04193T0	Trigui_OPB43824	Triha_84541	Tripar1_rna2675	Tvirens_32476	Ascsa1_6554	Phisc1_684000	Xylhe1_266602	CCE32104.1	KEY72172.1	jgi_Tolinf1_193459_TINF03864	TolopKND86636.1	Beaba1_3344	Cormi1_9620	Ampqui1_513507	Dicpug2359.t1, Dicpug2968.t1	XP_035341200.1	Colch1_mrna_435
OG0002821	EpiBra_1.0g4554.t1	ETyphina_1.0g27.t1	E_amag4843.t1	Ebromicola_E7626g534.t1	E_elyg2127.t1	EfeFl1g4344.t1	Egansuensis_E7080g7363.t1	EpiGly_1.0g9423.t1	Einebrians_E818g2608.t1	FCul_PTD09986.1	FFUJ_03196m.01	FGSG_07266T0	Fman_CVK88717.1	Fox_PCD38120.1	FPRN_04820n	FPSE_01114T0	RGP76541.1	Fver_RBQ81743.1	Fusvirg2717.t1	MAC_00606n	MAJ_01207n	MAM_02361n	MAN_03237n	MBR_01226n	MGU_01901n	MRI_HEM1n	MAA_05937n	Triaru_rna2186	Trias1_33089	Tatro_130416	Trici_PTB64339.1	TrigamTGAM01_05932T0	Trigui_OPB39353	Triha_134938	Tripar1_rna230	Tvirens_217047	Ascsa1_386	Phisc1_202082	Xylhe1_253087	CCE27974.1	KEY65223.1	jgi_Tolinf1_197300_TINF06824	TolopKND94920.1	Beaba1_4275	Cormi1_1500	Ampqui1_451379	Dicpug2471.t1	XP_035347046.1	Colch1_mrna_7315
OG0002846	EpiBra_1.0g4832.t1	ETyphina_1.0g6059.t1	E_amag6786.t1	Ebromicola_E7626g5845.t1	E_elyg5339.t1	EfeFl1g2416.t1	Egansuensis_E7080g3977.t1	EpiGly_1.0g9371.t1	Einebrians_E818g2372.t1	FCul_PTD02666.1	FFUJ_07534m.01	FGSG_09929T0	Fman_CVK92918.1	Fox_PCD35446.1	FPRN_07856n	FPSE_03106T0	RGP74423.1	Fver_RBQ65496.1	Fusvirg3702.t1	MAC_01162n	MAJ_04323n	MAM_07125n	MAN_03609n	MBR_01599n	MGU_02277n	MRI_IMP4n	MAA_05572n	Triaru_rna8132	Trias1_82163	Tatro_292723	Trici_PTB69781.1	TrigamTGAM01_06069T0	Trigui_OPB37087	Triha_479212	Tripar1_rna4011	Tvirens_73680	Ascsa1_6594, Ascsa1_6605	Phisc1_683870	Xylhe1_233900	CCE33854.1	KEY73726.1	jgi_Tolinf1_191206_TINF02131	TolopKND87057.1	Beaba1_6093	Cormi1_513	Ampqui1_452281	Dicpug3408.t1	XP_035348441.1	Colch1_mrna_2510
OG0003007	EpiBra_1.0g6663.t1	ETyphina_1.0g3445.t1	E_amag863.t1	Ebromicola_E7626g5527.t1	E_elyg5135.t1	EfeFl1g2198.t1	Egansuensis_E7080g6694.t1	EpiGly_1.0g3801.t1	Einebrians_E818g7079.t1	FCul_PTD12855.1	FFUJ_00541m.01	FGSG_00700T0	Fman_CVK84546.1	Fox_PCD46142.1	FPRN_01540n	FPSE_00310T0	RGP73226.1	Fver_RBQ79014.1	Fusvirg471.t1	MAC_08382n	MAJ_02664n	MAM_07886n	MAN_09893n	MBR_05703n	MGU_03257n	MRI_GWT1n	MAA_00778n	Triaru_rna9537	Trias1_147573	Tatro_153211	Trici_PTB68199.1	TrigamTGAM01_04430T0	Trigui_OPB44436	Triha_85393	Tripar1_rna5016	Tvirens_84967	Ascsa1_7055	Phisc1_599321	Xylhe1_144950	CCE33235.1	KEY71160.1	jgi_Tolinf1_194331_TINF04526	TolopKND91380.1	Beaba1_1394	Cormi1_61	Ampqui1_549592	Dicpug4127.t1	XP_035348074.1	Colch1_mrna_3794
OG0003038	EpiBra_1.0g7119.t1	ETyphina_1.0g3312.t1	E_amag4734.t1	Ebromicola_E7626g2224.t1	E_elyg2068.t1	EfeFl1g4287.t1	Egansuensis_E7080g3817.t1	EpiGly_1.0g2746.t1	Einebrians_E818g4254.t1	FCul_PTD09585.1	FFUJ_03140m.01	FGSG_06735T0	Fman_CVK88805.1	Fox_PCD38064.1	FPRN_04764n	FPSE_09081T0	RGP69317.1	Fver_RBQ65823.1	Fusvirg2651.t1	MAC_03715n	MAJ_01263n	MAM_02304n	MAN_03292n	MBR_01282n	MGU_01954n	MRI_005200n	MAA_05882n	Triaru_rna3147	Trias1_25216	Tatro_316133	Trici_PTB67340.1	TrigamTGAM01_02368T0	Trigui_OPB42330	Triha_385686	Tripar1_rna2106	Tvirens_208534	Ascsa1_5031	Phisc1_743147	Xylhe1_283869	CCE31000.1	KEY66815.1	jgi_Tolinf1_197127_TINF06645	TolopKND94797.1	Beaba1_1071	Cormi1_1430	Ampqui1_140011	Dicpug2120.t1, Dicpug5729.t1	XP_035350423.1	Colch1_mrna_2266
OG0003199	EpiBra_1.0g517.t1	ETyphina_1.0g3248.t1	E_amag6720.t1	Ebromicola_E7626g872.t1	E_elyg5287.t1	EfeFl1g2355.t1	Egansuensis_E7080g5648.t1	EpiGly_1.0g8990.t1	Einebrians_E818g4163.t1	FCul_PTD03989.1	FFUJ_13073m.01	FGSG_05918T0	Fman_CVK87521.1	Fox_PCD41353.1	FPRN_05616n	FPSE_03062T0	RGP66825.1	Fver_RBQ81651.1	Fusvirg11646.t1	MAC_04043n	MAJ_08504n	MAM_07184n	MAN_06550n	MBR_07210n	MGU_06079n	MRI_000923n	MAA_01423n	Triaru_rna2921	Trias1_68092	Tatro_322233	Trici_PTB69311.1	TrigamTGAM01_01612T0	Trigui_OPB37577	Triha_505776	Tripar1_rna8489	Tvirens_47969	Ascsa1_6916	Phisc1_116104	Xylhe1_245760	CCE29084.1	KEY68033.1	jgi_Tolinf1_195485_TINF05525	TolopKND91812.1	Beaba1_6554	Cormi1_9481	Ampqui1_520241	Dicpug11152.t1	XP_035348907.1	Colch1_mrna_694
OG0003208	EpiBra_1.0g560.t1	ETyphina_1.0g1765.t1	E_amag3311.t1	Ebromicola_E7626g6607.t1	E_elyg1726.t1	EfeFl1g3941.t1	Egansuensis_E7080g4901.t1	EpiGly_1.0g6412.t1	Einebrians_E818g2271.t1	FCul_PTD11297.1	FFUJ_01453m.01	FGSG_01257T0	Fman_CVK83057.1	Fox_PCD45236.1	FPRN_00653n	FPSE_00435T0	RGP76653.1	Fver_RBQ75327.1	Fusvirg1448.t1	MAC_00558n	MAJ_02074n	MAM_08014n	MAN_06903n	MBR_03552n	MGU_05802n	MRI_SEC10n	MAA_07251n	Triaru_rna3406	Trias1_150059	Tatro_139042	Trici_PTB69820.1	TrigamTGAM01_07732T0	Trigui_OPB37054	Triha_109148	Tripar1_rna8670	Tvirens_82317	Ascsa1_8927	Phisc1_658826	Xylhe1_246576	CCE32336.1	KEY67546.1	jgi_Tolinf1_196269_TINF06610	TolopKND90289.1	Beaba1_8011	Cormi1_6921	Ampqui1_598020	Dicpug7592.t1	XP_035340112.1	Colch1_mrna_5632
OG0003263	EpiBra_1.0g800.t1	ETyphina_1.0g4388.t1	E_amag6424.t1	Ebromicola_E7626g2239.t1	E_elyg2749.t1	EfeFl1g6985.t1	Egansuensis_E7080g4216.t1	EpiGly_1.0g3564.t1	Einebrians_E818g2295.t1	FCul_PTD10718.1	FFUJ_02534m.01	FGSG_07392T0	Fman_CVK89755.1	Fox_PCD37464.1	FPRN_04169n	FPSE_07557T0	RGP65125.1	Fver_RBQ67655.1	Fusvirg4418.t1	MAC_00450n	MAJ_09553n	MAM_07549n	MAN_07007n	MBR_03856n	MGU_05912n	MRI_007626n	MAA_07354n	Triaru_rna2289	Trias1_52078	Tatro_314169	Trici_PTB62813.1	TrigamTGAM01_07351T0	Trigui_OPB39992	Triha_90442	Tripar1_rna5495	Tvirens_34306	Ascsa1_5678	Phisc1_682689	Xylhe1_268058	CCE30037.1	KEY66201.1	jgi_Tolinf1_195015_TINF05392	TolopKND93525.1	Beaba1_7168	Cormi1_3869	Ampqui1_84733	Dicpug6724.t1	XP_035346348.1	Colch1_mrna_3596
OG0003343	EpiBra_1.0g1226.t1	ETyphina_1.0g1266.t1	E_amag6666.t1	Ebromicola_E7626g4509.t1	E_elyg5234.t1	EfeFl1g2300.t1	Egansuensis_E7080g3938.t1	EpiGly_1.0g9042.t1	Einebrians_E818g3737.t1	FCul_PTD05147.1	FFUJ_13431m.01	FGSG_05193T0	Fman_CVK86900.1	Fox_PCD41710.1	FPRN_05976n	FPSE_07300T0	RGP62028.1	Fver_RBQ67591.1	Fusvirg4026.t1	MAC_06726n	MAJ_09858n	MAM_06527n	MAN_09110n	MBR_00649n	MGU_00893n	MRI_004482n	MAA_06237n	Triaru_rna948	Trias1_190689	Tatro_321954	Trici_PTB69545.1	TrigamTGAM01_03958T0	Trigui_OPB37299	Triha_78279	Tripar1_rna3404	Tvirens_55467	Ascsa1_5172	Phisc1_654297	Xylhe1_249217	CCE29140.1	KEY73261.1	jgi_Tolinf1_195263_TINF05655	TolopKND93426.1	Beaba1_3977	Cormi1_7137	Ampqui1_537731	Dicpug6449.t1	XP_035343281.1	Colch1_mrna_3493
OG0003370	EpiBra_1.0g1368.t1	ETyphina_1.0g148.t1	E_amag168.t1	Ebromicola_E7626g1137.t1	E_elyg6024.t1	EfeFl1g5931.t1	Egansuensis_E7080g7347.t1	EpiGly_1.0g5902.t1	Einebrians_E818g4345.t1	FCul_PTD05126.1	FFUJ_04569m.01	FGSG_05326T0	Fman_CVK93414.1	Fox_PCD43810.1	FPRN_02825n	FPSE_07162T0	RGP71071.1	Fver_RBQ70061.1	Fusvirg5913.t1	MAC_06771n	MAJ_02886n	MAM_04296n	MAN_08561n	MBR_01964n	MGU_02645n	MRI_005881n	MAA_01132n	Triaru_rna2892	Trias1_34413	Tatro_34454	Trici_PTB63958.1	TrigamTGAM01_05422T0	Trigui_OPB38042	Triha_489977	Tripar1_rna4959	Tvirens_181187	Ascsa1_1295	Phisc1_718564	Xylhe1_282212	CCE31474.1	KEY70904.1	jgi_Tolinf1_190635_TINF01459	TolopKND88461.1	Beaba1_6881	Cormi1_2984	Ampqui1_457163	Dicpug548.t1	XP_035345976.1	Colch1_mrna_9714
OG0003393	EpiBra_1.0g1472.t1	ETyphina_1.0g2823.t1	E_amag5727.t1	Ebromicola_E7626g4282.t1	E_elyg477.t1	EfeFl1g6573.t1	Egansuensis_E7080g4378.t1	EpiGly_1.0g8828.t1	Einebrians_E818g6094.t1	FCul_PTD04032.1	FFUJ_05102m.01	FGSG_05028T0	Fman_CVK99447.1	Fox_PCD44347.1	FPRN_02279n	FPSE_04916T0	RGP58848.1	Fver_RBQ80060.1	Fusvirg7541.t1	MAC_03953n	MAJ_06954n	MAM_03410n	MAN_02767n	MBR_00762n	MGU_06266n	MRI_UBA4n	MAA_06989n	Triaru_rna9429	Trias1_144303	Tatro_297199	Trici_PTB66833.1	TrigamTGAM01_00529T0	Trigui_OPB47076	Triha_482727	Tripar1_rna6128	Tvirens_67305	Ascsa1_8264	Phisc1_636901	Xylhe1_243281	CCE26753.1	KEY68079.1	jgi_Tolinf1_197466_TINF07621	TolopKND89950.1	Beaba1_3059	Cormi1_3540	Ampqui1_519107	Dicpug1098.t1	XP_035340679.1	Colch1_mrna_7506
[truncated: 29 more rows]
[truncated: 18 more columns]

## Sheet: FGO
GO term	Type	Description	FDR
GO:0051641	P	cellular_localization	0.0015
GO:0044085	P	cellular_component_biogenesis	0.0015
GO:0042254	P	ribosome_biogenesis	0.0041
GO:0016043	P	cellular_component_organization	0.0041
GO:0051649	P	establishment_of_localization_in_cell	0.006
GO:0022613	P	ribonucleoprotein_complex_biogenesis	0.0065
GO:0016192	P	vesicle-mediated_transport	0.0068
GO:0006996	P	organelle_organization	0.0069
[truncated: 58 more rows]

## Sheet: TGO
GO term	Type	Description	FDR
[truncated: 60 more rows]
