# Supplementary material for: Comparative genomics reveals a core gene toolbox for lifestyle transitions in Hypocreales fungi
Source: Environ Microbiol. 2021 May 11;23(6):3251–64. doi: 10.1111/1462-2920.15554 (PMC8360070; doi:10.1111/1462-2920.15554)
Supplement: Supplementary file 9 — Table S8 Gene families under significantly relaxed and intensified selection. [file EMI-23-3251-s005.xlsx]

## Sheet: intensification
OG0001198	EpiBra_1.0g2077.t1	ETyphina_1.0g3483.t1	E_amag1134.t1	Ebromicola_E7626g1281.t1	E_elyg3149.t1	EfeFl1g723.t1	Egansuensis_E7080g7601.t1	EpiGly_1.0g1812.t1	Einebrians_E818g6876.t1	FCul_PTD11125.1	FFUJ_07693m.01	FGSG_02714T0	Fman_CVL01601.1	Fox_PCD35603.1	FPRN_08012n	FPSE_06494T0	RGP61781.1	Fver_RBQ67675.1	Fusvirg6635.t1	MAC_01592n	MAJ_02439n	MAM_00230n	MAN_08243n	MBR_02759n	MGU_00254n	MRI_KTR5n	MAA_02427n	Triaru_rna2814	Trias1_71549	Tatro_240794	Trici_PTB65075.1	TrigamTGAM01_02780T0	Trigui_OPB40989	Triha_101897	Tripar1_rna4649	Tvirens_83426	Ascsa1_10611	Phisc1_384942	Xylhe1_243081	CCE27481.1	KEY72443.1, KEY72799.1	jgi_Tolinf1_199177_TINF08897	TolopKND90884.1	Beaba1_8768	Cormi1_9086	Ampqui1_495228	Dicpug1545.t1, Dicpug268.t1	XP_035344750.1	Colch1_mrna_2546
OG0001227	EpiBra_1.0g5295.t1	ETyphina_1.0g5590.t1	E_amag735.t1	Ebromicola_E7626g6677.t1	E_elyg6210.t1	EfeFl1g5729.t1	Egansuensis_E7080g952.t1	EpiGly_1.0g6446.t1	Einebrians_E818g5398.t1	FCul_PTD11378.1	FFUJ_12339m.01	FGSG_02204T0	Fman_CVK97431.1	Fox_PCD42384.1	FPRN_11466n	FPSE_00216T0	RGP71302.1	Fver_RBQ75689.1	Fusvirg10912.t1	MAC_08546n	MAJ_00419n	MAM_06278n	MAN_04065n	MBR_02248n	MGU_04354n	MRI_005672n	MAA_01929n	Triaru_rna915	Trias1_153953	Tatro_54917	Trici_PTB65514.1	TrigamTGAM01_08326T0	Trigui_OPB40635	Triha_94116	Tripar1_rna7668	Tvirens_33540	Ascsa1_10213, Ascsa1_4918	Phisc1_488275		CCE29756.1, CCE29757.1	KEY67030.1, KEY69476.1	jgi_Tolinf1_198835_TINF09328	TolopKND88579.1	Beaba1_5046, Beaba1_7679, Beaba1_8476	Cormi1_1725	Ampqui1_450197	Dicpug6488.t1, Dicpug9559.t1	XP_035340996.1, XP_035350711.1	Colch1_mrna_5175, Colch1_mrna_9008
OG0001320	EpiBra_1.0g4029.t1	ETyphina_1.0g101.t1	E_amag5630.t1	Ebromicola_E7626g88.t1	E_elyg342.t1	EfeFl1g6471.t1	Egansuensis_E7080g481.t1	EpiGly_1.0g2602.t1	Einebrians_E818g7378.t1	FCul_PTD03606.1	FFUJ_05695m.01	FGSG_08880T0	Fman_CVK90253.1	Fox_PCD33424.1	FPRN_08853n	FPSE_08235T0	RGP74300.1	Fver_RBQ66556.1	Fusvirg10615.t1	MAC_05339n	MAJ_03743n	MAM_01751n	MAN_02400n	MBR_08204n	MGU_03705n	MRI_SUI1n	MAA_03730n	Triaru_rna300	Trias1_54298	Tatro_300946	Trici_PTB70482.1	TrigamTGAM01_08226T0	Trigui_OPB38561	Triha_502701	Tripar1_rna91	Tvirens_71317	Ascsa1_2087	Phisc1_691834	Xylhe1_241017	CCE32714.1	KEY65867.1	jgi_Tolinf1_193811_TINF00166	TolopKND87398.1	Beaba1_7742	Cormi1_6514	Ampqui1_508869, Ampqui1_520519	Dicpug10606.t1	XP_035350197.1	Colch1_mrna_1817, Colch1_mrna_6027
OG0001327	EpiBra_1.0g5471.t1	ETyphina_1.0g357.t1	E_amag3998.t1	Ebromicola_E7626g3932.t1	E_elyg1196.t1	EfeFl1g1714.t1	Egansuensis_E7080g6998.t1	EpiGly_1.0g6597.t1	Einebrians_E818g4051.t1	FCul_PTD01779.1	FFUJ_04261m.01	FGSG_09401T0	Fman_CVK93719.1	Fox_PCD43515.1	FPRN_03116n	FPSE_07945T0	RGP58373.1	Fver_RBQ73282.1	Fusvirg271.t1	MAC_08786n	MAJ_09618n	MAM_06612n	MAN_00114n	MBR_08662n	MGU_08036n	MRI_002820n	MAA_08965n	Triaru_rna3495	Trias1_58220	Tatro_303085	Trici_PTB68775.1	TrigamTGAM01_10274T0	Trigui_OPB44211	Triha_531014	Tripar1_rna6215	Tvirens_72510	Ascsa1_10051	Phisc1_508859, Phisc1_683674	Xylhe1_264667	CCE28808.1	KEY68374.1	jgi_Tolinf1_194156_TINF04801	TolopKND90960.1	Beaba1_5283	Cormi1_7632	Ampqui1_333135	Dicpug3943.t1	XP_035349079.1	Colch1_mrna_5309, Colch1_mrna_9502
OG0001484	EpiBra_1.0g4675.t1	ETyphina_1.0g1000.t1	E_amag6159.t1	Ebromicola_E7626g5104.t1	E_elyg4006.t1	EfeFl1g5182.t1	Egansuensis_E7080g3194.t1	EpiGly_1.0g2192.t1	Einebrians_E818g3162.t1	FCul_PTD03084.1	FFUJ_07521m.01	FGSG_13670T0	Fman_CVK92896.1	Fox_PCD35433.1	FPRN_07843n	FPSE_03119T0	RGP74411.1	Fver_RBQ64766.1	Fusvirg3688.t1	MAC_04307n	MAJ_01410n	MAM_03088n	MAN_01266n	MBR_04406n	MGU_05721n	MRI_008756n	MAA_02822n	Triaru_rna9404	Trias1_29331	Tatro_172514	Trici_PTB69771.1	TrigamTGAM01_06087T0	Trigui_OPB37102	Triha_491886	Tripar1_rna4021	Tvirens_112539		Phisc1_615001		CCE28924.1	KEY73710.1	jgi_Tolinf1_193146_TINF03444	TolopKND89756.1	Beaba1_6105	Cormi1_8382	Ampqui1_554239	Dicpug3263.t1, Dicpug4776.t1	XP_035344155.1, XP_035347269.1	Colch1_mrna_1367
OG0001709	EpiBra_1.0g3298.t1	ETyphina_1.0g2076.t1	E_amag18.t1	Ebromicola_E7626g5659.t1	E_elyg5876.t1	EfeFl1g6087.t1	Egansuensis_E7080g7799.t1	EpiGly_1.0g3009.t1	Einebrians_E818g4211.t1	FCul_PTD02906.1	FFUJ_07405m.01	FGSG_10041T0	Fman_CVK92709.1	Fox_PCD35310.1	FPRN_07727n	FPSE_04529T0	RGP72287.1	Fver_RBQ65246.1	Fusvirg3749.t1	MAC_01087n	MAJ_03991n	MAM_07816n	MAN_03532n	MBR_01522n	MGU_02196n	MRI_006925n	MAA_05646n	Triaru_rna4614	Trias1_22384	Tatro_84866	Trici_PTB64226.1	TrigamTGAM01_06628T0	Trigui_OPB39503	Triha_311676	Tripar1_rna6503	Tvirens_111383	Ascsa1_510	Phisc1_685924	Xylhe1_240478	CCE29245.1	KEY68553.1	jgi_Tolinf1_191253_TINF01836	TolopKND88980.1	Beaba1_1140	Cormi1_8118	Ampqui1_514339	Dicpug3184.t1	XP_035346934.1	Colch1_mrna_1937
OG0001717	EpiBra_1.0g4257.t1	ETyphina_1.0g3275.t1	E_amag5605.t1	Ebromicola_E7626g61.t1	E_elyg316.t1	EfeFl1g6443.t1	Egansuensis_E7080g7252.t1	EpiGly_1.0g6277.t1	Einebrians_E818g3497.t1	FCul_PTD03799.1	FFUJ_05657m.01	FGSG_08914T0	Fman_CVK90188.1	Fox_PCD33461.1	FPRN_08816n	FPSE_08196T0	RGP65462.1	Fver_RBQ82031.1	Fusvirg10571.t1	MAC_05369n	MAJ_03713n	MAM_01720n	MAN_02371n	MBR_08175n	MGU_03735n	MRI_RAD30n	MAA_03701n	Triaru_rna625	Trias1_129806	Tatro_33108	Trici_PTB70396.1	TrigamTGAM01_07897T0	Trigui_OPB38649	Triha_72354	Tripar1_rna7138	Tvirens_191350	Ascsa1_5984	Phisc1_281011	Xylhe1_268371	CCE32685.1	KEY66046.1	jgi_Tolinf1_199858_TINF00758	TolopKND87693.1	Beaba1_7708	Cormi1_6480	Ampqui1_515594	Dicpug9768.t1	XP_035349650.1	Colch1_mrna_1757
OG0001807	EpiBra_1.0g5053.t1	ETyphina_1.0g904.t1	E_amag6459.t1	Ebromicola_E7626g2262.t1	E_elyg2785.t1	EfeFl1g7024.t1	Egansuensis_E7080g1731.t1	EpiGly_1.0g2092.t1	Einebrians_E818g3069.t1	FCul_PTD10511.1	FFUJ_02556m.01	FGSG_07370T0	Fman_CVK89739.1	Fox_PCD37478.1	FPRN_04185n	FPSE_04185T0	RGP65146.1	Fver_RBQ74844.1	Fusvirg4397.t1	MAC_00482n	MAJ_01993n	MAM_07517n	MAN_06976n	MBR_03824n	MGU_05881n	MRI_007807n	MAA_07323n	Triaru_rna8535	Trias1_153233	Tatro_83451	Trici_PTB62841.1	TrigamTGAM01_07379T0	Trigui_OPB40018	Triha_119601	Tripar1_rna2357	Tvirens_73292	Ascsa1_2647, Ascsa1_8471	Phisc1_615388, Phisc1_666321	Xylhe1_254036	CCE32849.1	KEY66169.1	jgi_Tolinf1_195042_TINF05097		Beaba1_842	Cormi1_5601	Ampqui1_467868	Dicpug11114.t1, Dicpug269.t1	XP_035340034.1, XP_035340860.1, XP_035349815.1	Colch1_mrna_3471
OG0001816	EpiBra_1.0g6299.t1	ETyphina_1.0g2102.t1	E_amag6349.t1	Ebromicola_E7626g5354.t1	E_elyg2671.t1	EfeFl1g6911.t1	Egansuensis_E7080g5429.t1	EpiGly_1.0g6944.t1	Einebrians_E818g7163.t1	FCul_PTD09306.1	FFUJ_02416m.01	FGSG_07500T0	Fman_CVL06026.1	Fox_PCD37346.1	FPRN_03978n	FPSE_11207T0	RGP73815.1	Fver_RBQ75564.1	Fusvirg4551.t1	MAC_02373n	MAJ_05758n	MAM_06754n	MAN_07098n	MBR_03950n	MGU_07270n	MRI_006942n	MAA_06861n	Triaru_rna5207	Trias1_30036	Tatro_313009	Trici_PTB65819.1	TrigamTGAM01_03033T0	Trigui_OPB44668	Triha_11051	Tripar1_rna1875	Tvirens_213747		Phisc1_568021	Xylhe1_205096, Xylhe1_249882	CCE29960.1	KEY65675.1	jgi_Tolinf1_194896_TINF05510	TolopKND93600.1	Beaba1_559	Cormi1_6030	Ampqui1_585229	Dicpug11572.t1		Colch1_mrna_1279
OG0001940	EpiBra_1.0g122.t1	ETyphina_1.0g1524.t1	E_amag5557.t1	Ebromicola_E7626g2541.t1	E_elyg269.t1	EfeFl1g6395.t1	Egansuensis_E7080g5983.t1	EpiGly_1.0g8896.t1	Einebrians_E818g79.t1	FCul_PTD10156.1	FFUJ_02444m.01	FGSG_07477T0	Fman_CVK89846.1	Fox_PCD37375.1	FPRN_04078n	FPSE_09441T0	RGP73793.1	Fver_RBQ65159.1	Fusvirg4518.t1	MAC_06455n	MAJ_03657n	MAM_01672n	MAN_02316n	MBR_07498n	MGU_03790n	MRI_005571n	MAA_10967n	Triaru_rna3526	Trias1_151963	Tatro_297639	Trici_PTB63584.1	TrigamTGAM01_05489T0	Trigui_OPB45084	Triha_8305	Tripar1_rna1008	Tvirens_232755	Ascsa1_5404	Phisc1_579784, Phisc1_710942	Xylhe1_246679, Xylhe1_282769	CCE34352.1	KEY67040.1	jgi_Tolinf1_190706_TINF01279	TolopKND88496.1	Beaba1_7265	Cormi1_3935	Ampqui1_518244	Dicpug12710.t1	XP_035343028.1	Colch1_mrna_6586
OG0001958	EpiBra_1.0g987.t1	ETyphina_1.0g2021.t1	E_amag3647.t1	Ebromicola_E7626g6923.t1	E_elyg829.t1	EfeFl1g1434.t1	Egansuensis_E7080g6117.t1	EpiGly_1.0g4637.t1	Einebrians_E818g2870.t1	FCul_PTD05958.1	FFUJ_05048m.01	FGSG_05073T0	Fman_CVK99504.1	Fox_PCD44290.1	FPRN_02340n	FPSE_04965T0	RGP73468.1	Fver_RBQ65018.1	Fusvirg7254.t1	MAC_07065n	MAJ_01825n	MAM_03803n	MAN_00651n	MBR_00462n	MGU_01081n	MRI_008151n	MAA_06419n	Triaru_rna7372	Trias1_319949	Tatro_320532	Trici_PTB70721.1	TrigamTGAM01_07076T0	Trigui_OPB38320	Triha_70872	Tripar1_rna8360	Tvirens_116843	Ascsa1_1314, Ascsa1_2412	Phisc1_414114, Phisc1_725639	Xylhe1_115873	CCE28031.1	KEY74191.1	jgi_Tolinf1_197810_TINF07932	TolopKND88796.1	Beaba1_5163	Cormi1_4699	Ampqui1_336261	Dicpug1180.t1	XP_035344338.1	Colch1_mrna_6408
OG0001960	EpiBra_1.0g1108.t1	ETyphina_1.0g7374.t1	E_amag5761.t1	Ebromicola_E7626g4176.t1	E_elyg445.t1	EfeFl1g6606.t1	Egansuensis_E7080g341.t1	EpiGly_1.0g2836.t1	Einebrians_E818g2027.t1	FCul_PTD12605.1	FFUJ_00511m.01	FGSG_00726T0	Fman_CVK84595.1	Fox_PCD46172.1	FPRN_01572n	FPSE_12446T0	RGP73252.1	Fver_RBQ76743.1	Fusvirg438.t1	MAC_07494n	MAJ_07140n	MAM_03376n	MAN_02658n	MBR_08068n	MGU_03637n	MRI_002404n	MAA_07454n	Triaru_rna1513	Trias1_140970	Tatro_42155	Trici_PTB68230.1	TrigamTGAM01_04460T0	Trigui_OPB44410	Triha_520440	Tripar1_rna7295	Tvirens_32745	Ascsa1_7279	Phisc1_634105	Xylhe1_146078, Xylhe1_266616	CCE26646.1	KEY69588.1, KEY70140.1, KEY71141.1	jgi_Tolinf1_194307_TINF04167	TolopKND91171.1	Beaba1_518	Cormi1_92	Ampqui1_519345	Dicpug4247.t1	XP_035348290.1	Colch1_mrna_4463
OG0001969	EpiBra_1.0g1557.t1	ETyphina_1.0g5786.t1	E_amag3600.t1	Ebromicola_E7626g43.t1	E_elyg781.t1	EfeFl1g1296.t1	Egansuensis_E7080g1040.t1	EpiGly_1.0g4578.t1	Einebrians_E818g1235.t1	FCul_PTD01687.1	FFUJ_04700m.01	FGSG_09801T0	Fman_CVL00056.1	Fox_PCD43944.1	FPRN_02696n	FPSE_00841T0	RGP64878.1	Fver_RBQ68351.1	Fusvirg7100.t1	MAC_06425n	MAJ_07204n	MAM_03943n	MAN_00500n	MBR_00332n	MGU_01234n	MRI_TOP2n	MAA_05049n	Triaru_rna4908	Trias1_131000	Tatro_225747	Trici_PTB70795.1	TrigamTGAM01_06328T0	Trigui_OPB38249	Triha_489743	Tripar1_rna1272	Tvirens_28551	Ascsa1_1360	Phisc1_782231	Xylhe1_258645	CCE33630.1	KEY71497.1	jgi_Tolinf1_190242_TINF00925, jgi_Tolinf1_190438_TINF01366	TolopKND92753.1, TolopKND92878.1	Beaba1_461	Cormi1_4277	Ampqui1_507895	Dicpug706.t1	XP_035345625.1	Colch1_mrna_8771
OG0001976	EpiBra_1.0g1919.t1	ETyphina_1.0g499.t1	E_amag1785.t1	Ebromicola_E7626g1628.t1	E_elyg5526.t1	EfeFl1g2602.t1	Egansuensis_E7080g6082.t1	EpiGly_1.0g9273.t1	Einebrians_E818g743.t1	FCul_PTD10703.1	FFUJ_03049m.01	FGSG_06822T0	Fman_CVK88955.1	Fox_PCD37973.1	FPRN_04676n	FPSE_11843T0	RGP62076.1	Fver_RBQ77582.1	Fusvirg4236.t1	MAC_05928n	MAJ_04816n	MAM_00527n	MAN_05363n	MBR_07850n	MGU_08479n	MRI_002172n	MAA_07866n	Triaru_rna8453	Trias1_45795	Tatro_302112	Trici_PTB67995.1	TrigamTGAM01_04091T0	Trigui_OPB40158	Triha_147291	Tripar1_rna7009	Tvirens_211407	Ascsa1_8667	Phisc1_684369	Xylhe1_240754	CCE27682.1	KEY69887.1	jgi_Tolinf1_195176_TINF05049	TolopKND93754.1	Beaba1_4844	Cormi1_3724	Ampqui1_442829	Dicpug6977.t1	XP_035349834.1	Colch1_mrna_4914
OG0001985	EpiBra_1.0g2226.t1	ETyphina_1.0g1432.t1	E_amag6074.t1	Ebromicola_E7626g2947.t1	E_elyg358.t1	EfeFl1g2805.t1	Egansuensis_E7080g3158.t1	EpiGly_1.0g2878.t1	Einebrians_E818g1793.t1	FCul_PTD03618.1	FFUJ_06230m.01	FGSG_08716T0	Fman_CVK91090.1	Fox_PCD32890.1	FPRN_09381n	FPSE_07701T0	RGP68042.1	Fver_RBQ81568.1	Fusvirg4954.t1	MAC_00872n	MAJ_03935n	MAM_03268n	MAN_02556n	MBR_08059n	MGU_03541n	MRI_007900n	MAA_07362n	Triaru_rna4995	Trias1_451362	Tatro_225118	Trici_PTB70536.1	TrigamTGAM01_08175T0	Trigui_OPB38502	Triha_489404	Tripar1_rna5859	Tvirens_28428	Ascsa1_1952	Phisc1_361884	Xylhe1_285176	CCE27067.1	KEY68675.1	jgi_Tolinf1_193791_TINF00369	TolopKND87345.1	Beaba1_6735, Beaba1_6736	Cormi1_3253	Ampqui1_580101	Dicpug10328.t1	XP_035350084.1	Colch1_mrna_2631
OG0001990	EpiBra_1.0g2436.t1	ETyphina_1.0g3278.t1	E_amag1914.t1	Ebromicola_E7626g6740.t1	E_elyg5356.t1	EfeFl1g2433.t1	Egansuensis_E7080g2227.t1	EpiGly_1.0g4182.t1	Einebrians_E818g7033.t1	FCul_PTD10790.1	FFUJ_07795m.01	FGSG_02469T0	Fman_CVL01758.1	Fox_PCD35701.1	FPRN_08111n	FPSE_01936T0	RGP61564.1	Fver_RBQ76653.1	Fusvirg8981.t1	MAC_01186n	MAJ_04299n	MAM_07105n	MAN_03632n	MBR_01623n	MGU_02302n	MRI_THI4n	MAA_05549n	Triaru_rna113	Trias1_59974	Tatro_299703	Trici_PTB65680.1	TrigamTGAM01_05059T0	Trigui_OPB40386	Triha_94640	Tripar1_rna6352	Tvirens_215037	Ascsa1_7680	Phisc1_683526	Xylhe1_248088	CCE33143.1	KEY67925.1	jgi_Tolinf1_191185_TINF02016	TolopKND87071.1	Beaba1_4964	Cormi1_1634	Ampqui1_457771	Dicpug4885.t1	XP_035345530.1	Colch1_mrna_5028
OG0002067	EpiBra_1.0g5998.t1	ETyphina_1.0g7410.t1	E_amag6149.t1	Ebromicola_E7626g4989.t1	E_elyg3996.t1	EfeFl1g5171.t1	Egansuensis_E7080g1060.t1	EpiGly_1.0g7179.t1	Einebrians_E818g4261.t1	FCul_PTD03176.1	FFUJ_07299m.01	FGSG_10152T0	Fman_CVK92583.1	Fox_PCD35200.1	FPRN_07617n	FPSE_02647T0	RGP58714.1	Fver_RBQ72136.1	Fusvirg3834.t1	MAC_04316n	MAJ_01401n	MAM_03095n	MAN_01257n	MBR_04397n	MGU_05712n	MRI_008771n	MAA_02832n	Triaru_rna9005	Trias1_146197	Tatro_128105	Trici_PTB69761.1	TrigamTGAM01_06096T0	Trigui_OPB37111	Triha_79327	Tripar1_rna4031	Tvirens_73656	Ascsa1_6321	Phisc1_24427, Phisc1_737293	Xylhe1_271606	CCE28209.1	KEY70319.1	jgi_Tolinf1_193155_TINF03400		Beaba1_6112	Cormi1_8374	Ampqui1_507618, Ampqui1_524670	Dicpug3437.t1	XP_035347499.1	Colch1_mrna_4815
OG0002131	EpiBra_1.0g149.t1	ETyphina_1.0g1116.t1	E_amag521.t1	Ebromicola_E7626g209.t1	E_elyg6378.t1	EfeFl1g912.t1	Egansuensis_E7080g5704.t1	EpiGly_1.0g5961.t1	Einebrians_E818g1845.t1	FCul_PTD05705.1	FFUJ_06301m.01	FGSG_08755T0	Fman_CVK91161.1	Fox_PCD32821.1	FPRN_09448n	FPSE_07739T0	RGP61856.1	Fver_RBQ81324.1	Fusvirg5140.t1	MAC_02629n	MAJ_00161n	MAM_00794n	MAN_04324n	MBR_02478n	MGU_00535n	MRI_008717n	MAA_02173n	Triaru_rna6856	Trias1_132813	Tatro_293590	Trici_PTB68905.1	TrigamTGAM01_04696T0	Trigui_OPB36318	Triha_83939	Tripar1_rna6411	Tvirens_58024	Ascsa1_3329, Ascsa1_3380	Phisc1_681159	Xylhe1_280176	CCE35047.1	KEY66839.1	jgi_Tolinf1_198887_TINF09384	TolopKND90686.1	Beaba1_3870	Cormi1_5038	Ampqui1_250770, Ampqui1_591136	Dicpug7976.t1	XP_035347716.1	Colch1_mrna_3101
OG0002146	EpiBra_1.0g655.t1	ETyphina_1.0g5740.t1	E_amag3331.t1	Ebromicola_E7626g5224.t1	E_elyg1745.t1	EfeFl1g3959.t1	Egansuensis_E7080g4889.t1	EpiGly_1.0g2827.t1	Einebrians_E818g3937.t1	FCul_PTD11206.1	FFUJ_01439m.01	FGSG_01245T0	Fman_CVK83082.1	Fox_PCD45249.1	FPRN_00667n	FPSE_07605T0	RGP76665.1	Fver_RBQ68163.1	Fusvirg1463.t1	MAC_00542n	MAJ_02058n	MAM_08002n	MAN_06917n	MBR_03760n	MGU_05817n	MRI_CCP1n	MAA_07267n	Triaru_rna3176	Trias1_51031	Tatro_299895	Trici_PTB69807.1	TrigamTGAM01_07744T0	Trigui_OPB37066	Triha_479191	Tripar1_rna3985	Tvirens_79736	Ascsa1_8301	Phisc1_728952	Xylhe1_245774	CCE32311.1	KEY67529.1	jgi_Tolinf1_196259_TINF07268	TolopKND90201.1	Beaba1_8024	Cormi1_6935	Ampqui1_511198	Dicpug7429.t1	XP_035339811.1	Colch1_mrna_4985
OG0002176	EpiBra_1.0g1454.t1	ETyphina_1.0g6402.t1	E_amag4893.t1	Ebromicola_E7626g312.t1	E_elyg2178.t1	EfeFl1g4398.t1	Egansuensis_E7080g6530.t1	EpiGly_1.0g1793.t1	Einebrians_E818g4096.t1	FCul_PTD09187.1	FFUJ_03013m.01	FGSG_06859T0	Fman_CVK89015.1	Fox_PCD37933.1	FPRN_04637n	FPSE_11806T0	RGP59086.1	Fver_RBQ65313.1	Fusvirg2452.t1	MAC_00998n	MAJ_04083n	MAM_05847n	MAN_03440n	MBR_01430n	MGU_02105n	MRI_005861n	MAA_05735n	Triaru_rna3078	Trias1_53587	Tatro_226926	Trici_PTB65320.1	TrigamTGAM01_05682T0	Trigui_OPB38997	Triha_1704	Tripar1_rna2057	Tvirens_164692	Ascsa1_9002	Phisc1_689134	Xylhe1_282462	CCE27916.1	KEY67617.1	jgi_Tolinf1_196946_TINF06710	TolopKND95251.1	Beaba1_146	Cormi1_6359	Ampqui1_524170	Dicpug1643.t1	XP_035340123.1	Colch1_mrna_9183
OG0002180	EpiBra_1.0g1552.t1	ETyphina_1.0g5790.t1	E_amag3610.t1	Ebromicola_E7626g39.t1	E_elyg785.t1	EfeFl1g1307.t1	Egansuensis_E7080g7529.t1	EpiGly_1.0g4574.t1	Einebrians_E818g6425.t1	FCul_PTD01324.1	FFUJ_04705m.01	FGSG_09796T0	Fman_CVL00047.1	Fox_PCD43949.1	FPRN_02690n	FPSE_00846T0	RGP64871.1	Fver_RBQ75970.1	Fusvirg7109.t1	MAC_06431n	MAJ_07197n	MAM_03939n	MAN_00507n	MBR_00339n	MGU_01227n	MRI_007291n	MAA_05042n	Triaru_rna562	Trias1_315122	Tatro_301014	Trici_PTB70566.1	TrigamTGAM01_08142T0	Trigui_OPB38467	Triha_193473	Tripar1_rna5829	Tvirens_150174	Ascsa1_1508	Phisc1_72063	Xylhe1_265666	CCE28794.1	KEY71492.1	jgi_Tolinf1_190433_TINF01176	TolopKND92873.1	Beaba1_454	Cormi1_4283	Ampqui1_524567	Dicpug700.t1	XP_035345627.1	Colch1_mrna_8764
OG0002216	EpiBra_1.0g2452.t1	ETyphina_1.0g3515.t1	E_amag4235.t1	Ebromicola_E7626g5954.t1	E_elyg6934.t1	EfeFl1g375.t1	Egansuensis_E7080g3009.t1	EpiGly_1.0g8234.t1	Einebrians_E818g4048.t1	FCul_PTD01571.1	FFUJ_13641m.01	FGSG_09846T0	Fman_CVK86655.1	Fox_PCD41920.1	FPRN_06189n	FPSE_11029T0	RGP64923.1	Fver_RBQ65381.1	Fusvirg1894.t1	MAC_00113n	MAJ_02311n	MAM_00108n	MAN_08374n	MBR_02887n	MGU_00124n	MRI_007083n	MAA_04488n	Triaru_rna6691	Trias1_55798	Tatro_37022	Trici_PTB62506.1	TrigamTGAM01_01724T0	Trigui_OPB36968	Triha_278918	Tripar1_rna3757	Tvirens_230098	Ascsa1_4289	Phisc1_626059	Xylhe1_211880	CCE34852.1	KEY64361.1	jgi_Tolinf1_194850_TINF04869	TolopKND93047.1	Beaba1_10018	Cormi1_1217	Ampqui1_228055	Dicpug9065.t1	XP_035349596.1	Colch1_mrna_10061
OG0002222	EpiBra_1.0g2545.t1	ETyphina_1.0g5758.t1	E_amag7103.t1	Ebromicola_E7626g7127.t1	E_elyg4441.t1	EfeFl1g3102.t1	Egansuensis_E7080g5929.t1	EpiGly_1.0g7937.t1	Einebrians_E818g6576.t1	FCul_PTD03208.1	FFUJ_07445m.01	FGSG_10005T0	Fman_CVK92774.1	Fox_PCD35354.1	FPRN_07766n	FPSE_03903T0	RGP72324.1	Fver_RBQ71399.1	Fusvirg3555.t1	MAC_07726n	MAJ_07037n	MAM_05649n	MAN_04640n	MBR_08427n	MGU_06997n	MRI_000518n	MAA_00035n	Triaru_rna6716	Trias1_150020	Tatro_300029	Trici_PTB70003.1	TrigamTGAM01_03372T0	Trigui_OPB43620	Triha_78525	Tripar1_rna6475	Tvirens_23720	Ascsa1_813	Phisc1_618090	Xylhe1_244457	CCE29360.1	KEY69979.1	jgi_Tolinf1_191324_TINF02179	TolopKND88966.1	Beaba1_6142	Cormi1_8396	Ampqui1_68009	Dicpug3554.t1	XP_035342328.1	Colch1_mrna_1360
OG0002232	EpiBra_1.0g2778.t1	ETyphina_1.0g3000.t1	E_amag281.t1	Ebromicola_E7626g6418.t1	E_elyg6846.t1	EfeFl1g462.t1	Egansuensis_E7080g912.t1	EpiGly_1.0g7959.t1	Einebrians_E818g2864.t1	FCul_PTD08377.1	FFUJ_09551m.01	FGSG_04105T0	Fman_CVL04595.1	Fox_PCD29262.1	FPRN_12714n	FPSE_00125T0	RGP61426.1	Fver_RBQ72802.1	Fusvirg6551.t1	MAC_01639n	MAJ_02393n	MAM_00188n	MAN_08291n	MBR_02805n	MGU_00206n	MRI_003658n	MAA_02471n	Triaru_rna8332	Trias1_147432	Tatro_132578	Trici_PTB65152.1	TrigamTGAM01_02864T0	Trigui_OPB41083	Triha_98233	Tripar1_rna36	Tvirens_46818	Ascsa1_10631	Phisc1_576816	Xylhe1_15678	CCE27520.1	KEY64275.1, KEY75283.1	jgi_Tolinf1_199221_TINF08666	TolopKND90758.1	Beaba1_3740	Cormi1_9433	Ampqui1_55302	Dicpug2138.t1	XP_035345464.1	Colch1_mrna_4513
OG0002249	EpiBra_1.0g3233.t1	ETyphina_1.0g3745.t1	E_amag3921.t1	Ebromicola_E7626g5806.t1	E_elyg1101.t1	EfeFl1g1634.t1	Egansuensis_E7080g2661.t1	EpiGly_1.0g3835.t1	Einebrians_E818g3136.t1	FCul_PTD07461.1	FFUJ_09750m.01	FGSG_04291T0	Fman_CVK98537.1	Fox_PCD29058.1	FPRN_12512n	FPSE_04812T0	RGP60488.1	Fver_RBQ68139.1	Fusvirg8074.t1	MAC_06642n	MAJ_04779n	MAM_06117n	MAN_05325n	MBR_07888n	MGU_09231n	MRI_001366n	MAA_07904n	Triaru_rna3913	Trias1_32141	Tatro_236383	Trici_PTB66605.1	TrigamTGAM01_00694T0	Trigui_OPB46575	Triha_513865	Tripar1_rna8262	Tvirens_57534	Ascsa1_9347	Phisc1_573930	Xylhe1_217570	CCE33211.1	KEY64139.1	jgi_Tolinf1_190018_TINF00764, jgi_Tolinf1_190985_TINF01746	TolopKND92561.1, TolopKND93925.1	Beaba1_5125	Cormi1_4064	Ampqui1_515812	Dicpug11801.t1	XP_035348354.1	Colch1_mrna_8145
OG0002262	EpiBra_1.0g3512.t1	ETyphina_1.0g750.t1	E_amag2004.t1	Ebromicola_E7626g285.t1	E_elyg5455.t1	EfeFl1g2529.t1	Egansuensis_E7080g5911.t1	EpiGly_1.0g602.t1	Einebrians_E818g7710.t1	FCul_PTD09364.1	FFUJ_02846m.01	FGSG_07008T0	Fman_CVK89290.1	Fox_PCD37761.1	FPRN_04472n	FPSE_02783T0	RGP63667.1	Fver_RBQ68082.1	Fusvirg4167.t1	MAC_05955n	MAJ_03299n	MAM_00491n	MAN_05408n	MBR_07807n	MGU_05211n	MRI_003921n	MAA_09195n	Triaru_rna5020	Trias1_46004	Tatro_287296	Trici_PTB69494.1	TrigamTGAM01_10103T0	Trigui_OPB37266	Triha_492093	Tripar1_rna5194	Tvirens_55440	Ascsa1_5594	Phisc1_779576	Xylhe1_257908	CCE27759.1	KEY73385.1	jgi_Tolinf1_195240_TINF05347	TolopKND93659.1	Beaba1_6690	Cormi1_3213	Ampqui1_452379	Dicpug3766.t1, Dicpug4828.t1, Dicpug6899.t1	XP_035342124.1	Colch1_mrna_4882
OG0002299	EpiBra_1.0g4660.t1	ETyphina_1.0g4913.t1	E_amag651.t1	Ebromicola_E7626g6488.t1	E_elyg6123.t1	EfeFl1g5643.t1	Egansuensis_E7080g2702.t1	EpiGly_1.0g8480.t1	Einebrians_E818g7203.t1	FCul_PTD05168.1	FFUJ_13534m.01	FGSG_06298T0	Fman_CVK86764.1	Fox_PCD41812.1	FPRN_06081n	FPSE_01014T0	RGP59408.1	Fver_RBQ75136.1	Fusvirg2003.t1	MAC_04633n	MAJ_05876n	MAM_00012n	MAN_08480n	MBR_02993n	MGU_00019n	MRI_007763n	MAA_04590n	Triaru_rna1595	Trias1_55445	Tatro_137964	Trici_PTB69214.1	TrigamTGAM01_10372T0	Trigui_OPB36645	Triha_507410	Tripar1_rna2883	Tvirens_63998	Ascsa1_4329	Phisc1_686411	Xylhe1_261512	CCE30481.1	KEY67900.1	jgi_Tolinf1_194729_TINF04990	TolopKND93009.1	Beaba1_1325	Cormi1_1320	Ampqui1_525432	Dicpug8904.t1	XP_035342936.1	Colch1_mrna_4706
OG0002307	EpiBra_1.0g4913.t1	ETyphina_1.0g3345.t1	E_amag1875.t1	Ebromicola_E7626g2809.t1	E_elyg7233.t1	EfeFl1g1908.t1	Egansuensis_E7080g4871.t1	EpiGly_1.0g3364.t1	Einebrians_E818g3526.t1	FCul_PTD11092.1	FFUJ_07842m.01	FGSG_02570T0	Fman_CVL01833.1	Fox_PCD35749.1	FPRN_08160n	FPSE_08688T0	RGP63032.1	Fver_RBQ70694.1	Fusvirg6465.t1	MAC_04135n	MAJ_06345n	MAM_04621n	MAN_05981n	MBR_05384n	MGU_05442n	MRI_RIA1n	MAA_08903n	Triaru_rna6341	Trias1_82508	Tatro_281456	Trici_PTB66513.1	TrigamTGAM01_07831T0	Trigui_OPB46718	Triha_454416	Tripar1_rna3801	Tvirens_66536	Ascsa1_3300	Phisc1_391136	Xylhe1_254919	CCE32491.1	KEY69044.1	jgi_Tolinf1_198466_TINF08620	TolopKND89084.1	Beaba1_4414	Cormi1_6760	Ampqui1_510436	Dicpug2234.t1	XP_035344524.1	Colch1_mrna_2391
OG0002317	EpiBra_1.0g5146.t1	ETyphina_1.0g1383.t1	E_amag1746.t1	Ebromicola_E7626g1335.t1	E_elyg5564.t1	EfeFl1g2641.t1	Egansuensis_E7080g5086.t1	EpiGly_1.0g9083.t1	Einebrians_E818g4498.t1	FCul_PTD03894.1	FFUJ_13092m.01	FGSG_12839T0	Fman_CVK87485.1	Fox_PCD41371.1	FPRN_05635n	FPSE_03079T0	RGP66808.1	Fver_RBQ81668.1	Fusvirg11628.t1	MAC_06032n	MAJ_07825n	MAM_06464n	MAN_09026n	MBR_00726n	MGU_00809n	MRI_001878n	MAA_06165n	Triaru_rna5044	Trias1_67878	Tatro_84318	Trici_PTB69464.1	TrigamTGAM01_08114T0	Trigui_OPB37236	Triha_136884	Tripar1_rna5384	Tvirens_111011	Ascsa1_6461, Ascsa1_6919	Phisc1_686273, Phisc1_725055	Xylhe1_245558	CCE28602.1	KEY67837.1	jgi_Tolinf1_195518_TINF05552	TolopKND91780.1	Beaba1_7828	Cormi1_7882	Ampqui1_552592	Dicpug6506.t1	XP_035348857.1	Colch1_mrna_675
OG0002385	EpiBra_1.0g6847.t1	ETyphina_1.0g5079.t1	E_amag4290.t1	Ebromicola_E7626g346.t1	E_elyg6989.t1	EfeFl1g320.t1	Egansuensis_E7080g6356.t1	EpiGly_1.0g1532.t1	Einebrians_E818g4432.t1	FCul_PTD04811.1	FFUJ_13590m.01	FGSG_06352T0	Fman_CVK86706.1	Fox_PCD41870.1	FPRN_06137n	FPSE_01141T0	RGP66568.1	Fver_RBQ75189.1	Fusvirg1948.t1	MAC_04692n	MAJ_07406n	MAM_00058n	MAN_08423n	MBR_02936n	MGU_00074n	MRI_007436n	MAA_04535n	Triaru_rna10383	Trias1_162181	Tatro_300184	Trici_PTB62430.1	TrigamTGAM01_01802T0	Trigui_OPB36894	Triha_276896	Tripar1_rna2550	Tvirens_230139	Ascsa1_4639	Phisc1_655380	Xylhe1_243785	CCE29873.1	KEY67965.1	jgi_Tolinf1_194795_TINF04885	TolopKND93063.1	Beaba1_1280	Cormi1_1258	Ampqui1_508992	Dicpug8892.t1	XP_035350651.1	Colch1_mrna_6877
OG0002440	EpiBra_1.0g236.t1	ETyphina_1.0g2489.t1	E_amag2922.t1	Ebromicola_E7626g6620.t1	E_elyg4878.t1	EfeFl1g3547.t1	Egansuensis_E7080g5508.t1	EpiGly_1.0g6762.t1	Einebrians_E818g5085.t1	FCul_PTD12710.1	FFUJ_01524m.01	FGSG_01328T0	Fman_CVK82933.1	Fox_PCD45162.1	FPRN_00583n	FPSE_03365T0	RGP76583.1	Fver_RBQ65078.1	Fusvirg1547.t1	MAC_04611n	MAJ_04575n	MAM_03677n	MAN_08066n	MBR_06013n	MGU_06464n	MRI_VMA5n	MAA_00213n	Triaru_rna5424	Trias1_143549	Tatro_212571	Trici_PTB64105.1	TrigamTGAM01_08834T0	Trigui_OPB39592	Triha_2335	Tripar1_rna7738	Tvirens_183728	Ascsa1_2857	Phisc1_694945	Xylhe1_216502	CCE28288.1	KEY67466.1	jgi_Tolinf1_196173_TINF07226	TolopKND90422.1	Beaba1_6974	Cormi1_6623	Ampqui1_518185	Dicpug6310.t1	XP_035342167.1	Colch1_mrna_6956
OG0002447	EpiBra_1.0g312.t1	ETyphina_1.0g2666.t1	E_amag3280.t1	Ebromicola_E7626g2630.t1	E_elyg1699.t1	EfeFl1g3911.t1	Egansuensis_E7080g7203.t1	EpiGly_1.0g6384.t1	Einebrians_E818g3963.t1	FCul_PTD12854.1	FFUJ_01407m.01	FGSG_01216T0	Fman_CVK83139.1	Fox_PCD45283.1	FPRN_00697n	FPSE_01796T0	RGP60060.1	Fver_RBQ65026.1	Fusvirg1411.t1	MAC_04153n	MAJ_02105n	MAM_07691n	MAN_06874n	MBR_03584n	MGU_05773n	MRI_NPL4n	MAA_07220n	Triaru_rna5230	Trias1_150187	Tatro_265090	Trici_PTB69854.1	TrigamTGAM01_10346T0	Trigui_OPB37013	Triha_505115	Tripar1_rna423	Tvirens_167022	Ascsa1_7927	Phisc1_679299	Xylhe1_235059	CCE33101.1	KEY65188.1	jgi_Tolinf1_196296_TINF06531	TolopKND90159.1	Beaba1_1946	Cormi1_7035	Ampqui1_504907	Dicpug7866.t1	XP_035339438.1	Colch1_mrna_9198
OG0002450	EpiBra_1.0g319.t1	ETyphina_1.0g2673.t1	E_amag3273.t1	Ebromicola_E7626g2623.t1	E_elyg1692.t1	EfeFl1g3904.t1	Egansuensis_E7080g994.t1	EpiGly_1.0g2619.t1	Einebrians_E818g2522.t1	FCul_PTD13360.1	FFUJ_01399m.01	FGSG_01207T0	Fman_CVK83153.1	Fox_PCD45290.1	FPRN_00705n	FPSE_01804T0	RGP60068.1	Fver_RBQ66210.1	Fusvirg1403.t1	MAC_04161n	MAJ_02113n	MAM_07683n	MAN_06867n	MBR_03592n	MGU_05766n	MRI_006499n	MAA_07212n	Triaru_rna4184	Trias1_61700	Tatro_151489	Trici_PTB69863.1	TrigamTGAM01_07697T0	Trigui_OPB37005	Triha_77431	Tripar1_rna415	Tvirens_82333	Ascsa1_8999	Phisc1_722926	Xylhe1_267711	CCE33109.1	KEY65194.1	jgi_Tolinf1_196306_TINF07300	TolopKND90246.1	Beaba1_1937	Cormi1_7024	Ampqui1_522397	Dicpug7874.t1	XP_035341483.1	Colch1_mrna_9190
OG0002459	EpiBra_1.0g357.t1	ETyphina_1.0g1055.t1	E_amag251.t1	Ebromicola_E7626g430.t1	E_elyg6879.t1	EfeFl1g431.t1	Egansuensis_E7080g2040.t1	EpiGly_1.0g3786.t1	Einebrians_E818g1004.t1	FCul_PTD07380.1	FFUJ_09566m.01	FGSG_04121T0	Fman_CVL04580.1	Fox_PCD29245.1	FPRN_12699n	FPSE_00141T0	RGP58275.1	Fver_RBQ70188.1	Fusvirg6534.t1	MAC_01663n	MAJ_02367n	MAM_00160n	MAN_08317n	MBR_02831n	MGU_00180n	MRI_001889n	MAA_02497n	Triaru_rna4712	Trias1_71709	Tatro_298093	Trici_PTB65222.1	TrigamTGAM01_07406T0	Trigui_OPB40968	Triha_512917	Tripar1_rna4266	Tvirens_83729	Ascsa1_10621	Phisc1_638358	Xylhe1_243038	CCE27550.1	KEY68992.1	jgi_Tolinf1_199250_TINF09039	TolopKND90730.1	Beaba1_3736	Cormi1_9436	Ampqui1_203240	Dicpug10199.t1	XP_035344084.1	Colch1_mrna_4531
OG0002466	EpiBra_1.0g441.t1	ETyphina_1.0g3470.t1	E_amag3030.t1	Ebromicola_E7626g803.t1	E_elyg4988.t1	EfeFl1g3660.t1	Egansuensis_E7080g3568.t1	EpiGly_1.0g8328.t1	Einebrians_E818g6619.t1	FCul_PTD12601.1	FFUJ_01127m.01	FGSG_11792T0	Fman_CVK83579.1	Fox_PCD45559.1	FPRN_00968n	FPSE_04598T0	RGP70616.1	Fver_RBQ66332.1	Fusvirg1138.t1	MAC_03065n	MAJ_00678n	MAM_01892n	MAN_05009n	MBR_03431n	MGU_02765n	MRI_ACE1n	MAA_04118n	Triaru_rna8079	Trias1_439788	Tatro_83090	Trici_PTB67016.1	TrigamTGAM01_03597T0	Trigui_OPB46882	Triha_496062	Tripar1_rna6569	Tvirens_88565	Ascsa1_3138	Phisc1_595261	Xylhe1_238362	CCE35391.1	KEY74102.1	jgi_Tolinf1_196568_TINF07054	TolopKND86324.1	Beaba1_50, Beaba1_8150	Cormi1_6082	Ampqui1_559521	Dicpug7908.t1	XP_035343654.1	Colch1_mrna_5639
OG0002467	EpiBra_1.0g445.t1	ETyphina_1.0g3474.t1	E_amag3034.t1	Ebromicola_E7626g799.t1	E_elyg4992.t1	EfeFl1g3664.t1	Egansuensis_E7080g3572.t1	EpiGly_1.0g8332.t1	Einebrians_E818g2191.t1	FCul_PTD11559.1	FFUJ_01133m.01	FGSG_00610T0	Fman_CVK83571.1	Fox_PCD45554.1	FPRN_00963n	FPSE_04592T0	RGP70622.1	Fver_RBQ66336.1	Fusvirg1131.t1	MAC_03070n	MAJ_00672n	MAM_01867n	MAN_05015n	MBR_03437n	MGU_02759n	MRI_006386n	MAA_04112n	Triaru_rna2972	Trias1_70663	Tatro_144686	Trici_PTB67021.1	TrigamTGAM01_03592T0	Trigui_OPB46876	Triha_87953	Tripar1_rna7555	Tvirens_43277	Ascsa1_8206	Phisc1_728530	Xylhe1_245618	CCE35415.1	KEY74107.1	jgi_Tolinf1_196563_TINF06776	TolopKND89439.1	Beaba1_55	Cormi1_9159	Ampqui1_596729	Dicpug10980.t1	XP_035341031.1, XP_035348803.1	Colch1_mrna_7018
OG0002474	EpiBra_1.0g476.t1	ETyphina_1.0g2385.t1	E_amag3012.t1	Ebromicola_E7626g4935.t1	E_elyg4970.t1	EfeFl1g3642.t1	Egansuensis_E7080g4553.t1	EpiGly_1.0g8680.t1	Einebrians_E818g1955.t1	FCul_PTD12097.1	FFUJ_01085m.01	FGSG_00581T0	Fman_CVK83647.1	Fox_PCD45581.1	FPRN_01007n	FPSE_04623T0	RGP70594.1	Fver_RBQ76842.1	Fusvirg1168.t1	MAC_03044n	MAJ_00699n	MAM_01893n	MAN_04988n	MBR_03409n	MGU_02786n	MRI_006077n	MAA_04138n	Triaru_rna345	Trias1_144253	Tatro_51127	Trici_PTB66980.1	TrigamTGAM01_03624T0	Trigui_OPB46910	Triha_86768	Tripar1_rna1199	Tvirens_42827	Ascsa1_2631	Phisc1_440650	Xylhe1_242909	CCE30603.1	KEY66165.1	jgi_Tolinf1_196592_TINF06326	TolopKND95351.1	Beaba1_6547	Cormi1_9506	Ampqui1_513216	Dicpug6023.t1	XP_035342053.1	Colch1_mrna_9468
OG0002484	EpiBra_1.0g598.t1	ETyphina_1.0g6803.t1	E_amag3212.t1	Ebromicola_E7626g1733.t1	E_elyg1630.t1	EfeFl1g3844.t1	Egansuensis_E7080g1014.t1	EpiGly_1.0g7445.t1	Einebrians_E818g3627.t1	FCul_PTD12624.1	FFUJ_01331m.01	FGSG_01142T0	Fman_CVK83257.1	Fox_PCD45365.1	FPRN_00773n	FPSE_05621T0	RGP60302.1	Fver_RBQ68178.1	Fusvirg1329.t1	MAC_05307n	MAJ_02263n	MAM_06776n	MAN_05123n	MBR_03545n	MGU_04937n	MRI_004471n	MAA_03922n	Triaru_rna2837	Trias1_72929	Tatro_38569	Trici_PTB69936.1	TrigamTGAM01_03329T0	Trigui_OPB43670	Triha_79408	Tripar1_rna5800	Tvirens_52484	Ascsa1_2590	Phisc1_682032	Xylhe1_239238	CCE35298.1	KEY64787.1	jgi_Tolinf1_196369_TINF06485, jgi_Tolinf1_196370_TINF06540	TolopKND90286.1	Beaba1_2102	Cormi1_6883	Ampqui1_156869	Dicpug12647.t1	XP_035342654.1	Colch1_mrna_5904
OG0002540	EpiBra_1.0g1219.t1	ETyphina_1.0g689.t1	E_amag6609.t1	Ebromicola_E7626g1928.t1	E_elyg2936.t1	EfeFl1g7177.t1	Egansuensis_E7080g6727.t1	EpiGly_1.0g3651.t1	Einebrians_E818g397.t1	FCul_PTD01764.1	FFUJ_04247m.01	FGSG_09414T0	Fman_CVK93736.1	Fox_PCD43501.1	FPRN_03130n	FPSE_05107T0	RGP64620.1	Fver_RBQ73268.1	Fusvirg6891.t1	MAC_06651n	MAJ_03435n	MAM_00379n	MAN_05539n	MBR_06928n	MGU_05343n	MRI_004294n	MAA_08446n	Triaru_rna2407	Trias1_57700	Tatro_292107	Trici_PTB64721.1	TrigamTGAM01_07466T0	Trigui_OPB45300	Triha_510592	Tripar1_rna888	Tvirens_44161	Ascsa1_1812	Phisc1_687053	Xylhe1_251413	CCE30808.1	KEY73125.1	jgi_Tolinf1_191553_TINF02205	TolopKND87813.1	Beaba1_5539	Cormi1_5189	Ampqui1_520554	Dicpug9724.t1	XP_035350143.1	Colch1_mrna_2790
OG0002548	EpiBra_1.0g1266.t1	ETyphina_1.0g3037.t1	E_amag1982.t1	Ebromicola_E7626g5518.t1	E_elyg5432.t1	EfeFl1g2506.t1	Egansuensis_E7080g5819.t1	EpiGly_1.0g6837.t1	Einebrians_E818g792.t1	FCul_PTD01813.1	FFUJ_04276m.01	FGSG_09425T0	Fman_CVK93704.1	Fox_PCD43531.1	FPRN_03101n	FPSE_07960T0	RGP64631.1	Fver_RBQ73296.1	Fusvirg6878.t1	MAC_08481n	MAJ_03451n	MAM_00371n	MAN_05551n	MBR_06942n	MGU_05355n	MRI_OCH1n	MAA_08458n	Triaru_rna2395	Trias1_139760	Tatro_41037	Trici_PTB64711.1	TrigamTGAM01_07477T0	Trigui_OPB45311	Triha_90973	Tripar1_rna41	Tvirens_66986	Ascsa1_5986	Phisc1_676037, Phisc1_699034	Xylhe1_141153	CCE29823.1	KEY73137.1	jgi_Tolinf1_191563_TINF02231	TolopKND87730.1	Beaba1_5552	Cormi1_5202	Ampqui1_450435	Dicpug9642.t1	XP_035349721.1	Colch1_mrna_2876
OG0002556	EpiBra_1.0g1356.t1	ETyphina_1.0g5549.t1	E_amag157.t1	Ebromicola_E7626g4207.t1	E_elyg6012.t1	EfeFl1g5943.t1	Egansuensis_E7080g7335.t1	EpiGly_1.0g2751.t1	Einebrians_E818g5051.t1	FCul_PTD04372.1	FFUJ_04556m.01	FGSG_05316T0	Fman_CVK93434.1	Fox_PCD43797.1	FPRN_02838n	FPSE_07174T0	RGP71057.1	Fver_RBQ66258.1	Fusvirg5927.t1	MAC_06760n	MAJ_02873n	MAM_04308n	MAN_08548n	MBR_01977n	MGU_02658n	MRI_HEM15n	MAA_01144n	Triaru_rna2878	Trias1_23989	Tatro_301320	Trici_PTB63973.1	TrigamTGAM01_05437T0	Trigui_OPB38028	Triha_477588	Tripar1_rna6115	Tvirens_83372	Ascsa1_2168	Phisc1_736281	Xylhe1_220575	CCE31489.1	KEY70916.1	jgi_Tolinf1_190617_TINF01338, jgi_Tolinf1_191670_TINF02746	TolopKND88472.1	Beaba1_6893	Cormi1_2996	Ampqui1_164760	Dicpug293.t1	XP_035347242.1	Colch1_mrna_9712
OG0002559	EpiBra_1.0g1380.t1	ETyphina_1.0g5176.t1	E_amag4635.t1	Ebromicola_E7626g7382.t1	E_elyg1912.t1	EfeFl1g4124.t1	Egansuensis_E7080g303.t1	EpiGly_1.0g3318.t1	Einebrians_E818g3353.t1	FCul_PTD09559.1	FFUJ_02781m.01	FGSG_07071T0	Fman_CVK89393.1	Fox_PCD37697.1	FPRN_04407n	FPSE_02712T0	RGP61947.1	Fver_RBQ68656.1	Fusvirg2314.t1	MAC_06150n	MAJ_00939n	MAM_05725n	MAN_04749n	MBR_03168n	MGU_03027n	MRI_002817n	MAA_04370n	Triaru_rna6094	Trias1_127288	Tatro_31254	Trici_PTB65413.1	TrigamTGAM01_03646T0	Trigui_OPB42953	Triha_13175	Tripar1_rna8613	Tvirens_74354	Ascsa1_7637	Phisc1_582374, Phisc1_732016	Xylhe1_239375	CCE33943.1	KEY70664.1	jgi_Tolinf1_196844_TINF07229	TolopKND95333.1	Beaba1_4315	Cormi1_2192	Ampqui1_516948	Dicpug7897.t1	XP_035345517.1	Colch1_mrna_9122
OG0002562	EpiBra_1.0g1395.t1	ETyphina_1.0g2703.t1	E_amag3790.t1	Ebromicola_E7626g4375.t1	E_elyg969.t1	EfeFl1g1495.t1	Egansuensis_E7080g3050.t1	EpiGly_1.0g6136.t1	Einebrians_E818g5197.t1	FCul_PTD04565.1	FFUJ_04957m.01	FGSG_06190T0	Fman_CVK99608.1	Fox_PCD44202.1	FPRN_02433n	FPSE_02546T0	RGP65218.1	Fver_RBQ74582.1	Fusvirg7351.t1	MAC_01329n	MAJ_01893n	MAM_07962n	MAN_00718n	MBR_00529n	MGU_01012n	MRI_000421n	MAA_06352n	Triaru_rna2350	Trias1_23786	Tatro_258514	Trici_PTB70780.1	TrigamTGAM01_06312T0	Trigui_OPB38264	Triha_71052	Tripar1_rna5528	Tvirens_28248	Ascsa1_1501	Phisc1_689546	Xylhe1_246161	CCE28116.1	KEY74250.1	jgi_Tolinf1_197876_TINF08046	TolopKND88825.1	Beaba1_9262	Cormi1_2421	Ampqui1_521663	Dicpug4533.t1	XP_035348529.1	Colch1_mrna_8869
OG0002614	EpiBra_1.0g2026.t1	ETyphina_1.0g1086.t1	E_amag4554.t1	Ebromicola_E7626g4232.t1	E_elyg1824.t1	EfeFl1g4038.t1	Egansuensis_E7080g5247.t1	EpiGly_1.0g7863.t1	Einebrians_E818g1256.t1	FCul_PTD13378.1	FFUJ_01031m.01	FGSG_00512T0	Fman_CVK83739.1	Fox_PCD45654.1	FPRN_01061n	FPSE_04417T0	RGP61139.1	Fver_RBQ70830.1	Fusvirg1247.t1	MAC_02985n	MAJ_00758n	MAM_01949n	MAN_04928n	MBR_03348n	MGU_02846n	MRI_005236n	MAA_04198n	Triaru_rna4282	Trias1_56094	Tatro_290555	Trici_PTB67241.1	TrigamTGAM01_03863T0	Trigui_OPB42135	Triha_506243	Tripar1_rna8141	Tvirens_178368	Ascsa1_8971	Phisc1_654880	Xylhe1_267814	CCE31348.1	KEY64946.1	jgi_Tolinf1_196662_TINF06951	TolopKND94768.1	Beaba1_7893	Cormi1_6210	Ampqui1_522498	Dicpug5658.t1	XP_035341353.1	Colch1_mrna_9058
OG0002619	EpiBra_1.0g2053.t1	ETyphina_1.0g166.t1	E_amag187.t1	Ebromicola_E7626g1156.t1	E_elyg6042.t1	EfeFl1g5007.t1	Egansuensis_E7080g3243.t1	EpiGly_1.0g2267.t1	Einebrians_E818g4602.t1	FCul_PTD12415.1	FFUJ_12293m.01	FGSG_01964T0	Fman_CVK97352.1	Fox_PCD42435.1	FPRN_11418n	FPSE_09193T0	RGP74944.1	Fver_RBQ69749.1	Fusvirg5889.t1	MAC_08639n	MAJ_02906n	MAM_04276n	MAN_08581n	MBR_01944n	MGU_02625n	MRI_006090n	MAA_01112n	Triaru_rna3798	Trias1_55848	Tatro_142365	Trici_PTB64012.1	TrigamTGAM01_02610T0	Trigui_OPB37989	Triha_1177	Tripar1_rna7517	Tvirens_90152	Ascsa1_3987	Phisc1_85296	Xylhe1_210293	CCE31454.1	KEY70882.1	jgi_Tolinf1_190654_TINF01452	TolopKND90362.1	Beaba1_6859	Cormi1_2958	Ampqui1_538139, Ampqui1_541534	Dicpug10712.t1	XP_035344345.1	Colch1_mrna_8756
OG0002635	EpiBra_1.0g2321.t1	ETyphina_1.0g989.t1	E_amag4958.t1	Ebromicola_E7626g120.t1	E_elyg2248.t1	EfeFl1g4517.t1	Egansuensis_E7080g6980.t1	EpiGly_1.0g8093.t1	Einebrians_E818g335.t1	FCul_PTD09690.1	FFUJ_02931m.01	FGSG_06933T0	Fman_CVK89148.1	Fox_PCD37851.1	FPRN_04556n	FPSE_04792T0	RGP66491.1	Fver_RBQ80436.1	Fusvirg2539.t1	MAC_03130n	MAJ_01346n	MAM_07003n	MAN_03374n	MBR_01364n	MGU_02039n	MRI_004849n	MAA_05799n	Triaru_rna1861	Trias1_25348	Tatro_92059	Trici_PTB67404.1	TrigamTGAM01_02222T0	Trigui_OPB42223	Triha_3747	Tripar1_rna2315	Tvirens_189958	Ascsa1_5664	Phisc1_731115	Xylhe1_238486	CCE30889.1	KEY69388.1	jgi_Tolinf1_197023_TINF06750	TolopKND94693.1	Beaba1_4077	Cormi1_2707	Ampqui1_578736	Dicpug1626.t1	XP_035347107.1	Colch1_mrna_5549
OG0002690	EpiBra_1.0g2958.t1	ETyphina_1.0g6805.t1	E_amag2958.t1	Ebromicola_E7626g3900.t1	E_elyg4915.t1	EfeFl1g3586.t1	Egansuensis_E7080g2785.t1	EpiGly_1.0g2562.t1	Einebrians_E818g7494.t1	FCul_PTD11891.1	FFUJ_01487m.01	FGSG_01291T0	Fman_CVK82999.1	Fox_PCD45199.1	FPRN_00619n	FPSE_11602T0	RGP76618.1	Fver_RBQ71645.1	Fusvirg1504.t1	MAC_07126n	MAJ_04536n	MAM_03635n	MAN_08105n	MBR_06052n	MGU_10382n	MRI_CLB2n	MAA_00172n	Triaru_rna9750	Trias1_23066	Tatro_301423	Trici_PTB64116.1	TrigamTGAM01_07128T0	Trigui_OPB39580	Triha_314762	Tripar1_rna6979	Tvirens_183741	Ascsa1_2735	Phisc1_442294	Xylhe1_239306	CCE34407.1	KEY67492.1	jgi_Tolinf1_196222_TINF06389	TolopKND90460.1	Beaba1_8067	Cormi1_1142	Ampqui1_539612	Dicpug6269.t1	XP_035341978.1	Colch1_mrna_7615
OG0002700	EpiBra_1.0g3086.t1	ETyphina_1.0g4739.t1	E_amag3374.t1	Ebromicola_E7626g5129.t1	E_elyg4151.t1	EfeFl1g5326.t1	Egansuensis_E7080g6480.t1	EpiGly_1.0g6740.t1	Einebrians_E818g3829.t1	FCul_PTD13197.1	FFUJ_01642m.01	FGSG_01435T0	Fman_CVL03177.1	Fox_PCD45039.1	FPRN_00459n	FPSE_08517T0	RGP58869.1	Fver_RBQ76909.1	Fusvirg8155.t1	MAC_00034n	MAJ_00536n	MAM_04006n	MAN_03949n	MBR_02132n	MGU_04473n	MRI_BET1n	MAA_01817n	Triaru_rna5929	Trias1_195293	Tatro_89813	Trici_PTB63845.1	TrigamTGAM01_10259T0	Trigui_OPB39746	Triha_9170	Tripar1_rna5962	Tvirens_9008	Ascsa1_9181	Phisc1_691008	Xylhe1_269923	CCE32543.1	KEY70689.1	jgi_Tolinf1_192619_TINF02934	TolopKND94414.1	Beaba1_2778	Cormi1_3491	Ampqui1_528427	Dicpug10076.t1	XP_035350473.1	Colch1_mrna_6682
OG0002754	EpiBra_1.0g3691.t1	ETyphina_1.0g5653.t1	E_amag2970.t1	Ebromicola_E7626g5417.t1	E_elyg4927.t1	EfeFl1g3598.t1	Egansuensis_E7080g2797.t1	EpiGly_1.0g8641.t1	Einebrians_E818g6526.t1	FCul_PTD13041.1	FFUJ_01473m.01	FGSG_01277T0	Fman_CVK83022.1	Fox_PCD45215.1	FPRN_00633n	FPSE_00414T0	RGP76631.1	Fver_RBQ72628.1	Fusvirg1486.t1	MAC_07518n	MAJ_08631n	MAM_03619n	MAN_08135n	MBR_06080n	MGU_10823n	MRI_002328n	MAA_00142n	Triaru_rna9369	Trias1_127792	Tatro_5520	Trici_PTB64163.1	TrigamTGAM01_09241T0	Trigui_OPB39441	Triha_74229	Tripar1_rna195	Tvirens_117750	Ascsa1_7770	Phisc1_574861	Xylhe1_264419	CCE33068.1	KEY67505.1	jgi_Tolinf1_196234_TINF07254	TolopKND88632.1	Beaba1_8050	Cormi1_6961	Ampqui1_364586	Dicpug473.t1	XP_035343605.1	Colch1_mrna_5844
OG0002758	EpiBra_1.0g3737.t1	ETyphina_1.0g4922.t1	E_amag5490.t1	Ebromicola_E7626g6701.t1	E_elyg202.t1	EfeFl1g6330.t1	Egansuensis_E7080g4976.t1	EpiGly_1.0g4394.t1	Einebrians_E818g273.t1	FCul_PTD04585.1	FFUJ_08562m.01	FGSG_05432T0	Fman_CVL01227.1	Fox_PCD30946.1	FPRN_10434n	FPSE_03575T0	RGP73645.1	Fver_RBQ66984.1	Fusvirg9418.t1	MAC_08346n	MAJ_03584n	MAM_01601n	MAN_02246n	MBR_07570n	MGU_03862n	MRI_006385n	MAA_03578n	Triaru_rna3988	Trias1_266224	Tatro_291406	Trici_PTB62229.1	TrigamTGAM01_00863T0	Trigui_OPB46093	Triha_99075	Tripar1_rna4609	Tvirens_170862	Ascsa1_284	Phisc1_622607	Xylhe1_283361	CCE32241.1	KEY69435.1	jgi_Tolinf1_195655_TINF05934	TolopKND92609.1	Beaba1_8118	Cormi1_7383	Ampqui1_491137	Dicpug7471.t1	XP_035342804.1	Colch1_mrna_5246
OG0002764	EpiBra_1.0g3776.t1	ETyphina_1.0g5508.t1	E_amag7075.t1	Ebromicola_E7626g4013.t1	E_elyg4410.t1	EfeFl1g3072.t1	Egansuensis_E7080g2747.t1	EpiGly_1.0g6355.t1	Einebrians_E818g3266.t1	FCul_PTD10785.1	FFUJ_08012m.01	FGSG_02434T0	Fman_CVL02029.1	Fox_PCD35923.1	FPRN_08393n	FPSE_01972T0	RGP61601.1	Fver_RBQ74082.1	Fusvirg6274.t1	MAC_04475n	MAJ_07864n	MAM_06962n	MAN_07769n	MBR_09667n	MGU_08190n	MRI_002483n	MAA_07795n	Triaru_rna3939	Trias1_132539	Tatro_173188	Trici_PTB68393.1	TrigamTGAM01_04804T0	Trigui_OPB41718	Triha_96641	Tripar1_rna4837	Tvirens_123924	Ascsa1_6352	Phisc1_643966	Xylhe1_92491	CCE29520.1	KEY71674.1	jgi_Tolinf1_193571_TINF00333	TolopKND94960.1	Beaba1_6322	Cormi1_5697	Ampqui1_519246	Dicpug3341.t1, Dicpug3342.t1	XP_035341207.1	Colch1_mrna_1553
OG0002782	EpiBra_1.0g3945.t1	ETyphina_1.0g6203.t1	E_amag2887.t1	Ebromicola_E7626g5205.t1	E_elyg4844.t1	EfeFl1g3512.t1	Egansuensis_E7080g2073.t1	EpiGly_1.0g3375.t1	Einebrians_E818g7772.t1	FCul_PTD11673.1	FFUJ_01562m.01	FGSG_11938T0	Fman_CVK82866.1	Fox_PCD45123.1	FPRN_00544n	FPSE_11533T0	RGP72810.1	Fver_RBQ71107.1	Fusvirg1588.t1	MAC_04579n	MAJ_04608n	MAM_03713n	MAN_08033n	MBR_05980n	MGU_06497n	MRI_HIS1n	MAA_00245n	Triaru_rna10023	Trias1_72744	Tatro_300121	Trici_PTB70111.1	TrigamTGAM01_10765T0	Trigui_OPB43498	Triha_501545	Tripar1_rna5047	Tvirens_77969	Ascsa1_8326	Phisc1_575803	Xylhe1_279962	CCE28360.1	KEY64962.1	jgi_Tolinf1_196139_TINF06264	TolopKND90316.1, TolopKND90317.1	Beaba1_8267	Cormi1_6658	Ampqui1_552631	Dicpug7252.t1	XP_035340797.1	Colch1_mrna_5016
OG0002791	EpiBra_1.0g4115.t1	ETyphina_1.0g4786.t1	E_amag3776.t1	Ebromicola_E7626g4368.t1	E_elyg955.t1	EfeFl1g1481.t1	Egansuensis_E7080g1505.t1	EpiGly_1.0g3476.t1	Einebrians_E818g4670.t1	FCul_PTD01654.1	FFUJ_04717m.01	FGSG_09785T0	Fman_CVL00028.1	Fox_PCD43960.1	FPRN_02678n	FPSE_00858T0	RGP64859.1	Fver_RBQ75961.1	Fusvirg7125.t1	MAC_01348n	MAJ_01871n	MAM_07948n	MAN_00697n	MBR_00508n	MGU_01034n	MRI_008409n	MAA_06373n	Triaru_rna4835	Trias1_130747	Tatro_164728	Trici_PTB70771.1	TrigamTGAM01_06302T0	Trigui_OPB38273	Triha_73441	Tripar1_rna8660	Tvirens_149145	Ascsa1_3889	Phisc1_601477, Phisc1_602320	Xylhe1_267155	CCE28098.1	KEY74236.1	jgi_Tolinf1_197864_TINF07908	TolopKND88757.1	Beaba1_4401	Cormi1_6747	Ampqui1_443905	Dicpug5524.t1	XP_035339238.1	Colch1_mrna_5749
OG0002795	EpiBra_1.0g4201.t1	ETyphina_1.0g4377.t1	E_amag6412.t1	Ebromicola_E7626g2295.t1	E_elyg2737.t1	EfeFl1g6973.t1	Egansuensis_E7080g1663.t1	EpiGly_1.0g6666.t1	Einebrians_E818g3107.t1	FCul_PTD09975.1	FFUJ_02501m.01	FGSG_07418T0	Fman_CVK89788.1	Fox_PCD37433.1	FPRN_04136n	FPSE_09381T0	RGP65097.1	Fver_RBQ70539.1	Fusvirg4453.t1	MAC_02436n	MAJ_05695n	MAM_06662n	MAN_07039n	MBR_03887n	MGU_07285n	MRI_MID1n	MAA_06804n	Triaru_rna1297	Trias1_74224	Tatro_157896	Trici_PTB62797.1	TrigamTGAM01_07336T0	Trigui_OPB39975	Triha_89831	Tripar1_rna4541	Tvirens_73324	Ascsa1_5656	Phisc1_611764	Xylhe1_267984	CCE30023.1	KEY67361.1	jgi_Tolinf1_194999_TINF05259	TolopKND93879.1	Beaba1_7180	Cormi1_3881	Ampqui1_514568	Dicpug11012.t1	XP_035347010.1	Colch1_mrna_3592
OG0002799	EpiBra_1.0g4264.t1	ETyphina_1.0g4902.t1	E_amag661.t1	Ebromicola_E7626g3729.t1	E_elyg6135.t1	EfeFl1g5653.t1	Egansuensis_E7080g895.t1	EpiGly_1.0g4530.t1	Einebrians_E818g1205.t1	FCul_PTD12846.1	FFUJ_00841m.01	FGSG_00337T0	Fman_CVK84058.1	Fox_PCD45841.1	FPRN_01249n	FPSE_07673T0	RGP70416.1	Fver_RBQ68602.1	Fusvirg806.t1	MAC_04622n	MAJ_05866n	MAM_00002n	MAN_08491n	MBR_03004n	MGU_00008n	MRI_007825n	MAA_04599n	Triaru_rna3015	Trias1_187071	Tatro_222849	Trici_PTB69224.1	TrigamTGAM01_10694T0	Trigui_OPB36656	Triha_141236	Tripar1_rna7830	Tvirens_178999	Ascsa1_4262	Phisc1_118844	Xylhe1_271757	CCE30469.1	KEY67910.1	jgi_Tolinf1_190054_TINF00800, jgi_Tolinf1_191908_TINF02285	TolopKND89347.1	Beaba1_508	Cormi1_1309	Ampqui1_20302	Dicpug8803.t1	XP_035342689.1	Colch1_mrna_6863
OG0002808	EpiBra_1.0g4442.t1	ETyphina_1.0g5909.t1	E_amag5522.t1	Ebromicola_E7626g4783.t1	E_elyg233.t1	EfeFl1g6361.t1	Egansuensis_E7080g7502.t1	EpiGly_1.0g5272.t1	Einebrians_E818g1886.t1	FCul_PTD04651.1	FFUJ_08529m.01	FGSG_05403T0	Fman_CVL01260.1	Fox_PCD30980.1	FPRN_10467n	FPSE_09318T0	RGP63396.1	Fver_RBQ73324.1	Fusvirg9385.t1	MAC_06494n	MAJ_03618n	MAM_01635n	MAN_02279n	MBR_07537n	MGU_03828n	MRI_CYP8n	MAA_03610n	Triaru_rna9102	Trias1_153585	Tatro_54819	Trici_PTB61848.1	TrigamTGAM01_08284T0	Trigui_OPB45963	Triha_501625	Tripar1_rna178	Tvirens_59426	Ascsa1_10633	Phisc1_638320	Xylhe1_243252, Xylhe1_243253	CCE32271.1	KEY64299.1	jgi_Tolinf1_195624_TINF06052	TolopKND92796.1	Beaba1_6375	Cormi1_5750	Ampqui1_198184	Dicpug7460.t1	XP_035344514.1	Colch1_mrna_5427
OG0002826	EpiBra_1.0g4593.t1	ETyphina_1.0g3857.t1	E_amag5534.t1	Ebromicola_E7626g2152.t1	E_elyg247.t1	EfeFl1g6373.t1	Egansuensis_E7080g7516.t1	EpiGly_1.0g8916.t1	Einebrians_E818g1375.t1	FCul_PTD05699.1	FFUJ_08514m.01	FGSG_05390T0	Fman_CVL01275.1	Fox_PCD30996.1	FPRN_10482n	FPSE_09303T0	RGP67044.1	Fver_RBQ73337.1	Fusvirg9370.t1	MAC_06480n	MAJ_03632n	MAM_01649n	MAN_02293n	MBR_07522n	MGU_03815n	MRI_DML1n	MAA_03624n	Triaru_rna8026	Trias1_153579	Tatro_210484	Trici_PTB61835.1	TrigamTGAM01_08267T0	Trigui_OPB45950	Triha_101163	Tripar1_rna5225	Tvirens_180778	Ascsa1_1681, Ascsa1_1682	Phisc1_729830	Xylhe1_87531	CCE32285.1	KEY64316.1	jgi_Tolinf1_195609_TINF06042	TolopKND92636.1	Beaba1_8342	Cormi1_5783	Ampqui1_579123	Dicpug2011.t1	XP_035348091.1	Colch1_mrna_5208
OG0002832	EpiBra_1.0g4664.t1	ETyphina_1.0g4462.t1	E_amag2158.t1	Ebromicola_E7626g6696.t1	E_elyg1472.t1	EfeFl1g2075.t1	Egansuensis_E7080g4268.t1	EpiGly_1.0g3104.t1	Einebrians_E818g2118.t1	FCul_PTD12819.1	FFUJ_00750m.01	FGSG_00924T0	Fman_CVK84212.1	Fox_PCD46012.1	FPRN_01339n	FPSE_12043T0	RGP68481.1	Fver_RBQ71217.1	Fusvirg614.t1	MAC_07415n	MAJ_04985n	MAM_05372n	MAN_05783n	MBR_05575n	MGU_03135n	MRI_007134n	MAA_00652n	Triaru_rna7055	Trias1_167867	Tatro_41829	Trici_PTB68270.1	TrigamTGAM01_04496T0	Trigui_OPB44368	Triha_143714	Tripar1_rna716	Tvirens_54744	Ascsa1_7340	Phisc1_23091, Phisc1_622047	Xylhe1_237364	CCE35165.1	KEY66509.1	jgi_Tolinf1_194466_TINF04605	TolopKND91291.1	Beaba1_250	Cormi1_5479	Ampqui1_475038	Dicpug8570.t1	XP_035339677.1	Colch1_mrna_6155
OG0002858	EpiBra_1.0g5016.t1	ETyphina_1.0g482.t1	E_amag7159.t1	Ebromicola_E7626g4107.t1	E_elyg4497.t1	EfeFl1g3161.t1	Egansuensis_E7080g4948.t1	EpiGly_1.0g2211.t1	Einebrians_E818g326.t1	FCul_PTD03227.1	FFUJ_07573m.01	FGSG_09888T0	Fman_CVK92986.1	Fox_PCD35485.1	FPRN_07893n	FPSE_12237T0	RGP59446.1	Fver_RBQ75783.1	Fusvirg3523.t1	MAC_00774n	MAJ_06848n	MAM_05995n	MAN_08838n	MBR_09273n	MGU_09326n	MRI_002748n	MAA_08260n	Triaru_rna8947	Trias1_61563	Tatro_131661	Trici_PTB69964.1	TrigamTGAM01_03348T0	Trigui_OPB43655	Triha_79532	Tripar1_rna3278	Tvirens_78575	Ascsa1_534	Phisc1_685928	Xylhe1_249526	CCE31738.1	KEY66747.1	jgi_Tolinf1_191364_TINF02181	TolopKND88887.1	Beaba1_6164	Cormi1_8426	Ampqui1_520320	Dicpug3546.t1	XP_035350460.1	Colch1_mrna_1357
OG0002866	EpiBra_1.0g5059.t1	ETyphina_1.0g2139.t1	E_amag2822.t1	Ebromicola_E7626g1172.t1	E_elyg4775.t1	EfeFl1g3447.t1	Egansuensis_E7080g2917.t1	EpiGly_1.0g5375.t1	Einebrians_E818g448.t1	FCul_PTD07447.1	FFUJ_09506m.01	FGSG_04067T0	Fman_CVL04641.1	Fox_PCD29306.1	FPRN_12758n	FPSE_05205T0	RGP61463.1	Fver_RBQ72256.1	Fusvirg9265.t1	MAC_08286n	MAJ_04680n	MAM_03775n	MAN_07958n	MBR_05906n	MGU_06570n	MRI_002617n	MAA_00317n	Triaru_rna10414	Trias1_56584	Tatro_297854	Trici_PTB67667.1	TrigamTGAM01_03221T0	Trigui_OPB42593	Triha_81278	Tripar1_rna8532	Tvirens_215558	Ascsa1_2703	Phisc1_691579	Xylhe1_41244	CCE28411.1	KEY72310.1	jgi_Tolinf1_199417_TINF09553	TolopKND87535.1	Beaba1_8637	Cormi1_665	Ampqui1_509465	Dicpug4716.t1	XP_035343442.1	Colch1_mrna_899
OG0002888	EpiBra_1.0g5405.t1	ETyphina_1.0g1959.t1	E_amag1166.t1	Ebromicola_E7626g6233.t1	E_elyg6261.t1	EfeFl1g793.t1	Egansuensis_E7080g2996.t1	EpiGly_1.0g8558.t1	Einebrians_E818g6561.t1	FCul_PTD05383.1	FFUJ_05819m.01	FGSG_08334T0	Fman_CVK90465.1	Fox_PCD33297.1	FPRN_08980n	FPSE_09472T0	RGP59899.1	Fver_RBQ70899.1	Fusvirg5390.t1	MAC_04793n	MAJ_02526n	MAM_00613n	MAN_04499n	MBR_02669n	MGU_00344n	MRI_007333n	MAA_02352n	Triaru_rna1613	Trias1_132360	Tatro_35628	Trici_PTB69189.1	TrigamTGAM01_10238T0	Trigui_OPB36618	Triha_84269	Tripar1_rna2696	Tvirens_63969	Ascsa1_2828	Phisc1_730732	Xylhe1_136114	CCE31866.1	KEY75063.1	jgi_Tolinf1_199088_TINF09179	TolopKND86945.1	Beaba1_5695	Cormi1_5301	Ampqui1_26329	Dicpug5401.t1	XP_035341087.1	Colch1_mrna_3947
OG0002900	EpiBra_1.0g5580.t1	ETyphina_1.0g7541.t1	E_amag4443.t1	Ebromicola_E7626g6014.t1	E_elyg4082.t1	EfeFl1g5254.t1	Egansuensis_E7080g6221.t1	EpiGly_1.0g5283.t1	Einebrians_E818g226.t1	FCul_PTD03014.1	FFUJ_07145m.01	FGSG_10302T0	Fman_CVK92385.1	Fox_PCD35042.1	FPRN_07457n	FPSE_12373T0	RGP64759.1	Fver_RBQ68550.1	Fusvirg11308.t1	MAC_09241n	MAJ_05115n	MAM_05492n	MAN_00938n	MBR_04098n	MGU_05164n	MRI_NEM1n	MAA_03136n	Triaru_rna999	Trias1_47469	Tatro_82249	Trici_PTB68565.1	TrigamTGAM01_02006T0	Trigui_OPB43987	Triha_85125	Tripar1_rna8540	Tvirens_32849	Ascsa1_787	Phisc1_685643	Xylhe1_80760	CCE32074.1	KEY72061.1	jgi_Tolinf1_192833_TINF03805	TolopKND88416.1	Beaba1_3359	Cormi1_9632	Ampqui1_511190	Dicpug2917.t1	XP_035342310.1	Colch1_mrna_1446
OG0002902	EpiBra_1.0g5598.t1	ETyphina_1.0g5064.t1	E_amag5169.t1	Ebromicola_E7626g4599.t1	E_elyg2464.t1	EfeFl1g4678.t1	Egansuensis_E7080g3361.t1	EpiGly_1.0g6284.t1	Einebrians_E818g1862.t1	FCul_PTD09434.1	FFUJ_03419m.01	FGSG_12943T0	Fman_CVK88321.1	Fox_PCD38348.1	FPRN_05046n	FPSE_01669T0	RGP75480.1	Fver_RBQ70490.1	Fusvirg2951.t1	MAC_06336n	MAJ_07602n	MAM_02591n	MAN_02968n	MBR_00960n	MGU_07694n	MRI_004737n	MAA_07168n	Triaru_rna7218	Trias1_128394	Tatro_29353	Trici_PTB66275.1	TrigamTGAM01_05336T0	Trigui_OPB39041	Triha_75699	Tripar1_rna1002	Tvirens_56502	Ascsa1_4844	Phisc1_731676	Xylhe1_211828	CCE31638.1	KEY67645.1	jgi_Tolinf1_197694_TINF07708	TolopKND87022.1	Beaba1_4047	Cormi1_2726	Ampqui1_512634	Dicpug2350.t1	XP_035340171.1, XP_035350805.1	Colch1_mrna_10242
OG0002933	EpiBra_1.0g5887.t1	ETyphina_1.0g1097.t1	E_amag4544.t1	Ebromicola_E7626g6531.t1	E_elyg1813.t1	EfeFl1g4027.t1	Egansuensis_E7080g436.t1	EpiGly_1.0g1727.t1	Einebrians_E818g7095.t1	FCul_PTD13469.1	FFUJ_01043m.01	FGSG_00527T0	Fman_CVK83717.1	Fox_PCD45643.1	FPRN_01049n	FPSE_04432T0	RGP61127.1	Fver_RBQ68987.1	Fusvirg1231.t1	MAC_02998n	MAJ_00744n	MAM_01936n	MAN_04942n	MBR_03362n	MGU_02832n	MRI_005463n	MAA_04185n	Triaru_rna8114	Trias1_135371	Tatro_133045	Trici_PTB62970.1	TrigamTGAM01_03837T0	Trigui_OPB42103	Triha_80322	Tripar1_rna8181	Tvirens_146164	Ascsa1_7918	Phisc1_727097	Xylhe1_492	CCE31364.1	KEY66111.1	jgi_Tolinf1_196648_TINF07066	TolopKND94668.1	Beaba1_7914	Cormi1_6232	Ampqui1_32806, Ampqui1_360129	Dicpug2498.t1	XP_035339202.1	Colch1_mrna_4995
OG0002953	EpiBra_1.0g6097.t1	ETyphina_1.0g1954.t1	E_amag1170.t1	Ebromicola_E7626g3116.t1	E_elyg6266.t1	EfeFl1g797.t1	Egansuensis_E7080g3000.t1	EpiGly_1.0g8562.t1	Einebrians_E818g2195.t1	FCul_PTD04148.1	FFUJ_05811m.01	FGSG_08327T0	Fman_CVK90451.1	Fox_PCD33305.1	FPRN_08972n	FPSE_09479T0	RGP59892.1	Fver_RBQ70905.1	Fusvirg5396.t1	MAC_04797n	MAJ_02522n	MAM_00609n	MAN_04495n	MBR_02673n	MGU_00339n	MRI_007380n	MAA_02356n	Triaru_rna1616	Trias1_131929	Tatro_177983	Trici_PTB69193.1	TrigamTGAM01_10234T0	Trigui_OPB36623	Triha_552534	Tripar1_rna8939	Tvirens_73979	Ascsa1_2904	Phisc1_682396	Xylhe1_135505	CCE31871.1	KEY75059.1	jgi_Tolinf1_199084_TINF09064	TolopKND86914.1	Beaba1_5700	Cormi1_5305	Ampqui1_31671	Dicpug8336.t1	XP_035340935.1	Colch1_mrna_4004
OG0002957	EpiBra_1.0g6138.t1	ETyphina_1.0g2033.t1	E_amag3637.t1	Ebromicola_E7626g7039.t1	E_elyg819.t1	EfeFl1g1447.t1	Egansuensis_E7080g6128.t1	EpiGly_1.0g5016.t1	Einebrians_E818g2133.t1	FCul_PTD01718.1	FFUJ_04748m.01	FGSG_09750T0	Fman_CVK99970.1	Fox_PCD43994.1	FPRN_02646n	FPSE_02283T0	RGP59701.1	Fver_RBQ78416.1	Fusvirg7163.t1	MAC_01377n	MAJ_01840n	MAM_07917n	MAN_00666n	MBR_00477n	MGU_01065n	MRI_008233n	MAA_06404n	Triaru_rna4348	Trias1_23738	Tatro_130872	Trici_PTB70736.1	TrigamTGAM01_07059T0	Trigui_OPB38307	Triha_132015	Tripar1_rna8347	Tvirens_151070	Ascsa1_1579	Phisc1_669630	Xylhe1_282050	CCE28066.1	KEY74208.1	jgi_Tolinf1_197828_TINF07987	TolopKND88742.1	Beaba1_6916	Cormi1_3016	Ampqui1_443724	Dicpug10940.t1	XP_035344716.1	Colch1_mrna_9788
OG0002967	EpiBra_1.0g6212.t1	ETyphina_1.0g4086.t1	E_amag5704.t1	Ebromicola_E7626g5282.t1	E_elyg501.t1	EfeFl1g6548.t1	Egansuensis_E7080g1853.t1	EpiGly_1.0g8855.t1	Einebrians_E818g7084.t1	FCul_PTD01307.1	FFUJ_04816m.01	FGSG_09689T0	Fman_CVK99855.1	Fox_PCD44060.1	FPRN_02575n	FPSE_04293T0	RGP69775.1	Fver_RBQ73993.1	Fusvirg7516.t1	MAC_03978n	MAJ_06980n	MAM_03435n	MAN_02794n	MBR_00789n	MGU_06295n	MRI_001923n	MAA_10762n	Triaru_rna3725	Trias1_144310	Tatro_289139	Trici_PTB66801.1	TrigamTGAM01_00494T0	Trigui_OPB47115	Triha_6117	Tripar1_rna2826	Tvirens_231757	Ascsa1_3565	Phisc1_685381	Xylhe1_246010	CCE26730.1	KEY68099.1	jgi_Tolinf1_197432_TINF07574	TolopKND90007.1	Beaba1_2211	Cormi1_7558	Ampqui1_470566	Dicpug10695.t1, Dicpug10696.t1	XP_035344231.1	Colch1_mrna_8840
OG0002971	EpiBra_1.0g6268.t1	ETyphina_1.0g7270.t1	E_amag2681.t1	Ebromicola_E7626g1539.t1	E_elyg3689.t1	EfeFl1g7527.t1	Egansuensis_E7080g3746.t1	EpiGly_1.0g7424.t1	Einebrians_E818g1533.t1	FCul_PTD04625.1	FFUJ_13224m.01	FGSG_06030T0	Fman_CVK87231.1	Fox_PCD41499.1	FPRN_05763n	FPSE_02942T0	RGP62508.1	Fver_RBQ79989.1	Fusvirg2178.t1	MAC_03636n	MAJ_01689n	MAM_00855n	MAN_01508n	MBR_04681n	MGU_04251n	MRI_UBA2n	MAA_02552n	Triaru_rna887	Trias1_53689	Tatro_148461	Trici_PTB66433.1	TrigamTGAM01_06244T0	Trigui_OPB43158	Triha_74829	Tripar1_rna3204	Tvirens_38683	Ascsa1_9530	Phisc1_635307	Xylhe1_251016	CCE26846.1	KEY64505.1	jgi_Tolinf1_198297_TINF08356	TolopKND94396.1	Beaba1_8594	Cormi1_220	Ampqui1_518210	Dicpug5014.t1	XP_035344298.1	Colch1_mrna_1074
OG0002996	EpiBra_1.0g6559.t1	ETyphina_1.0g4160.t1	E_amag572.t1	Ebromicola_E7626g2427.t1	E_elyg6430.t1	EfeFl1g967.t1	Egansuensis_E7080g1399.t1	EpiGly_1.0g1159.t1	Einebrians_E818g4294.t1	FCul_PTD05328.1	FFUJ_06091m.01	FGSG_08420T0	Fman_CVK90913.1	Fox_PCD33027.1	FPRN_09247n	FPSE_05030T0	RGP71152.1	Fver_RBQ70244.1	Fusvirg5208.t1	MAC_03485n	MAJ_00107n	MAM_00745n	MAN_04375n	MBR_02532n	MGU_00483n	MRI_008443n	MAA_02221n	Triaru_rna8040	Trias1_44193	Tatro_150854	Trici_PTB68967.1	TrigamTGAM01_10312T0	Trigui_OPB36387	Triha_83344	Tripar1_rna2976	Tvirens_45306	Ascsa1_3449	Phisc1_384897	Xylhe1_265387	CCE29673.1	KEY64258.1	jgi_Tolinf1_198934_TINF09306	TolopKND90574.1	Beaba1_5642	Cormi1_4599	Ampqui1_462337	Dicpug3912.t1	XP_035347697.1	Colch1_mrna_3316
OG0003012	EpiBra_1.0g6698.t1	ETyphina_1.0g6674.t1	E_amag6142.t1	Ebromicola_E7626g4983.t1	E_elyg3989.t1	EfeFl1g5164.t1	Egansuensis_E7080g1053.t1	EpiGly_1.0g7172.t1	Einebrians_E818g7630.t1	FCul_PTD02830.1	FFUJ_07292m.01	FGSG_10159T0	Fman_CVK92576.1	Fox_PCD35193.1	FPRN_07610n	FPSE_02654T0	RGP58708.1	Fver_RBQ72142.1	Fusvirg3827.t1	MAC_04324n	MAJ_01392n	MAM_03102n	MAN_01248n	MBR_04388n	MGU_05702n	MRI_008782n	MAA_02840n	Triaru_rna4524	Trias1_49372	Tatro_243287	Trici_PTB69753.1	TrigamTGAM01_06104T0	Trigui_OPB37128	Triha_479248	Tripar1_rna2362	Tvirens_35902	Ascsa1_679	Phisc1_587390	Xylhe1_251470	CCE28205.1	KEY70312.1	jgi_Tolinf1_193161_TINF03836	TolopKND89606.1	Beaba1_6118	Cormi1_8360	Ampqui1_461682	Dicpug2779.t1	XP_035347474.1	Colch1_mrna_1944
OG0003040	EpiBra_1.0g7194.t1	ETyphina_1.0g2660.t1	E_amag3286.t1	Ebromicola_E7626g2637.t1	E_elyg1705.t1	EfeFl1g3917.t1	Egansuensis_E7080g7196.t1	EpiGly_1.0g6391.t1	Einebrians_E818g6822.t1	FCul_PTD13099.1	FFUJ_01415m.01	FGSG_01222T0	Fman_CVK83125.1	Fox_PCD45276.1	FPRN_00690n	FPSE_01788T0	RGP60053.1	Fver_RBQ66004.1	Fusvirg1419.t1	MAC_04146n	MAJ_02097n	MAM_08285n	MAN_06880n	MBR_03575n	MGU_05779n	MRI_008829n	MAA_07228n	Triaru_rna5223	Trias1_149959	Tatro_299931	Trici_PTB69844.1	TrigamTGAM01_07710T0	Trigui_OPB37032	Triha_505134	Tripar1_rna434	Tvirens_86413	Ascsa1_2544	Phisc1_682246	Xylhe1_277622	CCE33095.1	KEY65182.1	jgi_Tolinf1_196289_TINF06461	TolopKND90278.1	Beaba1_2106	Cormi1_6894	Ampqui1_595778	Dicpug6172.t1	XP_035342095.1	Colch1_mrna_9309
OG0003050	EpiBra_1.0g7362.t1	ETyphina_1.0g5568.t1	E_amag4113.t1	Ebromicola_E7626g1227.t1	E_elyg6555.t1	EfeFl1g5358.t1	Egansuensis_E7080g5127.t1	EpiGly_1.0g2614.t1	Einebrians_E818g4427.t1	FCul_PTD10022.1	FFUJ_03486m.01	FGSG_12934T0	Fman_CVK88233.1	Fox_PCD38413.1	FPRN_05112n	FPSE_01733T0	RGP71565.1	Fver_RBQ79760.1	Fusvirg3022.t1	MAC_06512n	MAJ_08301n	MAM_01007n	MAN_07560n	MBR_05166n	MGU_01506n	MRI_005979n	MAA_07645n	Triaru_rna1259	Trias1_189343	Tatro_297768	Trici_PTB67474.1	TrigamTGAM01_07654T0	Trigui_OPB42475	Triha_112315	Tripar1_rna7342	Tvirens_84460	Ascsa1_6324	Phisc1_571625, Phisc1_693110, Phisc1_781218	Xylhe1_223945	CCE31162.1	KEY70097.1		TolopKND94237.1	Beaba1_8923	Cormi1_8833	Ampqui1_476291	Dicpug9839.t1	XP_035349531.1	Colch1_mrna_7927
OG0003061	EpiBra_1.0g7597.t1	ETyphina_1.0g5414.t1	E_amag7200.t1	Ebromicola_E7626g7420.t1	E_elyg4568.t1	EfeFl1g3206.t1	Egansuensis_E7080g1529.t1	EpiGly_1.0g3994.t1	Einebrians_E818g762.t1	FCul_PTD10826.1	FFUJ_07957m.01	FGSG_02630T0	Fman_CVL01975.1	Fox_PCD35864.1	FPRN_08336n	FPSE_00338T0	RGP62311.1	Fver_RBQ70923.1	Fusvirg6372.t1	MAC_04516n	MAJ_08861n	MAM_06934n	MAN_07817n	MBR_09620n	MGU_08238n	MRI_001877n	MAA_07837n	Triaru_rna2504	Trias1_54952	Tatro_293719	Trici_PTB62091.1	TrigamTGAM01_10577T0	Trigui_OPB41824	Triha_486447	Tripar1_rna3183	Tvirens_190965	Ascsa1_599	Phisc1_593698	Xylhe1_243033	CCE29582.1	KEY68233.1	jgi_Tolinf1_193612_TINF00281	TolopKND87638.1	Beaba1_4508	Cormi1_6716	Ampqui1_553491	Dicpug3363.t1	XP_035344077.1	Colch1_mrna_5984
OG0003064	EpiBra_1.0g7670.t1	ETyphina_1.0g1898.t1	E_amag2040.t1	Ebromicola_E7626g5286.t1	E_elyg1352.t1	EfeFl1g1959.t1	Egansuensis_E7080g3880.t1	EpiGly_1.0g4448.t1	Einebrians_E818g4625.t1	FCul_PTD11116.1	FFUJ_07905m.01	FGSG_02515T0	Fman_CVL01923.1	Fox_PCD35811.1	FPRN_08287n	FPSE_08636T0	RGP60663.1	Fver_RBQ81812.1	Fusvirg6410.t1	MAC_06686n	MAJ_04842n	MAM_04676n	MAN_05924n	MBR_05439n	MGU_05499n	MRI_003824n	MAA_00508n	Triaru_rna6709	Trias1_146946	Tatro_53890	Trici_PTB66562.1	TrigamTGAM01_09760T0	Trigui_OPB46642	Triha_501831	Tripar1_rna553	Tvirens_113637	Ascsa1_424	Phisc1_191225	Xylhe1_241816	CCE34468.1	KEY67321.1	jgi_Tolinf1_199588_TINF00698	TolopKND91486.1	Beaba1_6384	Cormi1_5760	Ampqui1_557724	Dicpug7495.t1	XP_035347008.1	Colch1_mrna_5371
OG0003082	EpiBra_1.0g2.t1	ETyphina_1.0g5970.t1	E_amag6934.t1	Ebromicola_E7626g5791.t1	E_elyg3828.t1	EfeFl1g5548.t1	Egansuensis_E7080g242.t1	EpiGly_1.0g9199.t1	Einebrians_E818g6633.t1	FCul_PTD08810.1	FFUJ_08310m.01	FGSG_10890T0	Fman_CVL05585.1	Fox_PCD31213.1	FPRN_10690n	FPSE_09814T0	RGP62792.1	Fver_RBQ70765.1	Fusvirg3256.t1	MAC_09767n	MAJ_01573n	MAM_02940n	MAN_01394n	MBR_04568n	MGU_04137n	MRI_008168n	MAA_02661n	Triaru_rna1571	Trias1_61435	Tatro_127956	Trici_PTB70082.1	TrigamTGAM01_03459T0	Trigui_OPB43545	Triha_504827	Tripar1_rna610	Tvirens_141525	Ascsa1_6297	Phisc1_41393	Xylhe1_233313	CCE26958.1	KEY69532.1	jgi_Tolinf1_194646_TINF04504	TolopKND94530.1	Beaba1_894	Cormi1_2816	Ampqui1_449933	Dicpug5096.t1	XP_035341846.1	Colch1_mrna_5045
OG0003085	EpiBra_1.0g16.t1	ETyphina_1.0g4948.t1	E_amag6949.t1	Ebromicola_E7626g3008.t1	E_elyg3842.t1	EfeFl1g5563.t1	Egansuensis_E7080g4033.t1	EpiGly_1.0g9184.t1	Einebrians_E818g109.t1	FCul_PTD08701.1	FFUJ_08472m.01	FGSG_10738T0	Fman_CVL05859.1	Fox_PCD31038.1	FPRN_10523n	FPSE_01311T0	RGP66642.1	Fver_RBQ66526.1	Fusvirg3462.t1	MAC_08762n	MAJ_01558n	MAM_02955n	MAN_01379n	MBR_04553n	MGU_04122n	MRI_RPN8n	MAA_02676n	Triaru_rna1585	Trias1_176232	Tatro_300109	Trici_PTB70097.1	TrigamTGAM01_03472T0	Trigui_OPB43511	Triha_129093	Tripar1_rna5061	Tvirens_111863	Ascsa1_8868	Phisc1_690920	Xylhe1_249489	CCE34330.1	KEY69509.1	jgi_Tolinf1_194627_TINF04776	TolopKND94630.1	Beaba1_2305	Cormi1_7462	Ampqui1_444935	Dicpug12119.t1	XP_035350495.1	Colch1_mrna_6657
OG0003087	EpiBra_1.0g24.t1	ETyphina_1.0g705.t1	E_amag6958.t1	Ebromicola_E7626g2999.t1	E_elyg3850.t1	EfeFl1g5015.t1	Egansuensis_E7080g1782.t1	EpiGly_1.0g9175.t1	Einebrians_E818g118.t1	FCul_PTD08877.1	FFUJ_08483m.01	FGSG_10727T0	Fman_CVL05881.1	Fox_PCD31026.1	FPRN_10512n	FPSE_01300T0	RGP66632.1	Fver_RBQ66515.1	Fusvirg3475.t1	MAC_08752n	MAJ_01548n	MAM_02963n	MAN_01369n	MBR_04543n	MGU_04111n	MRI_008045n	MAA_02687n	Triaru_rna10028	Trias1_149966	Tatro_138643	Trici_PTB70106.1	TrigamTGAM01_10770T0	Trigui_OPB43503	Triha_101030	Tripar1_rna5052	Tvirens_130250	Ascsa1_9326	Phisc1_727899	Xylhe1_250957	CCE34322.1	KEY69497.1	jgi_Tolinf1_194615_TINF04306	TolopKND94597.1	Beaba1_10304	Cormi1_7450	Ampqui1_518090	Dicpug11751.t1	XP_035344236.1	Colch1_mrna_1672
OG0003089	EpiBra_1.0g31.t1	ETyphina_1.0g711.t1	E_amag6964.t1	Ebromicola_E7626g4147.t1	E_elyg3856.t1	EfeFl1g5021.t1	Egansuensis_E7080g4640.t1	EpiGly_1.0g9169.t1	Einebrians_E818g3064.t1	FCul_PTD08643.1	FFUJ_08492m.01	FGSG_13934T0	Fman_CVL05899.1	Fox_PCD31018.1	FPRN_10504n	FPSE_01292T0	RGP66625.1	Fver_RBQ66881.1	Fusvirg3482.t1	MAC_08746n	MAJ_01541n	MAM_02969n	MAN_01363n	MBR_04536n	MGU_04104n	MRI_RAV1_1n	MAA_02694n	Triaru_rna10027	Trias1_72748	Tatro_284409	Trici_PTB70107.1	TrigamTGAM01_10769T0	Trigui_OPB43502	Triha_129066	Tripar1_rna5051	Tvirens_229468	Ascsa1_9317	Phisc1_703703	Xylhe1_217594	CCE34778.1	KEY69489.1	jgi_Tolinf1_194606_TINF04688	TolopKND94600.1	Beaba1_10087	Cormi1_7443	Ampqui1_461343	Dicpug4182.t1	XP_035348374.1	Colch1_mrna_6765
OG0003100	EpiBra_1.0g89.t1	ETyphina_1.0g7209.t1	E_amag5589.t1	Ebromicola_E7626g5872.t1	E_elyg301.t1	EfeFl1g6427.t1	Egansuensis_E7080g789.t1	EpiGly_1.0g8863.t1	Einebrians_E818g4505.t1	FCul_PTD12945.1	FFUJ_12197m.01	FGSG_01881T0	Fman_CVK97194.1	Fox_PCD42525.1	FPRN_08203n	FPSE_05398T0	RGP64342.1	Fver_RBQ81279.1	Fusvirg5800.t1	MAC_08572n	MAJ_03690n	MAM_01702n	MAN_02350n	MBR_07464n	MGU_03756n	MRI_HRD1n	MAA_03681n	Triaru_rna7778	Trias1_31535	Tatro_144327	Trici_PTB63538.1	TrigamTGAM01_05537T0	Trigui_OPB45036	Triha_93595	Tripar1_rna602	Tvirens_59488	Ascsa1_291	Phisc1_419606	Xylhe1_59795	CCE33986.1	KEY64823.1	jgi_Tolinf1_190742_TINF01143	TolopKND88514.1	Beaba1_7231	Cormi1_3969	Ampqui1_15816	Dicpug6945.t1	XP_035340285.1	Colch1_mrna_8799
OG0003101	EpiBra_1.0g95.t1	ETyphina_1.0g6917.t1	E_amag5583.t1	Ebromicola_E7626g6483.t1	E_elyg295.t1	EfeFl1g6421.t1	Egansuensis_E7080g323.t1	EpiGly_1.0g8869.t1	Einebrians_E818g5130.t1	FCul_PTD11644.1	FFUJ_12203m.01	FGSG_01887T0	Fman_CVK97205.1	Fox_PCD42519.1	FPRN_08262n	FPSE_05392T0	RGP64348.1	Fver_RBQ81273.1	Fusvirg5806.t1	MAC_08566n	MAJ_03684n	MAM_01696n	MAN_02344n	MBR_07470n	MGU_03762n	MRI_005163n	MAA_03675n	Triaru_rna7761	Trias1_31550	Tatro_144363	Trici_PTB63553.1	TrigamTGAM01_05522T0	Trigui_OPB45051	Triha_93167	Tripar1_rna7454	Tvirens_78275	Ascsa1_4823	Phisc1_683312	Xylhe1_248453	CCE34000.1	KEY64817.1	jgi_Tolinf1_190736_TINF01352	TolopKND88449.1	Beaba1_7239	Cormi1_3960	Ampqui1_515700	Dicpug6952.t1	XP_035350406.1	Colch1_mrna_8806
OG0003102	EpiBra_1.0g98.t1	ETyphina_1.0g1501.t1	E_amag5580.t1	Ebromicola_E7626g6486.t1	E_elyg293.t1	EfeFl1g6419.t1	Egansuensis_E7080g326.t1	EpiGly_1.0g8872.t1	Einebrians_E818g5127.t1	FCul_PTD11647.1	FFUJ_12206m.01	FGSG_01890T0	Fman_CVK97210.1	Fox_PCD42516.1	FPRN_08259n	FPSE_05389T0	RGP64351.1	Fver_RBQ81271.1	Fusvirg5809.t1	MAC_08563n	MAJ_03681n	MAM_01693n	MAN_02341n	MBR_07473n	MGU_03765n	MRI_005195n	MAA_03672n	Triaru_rna1320	Trias1_51704	Tatro_156911	Trici_PTB63556.1	TrigamTGAM01_05519T0	Trigui_OPB45054	Triha_93600	Tripar1_rna7451	Tvirens_78268	Ascsa1_5054	Phisc1_702536	Xylhe1_261851	CCE34002.1	KEY64814.1	jgi_Tolinf1_190733_TINF01192	TolopKND88448.1	Beaba1_7242	Cormi1_3957	Ampqui1_555326	Dicpug6955.t1	XP_035350404.1	Colch1_mrna_8809
OG0003104	EpiBra_1.0g102.t1	ETyphina_1.0g1505.t1	E_amag5576.t1	Ebromicola_E7626g3057.t1	E_elyg289.t1	EfeFl1g6415.t1	Egansuensis_E7080g6003.t1	EpiGly_1.0g8876.t1	Einebrians_E818g7132.t1	FCul_PTD12858.1	FFUJ_12216m.01	FGSG_01900T0	Fman_CVK97226.1	Fox_PCD42506.1	FPRN_08248n	FPSE_09117T0	RGP64357.1	Fver_RBQ81262.1	Fusvirg5817.t1	MAC_06435n	MAJ_03677n	MAM_01689n	MAN_02337n	MBR_07477n	MGU_03769n	MRI_SRP72n	MAA_03669n	Triaru_rna1317	Trias1_62416	Tatro_82900	Trici_PTB63561.1	TrigamTGAM01_05514T0	Trigui_OPB45060	Triha_93754	Tripar1_rna7447	Tvirens_90912	Ascsa1_4916	Phisc1_612640	Xylhe1_283720	CCE34006.1	KEY65769.1	jgi_Tolinf1_190730_TINF01479	TolopKND88480.1	Beaba1_7247	Cormi1_3952	Ampqui1_493396	Dicpug6820.t1	XP_035350385.1	Colch1_mrna_8701
OG0003114	EpiBra_1.0g160.t1	ETyphina_1.0g1127.t1	E_amag532.t1	Ebromicola_E7626g223.t1	E_elyg6389.t1	EfeFl1g923.t1	Egansuensis_E7080g5715.t1	EpiGly_1.0g5323.t1	Einebrians_E818g1834.t1	FCul_PTD04476.1	FFUJ_06305m.01	FGSG_08744T0	Fman_CVK91166.1	Fox_PCD32817.1	FPRN_09452n	FPSE_07729T0	RGP61866.1	Fver_RBQ69874.1	Fusvirg5157.t1	MAC_03523n	MAJ_00148n	MAM_00784n	MAN_04336n	MBR_02491n	MGU_00522n	MRI_008222n	MAA_02184n	Triaru_rna3897	Trias1_44150	Tatro_245579	Trici_PTB68920.1	TrigamTGAM01_03924T0	Trigui_OPB36339	Triha_83197	Tripar1_rna6425	Tvirens_89381	Ascsa1_9551	Phisc1_574497	Xylhe1_248754	CCE35059.1	KEY66850.1	jgi_Tolinf1_198897_TINF08769	TolopKND90600.1	Beaba1_3647	Cormi1_5027	Ampqui1_505844	Dicpug8415.t1	XP_035345603.1	Colch1_mrna_1574
OG0003115	EpiBra_1.0g161.t1	ETyphina_1.0g193.t1	E_amag5895.t1	Ebromicola_E7626g2839.t1	E_elyg4329.t1	EfeFl1g2988.t1	Egansuensis_E7080g4766.t1	EpiGly_1.0g7293.t1	Einebrians_E818g5174.t1	FCul_PTD13003.1	FFUJ_01671m.01	FGSG_01463T0	Fman_CVL03130.1	Fox_PCD45009.1	FPRN_00432n	FPSE_08489T0	RGP72131.1	Fver_RBQ80652.1	Fusvirg8186.t1	MAC_00069n	MAJ_06098n	MAM_04035n	MAN_03914n	MBR_06860n	MGU_04506n	MRI_005184n	MAA_01782n	Triaru_rna4560	Trias1_47846	Tatro_43507	Trici_PTB63873.1	TrigamTGAM01_07785T0	Trigui_OPB39773	Triha_95420	Tripar1_rna6381	Tvirens_184401	Ascsa1_9286	Phisc1_161104	Xylhe1_251070	CCE34501.1	KEY69098.1	jgi_Tolinf1_192580_TINF03395	TolopKND94047.1	Beaba1_4612	Cormi1_5140	Ampqui1_85271	Dicpug5214.t1	XP_035339288.1	Colch1_mrna_7863
OG0003119	EpiBra_1.0g175.t1	ETyphina_1.0g207.t1	E_amag5881.t1	Ebromicola_E7626g2733.t1	E_elyg4343.t1	EfeFl1g3002.t1	Egansuensis_E7080g6164.t1	EpiGly_1.0g7307.t1	Einebrians_E818g2782.t1	FCul_PTD11851.1	FFUJ_01686m.01	FGSG_01475T0	Fman_CVL03102.1	Fox_PCD44992.1	FPRN_00417n	FPSE_04980T0	RGP72119.1	Fver_RBQ80665.1	Fusvirg8196.t1	MAC_00079n	MAJ_06088n	MAM_04044n	MAN_03904n	MBR_06850n	MGU_04516n	MRI_005057n	MAA_01772n	Triaru_rna9194	Trias1_47838	Tatro_132504	Trici_PTB63881.1	TrigamTGAM01_07793T0	Trigui_OPB39781	Triha_95023	Tripar1_rna6388	Tvirens_210903	Ascsa1_6733	Phisc1_588464	Xylhe1_235995	CCE32534.1	KEY69088.1	jgi_Tolinf1_192587_TINF03250	TolopKND94376.1	Beaba1_4603	Cormi1_5133	Ampqui1_524896	Dicpug5254.t1	XP_035341931.1	Colch1_mrna_7868
OG0003130	EpiBra_1.0g213.t1	ETyphina_1.0g6244.t1	E_amag3811.t1	Ebromicola_E7626g1601.t1	E_elyg991.t1	EfeFl1g1521.t1	Egansuensis_E7080g5058.t1	EpiGly_1.0g3933.t1	Einebrians_E818g493.t1	FCul_PTD04158.1	FFUJ_04934m.01	FGSG_06214T0	Fman_CVK99648.1	Fox_PCD44176.1	FPRN_02457n	FPSE_02574T0	RGP65193.1	Fver_RBQ74604.1	Fusvirg7375.t1	MAC_01305n	MAJ_01919n	MAM_05174n	MAN_00746n	MBR_00556n	MGU_00986n	MRI_ALG5n	MAA_06326n	Triaru_rna9925	Trias1_54167	Tatro_300863	Trici_PTB70386.1	TrigamTGAM01_07909T0	Trigui_OPB38659	Triha_72507	Tripar1_rna4677	Tvirens_54031	Ascsa1_2146	Phisc1_650222	Xylhe1_230106	CCE28142.1	KEY74271.1	jgi_Tolinf1_197903_TINF07995	TolopKND88716.1	Beaba1_2985	Cormi1_7164	Ampqui1_513636	Dicpug375.t1	XP_035347287.1	Colch1_mrna_9881
OG0003131	EpiBra_1.0g218.t1	ETyphina_1.0g6637.t1	E_amag2938.t1	Ebromicola_E7626g1476.t1	E_elyg4896.t1	EfeFl1g3565.t1	Egansuensis_E7080g6754.t1	EpiGly_1.0g4057.t1	Einebrians_E818g205.t1	FCul_PTD12962.1	FFUJ_01506m.01	FGSG_01312T0	Fman_CVK82966.1	Fox_PCD45179.1	FPRN_00600n	FPSE_03348T0	RGP76599.1	Fver_RBQ72664.1	Fusvirg1528.t1	MAC_07146n	MAJ_04557n	MAM_03659n	MAN_08084n	MBR_06031n	MGU_06446n	MRI_RIM15n	MAA_00194n	Triaru_rna9817	Trias1_183262	Tatro_320942	Trici_PTB64140.1	TrigamTGAM01_09263T0	Trigui_OPB39555	Triha_76390	Tripar1_rna3951	Tvirens_183763	Ascsa1_3088	Phisc1_236313	Xylhe1_267709	CCE28271.1	KEY67477.1	jgi_Tolinf1_196197_TINF07105	TolopKND90429.1	Beaba1_6990	Cormi1_1123	Ampqui1_95958	Dicpug941.t1	XP_035341484.1	Colch1_mrna_5929
OG0003140	EpiBra_1.0g260.t1	ETyphina_1.0g2006.t1	E_amag843.t1	Ebromicola_E7626g1518.t1	E_elyg5115.t1	EfeFl1g2178.t1	Egansuensis_E7080g2595.t1	EpiGly_1.0g8017.t1	Einebrians_E818g590.t1	FCul_PTD13120.1	FFUJ_00562m.01	FGSG_00682T0	Fman_CVK84509.1	Fox_PCD46123.1	FPRN_01517n	FPSE_00655T0	RGP73207.1	Fver_RBQ79000.1	Fusvirg488.t1	MAC_07277n	MAJ_02641n	MAM_05269n	MAN_09915n	MBR_05680n	MGU_03233n	MRI_006018n	MAA_00755n	Triaru_rna5816	Trias1_141591	Tatro_207848	Trici_PTB68250.1	TrigamTGAM01_04476T0	Trigui_OPB44393	Triha_508565	Tripar1_rna6441	Tvirens_32089	Ascsa1_10162	Phisc1_627679	Xylhe1_235257	CCE33269.1	KEY65163.1	jgi_Tolinf1_194356_TINF04554	TolopKND91355.1	Beaba1_1755	Cormi1_4097	Ampqui1_459618	Dicpug5048.t1	XP_035339831.1	Colch1_mrna_719
OG0003150	EpiBra_1.0g299.t1	ETyphina_1.0g3395.t1	E_amag2116.t1	Ebromicola_E7626g3123.t1	E_elyg1430.t1	EfeFl1g2035.t1	Egansuensis_E7080g2116.t1	EpiGly_1.0g7786.t1	Einebrians_E818g5699.t1	FCul_PTD12023.1	FFUJ_01704m.01	FGSG_01502T0	Fman_CVL03067.1	Fox_PCD44975.1	FPRN_00400n	FPSE_05005T0	RGP72095.1	Fver_RBQ80679.1	Fusvirg8221.t1	MAC_07617n	MAJ_04859n	MAM_05425n	MAN_05907n	MBR_05455n	MGU_05517n	MRI_004911n	MAA_00525n	Triaru_rna3327	Trias1_148113	Tatro_152909	Trici_PTB65965.1	TrigamTGAM01_06050T0	Trigui_OPB37856	Triha_4436	Tripar1_rna6316	Tvirens_77664	Ascsa1_7123	Phisc1_557297	Xylhe1_268606	CCE34635.1	KEY75258.1	jgi_Tolinf1_194511_TINF04539	TolopKND91209.1	Beaba1_219	Cormi1_5517	Ampqui1_518954	Dicpug4883.t1	XP_035341791.1	Colch1_mrna_6162
OG0003160	EpiBra_1.0g332.t1	ETyphina_1.0g440.t1	E_amag3260.t1	Ebromicola_E7626g4258.t1	E_elyg1679.t1	EfeFl1g3891.t1	Egansuensis_E7080g4161.t1	EpiGly_1.0g7220.t1	Einebrians_E818g4465.t1	FCul_PTD11236.1	FFUJ_01385m.01	FGSG_01193T0	Fman_CVK83179.1	Fox_PCD45305.1	FPRN_00720n	FPSE_01820T0	RGP60082.1	Fver_RBQ66195.1	Fusvirg1387.t1	MAC_04181n	MAJ_02135n	MAM_07662n	MAN_10192n	MBR_03612n	MGU_04802n	MRI_006322n	MAA_03881n	Triaru_rna8984	Trias1_61674	Tatro_183179	Trici_PTB69878.1	TrigamTGAM01_10332T0	Trigui_OPB36992	Triha_77908	Tripar1_rna2458	Tvirens_35805	Ascsa1_8861	Phisc1_347936	Xylhe1_270991	CCE35246.1	KEY66796.1	jgi_Tolinf1_196320_TINF07084	TolopKND90142.1	Beaba1_4433	Cormi1_7010	Ampqui1_436552	Dicpug4616.t1	XP_035343479.1	Colch1_mrna_9567
OG0003166	EpiBra_1.0g359.t1	ETyphina_1.0g1057.t1	E_amag253.t1	Ebromicola_E7626g428.t1	E_elyg6877.t1	EfeFl1g433.t1	Egansuensis_E7080g2038.t1	EpiGly_1.0g3784.t1	Einebrians_E818g1006.t1	FCul_PTD07372.1	FFUJ_09568m.01	FGSG_04123T0	Fman_CVL04578.1	Fox_PCD29243.1	FPRN_12697n	FPSE_00143T0	RGP58273.1	Fver_RBQ70190.1	Fusvirg6532.t1	MAC_01661n	MAJ_02369n	MAM_00162n	MAN_08315n	MBR_02829n	MGU_00182n	MRI_001972n	MAA_02495n	Triaru_rna4716	Trias1_29635	Tatro_315943	Trici_PTB65218.1	TrigamTGAM01_07410T0	Trigui_OPB40972	Triha_500256	Tripar1_rna4262	Tvirens_192142	Ascsa1_5310	Phisc1_666723	Xylhe1_134802	CCE27548.1	KEY68990.1	jgi_Tolinf1_199248_TINF09350	TolopKND90728.1	Beaba1_3772	Cormi1_9403	Ampqui1_466195	Dicpug7643.t1	XP_035340947.1	Colch1_mrna_4533
OG0003171	EpiBra_1.0g377.t1	ETyphina_1.0g4502.t1	E_amag6482.t1	Ebromicola_E7626g6641.t1	E_elyg2807.t1	EfeFl1g7046.t1	Egansuensis_E7080g3334.t1	EpiGly_1.0g4168.t1	Einebrians_E818g2915.t1	FCul_PTD09513.1	FFUJ_02698m.01	FGSG_07143T0	Fman_CVK89533.1	Fox_PCD37611.1	FPRN_04323n	FPSE_04107T0	RGP62155.1	Fver_RBQ67945.1	Fusvirg4363.t1	MAC_00503n	MAJ_02017n	MAM_07494n	MAN_06952n	MBR_03800n	MGU_05857n	MRI_KLP7n	MAA_07303n	Triaru_rna9123	Trias1_136809	Tatro_233044	Trici_PTB62864.1	TrigamTGAM01_08911T0	Trigui_OPB40042	Triha_90621	Tripar1_rna8070	Tvirens_35108	Ascsa1_10532	Phisc1_681406	Xylhe1_279795	CCE27587.1	KEY65486.1	jgi_Tolinf1_195066_TINF05616	TolopKND93807.1	Beaba1_818	Cormi1_5571	Ampqui1_488993	Dicpug6590.t1	XP_035344589.1	Colch1_mrna_3632
OG0003183	EpiBra_1.0g443.t1	ETyphina_1.0g3472.t1	E_amag3032.t1	Ebromicola_E7626g801.t1	E_elyg4990.t1	EfeFl1g3662.t1	Egansuensis_E7080g3570.t1	EpiGly_1.0g8330.t1	Einebrians_E818g2193.t1	FCul_PTD11557.1	FFUJ_01131m.01	FGSG_00608T0	Fman_CVK83574.1	Fox_PCD45556.1	FPRN_00965n	FPSE_04594T0	RGP70620.1	Fver_RBQ66334.1	Fusvirg1133.t1	MAC_03068n	MAJ_00674n	MAM_01869n	MAN_05013n	MBR_03435n	MGU_02761n	MRI_006365n	MAA_04114n	Triaru_rna2970	Trias1_28661	Tatro_314769	Trici_PTB67019.1	TrigamTGAM01_03594T0	Trigui_OPB46878	Triha_145148	Tripar1_rna7553	Tvirens_66373	Ascsa1_3042	Phisc1_329702	Xylhe1_246752	CCE35399.1	KEY74105.1	jgi_Tolinf1_196565_TINF07190	TolopKND86321.1	Beaba1_53	Cormi1_9162	Ampqui1_590867	Dicpug7912.t1	XP_035340227.1	Colch1_mrna_5641
OG0003196	EpiBra_1.0g501.t1	ETyphina_1.0g3660.t1	E_amag5407.t1	Ebromicola_E7626g3703.t1	E_elyg120.t1	EfeFl1g6247.t1	Egansuensis_E7080g5313.t1	EpiGly_1.0g8162.t1	Einebrians_E818g1971.t1	FCul_PTD01553.1	FFUJ_04441m.01	FGSG_09572T0	Fman_CVK93555.1	Fox_PCD43685.1	FPRN_02951n	FPSE_05848T0	RGP75242.1	Fver_RBQ71947.1	Fusvirg7012.t1	MAC_07771n	MAJ_05652n	MAM_04379n	MAN_05189n	MBR_02058n	MGU_07360n	MRI_002473n	MAA_01221n	Triaru_rna4249	Trias1_130454	Tatro_33767	Trici_PTB70924.1	TrigamTGAM01_05363T0	Trigui_OPB38102	Triha_477513	Tripar1_rna5826	Tvirens_90038	Ascsa1_474	Phisc1_769751	Xylhe1_75237	CCE31979.1	KEY70966.1	jgi_Tolinf1_190569_TINF01412	TolopKND87908.1	Beaba1_1707	Cormi1_4145	Ampqui1_457029	Dicpug5912.t1	XP_035346773.1	Colch1_mrna_8877
OG0003205	EpiBra_1.0g543.t1	ETyphina_1.0g1750.t1	E_amag3294.t1	Ebromicola_E7626g6993.t1	E_elyg1710.t1	EfeFl1g3924.t1	Egansuensis_E7080g449.t1	EpiGly_1.0g6396.t1	Einebrians_E818g4922.t1	FCul_PTD13109.1	FFUJ_01421m.01	FGSG_01227T0	Fman_CVK83114.1	Fox_PCD45269.1	FPRN_00684n	FPSE_01782T0	RGP60048.1	Fver_RBQ66009.1	Fusvirg1429.t1	MAC_04141n	MAJ_02092n	MAM_08280n	MAN_06885n	MBR_03570n	MGU_05784n	MRI_008817n	MAA_07233n	Triaru_rna5219	Trias1_30877	Tatro_151523	Trici_PTB69839.1	TrigamTGAM01_07716T0	Trigui_OPB37037	Triha_77642	Tripar1_rna440	Tvirens_35164	Ascsa1_7766	Phisc1_762789	Xylhe1_2099	CCE33090.1	KEY65175.1	jgi_Tolinf1_196284_TINF06598	TolopKND90269.1	Beaba1_2111	Cormi1_6901	Ampqui1_368574	Dicpug494.t1	XP_035339514.1	Colch1_mrna_4488
OG0003209	EpiBra_1.0g565.t1	ETyphina_1.0g7554.t1	E_amag3316.t1	Ebromicola_E7626g6550.t1	E_elyg1731.t1	EfeFl1g3946.t1	Egansuensis_E7080g4896.t1	EpiGly_1.0g796.t1	Einebrians_E818g7224.t1	FCul_PTD11492.1	FFUJ_01448m.01	FGSG_01251T0	Fman_CVK83068.1	Fox_PCD45241.1	FPRN_00659n	FPSE_00441T0	RGP76658.1	Fver_RBQ71123.1	Fusvirg1454.t1	MAC_00551n	MAJ_02068n	MAM_08009n	MAN_06908n	MBR_03750n	MGU_05808n	MRI_008773n	MAA_07258n	Triaru_rna3401	Trias1_73079	Tatro_221436	Trici_PTB69815.1	TrigamTGAM01_07736T0	Trigui_OPB37058	Triha_78400	Tripar1_rna8674	Tvirens_188685	Ascsa1_7883	Phisc1_714495	Xylhe1_17075	CCE32330.1	KEY67540.1	jgi_Tolinf1_196265_TINF06297	TolopKND90291.1	Beaba1_8016	Cormi1_6927	Ampqui1_448982	Dicpug7598.t1	XP_035341233.1	Colch1_mrna_5633
OG0003213	EpiBra_1.0g593.t1	ETyphina_1.0g397.t1	E_amag3217.t1	Ebromicola_E7626g1728.t1	E_elyg1635.t1	EfeFl1g3849.t1	Egansuensis_E7080g2843.t1	EpiGly_1.0g7450.t1	Einebrians_E818g4288.t1	FCul_PTD11720.1	FFUJ_01338m.01	FGSG_01150T0	Fman_CVK83248.1	Fox_PCD45357.1	FPRN_00766n	FPSE_05630T0	RGP59645.1	Fver_RBQ68886.1	Fusvirg1334.t1	MAC_04229n	MAJ_02182n	MAM_06861n	MAN_10145n	MBR_03658n	MGU_04850n	MRI_PPN1n	MAA_04005n	Triaru_rna6592	Trias1_149826	Tatro_284275	Trici_PTB69948.1	TrigamTGAM01_03320T0	Trigui_OPB43688	Triha_547732	Tripar1_rna3264	Tvirens_211744	Ascsa1_2896	Phisc1_682242	Xylhe1_264887	CCE35295.1	KEY64792.1	jgi_Tolinf1_196364_TINF06653	TolopKND90282.1	Beaba1_2068	Cormi1_6850	Ampqui1_530111	Dicpug619.t1	XP_035342103.1	Colch1_mrna_5939
OG0003218	EpiBra_1.0g608.t1	ETyphina_1.0g7257.t1	E_amag3202.t1	Ebromicola_E7626g7307.t1	E_elyg1620.t1	EfeFl1g3834.t1	Egansuensis_E7080g973.t1	EpiGly_1.0g2184.t1	Einebrians_E818g3779.t1	FCul_PTD13001.1	FFUJ_01321m.01	FGSG_01131T0	Fman_CVK83275.1	Fox_PCD45375.1	FPRN_00783n	FPSE_01032T0	RGP64505.1	Fver_RBQ80748.1	Fusvirg1318.t1	MAC_05297n	MAJ_02273n	MAM_06786n	MAN_05133n	MBR_03736n	MGU_04927n	MRI_RIB5n	MAA_03932n	Triaru_rna8943	Trias1_61558	Tatro_87747	Trici_PTB69960.1	TrigamTGAM01_03353T0	Trigui_OPB43660	Triha_504964	Tripar1_rna3274	Tvirens_215306	Ascsa1_8226	Phisc1_349863	Xylhe1_214646	CCE35309.1	KEY68484.1	jgi_Tolinf1_196381_TINF06355	TolopKND90176.1	Beaba1_2087	Cormi1_6867	Ampqui1_534785	Dicpug7906.t1	XP_035343491.1	Colch1_mrna_5934
OG0003226	EpiBra_1.0g643.t1	ETyphina_1.0g5429.t1	E_amag4485.t1	Ebromicola_E7626g1354.t1	E_elyg1756.t1	EfeFl1g3972.t1	Egansuensis_E7080g7272.t1	EpiGly_1.0g7688.t1	Einebrians_E818g6556.t1	FCul_PTD11649.1	FFUJ_00953m.01	FGSG_00436T0	Fman_CVK83870.1	Fox_PCD45730.1	FPRN_01137n	FPSE_02049T0	RGP61211.1	Fver_RBQ82007.1	Fusvirg938.t1	MAC_03172n	MAJ_00829n	MAM_02021n	MAN_04858n	MBR_03277n	MGU_02919n	MRI_008159n	MAA_04266n	Triaru_rna7627	Trias1_126487	Tatro_321349	Trici_PTB64438.1	TrigamTGAM01_05828T0	Trigui_OPB39247	Triha_504293	Tripar1_rna150	Tvirens_41109	Ascsa1_7843	Phisc1_607309	Xylhe1_242561	CCE34521.1	KEY72544.1	jgi_Tolinf1_196733_TINF06549	TolopKND94977.1	Beaba1_122	Cormi1_6335	Ampqui1_505261	Dicpug10796.t1	XP_035339168.1	Colch1_mrna_5880
OG0003244	EpiBra_1.0g725.t1	ETyphina_1.0g7557.t1	E_amag4322.t1	Ebromicola_E7626g2676.t1	E_elyg7021.t1	EfeFl1g289.t1	Egansuensis_E7080g2482.t1	EpiGly_1.0g4487.t1	Einebrians_E818g6914.t1	FCul_PTD06858.1	FFUJ_09782m.01	FGSG_04319T0	Fman_CVK98504.1	Fox_PCD29024.1	FPRN_12481n	FPSE_10652T0	RGP68153.1	Fver_RBQ72577.1	Fusvirg8039.t1	MAC_08047n	MAJ_02981n	MAM_04204n	MAN_08660n	MBR_01867n	MGU_02550n	MRI_SLY41n	MAA_05321n	Triaru_rna9995	Trias1_139829	Tatro_152716	Trici_PTB61772.1	TrigamTGAM01_08651T0	Trigui_OPB43208	Triha_9310	Tripar1_rna7050	Tvirens_204097	Ascsa1_9128	Phisc1_658117	Xylhe1_249434	CCE27401.1	KEY64446.1	jgi_Tolinf1_191015_TINF01741	TolopKND92528.1	Beaba1_8100	Cormi1_7401	Ampqui1_514654	Dicpug10120.t1	XP_035346926.1	Colch1_mrna_6644
OG0003258	EpiBra_1.0g788.t1	ETyphina_1.0g7320.t1	E_amag6436.t1	Ebromicola_E7626g2251.t1	E_elyg2761.t1	EfeFl1g6997.t1	Egansuensis_E7080g2425.t1	EpiGly_1.0g3552.t1	Einebrians_E818g3309.t1	FCul_PTD10648.1	FFUJ_02514m.01	FGSG_07405T0	Fman_CVK89774.1	Fox_PCD37447.1	FPRN_04149n	FPSE_09367T0	RGP65111.1	Fver_RBQ67640.1	Fusvirg4440.t1	MAC_00461n	MAJ_09564n	MAM_07537n	MAN_06997n	MBR_03845n	MGU_05902n	MRI_EPL1n	MAA_07343n	Triaru_rna2280	Trias1_153364	Tatro_157864	Trici_PTB62823.1	TrigamTGAM01_07359T0	Trigui_OPB40000	Triha_89687	Tripar1_rna7380	Tvirens_34851	Ascsa1_5424	Phisc1_682984	Xylhe1_238589	CCE32820.1	KEY66189.1	jgi_Tolinf1_195027_TINF05038	TolopKND93846.1	Beaba1_7156	Cormi1_3858	Ampqui1_477394	Dicpug11257.t1	XP_035346226.1	Colch1_mrna_3608
OG0003268	EpiBra_1.0g825.t1	ETyphina_1.0g5262.t1	E_amag941.t1	Ebromicola_E7626g5810.t1	E_elyg5712.t1	EfeFl1g2794.t1	Egansuensis_E7080g3088.t1	EpiGly_1.0g5803.t1	Einebrians_E818g1218.t1	FCul_PTD04755.1	FFUJ_08742m.01	FGSG_05607T0	Fman_CVL00996.1	Fox_PCD30761.1	FPRN_10251n	FPSE_06198T0	RGP72541.1	Fver_RBQ75928.1	Fusvirg9616.t1	MAC_09329n	MAJ_03196n	MAM_01406n	MAN_02047n	MBR_08859n	MGU_07170n	MRI_ALG6n	MAA_03384n	Triaru_rna6012	Trias1_31150	Tatro_157364	Trici_PTB62552.1	TrigamTGAM01_08703T0	Trigui_OPB41446	Triha_510945	Tripar1_rna3883	Tvirens_88422	Ascsa1_2970	Phisc1_674674	Xylhe1_260500	CCE26567.1	KEY70017.1	jgi_Tolinf1_195826_TINF05933	TolopKND92386.1	Beaba1_7035	Cormi1_7254	Ampqui1_482473	Dicpug7679.t1	XP_035340881.1	Colch1_mrna_9364
OG0003271	EpiBra_1.0g838.t1	ETyphina_1.0g3091.t1	E_amag621.t1	Ebromicola_E7626g1321.t1	E_elyg6090.t1	EfeFl1g5614.t1	Egansuensis_E7080g2069.t1	EpiGly_1.0g8510.t1	Einebrians_E818g125.t1	FCul_PTD07460.1	FFUJ_09751m.01	FGSG_04292T0	Fman_CVK98536.1	Fox_PCD29057.1	FPRN_12511n	FPSE_04813T0	RGP60487.1	Fver_RBQ68138.1	Fusvirg8073.t1	MAC_09125n	MAJ_02956n	MAM_04230n	MAN_08635n	MBR_01892n	MGU_02574n	MRI_006655n	MAA_05296n	Triaru_rna3912	Trias1_153841	Tatro_54091	Trici_PTB66606.1	TrigamTGAM01_00693T0	Trigui_OPB46574	Triha_11111	Tripar1_rna8263	Tvirens_43339	Ascsa1_9348	Phisc1_635262	Xylhe1_243998	CCE30522.1	KEY64140.1	jgi_Tolinf1_190986_TINF01651	TolopKND92560.1	Beaba1_10033	Cormi1_7432	Ampqui1_515811	Dicpug11800.t1	XP_035348355.1	Colch1_mrna_8146
OG0003272	EpiBra_1.0g841.t1	ETyphina_1.0g3094.t1	E_amag211.t1	Ebromicola_E7626g1318.t1	E_elyg6087.t1	EfeFl1g5611.t1	Egansuensis_E7080g5498.t1	EpiGly_1.0g8513.t1	Einebrians_E818g2339.t1	FCul_PTD06508.1	FFUJ_09747m.01	FGSG_04288T0	Fman_CVK98540.1	Fox_PCD29061.1	FPRN_12515n	FPSE_04809T0	RGP60491.1	Fver_RBQ68141.1	Fusvirg8077.t1	MAC_09122n	MAJ_02953n	MAM_04233n	MAN_08632n	MBR_01895n	MGU_02577n	MRI_006626n	MAA_05293n	Triaru_rna10395	Trias1_153883	Tatro_53983	Trici_PTB66602.1	TrigamTGAM01_00697T0	Trigui_OPB46578	Triha_513869	Tripar1_rna5249	Tvirens_183171	Ascsa1_9429	Phisc1_574248	Xylhe1_265686	CCE30516.1	KEY64136.1	jgi_Tolinf1_190980_TINF01695	TolopKND92824.1	Beaba1_10036	Cormi1_7427	Ampqui1_526462	Dicpug11806.t1	XP_035348368.1	Colch1_mrna_8149
OG0003273	EpiBra_1.0g842.t1	ETyphina_1.0g3095.t1	E_amag212.t1	Ebromicola_E7626g1317.t1	E_elyg6086.t1	EfeFl1g5610.t1	Egansuensis_E7080g5497.t1	EpiGly_1.0g8514.t1	Einebrians_E818g2340.t1	FCul_PTD06507.1	FFUJ_09746m.01	FGSG_04287T0	Fman_CVK98541.1	Fox_PCD29062.1	FPRN_12516n	FPSE_04808T0	RGP60492.1	Fver_RBQ68142.1	Fusvirg8078.t1	MAC_09121n	MAJ_02952n	MAM_04234n	MAN_08631n	MBR_01896n	MGU_02578n	MRI_ARO1n	MAA_05292n	Triaru_rna2995	Trias1_32094	Tatro_236452	Trici_PTB66597.1	TrigamTGAM01_00752T0	Trigui_OPB46600	Triha_513890	Tripar1_rna5252	Tvirens_43497	Ascsa1_7325, Ascsa1_9427	Phisc1_605552	Xylhe1_217582	CCE30519.1	KEY64135.1	jgi_Tolinf1_190979_TINF01636		Beaba1_10037	Cormi1_7426	Ampqui1_170621	Dicpug11808.t1	XP_035348369.1	Colch1_mrna_8150
OG0003289	EpiBra_1.0g947.t1	ETyphina_1.0g720.t1	E_amag6973.t1	Ebromicola_E7626g1422.t1	E_elyg3867.t1	EfeFl1g5031.t1	Egansuensis_E7080g6152.t1	EpiGly_1.0g9159.t1	Einebrians_E818g6723.t1	FCul_PTD07547.1	FFUJ_09738m.01	FGSG_04279T0	Fman_CVK93109.1	Fox_PCD29069.1	FPRN_12524n	FPSE_10464T0	RGP60500.1	Fver_RBQ66297.1	Fusvirg9168.t1	MAC_09293n	MAJ_01528n	MAM_02981n	MAN_01352n	MBR_04525n	MGU_04092n	MRI_GEA2n	MAA_02705n	Triaru_rna9532	Trias1_194770	Tatro_239937	Trici_PTB71038.1	TrigamTGAM01_09949T0	Trigui_OPB43486	Triha_488059	Tripar1_rna3035	Tvirens_50029	Ascsa1_3964	Phisc1_702760	Xylhe1_209708	CCE34332.1	KEY66583.1	jgi_Tolinf1_194592_TINF04204	TolopKND91435.1	Beaba1_3531	Cormi1_388	Ampqui1_513096	Dicpug600.t1	XP_035344712.1	Colch1_mrna_8718
OG0003295	EpiBra_1.0g980.t1	ETyphina_1.0g2553.t1	E_amag1111.t1	Ebromicola_E7626g1303.t1	E_elyg6215.t1	EfeFl1g745.t1	Egansuensis_E7080g1677.t1	EpiGly_1.0g4687.t1	Einebrians_E818g3999.t1	FCul_PTD11913.1	FFUJ_01889m.01	FGSG_01672T0	Fman_CVL02733.1	Fox_PCD44795.1	FPRN_00216n	FPSE_11488T0	RGP69051.1	Fver_RBQ69502.1	Fusvirg8388.t1	MAC_01565n	MAJ_02467n	MAM_00254n	MAN_08213n	MBR_02731n	MGU_00283n	MRI_NMT1_2n	MAA_02402n	Triaru_rna10030	Trias1_44614	Tatro_300248	Trici_PTB62328.1	TrigamTGAM01_01921T0	Trigui_OPB36790	Triha_507243	Tripar1_rna6047	Tvirens_215795	Ascsa1_9046	Phisc1_679911	Xylhe1_250638		KEY66075.1	jgi_Tolinf1_199150_TINF08860	TolopKND90712.1	Beaba1_3937	Cormi1_5021		Dicpug5430.t1	XP_035349833.1	Colch1_mrna_8506
OG0003297	EpiBra_1.0g994.t1	ETyphina_1.0g5636.t1	E_amag3655.t1	Ebromicola_E7626g5598.t1	E_elyg836.t1	EfeFl1g1426.t1	Egansuensis_E7080g6108.t1	EpiGly_1.0g4629.t1	Einebrians_E818g4806.t1	FCul_PTD05946.1	FFUJ_14418m.01	FGSG_05066T0	Fman_CVK99492.1	Fox_PCD44302.1	FPRN_02324n	FPSE_04957T0	RGP73460.1	Fver_RBQ64551.1	Fusvirg7246.t1	MAC_08414n	MAJ_01816n	MAM_03808n	MAN_00642n	MBR_00453n	MGU_01090n	MRI_CHO2n	MAA_06426n	Triaru_rna7366	Trias1_43553	Tatro_285860	Trici_PTB70715.1	TrigamTGAM01_07084T0	Trigui_OPB38327	Triha_72323	Tripar1_rna7135	Tvirens_71510	Ascsa1_3745	Phisc1_685166	Xylhe1_246008	CCE34110.1	KEY74186.1	jgi_Tolinf1_197801_TINF07957	TolopKND88705.1	Beaba1_5154	Cormi1_4692	Ampqui1_512917	Dicpug4630.t1	XP_035344117.1	Colch1_mrna_8847
OG0003300	EpiBra_1.0g1007.t1	ETyphina_1.0g3165.t1	E_amag4784.t1	Ebromicola_E7626g2211.t1	E_elyg2017.t1	EfeFl1g4236.t1	Egansuensis_E7080g188.t1	EpiGly_1.0g7360.t1	Einebrians_E818g6730.t1	FCul_PTD09214.1	FFUJ_03225m.01	FGSG_07237T0	Fman_CVK88670.1	Fox_PCD38153.1	FPRN_04849n	FPSE_00197T0	RGP59272.1	Fver_RBQ70392.1	Fusvirg2748.t1	MAC_08657n	MAJ_01153n	MAM_02410n	MAN_03184n	MBR_01172n	MGU_01848n	MRI_TIF32n	MAA_05989n	Triaru_rna340	Trias1_156322	Tatro_161924	Trici_PTB64310.1	TrigamTGAM01_10026T0	Trigui_OPB39382	Triha_504469	Tripar1_rna4190	Tvirens_195559	Ascsa1_133	Phisc1_638996	Xylhe1_252283	CCE31079.1	KEY70234.1	jgi_Tolinf1_197269_TINF06248	TolopKND94847.1	Beaba1_5930	Cormi1_1787	Ampqui1_520386	Dicpug2227.t1	XP_035339531.1	Colch1_mrna_7263
OG0003307	EpiBra_1.0g1036.t1	ETyphina_1.0g3921.t1	E_amag2858.t1	Ebromicola_E7626g6920.t1	E_elyg4812.t1	EfeFl1g3482.t1	Egansuensis_E7080g4849.t1	EpiGly_1.0g8054.t1	Einebrians_E818g3014.t1	FCul_PTD11183.1	FFUJ_07631m.01	FGSG_02770T0	Fman_CVL01501.1	Fox_PCD35541.1	FPRN_07951n	FPSE_10318T0	RGP61728.1	Fver_RBQ68721.1	Fusvirg9200.t1	MAC_08874n	MAJ_04641n	MAM_03742n	MAN_07999n	MBR_05947n	MGU_06530n	MRI_FBA1n	MAA_00279n	Triaru_rna7881	Trias1_49060	Tatro_299667	Trici_PTB65634.1	TrigamTGAM01_01159T0	Trigui_OPB40445	Triha_94438	Tripar1_rna4683	Tvirens_33817	Ascsa1_2840	Phisc1_691296	Xylhe1_212556	CCE28366.1	KEY69838.1	jgi_Tolinf1_199466_TINF09554	TolopKND87524.1	Beaba1_8227	Cormi1_742	Ampqui1_509368	Dicpug10873.t1, Dicpug10874.t1	XP_035343111.1
OG0003323	EpiBra_1.0g1097.t1	ETyphina_1.0g6839.t1	E_amag2245.t1	Ebromicola_E7626g5543.t1	E_elyg3263.t1	EfeFl1g5826.t1	Egansuensis_E7080g1924.t1	EpiGly_1.0g2344.t1	Einebrians_E818g4720.t1	FCul_PTD01797.1	FFUJ_04130m.01	FGSG_09280T0	Fman_CVK93922.1	Fox_PCD43388.1	FPRN_03249n	FPSE_09674T0	RGP71414.1	Fver_RBQ73164.1	Fusvirg10709.t1	MAC_09839n	MAJ_00298n	MAM_02766n	MAN_04185n	MBR_02366n	MGU_00672n	MRI_FBP1n	MAA_02043n	Triaru_rna9166	Trias1_25000	Tatro_155005	Trici_PTB64558.1	TrigamTGAM01_02695T0	Trigui_OPB41946	Triha_492706	Tripar1_rna4116	Tvirens_72203	Ascsa1_3403	Phisc1_575905	Xylhe1_208120	CCE30387.1	KEY70762.1	jgi_Tolinf1_198689_TINF09118	TolopKND86445.1	Beaba1_3394	Cormi1_341	Ampqui1_524288	Dicpug8354.t1	XP_035341914.1	Colch1_mrna_3244
OG0003350	EpiBra_1.0g1245.t1	ETyphina_1.0g3057.t1	E_amag1961.t1	Ebromicola_E7626g5436.t1	E_elyg5413.t1	EfeFl1g2485.t1	Egansuensis_E7080g5796.t1	EpiGly_1.0g1703.t1	Einebrians_E818g7384.t1	FCul_PTD05216.1	FFUJ_04644m.01	FGSG_06413T0	Fman_CVL00153.1	Fox_PCD43887.1	FPRN_02750n	FPSE_12317T0	RGP75050.1	Fver_RBQ72218.1	Fusvirg11423.t1	MAC_06887n	MAJ_05592n	MAM_00290n	MAN_05665n	MBR_07054n	MGU_07622n	MRI_COX16n	MAA_01051n	Triaru_rna2366	Trias1_138971	Tatro_159205	Trici_PTB64689.1	TrigamTGAM01_07502T0	Trigui_OPB45337	Triha_497683	Tripar1_rna3353	Tvirens_111574	Ascsa1_6018	Phisc1_701352	Xylhe1_268090	CCE27288.1	KEY73152.1	jgi_Tolinf1_191598_TINF01850	TolopKND87811.1	Beaba1_5607	Cormi1_5231	Ampqui1_591957	Dicpug10292.t1	XP_035341107.1	Colch1_mrna_2721
OG0003363	EpiBra_1.0g1337.t1	ETyphina_1.0g1706.t1	E_amag4598.t1	Ebromicola_E7626g4386.t1	E_elyg1872.t1	EfeFl1g4084.t1	Egansuensis_E7080g4604.t1	EpiGly_1.0g4416.t1	Einebrians_E818g2964.t1	FCul_PTD13056.1	FFUJ_00979m.01	FGSG_00461T0	Fman_CVK83826.1	Fox_PCD45704.1	FPRN_01112n	FPSE_02024T0	RGP61187.1	Fver_RBQ74756.1	Fusvirg961.t1	MAC_03768n	MAJ_00805n	MAM_01999n	MAN_04881n	MBR_03301n	MGU_02894n	MRI_004162n	MAA_04245n	Triaru_rna3126	Trias1_56150	Tatro_47554	Trici_PTB67286.1	TrigamTGAM01_03906T0	Trigui_OPB42364	Triha_506524	Tripar1_rna7140	Tvirens_178163	Ascsa1_2586	Phisc1_547553	Xylhe1_247900	CCE34477.1	KEY72573.1	jgi_Tolinf1_196707_TINF06322		Beaba1_1434	Cormi1_5943	Ampqui1_484265	Dicpug12649.t1	XP_035342657.1, XP_035342658.1	Colch1_mrna_5624
OG0003364	EpiBra_1.0g1339.t1	ETyphina_1.0g1708.t1	E_amag4596.t1	Ebromicola_E7626g4384.t1	E_elyg1870.t1	EfeFl1g4082.t1	Egansuensis_E7080g4602.t1	EpiGly_1.0g4418.t1	Einebrians_E818g2966.t1	FCul_PTD11750.1	FFUJ_00981m.01	FGSG_00463T0	Fman_CVK83823.1	Fox_PCD45702.1	FPRN_01110n	FPSE_02022T0	RGP61185.1	Fver_RBQ74758.1	Fusvirg963.t1	MAC_03770n	MAJ_00803n	MAM_01997n	MAN_04883n	MBR_03303n	MGU_02892n	MRI_004188n	MAA_04243n	Triaru_rna3124	Trias1_25189	Tatro_290512	Trici_PTB67284.1	TrigamTGAM01_03904T0	Trigui_OPB42178	Triha_81789	Tripar1_rna8084	Tvirens_30097	Ascsa1_2584	Phisc1_665972	Xylhe1_149495	CCE34475.1	KEY72575.1	jgi_Tolinf1_196706_TINF06499	TolopKND94837.1	Beaba1_24	Cormi1_6121	Ampqui1_443533	Dicpug4513.t1	XP_035342072.1	Colch1_mrna_5626
OG0003366	EpiBra_1.0g1351.t1	ETyphina_1.0g1718.t1	E_amag4587.t1	Ebromicola_E7626g6562.t1	E_elyg1857.t1	EfeFl1g4072.t1	Egansuensis_E7080g4589.t1	EpiGly_1.0g7830.t1	Einebrians_E818g2590.t1	FCul_PTD11270.1	FFUJ_00993m.01	FGSG_00475T0	Fman_CVK83804.1	Fox_PCD45689.1	FPRN_01098n	FPSE_02008T0	RGP61173.1	Fver_RBQ76805.1	Fusvirg975.t1	MAC_03780n	MAJ_00792n	MAM_01986n	MAN_04894n	MBR_03314n	MGU_02880n	MRI_NAR1n	MAA_04232n	Triaru_rna8362	Trias1_25177	Tatro_81910	Trici_PTB67272.1	TrigamTGAM01_03894T0	Trigui_OPB42166	Triha_80551	Tripar1_rna8096	Tvirens_208599	Ascsa1_8828	Phisc1_600393	Xylhe1_256126	CCE34570.1	KEY65580.1	jgi_Tolinf1_196690_TINF07189	TolopKND95128.1	Beaba1_7	Cormi1_6136	Ampqui1_560226	Dicpug5754.t1	XP_035341993.1	Colch1_mrna_9336
OG0003373	EpiBra_1.0g1381.t1	ETyphina_1.0g5177.t1	E_amag4636.t1	Ebromicola_E7626g7383.t1	E_elyg1913.t1	EfeFl1g4125.t1	Egansuensis_E7080g302.t1	EpiGly_1.0g3319.t1	Einebrians_E818g3354.t1	FCul_PTD09558.1	FFUJ_02782m.01	FGSG_07070T0	Fman_CVK89392.1	Fox_PCD37698.1	FPRN_04408n	FPSE_02713T0	RGP61946.1	Fver_RBQ68657.1	Fusvirg2309.t1	MAC_06151n	MAJ_00940n	MAM_05724n	MAN_04748n	MBR_03167n	MGU_03028n	MRI_002786n	MAA_04371n	Triaru_rna6093	Trias1_128607	Tatro_167094	Trici_PTB65412.1	TrigamTGAM01_03645T0	Trigui_OPB42954	Triha_74541	Tripar1_rna8614	Tvirens_117826	Ascsa1_7653	Phisc1_581983	Xylhe1_259632	CCE33942.1	KEY70663.1	jgi_Tolinf1_196845_TINF06259	TolopKND95331.1	Beaba1_4316	Cormi1_2191	Ampqui1_213794	Dicpug7891.t1	XP_035345104.1	Colch1_mrna_9136
OG0003375	EpiBra_1.0g1387.t1	ETyphina_1.0g4792.t1	E_amag3782.t1	Ebromicola_E7626g4362.t1	E_elyg961.t1	EfeFl1g1487.t1	Egansuensis_E7080g3058.t1	EpiGly_1.0g3470.t1	Einebrians_E818g7500.t1	FCul_PTD05919.1	FFUJ_04964m.01	FGSG_06183T0	Fman_CVK99598.1	Fox_PCD44208.1	FPRN_02426n	FPSE_02539T0	RGP73071.1	Fver_RBQ69829.1	Fusvirg7343.t1	MAC_01341n	MAJ_01878n	MAM_07954n	MAN_00703n	MBR_00514n	MGU_01027n	MRI_PIM1n	MAA_06367n	Triaru_rna4902	Trias1_65311	Tatro_294380	Trici_PTB70790.1	TrigamTGAM01_06323T0	Trigui_OPB38256	Triha_477354	Tripar1_rna1277	Tvirens_230449	Ascsa1_437	Phisc1_596713	Xylhe1_252356	CCE28106.1	KEY74243.1	jgi_Tolinf1_197872_TINF07914	TolopKND88819.1	Beaba1_4203	Cormi1_2540	Ampqui1_522294	Dicpug5684.t1	XP_035346681.1	Colch1_mrna_6444
OG0003387	EpiBra_1.0g1441.t1	ETyphina_1.0g3026.t1	E_amag6288.t1	Ebromicola_E7626g2451.t1	E_elyg2617.t1	EfeFl1g6856.t1	Egansuensis_E7080g1394.t1	EpiGly_1.0g5591.t1	Einebrians_E818g5720.t1	FCul_PTD02397.1	FFUJ_09099m.01	FGSG_09037T0	Fman_CVL00411.1	Fox_PCD30429.1	FPRN_09907n	FPSE_07319T0	RGP60979.1	Fver_RBQ77274.1	Fusvirg11076.t1	MAC_05127n	MAJ_08561n	MAM_03493n	MAN_06821n	MBR_09697n	MGU_08299n	MRI_NOB1n	MAA_09623n	Triaru_rna1842	Trias1_57368	Tatro_165753	Trici_PTB61724.1	TrigamTGAM01_01507T0	Trigui_OPB37672	Triha_505867	Tripar1_rna3632	Tvirens_81087	Ascsa1_8518	Phisc1_645109	Xylhe1_213480	CCE34221.1	KEY71171.1	jgi_Tolinf1_193304_TINF03940	TolopKND91837.1	Beaba1_3921	Cormi1_4903	Ampqui1_511517	Dicpug11285.t1	XP_035347317.1	Colch1_mrna_8938
OG0003390	EpiBra_1.0g1459.t1	ETyphina_1.0g6190.t1	E_amag4898.t1	Ebromicola_E7626g317.t1	E_elyg2183.t1	EfeFl1g4403.t1	Egansuensis_E7080g6535.t1	EpiGly_1.0g8924.t1	Einebrians_E818g4091.t1	FCul_PTD10062.1	FFUJ_03008m.01	FGSG_06864T0	Fman_CVK89024.1	Fox_PCD37928.1	FPRN_04632n	FPSE_11801T0	RGP63609.1	Fver_RBQ65948.1	Fusvirg2458.t1	MAC_01003n	MAJ_04078n	MAM_05853n	MAN_03445n	MBR_01435n	MGU_02111n	MRI_005939n	MAA_05730n	Triaru_rna3073	Trias1_22859	Tatro_31089	Trici_PTB65325.1	TrigamTGAM01_05687T0	Trigui_OPB38992	Triha_503996	Tripar1_rna2062	Tvirens_38765	Ascsa1_7719	Phisc1_499034	Xylhe1_248045	CCE27911.1	KEY67612.1	jgi_Tolinf1_196952_TINF06279	TolopKND94999.1	Beaba1_958	Cormi1_2308	Ampqui1_509020	Dicpug768.t1	XP_035344991.1	Colch1_mrna_9163
OG0003391	EpiBra_1.0g1460.t1	ETyphina_1.0g6191.t1	E_amag4899.t1	Ebromicola_E7626g318.t1	E_elyg2187.t1	EfeFl1g4404.t1	Egansuensis_E7080g6536.t1	EpiGly_1.0g8925.t1	Einebrians_E818g6634.t1	FCul_PTD10063.1	FFUJ_03007m.01	FGSG_06865T0	Fman_CVK89025.1	Fox_PCD37927.1	FPRN_04631n	FPSE_11800T0	RGP63608.1	Fver_RBQ65947.1	Fusvirg2459.t1	MAC_01004n	MAJ_04077n	MAM_05854n	MAN_03446n	MBR_01436n	MGU_02112n	MRI_OCT1n	MAA_05729n	Triaru_rna3071	Trias1_53591	Tatro_294856	Trici_PTB65326.1	TrigamTGAM01_05689T0	Trigui_OPB38991	Triha_478167	Tripar1_rna2063	Tvirens_211062	Ascsa1_7545	Phisc1_499062	Xylhe1_283518	CCE27910.1	KEY67611.1	jgi_Tolinf1_196953_TINF06950	TolopKND94656.1	Beaba1_960	Cormi1_2316	Ampqui1_509019	Dicpug769.t1	XP_035344992.1	Colch1_mrna_9164
OG0003415	EpiBra_1.0g1584.t1	ETyphina_1.0g3968.t1	E_amag6924.t1	Ebromicola_E7626g2309.t1	E_elyg3818.t1	EfeFl1g5538.t1	Egansuensis_E7080g2719.t1	EpiGly_1.0g9209.t1	Einebrians_E818g7178.t1	FCul_PTD08886.1	FFUJ_08321m.01	FGSG_10879T0	Fman_CVL05604.1	Fox_PCD31202.1	FPRN_10677n	FPSE_09826T0	RGP75905.1	Fver_RBQ67220.1	Fusvirg3270.t1	MAC_03537n	MAJ_01584n	MAM_02928n	MAN_01405n	MBR_04580n	MGU_04148n	MRI_008224n	MAA_02650n	Triaru_rna1358	Trias1_50789	Tatro_300074	Trici_PTB70059.1	TrigamTGAM01_03436T0	Trigui_OPB43566	Triha_491509	Tripar1_rna7314	Tvirens_50180	Ascsa1_6331	Phisc1_583400	Xylhe1_270789	CCE26950.1	KEY69543.1	jgi_Tolinf1_194655_TINF04441	TolopKND94262.1	Beaba1_5716	Cormi1_2448	Ampqui1_523660	Dicpug3846.t1	XP_035347699.1	Colch1_mrna_6716
OG0003417	EpiBra_1.0g1586.t1	ETyphina_1.0g3966.t1	E_amag6926.t1	Ebromicola_E7626g2311.t1	E_elyg3820.t1	EfeFl1g5540.t1	Egansuensis_E7080g2717.t1	EpiGly_1.0g9207.t1	Einebrians_E818g7811.t1	FCul_PTD08924.1	FFUJ_08319m.01	FGSG_10881T0	Fman_CVL05601.1	Fox_PCD31204.1	FPRN_10679n	FPSE_09824T0	RGP75907.1	Fver_RBQ67222.1	Fusvirg3268.t1	MAC_03535n	MAJ_01582n	MAM_02930n	MAN_01403n	MBR_04578n	MGU_04146n	MRI_CYC1n	MAA_02652n	Triaru_rna1356	Trias1_61468	Tatro_300077	Trici_PTB70061.1	TrigamTGAM01_03438T0	Trigui_OPB43564	Triha_2423	Tripar1_rna4184	Tvirens_111852	Ascsa1_6329	Phisc1_732810	Xylhe1_270796	CCE26952.1	KEY69541.1	jgi_Tolinf1_194653_TINF04338	TolopKND94266.1	Beaba1_5718	Cormi1_2446	Ampqui1_476034	Dicpug3847.t1	XP_035347698.1	Colch1_mrna_6714
OG0003424	EpiBra_1.0g1635.t1	ETyphina_1.0g1642.t1	E_amag3162.t1	Ebromicola_E7626g3657.t1	E_elyg1581.t1	EfeFl1g3794.t1	Egansuensis_E7080g4476.t1	EpiGly_1.0g5545.t1	Einebrians_E818g3231.t1	FCul_PTD11496.1	FFUJ_01281m.01	FGSG_01100T0	Fman_CVK83339.1	Fox_PCD45413.1	FPRN_00822n	FPSE_09056T0	RGP64544.1	Fver_RBQ76220.1	Fusvirg983.t1	MAC_05257n	MAJ_02218n	MAM_06825n	MAN_10110n	MBR_03692n	MGU_04884n	MRI_005202n	MAA_03973n	Triaru_rna7424	Trias1_144481	Tatro_297397	Trici_PTB67144.1	TrigamTGAM01_10869T0	Trigui_OPB46759	Triha_86562	Tripar1_rna3121	Tvirens_42882	Ascsa1_7975	Phisc1_680839	Xylhe1_282347	CCE35347.1	KEY71068.1	jgi_Tolinf1_196420_TINF06754	TolopKND90220.1	Beaba1_148	Cormi1_6166	Ampqui1_196227	Dicpug7591.t1	XP_035347662.1	Colch1_mrna_6971
OG0003427	EpiBra_1.0g1652.t1	ETyphina_1.0g3690.t1	E_amag2278.t1	Ebromicola_E7626g6296.t1	E_elyg3288.t1	EfeFl1g5870.t1	Egansuensis_E7080g5904.t1	EpiGly_1.0g7598.t1	Einebrians_E818g7056.t1	FCul_PTD02842.1	FFUJ_07374m.01	FGSG_09982T0	Fman_CVK92659.1	Fox_PCD35277.1	FPRN_07696n	FPSE_03881T0	RGP74368.1	Fver_RBQ76094.1	Fusvirg3917.t1	MAC_02596n	MAJ_05021n	MAM_05579n	MAN_01037n	MBR_04196n	MGU_05067n	MRI_001232n	MAA_03042n	Triaru_rna2433	Trias1_140147	Tatro_143167	Trici_PTB68664.1	TrigamTGAM01_02096T0	Trigui_OPB44102	Triha_84999	Tripar1_rna7201	Tvirens_85301	Ascsa1_594	Phisc1_593415	Xylhe1_245772	CCE32026.1	KEY71993.1	jgi_Tolinf1_192939_TINF03558	TolopKND91737.1	Beaba1_5422	Cormi1_4668	Ampqui1_508282	Dicpug3268.t1	XP_035339778.1	Colch1_mrna_1867
OG0003428	EpiBra_1.0g1654.t1	ETyphina_1.0g3692.t1	E_amag2276.t1	Ebromicola_E7626g6298.t1	E_elyg3286.t1	EfeFl1g5868.t1	Egansuensis_E7080g5902.t1	EpiGly_1.0g7596.t1	Einebrians_E818g6710.t1	FCul_PTD02838.1	FFUJ_07376m.01	FGSG_09984T0	Fman_CVK92661.1	Fox_PCD35279.1	FPRN_07698n	FPSE_03883T0	RGP74366.1	Fver_RBQ76092.1	Fusvirg3919.t1	MAC_02594n	MAJ_05023n	MAM_05577n	MAN_01035n	MBR_04194n	MGU_05069n	MRI_HIS7n	MAA_03044n	Triaru_rna2431	Trias1_194049	Tatro_82175	Trici_PTB68662.1	TrigamTGAM01_02094T0	Trigui_OPB44100	Triha_520086	Tripar1_rna7203	Tvirens_31655	Ascsa1_3492	Phisc1_587692	Xylhe1_250548	CCE32029.1	KEY71995.1	jgi_Tolinf1_192937_TINF03833	TolopKND91744.1	Beaba1_5420	Cormi1_4666	Ampqui1_516287	Dicpug3017.t1	XP_035345133.1	Colch1_mrna_2443
OG0003454	EpiBra_1.0g1832.t1	ETyphina_1.0g6981.t1	E_amag2081.t1	Ebromicola_E7626g6468.t1	E_elyg1394.t1	EfeFl1g1999.t1	Egansuensis_E7080g702.t1	EpiGly_1.0g623.t1	Einebrians_E818g41.t1	FCul_PTD12179.1	FFUJ_01602m.01	FGSG_01399T0	Fman_CVL03244.1	Fox_PCD45078.1	FPRN_00500n	FPSE_08558T0	RGP72772.1	Fver_RBQ74660.1	Fusvirg8106.t1	MAC_01869n	MAJ_04902n	MAM_04717n	MAN_05864n	MBR_05497n	MGU_05556n	MRI_001962n	MAA_00567n	Triaru_rna4374	Trias1_60905	Tatro_230286	Trici_PTB65911.1	TrigamTGAM01_02988T0	Trigui_OPB37910	Triha_97890	Tripar1_rna5306	Tvirens_231464	Ascsa1_9981	Phisc1_633631	Xylhe1_206064	CCE27504.1	KEY64256.1	jgi_Tolinf1_194553_TINF04371	TolopKND91249.1	Beaba1_1599	Cormi1_5995	Ampqui1_502394	Dicpug11546.t1	XP_035339921.1	Colch1_mrna_7670
OG0003459	EpiBra_1.0g1872.t1	ETyphina_1.0g3192.t1	E_amag423.t1	Ebromicola_E7626g3789.t1	E_elyg5756.t1	EfeFl1g6722.t1	Egansuensis_E7080g4937.t1	EpiGly_1.0g7010.t1	Einebrians_E818g5881.t1	FCul_PTD03928.1	FFUJ_08840m.01	FGSG_05016T0	Fman_CVL00835.1	Fox_PCD30659.1	FPRN_10154n	FPSE_04906T0	RGP60563.1	Fver_RBQ81142.1	Fusvirg11280.t1	MAC_07857n	MAJ_09294n	MAM_03587n	MAN_10355n	MBR_04805n	MGU_04641n	MRI_RPO41n	MAA_04804n	Triaru_rna4841	Trias1_57766	Tatro_292168	Trici_PTB64660.1	TrigamTGAM01_07538T0	Trigui_OPB45373	Triha_90884	Tripar1_rna2299	Tvirens_171102	Ascsa1_3899	Phisc1_586522	Xylhe1_245901	CCE26608.1	KEY66293.1	jgi_Tolinf1_195948_TINF05905	TolopKND87217.1	Beaba1_7643	Cormi1_8775	Ampqui1_546159	Dicpug5570.t1	XP_035344205.1	Colch1_mrna_6282
OG0003475	EpiBra_1.0g1925.t1	ETyphina_1.0g505.t1	E_amag1791.t1	Ebromicola_E7626g1622.t1	E_elyg5520.t1	EfeFl1g2596.t1	Egansuensis_E7080g6076.t1	EpiGly_1.0g9279.t1	Einebrians_E818g749.t1	FCul_PTD10708.1	FFUJ_03055m.01	FGSG_06816T0	Fman_CVK88946.1	Fox_PCD37979.1	FPRN_04682n	FPSE_11849T0	RGP62082.1	Fver_RBQ77587.1	Fusvirg4230.t1	MAC_05934n	MAJ_04821n	MAM_00522n	MAN_05368n	MBR_07845n	MGU_08474n	MRI_AFG3n	MAA_07860n	Triaru_rna8458	Trias1_78852	Tatro_295500	Trici_PTB68001.1	TrigamTGAM01_04085T0	Trigui_OPB40163	Triha_89866	Tripar1_rna7004	Tvirens_211403	Ascsa1_5565	Phisc1_716286	Xylhe1_208775	CCE27687.1	KEY69893.1	jgi_Tolinf1_195181_TINF05105	TolopKND93413.1	Beaba1_6640	Cormi1_3147	Ampqui1_468934	Dicpug6859.t1	XP_035342766.1	Colch1_mrna_3385
OG0003480	EpiBra_1.0g1974.t1	ETyphina_1.0g1218.t1	E_amag5820.t1	Ebromicola_E7626g6153.t1	E_elyg388.t1	EfeFl1g6660.t1	Egansuensis_E7080g4433.t1	EpiGly_1.0g4933.t1	Einebrians_E818g2366.t1	FCul_PTD05732.1	FFUJ_06006m.01	FGSG_08501T0	Fman_CVK90776.1	Fox_PCD33110.1	FPRN_09162n	FPSE_05761T0	RGP67842.1	Fver_RBQ78150.1	Fusvirg5042.t1	MAC_00843n	MAJ_03899n	MAM_03300n	MAN_02592n	MBR_08022n	MGU_03570n	MRI_003748n	MAA_07398n	Triaru_rna5293	Trias1_55058	Tatro_35591	Trici_PTB68348.1	TrigamTGAM01_04755T0	Trigui_OPB35948	Triha_512507	Tripar1_rna62	Tvirens_45669	Ascsa1_2048	Phisc1_784345	Xylhe1_263114	CCE31298.1	KEY68712.1	jgi_Tolinf1_193759_TINF00349	TolopKND87365.1	Beaba1_9642	Cormi1_3372	Ampqui1_550390	Dicpug9792.t1	XP_035350054.1	Colch1_mrna_1834
OG0003482	EpiBra_1.0g1987.t1	ETyphina_1.0g1412.t1	E_amag3397.t1	Ebromicola_E7626g4311.t1	E_elyg624.t1	EfeFl1g5350.t1	Egansuensis_E7080g3988.t1	EpiGly_1.0g356.t1	Einebrians_E818g1065.t1	FCul_PTD06061.1	FFUJ_06184m.01	FGSG_08673T0	Fman_CVK91044.1	Fox_PCD32935.1	FPRN_09335n	FPSE_11696T0	RGP68085.1	Fver_RBQ65934.1	Fusvirg4990.t1	MAC_00896n	MAJ_03848n	MAM_03248n	MAN_02537n	MBR_08343n	MGU_03515n	MRI_007765n	MAA_03862n	Triaru_rna7156	Trias1_130383	Tatro_32734	Trici_PTB70544.1	TrigamTGAM01_08167T0	Trigui_OPB38494	Triha_72928	Tripar1_rna5851	Tvirens_81698	Ascsa1_9400	Phisc1_180988	Xylhe1_270111	CCE33680.1	KEY68660.1	jgi_Tolinf1_190284_TINF01026	TolopKND86257.1	Beaba1_6753	Cormi1_3275	Ampqui1_529728	Dicpug10315.t1	XP_035343357.1	Colch1_mrna_1832
OG0003486	EpiBra_1.0g2009.t1	ETyphina_1.0g1070.t1	E_amag4570.t1	Ebromicola_E7626g3808.t1	E_elyg1840.t1	EfeFl1g4055.t1	Egansuensis_E7080g5230.t1	EpiGly_1.0g7847.t1	Einebrians_E818g1272.t1	FCul_PTD12148.1	FFUJ_01012m.01	FGSG_00493T0	Fman_CVK83770.1	Fox_PCD45672.1	FPRN_01079n	FPSE_01360T0	RGP61156.1	Fver_RBQ70813.1	Fusvirg1266.t1	MAC_03796n	MAJ_00775n	MAM_01967n	MAN_04911n	MBR_03331n	MGU_02863n	MRI_MDE1n	MAA_04215n	Triaru_rna4299	Trias1_56109	Tatro_298266	Trici_PTB67257.1	TrigamTGAM01_03880T0	Trigui_OPB42152	Triha_480185	Tripar1_rna8110	Tvirens_31440	Ascsa1_7865	Phisc1_575214	Xylhe1_251865	CCE31321.1	KEY64930.1	jgi_Tolinf1_196677_TINF06698	TolopKND95099.1	Beaba1_9715	Cormi1_6269	Ampqui1_522801	Dicpug5883.t1	XP_035341765.1	Colch1_mrna_9156
OG0003498	EpiBra_1.0g2064.t1	ETyphina_1.0g3496.t1	E_amag1120.t1	Ebromicola_E7626g1294.t1	E_elyg3162.t1	EfeFl1g736.t1	Egansuensis_E7080g7587.t1	EpiGly_1.0g4696.t1	Einebrians_E818g1619.t1	FCul_PTD10911.1	FFUJ_07709m.01	FGSG_02700T0	Fman_CVL01624.1	Fox_PCD35619.1	FPRN_08028n	FPSE_00408T0	RGP61797.1	Fver_RBQ66955.1	Fusvirg6659.t1	MAC_01579n	MAJ_02454n	MAM_00243n	MAN_08227n	MBR_02744n	MGU_00270n	MRI_RRB1n	MAA_02415n	Triaru_rna2793	Trias1_173685	Tatro_218754	Trici_PTB65104.1	TrigamTGAM01_02805T0	Trigui_OPB41018	Triha_154143	Tripar1_rna1925	Tvirens_89746	Ascsa1_10563	Phisc1_768336	Xylhe1_206741	CCE27470.1	KEY72431.1	jgi_Tolinf1_199164_TINF09363	TolopKND90820.1	Beaba1_2431	Cormi1_2073	Ampqui1_438737	Dicpug1340.t1	XP_035344488.1	Colch1_mrna_2562
OG0003501	EpiBra_1.0g2104.t1	ETyphina_1.0g3357.t1	E_amag1716.t1	Ebromicola_E7626g4852.t1	E_elyg5593.t1	EfeFl1g2672.t1	Egansuensis_E7080g6419.t1	EpiGly_1.0g5929.t1	Einebrians_E818g6046.t1	FCul_PTD06032.1	FFUJ_13384m.01	FGSG_05149T0	Fman_CVK86973.1	Fox_PCD41660.1	FPRN_05928n	FPSE_06549T0	RGP73544.1	Fver_RBQ68710.1	Fusvirg4053.t1	MAC_03933n	MAJ_05528n	MAM_02276n	MAN_06493n	MBR_07266n	MGU_06026n	MRI_NEO1n	MAA_01479n	Triaru_rna589	Trias1_57038	Tatro_31573	Trici_PTB69554.1	TrigamTGAM01_09674T0	Trigui_OPB37325	Triha_353183	Tripar1_rna6782	Tvirens_63406	Ascsa1_5239	Phisc1_738966	Xylhe1_232009	CCE28573.1	KEY73285.1	jgi_Tolinf1_195288_TINF05143	TolopKND93478.1	Beaba1_6484	Cormi1_7781	Ampqui1_185958	Dicpug6968.t1	XP_035343277.1	Colch1_mrna_3487
OG0003503	EpiBra_1.0g2109.t1	ETyphina_1.0g3362.t1	E_amag1712.t1	Ebromicola_E7626g4857.t1	E_elyg5597.t1	EfeFl1g2677.t1	Egansuensis_E7080g6414.t1	EpiGly_1.0g5934.t1	Einebrians_E818g7404.t1	FCul_PTD05593.1	FFUJ_13379m.01	FGSG_05145T0	Fman_CVK86981.1	Fox_PCD41654.1	FPRN_05922n	FPSE_06543T0	RGP73538.1	Fver_RBQ68705.1	Fusvirg4058.t1	MAC_03929n	MAJ_05523n	MAM_02271n	MAN_06488n	MBR_07272n	MGU_06019n	MRI_001560n	MAA_01483n	Triaru_rna595	Trias1_57045	Tatro_250964	Trici_PTB69561.1	TrigamTGAM01_09680T0	Trigui_OPB37331	Triha_78483	Tripar1_rna6776	Tvirens_35931	Ascsa1_6901	Phisc1_110543	Xylhe1_228828	CCE28566.1	KEY73289.1	jgi_Tolinf1_195295_TINF05220	TolopKND93783.1	Beaba1_6464	Cormi1_7737	Ampqui1_479425	Dicpug6975.t1	XP_035348910.1	Colch1_mrna_3477
OG0003507	EpiBra_1.0g2119.t1	ETyphina_1.0g6023.t1	E_amag3519.t1	Ebromicola_E7626g2590.t1	E_elyg706.t1	EfeFl1g1215.t1	Egansuensis_E7080g1174.t1	EpiGly_1.0g4313.t1	Einebrians_E818g7618.t1	FCul_PTD01838.1	FFUJ_04501m.01	FGSG_09634T0	Fman_CVK93495.1	Fox_PCD43747.1	FPRN_02890n	FPSE_05914T0	RGP75302.1	Fver_RBQ67361.1	Fusvirg6947.t1	MAC_08075n	MAJ_06151n	MAM_06333n	MAN_00433n	MBR_00265n	MGU_01301n	MRI_006771n	MAA_05115n	Triaru_rna4144	Trias1_129535	Tatro_148970	Trici_PTB70878.1	TrigamTGAM01_08474T0	Trigui_OPB38150	Triha_477461	Tripar1_rna4998	Tvirens_52050	Ascsa1_1370	Phisc1_684766	Xylhe1_243937	CCE33781.1	KEY71363.1	jgi_Tolinf1_190511_TINF01393	TolopKND93003.1	Beaba1_1356	Cormi1_4207	Ampqui1_552358	Dicpug5493.t1	XP_035345762.1	Colch1_mrna_8610
OG0003524	EpiBra_1.0g2219.t1	ETyphina_1.0g1425.t1	E_amag6067.t1	Ebromicola_E7626g2954.t1	E_elyg351.t1	EfeFl1g2812.t1	Egansuensis_E7080g3151.t1	EpiGly_1.0g1826.t1	Einebrians_E818g4850.t1	FCul_PTD05853.1	FFUJ_06189m.01	FGSG_08677T0	Fman_CVK91049.1	Fox_PCD32930.1	FPRN_09340n	FPSE_11701T0	RGP68080.1	Fver_RBQ65930.1	Fusvirg4995.t1	MAC_00880n	MAJ_03927n	MAM_03260n	MAN_02564n	MBR_08051n	MGU_03533n	MRI_007846n	MAA_07370n	Triaru_rna7161	Trias1_131173	Tatro_300992	Trici_PTB70538.1	TrigamTGAM01_08173T0	Trigui_OPB38500	Triha_477096	Tripar1_rna5857	Tvirens_71356	Ascsa1_9396	Phisc1_180777	Xylhe1_249728	CCE33651.1	KEY68666.1	jgi_Tolinf1_193797_TINF00560	TolopKND87375.1	Beaba1_6745	Cormi1_3266	Ampqui1_587825	Dicpug10332.t1	XP_035343012.1
OG0003533	EpiBra_1.0g2238.t1	ETyphina_1.0g3711.t1	E_amag4308.t1	Ebromicola_E7626g2329.t1	E_elyg7007.t1	EfeFl1g302.t1	Egansuensis_E7080g6377.t1	EpiGly_1.0g5608.t1	Einebrians_E818g708.t1	FCul_PTD04009.1	FFUJ_13570m.01	FGSG_06333T0	Fman_CVK86726.1	Fox_PCD41848.1	FPRN_06117n	FPSE_01159T0	RGP68282.1	Fver_RBQ75170.1	Fusvirg1968.t1	MAC_04663n	MAJ_07383n	MAM_00039n	MAN_08448n	MBR_02961n	MGU_00050n	MRI_007601n	MAA_04558n	Triaru_rna1433	Trias1_55690	Tatro_300195	Trici_PTB62412.1	TrigamTGAM01_01825T0	Trigui_OPB36876	Triha_98103	Tripar1_rna6578	Tvirens_37740	Ascsa1_4318	Phisc1_720234	Xylhe1_239825	CCE29854.1	KEY67944.1	jgi_Tolinf1_194768_TINF04890	TolopKND92963.1	Beaba1_1295	Cormi1_1339	Ampqui1_217205	Dicpug9104.t1	XP_035349736.1	Colch1_mrna_4592
OG0003536	EpiBra_1.0g2284.t1	ETyphina_1.0g6003.t1	E_amag560.t1	Ebromicola_E7626g6788.t1	E_elyg6417.t1	EfeFl1g953.t1	Egansuensis_E7080g2097.t1	EpiGly_1.0g5864.t1	Einebrians_E818g779.t1	FCul_PTD05899.1	FFUJ_06127m.01	FGSG_08619T0	Fman_CVK90970.1	Fox_PCD32991.1	FPRN_09282n	FPSE_06029T0	RGP63444.1	Fver_RBQ74061.1	Fusvirg5171.t1	MAC_03507n	MAJ_00131n	MAM_00769n	MAN_04352n	MBR_02507n	MGU_00506n	MRI_008301n	MAA_02200n	Triaru_rna7720	Trias1_55139	Tatro_223534	Trici_PTB68936.1	TrigamTGAM01_03940T0	Trigui_OPB36354	Triha_494524	Tripar1_rna4394	Tvirens_58003	Ascsa1_3218	Phisc1_681272	Xylhe1_236077	CCE29658.1	KEY66868.1	jgi_Tolinf1_198911_TINF08893	TolopKND90568.1	Beaba1_5621	Cormi1_4617	Ampqui1_524412	Dicpug7993.t1	XP_035349496.1	Colch1_mrna_1563
OG0003543	EpiBra_1.0g2317.t1	ETyphina_1.0g985.t1	E_amag4954.t1	Ebromicola_E7626g116.t1	E_elyg2244.t1	EfeFl1g4521.t1	Egansuensis_E7080g6976.t1	EpiGly_1.0g8089.t1	Einebrians_E818g331.t1	FCul_PTD10526.1	FFUJ_02935m.01	FGSG_06929T0	Fman_CVK89141.1	Fox_PCD37855.1	FPRN_04561n	FPSE_04796T0	RGP66495.1	Fver_RBQ80440.1	Fusvirg2536.t1	MAC_03126n	MAJ_01350n	MAM_07007n	MAN_03378n	MBR_01368n	MGU_02043n	MRI_004919n	MAA_05795n	Triaru_rna1865	Trias1_369901	Tatro_297684	Trici_PTB67400.1	TrigamTGAM01_02226T0	Trigui_OPB42219	Triha_382298	Tripar1_rna2319	Tvirens_71981	Ascsa1_5668	Phisc1_682700	Xylhe1_246875	CCE30885.1	KEY69392.1	jgi_Tolinf1_197018_TINF06953	TolopKND95018.1	Beaba1_4081	Cormi1_2711	Ampqui1_549790	Dicpug1904.t1	XP_035347109.1	Colch1_mrna_5553
OG0003556	EpiBra_1.0g2362.t1	ETyphina_1.0g5964.t1	E_amag1582.t1	Ebromicola_E7626g1870.t1	E_elyg6734.t1	EfeFl1g4917.t1	Egansuensis_E7080g1874.t1	EpiGly_1.0g8117.t1	Einebrians_E818g1403.t1	FCul_PTD01440.1	FFUJ_04323m.01	FGSG_09455T0	Fman_CVK93673.1	Fox_PCD43565.1	FPRN_03070n	FPSE_01384T0	RGP69360.1	Fver_RBQ69973.1	Fusvirg6817.t1	MAC_04897n	MAJ_02779n	MAM_02136n	MAN_10420n	MBR_07430n	MGU_03372n	MRI_003060n	MAA_09076n	Triaru_rna10279	Trias1_138430	Tatro_132082	Trici_PTB67916.1	TrigamTGAM01_01295T0	Trigui_OPB45221	Triha_95830	Tripar1_rna5983	Tvirens_216643	Ascsa1_6111	Phisc1_337904	Xylhe1_141364	CCE30846.1	KEY65733.1	jgi_Tolinf1_191475_TINF02063	TolopKND89882.1	Beaba1_4752	Cormi1_3715	Ampqui1_515610	Dicpug10275.t1	XP_035349649.1	Colch1_mrna_2295
OG0003557	EpiBra_1.0g2363.t1	ETyphina_1.0g5963.t1	E_amag1581.t1	Ebromicola_E7626g7500.t1	E_elyg6735.t1	EfeFl1g4918.t1	Egansuensis_E7080g1873.t1	EpiGly_1.0g8118.t1	Einebrians_E818g1404.t1	FCul_PTD01859.1	FFUJ_04324m.01	FGSG_09456T0	Fman_CVK93672.1	Fox_PCD43566.1	FPRN_03069n	FPSE_05845T0	RGP69359.1	Fver_RBQ69974.1	Fusvirg6816.t1	MAC_04898n	MAJ_02780n	MAM_02137n	MAN_10421n	MBR_07429n	MGU_03373n	MRI_PFK1n	MAA_09075n	Triaru_rna1728	Trias1_139331	Tatro_140018	Trici_PTB67917.1	TrigamTGAM01_01294T0	Trigui_OPB45222	Triha_96154	Tripar1_rna717	Tvirens_57691	Ascsa1_6017	Phisc1_657539	Xylhe1_210837	CCE30845.1	KEY65735.1	jgi_Tolinf1_191479_TINF02042	TolopKND89873.1	Beaba1_4751	Cormi1_3714	Ampqui1_509637	Dicpug10269.t1	XP_035346431.1	Colch1_mrna_2297
OG0003559	EpiBra_1.0g2371.t1	ETyphina_1.0g2610.t1	E_amag1573.t1	Ebromicola_E7626g5334.t1	E_elyg6743.t1	EfeFl1g7235.t1	Egansuensis_E7080g1358.t1	EpiGly_1.0g8126.t1	Einebrians_E818g1519.t1	FCul_PTD01826.1	FFUJ_04313m.01	FGSG_13585T0	Fman_CVK93680.1	Fox_PCD43557.1	FPRN_03077n	FPSE_07988T0	RGP69367.1	Fver_RBQ69968.1	Fusvirg6825.t1	MAC_06089n	MAJ_02805n	MAM_02160n	MAN_10447n	MBR_07405n	MGU_10330n	MRI_RSM22_2n	MAA_09054n	Triaru_rna9295	Trias1_192311	Tatro_317925	Trici_PTB64652.1	TrigamTGAM01_01271T0	Trigui_OPB45249	Triha_499713	Tripar1_rna2309	Tvirens_213844	Ascsa1_1972	Phisc1_687148	Xylhe1_251402	CCE32610.1	KEY65759.1	jgi_Tolinf1_191503_TINF01825	TolopKND89839.1	Beaba1_8877	Cormi1_962	Ampqui1_589196	Dicpug12148.t1	XP_035342712.1	Colch1_mrna_2905
OG0003560	EpiBra_1.0g2379.t1	ETyphina_1.0g2507.t1	E_amag2904.t1	Ebromicola_E7626g3260.t1	E_elyg4861.t1	EfeFl1g3529.t1	Egansuensis_E7080g3509.t1	EpiGly_1.0g951.t1	Einebrians_E818g563.t1	FCul_PTD12014.1	FFUJ_01542m.01	FGSG_01345T0	Fman_CVK82900.1	Fox_PCD45143.1	FPRN_00564n	FPSE_03383T0	RGP63534.1	Fver_RBQ71088.1	Fusvirg1567.t1	MAC_04595n	MAJ_04592n	MAM_03695n	MAN_08049n	MBR_05996n	MGU_06481n	MRI_PNO1n	MAA_00229n	Triaru_rna4766	Trias1_59730	Tatro_297421	Trici_PTB64088.1	TrigamTGAM01_08851T0	Trigui_OPB39610	Triha_135610	Tripar1_rna2337	Tvirens_75506	Ascsa1_8002	Phisc1_704148	Xylhe1_245638	CCE28305.1	KEY71639.1	jgi_Tolinf1_196157_TINF06411	TolopKND90395.1	Beaba1_6956	Cormi1_6640	Ampqui1_508133	Dicpug7536.t1	XP_035348794.1	Colch1_mrna_5925
OG0003570	EpiBra_1.0g2445.t1	ETyphina_1.0g3522.t1	E_amag4242.t1	Ebromicola_E7626g5171.t1	E_elyg6941.t1	EfeFl1g368.t1	Egansuensis_E7080g4820.t1	EpiGly_1.0g8241.t1	Einebrians_E818g6280.t1	FCul_PTD01933.1	FFUJ_13632m.01	FGSG_09837T0	Fman_CVK86664.1	Fox_PCD41911.1	FPRN_06180n	FPSE_10353T0	RGP64914.1	Fver_RBQ65372.1	Fusvirg1903.t1	MAC_00105n	MAJ_02303n	MAM_00099n	MAN_08381n	MBR_02895n	MGU_00116n	MRI_007139n	MAA_04496n	Triaru_rna9075	Trias1_66478	Tatro_163283	Trici_PTB62472.1	TrigamTGAM01_01753T0	Trigui_OPB36938	Triha_126641	Tripar1_rna3909	Tvirens_12354	Ascsa1_4252	Phisc1_674765	Xylhe1_271766	CCE34869.1	KEY64369.1	jgi_Tolinf1_194839_TINF04923	TolopKND93082.1	Beaba1_9853	Cormi1_1225	Ampqui1_508769	Dicpug9077.t1	XP_035342691.1	Colch1_mrna_6945
OG0003571	EpiBra_1.0g2454.t1	ETyphina_1.0g3513.t1	E_amag4233.t1	Ebromicola_E7626g5952.t1	E_elyg6932.t1	EfeFl1g377.t1	Egansuensis_E7080g3006.t1	EpiGly_1.0g8232.t1	Einebrians_E818g7847.t1	FCul_PTD01569.1	FFUJ_13643m.01	FGSG_09848T0	Fman_CVK86653.1	Fox_PCD41922.1	FPRN_06191n	FPSE_11027T0	RGP59853.1	Fver_RBQ67275.1	Fusvirg1892.t1	MAC_00115n	MAJ_02313n	MAM_00110n	MAN_08372n	MBR_02885n	MGU_00126n	MRI_007074n	MAA_04486n	Triaru_rna9916	Trias1_131516	Tatro_300152	Trici_PTB62478.1	TrigamTGAM01_01748T0	Trigui_OPB36943	Triha_126657	Tripar1_rna3904	Tvirens_36610	Ascsa1_4288	Phisc1_655323	Xylhe1_269381	CCE34187.1	KEY64359.1	jgi_Tolinf1_194852_TINF04981	TolopKND93042.1	Beaba1_10020	Cormi1_1214	Ampqui1_509111	Dicpug9067.t1	XP_035350586.1	Colch1_mrna_10063
OG0003572	EpiBra_1.0g2456.t1	ETyphina_1.0g3511.t1	E_amag4231.t1	Ebromicola_E7626g5950.t1	E_elyg6930.t1	EfeFl1g379.t1	Egansuensis_E7080g3040.t1	EpiGly_1.0g8230.t1	Einebrians_E818g6313.t1	FCul_PTD01899.1	FFUJ_13645m.01	FGSG_13660T0	Fman_CVK86651.1	Fox_PCD41924.1	FPRN_06193n	FPSE_07633T0	RGP59855.1	Fver_RBQ67277.1	Fusvirg1890.t1	MAC_00117n	MAJ_02315n	MAM_00112n	MAN_08370n	MBR_02883n	MGU_00128n	MRI_ATG9n	MAA_04484n	Triaru_rna9478	Trias1_162321	Tatro_162356	Trici_PTB62480.1	TrigamTGAM01_01746T0	Trigui_OPB36945	Triha_98016	Tripar1_rna3903	Tvirens_123233	Ascsa1_4470	Phisc1_649338	Xylhe1_283994	CCE34192.1	KEY64358.1	jgi_Tolinf1_194854_TINF04857	TolopKND93043.1	Beaba1_10022	Cormi1_1212	Ampqui1_516102	Dicpug9070.t1	XP_035349745.1	Colch1_mrna_10065
OG0003583	EpiBra_1.0g2542.t1	ETyphina_1.0g3504.t1	E_amag6035.t1	Ebromicola_E7626g3356.t1	E_elyg4192.t1	EfeFl1g2844.t1	Egansuensis_E7080g5139.t1	EpiGly_1.0g7529.t1	Einebrians_E818g471.t1	FCul_PTD11224.1	FFUJ_01769m.01	FGSG_01558T0	Fman_CVL02950.1	Fox_PCD44912.1	FPRN_00334n	FPSE_00776T0	RGP72040.1	Fver_RBQ66783.1	Fusvirg8297.t1	MAC_05772n	MAJ_06046n	MAM_04083n	MAN_03861n	MBR_06808n	MGU_04557n	MRI_003849n	MAA_01734n	Triaru_rna5095	Trias1_58891	Tatro_291656	Trici_PTB63798.1	TrigamTGAM01_10479T0	Trigui_OPB39701	Triha_512115	Tripar1_rna505	Tvirens_163714	Ascsa1_9050	Phisc1_599604	Xylhe1_175625	CCE32780.1	KEY69691.1	jgi_Tolinf1_192493_TINF03231	TolopKND94190.1	Beaba1_9517	Cormi1_8957	Ampqui1_183919	Dicpug3780.t1	XP_035348558.1	Colch1_mrna_1077
OG0003600	EpiBra_1.0g2616.t1	ETyphina_1.0g4697.t1	E_amag5080.t1	Ebromicola_E7626g2463.t1	E_elyg2373.t1	EfeFl1g4590.t1	Egansuensis_E7080g875.t1	EpiGly_1.0g6164.t1	Einebrians_E818g630.t1	FCul_PTD09721.1	FFUJ_03348m.01	FGSG_06641T0	Fman_CVK88450.1	Fox_PCD38277.1	FPRN_04973n	FPSE_01604T0	RGP75539.1	Fver_RBQ78757.1	Fusvirg2885.t1	MAC_00404n	MAJ_01087n	MAM_02473n	MAN_03116n	MBR_01103n	MGU_07474n	MRI_005478n	MAA_06055n	Triaru_rna3065	Trias1_42032	Tatro_228220	Trici_PTB66299.1	TrigamTGAM01_05298T0	Trigui_OPB43034	Triha_106236	Tripar1_rna8735	Tvirens_39161	Ascsa1_206	Phisc1_418040	Xylhe1_259381	CCE31731.1	KEY65916.1	jgi_Tolinf1_199799_TINF09791	TolopKND87990.1	Beaba1_924	Cormi1_2777	Ampqui1_579101	Dicpug7785.t1	XP_035348058.1	Colch1_mrna_4194
OG0003601	EpiBra_1.0g2618.t1	ETyphina_1.0g4695.t1	E_amag5082.t1	Ebromicola_E7626g2461.t1	E_elyg2375.t1	EfeFl1g4592.t1	Egansuensis_E7080g2891.t1	EpiGly_1.0g6235.t1	Einebrians_E818g632.t1	FCul_PTD09725.1	FFUJ_03346m.01	FGSG_06643T0	Fman_CVK88455.1	Fox_PCD38275.1	FPRN_04971n	FPSE_01602T0	RGP75541.1	Fver_RBQ78755.1	Fusvirg2882.t1	MAC_00406n	MAJ_01085n	MAM_02475n	MAN_03114n	MBR_01101n	MGU_07472n	MRI_005453n	MAA_06057n	Triaru_rna5863	Trias1_22270	Tatro_173886	Trici_PTB66301.1	TrigamTGAM01_05291T0	Trigui_OPB43036	Triha_76290	Tripar1_rna8737	Tvirens_133442	Ascsa1_1668	Phisc1_427016	Xylhe1_244949	CCE31729.1	KEY65918.1	jgi_Tolinf1_199801_TINF09839	TolopKND87992.1	Beaba1_921	Cormi1_2780	Ampqui1_558329	Dicpug7331.t1	XP_035348093.1	Colch1_mrna_4185
OG0003635	EpiBra_1.0g2820.t1	ETyphina_1.0g799.t1	E_amag6590.t1	Ebromicola_E7626g1452.t1	E_elyg2914.t1	EfeFl1g7156.t1	Egansuensis_E7080g6317.t1	EpiGly_1.0g5490.t1	Einebrians_E818g980.t1	FCul_PTD10416.1	FFUJ_02608m.01	FGSG_07338T0	Fman_CVK89692.1	Fox_PCD37520.1	FPRN_04230n	FPSE_04144T0	RGP68661.1	Fver_RBQ64782.1	Fusvirg4254.t1	MAC_05218n	MAJ_07904n	MAM_06429n	MAN_09753n	MBR_10043n	MGU_08430n	MRI_003239n	MAA_07551n	Triaru_rna5456	Trias1_137882	Tatro_280013	Trici_PTB67981.1	TrigamTGAM01_04107T0	Trigui_OPB40143	Triha_7261	Tripar1_rna1835	Tvirens_34661	Ascsa1_5329	Phisc1_472827	Xylhe1_256474	CCE27793.1	KEY69872.1	jgi_Tolinf1_195163_TINF05424	TolopKND93441.1	Beaba1_4864	Cormi1_3769	Ampqui1_515425	Dicpug11074.t1	XP_035346279.1	Colch1_mrna_3443
OG0003636	EpiBra_1.0g2822.t1	ETyphina_1.0g1583.t1	E_amag4680.t1	Ebromicola_E7626g7221.t1	E_elyg1957.t1	EfeFl1g4172.t1	Egansuensis_E7080g7167.t1	EpiGly_1.0g7499.t1	Einebrians_E818g1746.t1	FCul_PTD12157.1	FFUJ_00880m.01	FGSG_00369T0	Fman_CVK83993.1	Fox_PCD45802.1	FPRN_01210n	FPSE_00030T0	RGP70450.1	Fver_RBQ72396.1	Fusvirg854.t1	MAC_08812n	MAJ_00893n	MAM_05774n	MAN_04795n	MBR_03214n	MGU_02982n	MRI_008473n	MAA_04327n	Triaru_rna4474	Trias1_182398	Tatro_301714	Trici_PTB65464.1	TrigamTGAM01_03692T0	Trigui_OPB42906	Triha_515804	Tripar1_rna2244	Tvirens_86970	Ascsa1_8084	Phisc1_298635	Xylhe1_242329	CCE33357.1	KEY65983.1	jgi_Tolinf1_196797_TINF06859	TolopKND94687.1	Beaba1_1144	Cormi1_2247	Ampqui1_522474	Dicpug6214.t1	XP_035339540.1	Colch1_mrna_9371
OG0003661	EpiBra_1.0g2904.t1	ETyphina_1.0g2951.t1	E_amag2291.t1	Ebromicola_E7626g821.t1	E_elyg3302.t1	EfeFl1g5886.t1	Egansuensis_E7080g6954.t1	EpiGly_1.0g7611.t1	Einebrians_E818g5635.t1	FCul_PTD03381.1	FFUJ_07362m.01	FGSG_10088T0	Fman_CVK92647.1	Fox_PCD35266.1	FPRN_07683n	FPSE_00468T0	RGP72245.1	Fver_RBQ68040.1	Fusvirg3905.t1	MAC_02609n	MAJ_05008n	MAM_05591n	MAN_01052n	MBR_04211n	MGU_05052n	MRI_000057n	MAA_03028n	Triaru_rna6206	Trias1_413670	Tatro_82161	Trici_PTB68675.1	TrigamTGAM01_02108T0	Trigui_OPB44113	Triha_5448	Tripar1_rna7190	Tvirens_116107	Ascsa1_1012	Phisc1_222326	Xylhe1_266135	CCE33173.1	KEY71982.1	jgi_Tolinf1_192950_TINF03755	TolopKND91515.1	Beaba1_9243	Cormi1_3699	Ampqui1_511041	Dicpug2808.t1		Colch1_mrna_1459
OG0003663	EpiBra_1.0g2910.t1	ETyphina_1.0g1829.t1	E_amag4258.t1	Ebromicola_E7626g378.t1	E_elyg6957.t1	EfeFl1g352.t1	Egansuensis_E7080g821.t1	EpiGly_1.0g8257.t1	Einebrians_E818g7367.t1	FCul_PTD04202.1	FFUJ_13611m.01	FGSG_06373T0	Fman_CVK86685.1	Fox_PCD41890.1	FPRN_06158n	FPSE_12274T0	RGP66548.1	Fver_RBQ74876.1	Fusvirg1924.t1	MAC_04714n	MAJ_02287n	MAM_00082n	MAN_08398n	MBR_02911n	MGU_00099n	MRI_007249n	MAA_04512n	Triaru_rna8654	Trias1_454327	Tatro_293060	Trici_PTB62456.1	TrigamTGAM01_01769T0	Trigui_OPB36922	Triha_126596	Tripar1_rna7291	Tvirens_212461	Ascsa1_4376	Phisc1_244679	Xylhe1_163846	CCE29897.1	KEY64385.1	jgi_Tolinf1_194821_TINF04947	TolopKND93340.1	Beaba1_1254	Cormi1_1242	Ampqui1_584020	Dicpug9020.t1	XP_035349751.1	Colch1_mrna_6934
OG0003681	EpiBra_1.0g2994.t1	ETyphina_1.0g3328.t1	E_amag4750.t1	Ebromicola_E7626g3228.t1	E_elyg2052.t1	EfeFl1g4271.t1	Egansuensis_E7080g7713.t1	EpiGly_1.0g3912.t1	Einebrians_E818g3922.t1	FCul_PTD09385.1	FFUJ_02874m.01	FGSG_13033T0	Fman_CVK89245.1	Fox_PCD37790.1	FPRN_04499n	FPSE_04735T0	RGP63641.1	Fver_RBQ80247.1	Fusvirg2394.t1	MAC_01042n	MAJ_04039n	MAM_05894n	MAN_03484n	MBR_01474n	MGU_02149n	MRI_NOP14n	MAA_05691n	Triaru_rna3102	Trias1_33381	Tatro_172421	Trici_PTB65294.1	TrigamTGAM01_05657T0	Trigui_OPB43027	Triha_527442	Tripar1_rna581	Tvirens_123214	Ascsa1_8305	Phisc1_607692	Xylhe1_242387	CCE31017.1	KEY70595.1	jgi_Tolinf1_196910_TINF06773	TolopKND95000.1	Beaba1_184	Cormi1_6379	Ampqui1_522976	Dicpug7563.t1	XP_035340191.1	Colch1_mrna_9205
OG0003682	EpiBra_1.0g2995.t1	ETyphina_1.0g3329.t1	E_amag4751.t1	Ebromicola_E7626g3229.t1	E_elyg2051.t1	EfeFl1g4270.t1	Egansuensis_E7080g7714.t1	EpiGly_1.0g3913.t1	Einebrians_E818g3921.t1	FCul_PTD09439.1	FFUJ_02873m.01	FGSG_06985T0	Fman_CVK89246.1	Fox_PCD37789.1	FPRN_04498n	FPSE_04734T0	RGP63642.1	Fver_RBQ80246.1	Fusvirg2395.t1	MAC_01043n	MAJ_04038n	MAM_05895n	MAN_03485n	MBR_01475n	MGU_02150n	MRI_006392n	MAA_05690n	Triaru_rna9467	Trias1_53546	Tatro_301628	Trici_PTB65355.1	TrigamTGAM01_05640T0	Trigui_OPB43010	Triha_503705	Tripar1_rna7507	Tvirens_38813	Ascsa1_7921	Phisc1_679303	Xylhe1_264427	CCE31018.1	KEY70596.1	jgi_Tolinf1_196909_TINF06805	TolopKND95001.1	Beaba1_4332	Cormi1_1402	Ampqui1_522935, Ampqui1_528113		XP_035340193.1	Colch1_mrna_9204
OG0003686	EpiBra_1.0g3029.t1	ETyphina_1.0g4360.t1	E_amag3837.t1	Ebromicola_E7626g4693.t1	E_elyg1019.t1	EfeFl1g1550.t1	Egansuensis_E7080g3832.t1	EpiGly_1.0g7079.t1	Einebrians_E818g528.t1	FCul_PTD01546.1	FFUJ_04232m.01	FGSG_09380T0	Fman_CVK93764.1	Fox_PCD43485.1	FPRN_03146n	FPSE_05091T0	RGP66891.1	Fver_RBQ78336.1	Fusvirg297.t1	MAC_05174n	MAJ_05987n	MAM_06082n	MAN_00388n	MBR_00224n	MGU_08150n	MRI_006398n	MAA_05156n	Triaru_rna3477	Trias1_168255	Tatro_4136	Trici_PTB68794.1	TrigamTGAM01_00338T0	Trigui_OPB44230	Triha_116097	Tripar1_rna6198	Tvirens_85153	Ascsa1_10259	Phisc1_504942	Xylhe1_237153	CCE28175.1	KEY68354.1	jgi_Tolinf1_194175_TINF04754	TolopKND90973.1	Beaba1_5305	Cormi1_7615	Ampqui1_520846	Dicpug8510.t1	XP_035350745.1	Colch1_mrna_7707
OG0003700	EpiBra_1.0g3089.t1	ETyphina_1.0g1926.t1	E_amag2182.t1	Ebromicola_E7626g6588.t1	E_elyg1494.t1	EfeFl1g2098.t1	Egansuensis_E7080g4117.t1	EpiGly_1.0g5451.t1	Einebrians_E818g6078.t1	FCul_PTD13054.1	FFUJ_00730m.01	FGSG_00903T0	Fman_CVK84251.1	Fox_PCD45997.1	FPRN_01357n	FPSE_10757T0	RGP68457.1	Fver_RBQ71202.1	Fusvirg590.t1	MAC_07397n	MAJ_06492n	MAM_05351n	MAN_09997n	MBR_05594n	MGU_03151n	MRI_006967n	MAA_00671n	Triaru_rna7934	Trias1_140593	Tatro_153339	Trici_PTB68292.1	TrigamTGAM01_04526T0	Trigui_OPB44345	Triha_495326	Tripar1_rna913	Tvirens_32553	Ascsa1_7435	Phisc1_776674	Xylhe1_225818	CCE35148.1	KEY66515.1	jgi_Tolinf1_194442_TINF04179	TolopKND91384.1	Beaba1_272	Cormi1_5457	Ampqui1_542166	Dicpug8532.t1	XP_035340343.1	Colch1_mrna_4465
OG0003707	EpiBra_1.0g3105.t1	ETyphina_1.0g408.t1	E_amag3228.t1	Ebromicola_E7626g3766.t1	E_elyg1647.t1	EfeFl1g3860.t1	Egansuensis_E7080g2854.t1	EpiGly_1.0g7462.t1	Einebrians_E818g3437.t1	FCul_PTD12870.1	FFUJ_01349m.01	FGSG_01161T0	Fman_CVK83231.1	Fox_PCD45343.1	FPRN_00755n	FPSE_02590T0	RGP59634.1	Fver_RBQ68897.1	Fusvirg1348.t1	MAC_04214n	MAJ_02168n	MAM_06874n	MAN_10159n	MBR_03645n	MGU_04835n	MRI_STT4n	MAA_04017n	Triaru_rna6612	Trias1_150458	Tatro_151402	Trici_PTB69915.1	TrigamTGAM01_08596T0	Trigui_OPB43712	Triha_491683	Tripar1_rna7235	Tvirens_35879	Ascsa1_7998	Phisc1_777530	Xylhe1_21147	CCE35284.1	KEY64804.1	jgi_Tolinf1_196354_TINF06896	TolopKND90174.1	Beaba1_2054	Cormi1_6799	Ampqui1_464460	Dicpug561.t1	XP_035348674.1	Colch1_mrna_5953
OG0003726	EpiBra_1.0g3206.t1	ETyphina_1.0g7163.t1	E_amag2152.t1	Ebromicola_E7626g2927.t1	E_elyg1466.t1	EfeFl1g2069.t1	Egansuensis_E7080g3427.t1	EpiGly_1.0g3686.t1	Einebrians_E818g6017.t1	FCul_PTD12839.1	FFUJ_00664m.01	FGSG_00935T0	Fman_CVK84356.1	Fox_PCD46021.1	FPRN_01421n	FPSE_01429T0	RGP68488.1	Fver_RBQ70152.1	Fusvirg626.t1	MAC_07424n	MAJ_04977n	MAM_05386n	MAN_05792n	MBR_05567n	MGU_03127n	MRI_000762n	MAA_00644n	Triaru_rna7048	Trias1_407396	Tatro_296324	Trici_PTB68262.1	TrigamTGAM01_04486T0	Trigui_OPB44382	Triha_85129	Tripar1_rna5079	Tvirens_72350		Phisc1_572047	Xylhe1_285329	CCE35172.1	KEY66499.1	jgi_Tolinf1_194477_TINF04533	TolopKND91145.1	Beaba1_7935	Cormi1_8134		Dicpug8525.t1		Colch1_mrna_8221
OG0003730	EpiBra_1.0g3229.t1	ETyphina_1.0g2849.t1	E_amag5027.t1	Ebromicola_E7626g634.t1	E_elyg2320.t1	EfeFl1g4538.t1	Egansuensis_E7080g3276.t1	EpiGly_1.0g8974.t1	Einebrians_E818g890.t1	FCul_PTD10305.1	FFUJ_03109m.01	FGSG_06762T0	Fman_CVK88858.1	Fox_PCD38032.1	FPRN_04733n	FPSE_09110T0	RGP69305.1	Fver_RBQ80599.1	Fusvirg2619.t1	MAC_03706n	MAJ_01272n	MAM_02297n	MAN_03301n	MBR_01291n	MGU_01963n	MRI_001322n	MAA_05873n	Triaru_rna3173	Trias1_45153	Tatro_714	Trici_PTB67312.1	TrigamTGAM01_02340T0	Trigui_OPB42301	Triha_529503	Tripar1_rna4869	Tvirens_30681	Ascsa1_4906	Phisc1_492357	Xylhe1_253508	CCE30968.1	KEY69639.1	jgi_Tolinf1_197059_TINF07416	TolopKND95120.1	Beaba1_1038	Cormi1_2390	Ampqui1_162556	Dicpug2035.t1	XP_035350434.1	Colch1_mrna_4179
OG0003742	EpiBra_1.0g3304.t1	ETyphina_1.0g1840.t1	E_amag446.t1	Ebromicola_E7626g418.t1	E_elyg5781.t1	EfeFl1g6748.t1	Egansuensis_E7080g2148.t1	EpiGly_1.0g6179.t1	Einebrians_E818g4228.t1	FCul_PTD05111.1	FFUJ_08831m.01	FGSG_05686T0	Fman_CVL00849.1	Fox_PCD30667.1	FPRN_10163n	FPSE_06287T0	RGP68235.1	Fver_RBQ81150.1	Fusvirg11288.t1	MAC_07841n	MAJ_04362n	MAM_02680n	MAN_10337n	MBR_04824n	MGU_04624n	MRI_ESF1n	MAA_04820n	Triaru_rna4856	Trias1_57776	Tatro_292179	Trici_PTB64793.1	TrigamTGAM01_06829T0	Trigui_OPB45390	Triha_91748	Tripar1_rna8253	Tvirens_180858	Ascsa1_3652	Phisc1_707793	Xylhe1_260133	CCE26625.1	KEY66308.1	jgi_Tolinf1_195920_TINF05738	TolopKND92265.1	Beaba1_8936	Cormi1_9304	Ampqui1_512704	Dicpug6135.t1	XP_035345378.1	Colch1_mrna_6290
OG0003743	EpiBra_1.0g3320.t1	ETyphina_1.0g3740.t1	E_amag2349.t1	Ebromicola_E7626g3834.t1	E_elyg3359.t1	EfeFl1g4971.t1	Egansuensis_E7080g353.t1	EpiGly_1.0g6643.t1	Einebrians_E818g4878.t1	FCul_PTD03144.1	FFUJ_07314m.01	FGSG_10138T0	Fman_CVK92598.1	Fox_PCD35214.1	FPRN_07632n	FPSE_02632T0	RGP61901.1	Fver_RBQ65128.1	Fusvirg3850.t1	MAC_03841n	MAJ_05241n	MAM_05102n	MAN_01111n	MBR_04273n	MGU_04990n	MRI_ERV25n	MAA_02975n	Triaru_rna7785	Trias1_71205	Tatro_151833	Trici_PTB68083.1	TrigamTGAM01_04954T0	Trigui_OPB40257	Triha_90294	Tripar1_rna6892	Tvirens_34068	Ascsa1_6488	Phisc1_614718	Xylhe1_225097	CCE33958.1	KEY68969.1	jgi_Tolinf1_193008_TINF03738	TolopKND89631.1	Beaba1_4797	Cormi1_2023	Ampqui1_462447	Dicpug3385.t1	XP_035347491.1	Colch1_mrna_1973
OG0003744	EpiBra_1.0g3321.t1	ETyphina_1.0g3739.t1	E_amag2350.t1	Ebromicola_E7626g3835.t1	E_elyg3360.t1	EfeFl1g4970.t1	Egansuensis_E7080g352.t1	EpiGly_1.0g6642.t1	Einebrians_E818g4879.t1	FCul_PTD03146.1	FFUJ_07312m.01	FGSG_10140T0	Fman_CVK92596.1	Fox_PCD35212.1	FPRN_07630n	FPSE_02634T0	RGP61899.1	Fver_RBQ65130.1	Fusvirg3848.t1	MAC_03842n	MAJ_05240n	MAM_05101n	MAN_01112n	MBR_04274n	MGU_04989n	MRI_EMI5n	MAA_02974n	Triaru_rna8173	Trias1_145083	Tatro_151850	Trici_PTB68102.1	TrigamTGAM01_04964T0	Trigui_OPB40275	Triha_90578	Tripar1_rna6089	Tvirens_85751	Ascsa1_6478	Phisc1_781260	Xylhe1_258105	CCE33957.1	KEY68963.1	jgi_Tolinf1_193009_TINF03464	TolopKND89629.1	Beaba1_4815	Cormi1_9100	Ampqui1_554473	Dicpug12868.t1, Dicpug3384.t1		Colch1_mrna_1985
OG0003749	EpiBra_1.0g3350.t1	ETyphina_1.0g1579.t1	E_amag4676.t1	Ebromicola_E7626g6618.t1	E_elyg1953.t1	EfeFl1g4168.t1	Egansuensis_E7080g7171.t1	EpiGly_1.0g7502.t1	Einebrians_E818g4685.t1	FCul_PTD12166.1	FFUJ_00877m.01	FGSG_00366T0	Fman_CVK84001.1	Fox_PCD45805.1	FPRN_01213n	FPSE_00026T0	RGP70447.1	Fver_RBQ72393.1	Fusvirg850.t1	MAC_08815n	MAJ_00896n	MAM_05771n	MAN_04792n	MBR_03211n	MGU_02985n	MRI_008487n	MAA_04330n	Triaru_rna4471	Trias1_63992	Tatro_204314	Trici_PTB65459.1	TrigamTGAM01_03689T0	Trigui_OPB42909	Triha_13132	Tripar1_rna2241	Tvirens_39156	Ascsa1_7795	Phisc1_606628	Xylhe1_245277	CCE33360.1	KEY65980.1	jgi_Tolinf1_196800_TINF07177	TolopKND94682.1	Beaba1_1150	Cormi1_2243	Ampqui1_508880	Dicpug6220.t1	XP_035344996.1	Colch1_mrna_9367
OG0003763	EpiBra_1.0g3434.t1	ETyphina_1.0g3418.t1	E_amag2978.t1	Ebromicola_E7626g4697.t1	E_elyg4936.t1	EfeFl1g3606.t1	Egansuensis_E7080g2673.t1	EpiGly_1.0g8649.t1	Einebrians_E818g3535.t1	FCul_PTD11960.1	FFUJ_01464m.01	FGSG_01268T0	Fman_CVK83035.1	Fox_PCD45224.1	FPRN_00641n	FPSE_00423T0	RGP76640.1	Fver_RBQ72620.1	Fusvirg1477.t1	MAC_07509n	MAJ_08640n	MAM_03610n	MAN_08144n	MBR_06089n	MGU_10299n	MRI_001608n	MAA_00134n	Triaru_rna9911	Trias1_23016	Tatro_85479	Trici_PTB64173.1	TrigamTGAM01_06180T0	Trigui_OPB39450	Triha_309316	Tripar1_rna4658	Tvirens_80332	Ascsa1_7971	Phisc1_575806, Phisc1_587813	Xylhe1_266591	CCE30651.1	KEY67515.1	jgi_Tolinf1_196246_TINF07125		Beaba1_8040	Cormi1_6951	Ampqui1_557853	Dicpug7610.t1	XP_035345671.1	Colch1_mrna_4972
OG0003773	EpiBra_1.0g3498.t1	ETyphina_1.0g1206.t1	E_amag1293.t1	Ebromicola_E7626g7076.t1	E_elyg7115.t1	EfeFl1g199.t1	Egansuensis_E7080g1294.t1	EpiGly_1.0g6019.t1	Einebrians_E818g3455.t1	FCul_PTD09563.1	FFUJ_02863m.01	FGSG_06992T0	Fman_CVK89261.1	Fox_PCD37779.1	FPRN_04488n	FPSE_02801T0	RGP63649.1	Fver_RBQ68100.1	Fusvirg2253.t1	MAC_07438n	MAJ_05827n	MAM_04745n	MAN_09519n	MBR_03043n	MGU_04786n	MRI_008063n	MAA_04635n	Triaru_rna4431	Trias1_133001	Tatro_127720	Trici_PTB61939.1	TrigamTGAM01_09228T0	Trigui_OPB36724	Triha_494093	Tripar1_rna3653	Tvirens_112367	Ascsa1_4310	Phisc1_249223	Xylhe1_99545	CCE27143.1, CCE27144.1	KEY65424.1	jgi_Tolinf1_191752_TINF02499	TolopKND89385.1	Beaba1_7116	Cormi1_3836	Ampqui1_544015	Dicpug8640.t1	XP_035350609.1	Colch1_mrna_4579
OG0003776	EpiBra_1.0g3519.t1	ETyphina_1.0g4979.t1	E_amag1205.t1	Ebromicola_E7626g4437.t1	E_elyg6302.t1	EfeFl1g835.t1	Egansuensis_E7080g7656.t1	EpiGly_1.0g4976.t1	Einebrians_E818g174.t1	FCul_PTD05192.1	FFUJ_05869m.01	FGSG_08381T0	Fman_CVK90551.1	Fox_PCD33240.1	FPRN_09031n	FPSE_08997T0	RGP71190.1	Fver_RBQ77655.1	Fusvirg5319.t1	MAC_04745n	MAJ_00012n	MAM_00655n	MAN_08185n	MBR_02625n	MGU_00390n	MRI_BFR2n	MAA_02309n	Triaru_rna5486	Trias1_77410	Tatro_319383	Trici_PTB69145.1	TrigamTGAM01_06407T0	Trigui_OPB36572	Triha_494271	Tripar1_rna8522	Tvirens_179067	Ascsa1_9745	Phisc1_605911	Xylhe1_248758	CCE27316.1	KEY67701.1	jgi_Tolinf1_199033_TINF09155	TolopKND90529.1	Beaba1_2804	Cormi1_4439	Ampqui1_590542	Dicpug4323.t1	XP_035345740.1	Colch1_mrna_4873
OG0003787	EpiBra_1.0g3568.t1	ETyphina_1.0g5185.t1	E_amag4721.t1	Ebromicola_E7626g2411.t1	E_elyg1980.t1	EfeFl1g4196.t1	Egansuensis_E7080g2358.t1	EpiGly_1.0g7478.t1	Einebrians_E818g648.t1	FCul_PTD12691.1	FFUJ_00909m.01	FGSG_00395T0	Fman_CVK83947.1	Fox_PCD45774.1	FPRN_01181n	FPSE_00057T0	RGP70475.1	Fver_RBQ72421.1	Fusvirg884.t1	MAC_03208n	MAJ_00867n	MAM_02058n	MAN_04821n	MBR_03240n	MGU_02955n	MRI_RPS15n	MAA_04303n	Triaru_rna2694	Trias1_63928	Tatro_301750	Trici_PTB64477.1	TrigamTGAM01_03757T0	Trigui_OPB39207	Triha_478406	Tripar1_rna8451	Tvirens_87736	Ascsa1_8946	Phisc1_689035	Xylhe1_267729	CCE33331.1	KEY70066.1	jgi_Tolinf1_196775_TINF06721	TolopKND95182.1	Beaba1_4226	Cormi1_2276	Ampqui1_522902	Dicpug830.t1	XP_035340198.1	Colch1_mrna_6030
OG0003789	EpiBra_1.0g3572.t1	ETyphina_1.0g5189.t1	E_amag4725.t1	Ebromicola_E7626g2406.t1	E_elyg1976.t1	EfeFl1g4191.t1	Egansuensis_E7080g406.t1	EpiGly_1.0g7482.t1	Einebrians_E818g643.t1	FCul_PTD13444.1	FFUJ_00899m.01	FGSG_00387T0	Fman_CVK83963.1	Fox_PCD45782.1	FPRN_01191n	FPSE_00049T0	RGP70468.1	Fver_RBQ72413.1	Fusvirg873.t1	MAC_03213n	MAJ_00872n	MAM_02063n	MAN_04816n	MBR_03235n	MGU_02960n	MRI_PGM2n	MAA_04308n	Triaru_rna2688	Trias1_182283	Tatro_135603	Trici_PTB64485.1	TrigamTGAM01_03750T0	Trigui_OPB39201	Triha_76132	Tripar1_rna8369	Tvirens_87728	Ascsa1_2812	Phisc1_347385	Xylhe1_220075	CCE33337.1	KEY70060.1	jgi_Tolinf1_196780_TINF07083	TolopKND95276.1	Beaba1_4232	Cormi1_2270	Ampqui1_509488	Dicpug10931.t1	XP_035343077.1	Colch1_mrna_986
OG0003796	EpiBra_1.0g3597.t1	ETyphina_1.0g5514.t1	E_amag6570.t1	Ebromicola_E7626g3391.t1	E_elyg2895.t1	EfeFl1g7137.t1	Egansuensis_E7080g6334.t1	EpiGly_1.0g4306.t1	Einebrians_E818g4778.t1	FCul_PTD09766.1	FFUJ_02624m.01	FGSG_07322T0	Fman_CVK89658.1	Fox_PCD37537.1	FPRN_04247n	FPSE_04126T0	RGP62403.1	Fver_RBQ75625.1	Fusvirg4275.t1	MAC_09017n	MAJ_09893n	MAM_06406n	MAN_09710n	MBR_06247n	MGU_10713n	MRI_004005n	MAA_07594n	Triaru_rna5474	Trias1_25832	Tatro_297058	Trici_PTB67965.1	TrigamTGAM01_08027T0	Trigui_OPB40126	Triha_89828	Tripar1_rna1863	Tvirens_85866	Ascsa1_5345	Phisc1_682907	Xylhe1_269715	CCE28665.1	KEY71928.1	jgi_Tolinf1_195145_TINF05068	TolopKND93887.1	Beaba1_6476	Cormi1_7775	Ampqui1_514581	Dicpug11088.t1	XP_035346197.1	Colch1_mrna_3461
OG0003801	EpiBra_1.0g3634.t1	ETyphina_1.0g664.t1	E_amag1542.t1	Ebromicola_E7626g2526.t1	E_elyg2961.t1	EfeFl1g7203.t1	Egansuensis_E7080g6703.t1	EpiGly_1.0g3824.t1	Einebrians_E818g2474.t1	FCul_PTD01421.1	FFUJ_04285m.01	FGSG_09435T0	Fman_CVK93695.1	Fox_PCD43539.1	FPRN_03092n	FPSE_07973T0	RGP64640.1	Fver_RBQ73305.1	Fusvirg6868.t1	MAC_02050n	MAJ_05430n	MAM_02191n	MAN_06401n	MBR_07375n	MGU_05931n	MRI_SHO1n	MAA_01571n	Triaru_rna4333	Trias1_68542	Tatro_256746	Trici_PTB64751.1	TrigamTGAM01_01247T0	Trigui_OPB45273	Triha_91517	Tripar1_rna7935	Tvirens_43994	Ascsa1_5949	Phisc1_740927	Xylhe1_142019	CCE30779.1	KEY68000.1	jgi_Tolinf1_191521_TINF02130	TolopKND87820.1	Beaba1_8887	Cormi1_4872	Ampqui1_449562	Dicpug9363.t1	XP_035349704.1	Colch1_mrna_2923
OG0003802	EpiBra_1.0g3635.t1	ETyphina_1.0g663.t1	E_amag1543.t1	Ebromicola_E7626g2525.t1	E_elyg2962.t1	EfeFl1g7204.t1	Egansuensis_E7080g6702.t1	EpiGly_1.0g3825.t1	Einebrians_E818g2473.t1	FCul_PTD01424.1	FFUJ_04284m.01	FGSG_09434T0	Fman_CVK93696.1	Fox_PCD43538.1	FPRN_03093n	FPSE_07972T0	RGP64639.1	Fver_RBQ73304.1	Fusvirg6869.t1	MAC_02052n	MAJ_05432n	MAM_02193n	MAN_06403n	MBR_07373n	MGU_05933n	MRI_001609n	MAA_01569n	Triaru_rna4331	Trias1_138470	Tatro_88786	Trici_PTB64750.1	TrigamTGAM01_01246T0	Trigui_OPB45274	Triha_91333	Tripar1_rna7936	Tvirens_18977	Ascsa1_5701	Phisc1_538449	Xylhe1_263994	CCE30780.1	KEY68001.1	jgi_Tolinf1_191522_TINF02242	TolopKND87819.1	Beaba1_8888	Cormi1_4871	Ampqui1_520456	Dicpug9424.t1	XP_035342711.1	Colch1_mrna_2924
OG0003827	EpiBra_1.0g3749.t1	ETyphina_1.0g5308.t1	E_amag1188.t1	Ebromicola_E7626g6670.t1	E_elyg6285.t1	EfeFl1g818.t1	Egansuensis_E7080g4115.t1	EpiGly_1.0g4587.t1	Einebrians_E818g7485.t1	FCul_PTD05964.1	FFUJ_06331m.01	FGSG_08313T0	Fman_CVK91190.1	Fox_PCD32793.1	FPRN_09476n	FPSE_09493T0	RGP59879.1	Fver_RBQ69853.1	Fusvirg5414.t1	MAC_01537n	MAJ_02494n	MAM_00586n	MAN_04469n	MBR_02702n	MGU_00311n	MRI_007600n	MAA_02378n	Triaru_rna9776	Trias1_55387	Tatro_300380	Trici_PTB69163.1	TrigamTGAM01_06390T0	Trigui_OPB36590	Triha_507468	Tripar1_rna8048	Tvirens_230262	Ascsa1_2403	Phisc1_682485	Xylhe1_261021	CCE35096.1	KEY67729.1	jgi_Tolinf1_199051_TINF08772	TolopKND90613.1	Beaba1_3115	Cormi1_4380	Ampqui1_509745	Dicpug8286.t1	XP_035341099.1
OG0003831	EpiBra_1.0g3768.t1	ETyphina_1.0g3550.t1	E_amag2089.t1	Ebromicola_E7626g6984.t1	E_elyg1402.t1	EfeFl1g2008.t1	Egansuensis_E7080g5560.t1	EpiGly_1.0g7759.t1	Einebrians_E818g49.t1	FCul_PTD13315.1	FFUJ_01616m.01	FGSG_01411T0	Fman_CVL03222.1	Fox_PCD45065.1	FPRN_00486n	FPSE_08545T0	RGP72760.1	Fver_RBQ69136.1	Fusvirg8121.t1	MAC_07649n	MAJ_04894n	MAM_04725n	MAN_05872n	MBR_05489n	MGU_05549n	MRI_PFA4n	MAA_00559n	Triaru_rna4360	Trias1_60922	Tatro_230260	Trici_PTB65928.1	TrigamTGAM01_02975T0	Trigui_OPB37893	Triha_97911	Tripar1_rna6255	Tvirens_69214	Ascsa1_7428	Phisc1_703349	Xylhe1_4789	CCE34574.1	KEY64243.1	jgi_Tolinf1_194541_TINF04450	TolopKND91370.1	Beaba1_389	Cormi1_5978	Ampqui1_358949	Dicpug4927.t1	XP_035341378.1	Colch1_mrna_705
OG0003838	EpiBra_1.0g3803.t1	ETyphina_1.0g3597.t1	E_amag4383.t1	Ebromicola_E7626g6584.t1	E_elyg7086.t1	EfeFl1g228.t1	Egansuensis_E7080g3639.t1	EpiGly_1.0g1637.t1	Einebrians_E818g5260.t1	FCul_PTD07232.1	FFUJ_09866m.01	FGSG_04398T0	Fman_CVK98422.1	Fox_PCD28941.1	FPRN_12398n	FPSE_11171T0	RGP61253.1	Fver_RBQ71160.1	Fusvirg7883.t1	MAC_01808n	MAJ_03052n	MAM_04140n	MAN_08733n	MBR_01797n	MGU_02478n	MRI_007396n	MAA_05387n	Triaru_rna7747	Trias1_201296	Tatro_164543	Trici_PTB62279.1	TrigamTGAM01_00930T0	Trigui_OPB46207	Triha_509462	Tripar1_rna4746	Tvirens_225618	Ascsa1_777	Phisc1_688489	Xylhe1_266154	CCE27233.1	KEY72730.1	jgi_Tolinf1_191100_TINF01735	TolopKND92860.1	Beaba1_5893	Cormi1_1755	Ampqui1_584860	Dicpug12068.t1	XP_035342503.1	Colch1_mrna_259
OG0003842	EpiBra_1.0g3834.t1	ETyphina_1.0g5157.t1	E_amag2219.t1	Ebromicola_E7626g4287.t1	E_elyg3237.t1	EfeFl1g5797.t1	Egansuensis_E7080g6788.t1	EpiGly_1.0g4220.t1	Einebrians_E818g810.t1	FCul_PTD01445.1	FFUJ_04158m.01	FGSG_09254T0	Fman_CVK93880.1	Fox_PCD43413.1	FPRN_03220n	FPSE_09646T0	RGP71388.1	Fver_RBQ73188.1	Fusvirg10739.t1	MAC_03400n	MAJ_00342n	MAM_02731n	MAN_04141n	MBR_02323n	MGU_00715n	MRI_006350n	MAA_02001n	Triaru_rna1916	Trias1_126412	Tatro_78561	Trici_PTB67201.1	TrigamTGAM01_07187T0	Trigui_OPB36017	Triha_334779	Tripar1_rna5914	Tvirens_52300	Ascsa1_9481	Phisc1_623334	Xylhe1_222126	CCE30357.1	KEY65890.1	jgi_Tolinf1_198719_TINF08645	TolopKND88672.1	Beaba1_3387	Cormi1_351	Ampqui1_74811	Dicpug8213.t1	XP_035345722.1	Colch1_mrna_3654
OG0003852	EpiBra_1.0g3890.t1	ETyphina_1.0g366.t1	E_amag4006.t1	Ebromicola_E7626g6342.t1	E_elyg1205.t1	EfeFl1g1723.t1	Egansuensis_E7080g1920.t1	EpiGly_1.0g6588.t1	Einebrians_E818g2438.t1	FCul_PTD01519.1	FFUJ_04088m.01	FGSG_13556T0	Fman_CVK93986.1	Fox_PCD43346.1	FPRN_03290n	FPSE_09718T0	RGP66959.1	Fver_RBQ67377.1	Fusvirg257.t1	MAC_06607n	MAJ_10378n	MAM_07575n	MAN_00102n	MBR_08649n	MGU_08022n	MRI_002260n	MAA_08977n	Triaru_rna4486	Trias1_37353	Tatro_143020	Trici_PTB68766.1	TrigamTGAM01_10264T0	Trigui_OPB44201	Triha_508345	Tripar1_rna6225	Tvirens_62088	Ascsa1_7463	Phisc1_572926	Xylhe1_264473	CCE33629.1	KEY68335.1	jgi_Tolinf1_194138_TINF04400	TolopKND91075.1	Beaba1_5315	Cormi1_7641	Ampqui1_360444	Dicpug5135.t1	XP_035340174.1	Colch1_mrna_4482
OG0003857	EpiBra_1.0g3937.t1	ETyphina_1.0g1673.t1	E_amag4461.t1	Ebromicola_E7626g4628.t1	E_elyg4099.t1	EfeFl1g5271.t1	Egansuensis_E7080g6238.t1	EpiGly_1.0g5300.t1	Einebrians_E818g243.t1	FCul_PTD02592.1	FFUJ_07176m.01	FGSG_10217T0	Fman_CVK92464.1	Fox_PCD35074.1	FPRN_07490n	FPSE_03656T0	RGP65592.1	Fver_RBQ76316.1	Fusvirg3956.t1	MAC_02564n	MAJ_05057n	MAM_05546n	MAN_00999n	MBR_04158n	MGU_05103n	MRI_003111n	MAA_03078n	Triaru_rna3748	Trias1_140161	Tatro_155772	Trici_PTB68620.1	TrigamTGAM01_02051T0	Trigui_OPB44056	Triha_494962	Tripar1_rna4898	Tvirens_54981	Ascsa1_725	Phisc1_670543	Xylhe1_263380	CCE32056.1	KEY72030.1	jgi_Tolinf1_192903_TINF03406	TolopKND86351.1	Beaba1_8564	Cormi1_254	Ampqui1_516044	Dicpug3311.t1	XP_035345113.1	Colch1_mrna_7511
OG0003859	EpiBra_1.0g3978.t1	ETyphina_1.0g1161.t1	E_amag4501.t1	Ebromicola_E7626g1369.t1	E_elyg1772.t1	EfeFl1g3986.t1	Egansuensis_E7080g7288.t1	EpiGly_1.0g7670.t1	Einebrians_E818g3236.t1	FCul_PTD09293.1	FFUJ_03240m.01	FGSG_07222T0	Fman_CVK88643.1	Fox_PCD38168.1	FPRN_04864n	FPSE_03158T0	RGP59286.1	Fver_RBQ68236.1	Fusvirg2763.t1	MAC_09827n	MAJ_01137n	MAM_02425n	MAN_03166n	MBR_01155n	MGU_01830n	MRI_001231n	MAA_06006n	Triaru_rna850	Trias1_22454	Tatro_161405	Trici_PTB64290.1	TrigamTGAM01_06559T0	Trigui_OPB39403	Triha_13830	Tripar1_rna3560	Tvirens_10155	Ascsa1_309	Phisc1_638586	Xylhe1_243906	CCE31420.1	KEY70250.1	jgi_Tolinf1_197252_TINF07245	TolopKND95273.1	Beaba1_5948	Cormi1_1811	Ampqui1_327367	Dicpug2099.t1	XP_035340186.1	Colch1_mrna_7161
OG0003860	EpiBra_1.0g3986.t1	ETyphina_1.0g3589.t1	E_amag3677.t1	Ebromicola_E7626g711.t1	E_elyg860.t1	EfeFl1g1402.t1	Egansuensis_E7080g2686.t1	EpiGly_1.0g3708.t1	Einebrians_E818g5610.t1	FCul_PTD01616.1	FFUJ_04783m.01	FGSG_09722T0	Fman_CVK99913.1	Fox_PCD44028.1	FPRN_02609n	FPSE_04330T0	RGP69807.1	Fver_RBQ66186.1	Fusvirg7211.t1	MAC_00651n	MAJ_01791n	MAM_03836n	MAN_00615n	MBR_00426n	MGU_01115n	MRI_IDI1n	MAA_06452n	Triaru_rna7990	Trias1_54543	Tatro_301103	Trici_PTB70681.1	TrigamTGAM01_07114T0	Trigui_OPB38350	Triha_52380	Tripar1_rna623	Tvirens_84157	Ascsa1_3936	Phisc1_685233	Xylhe1_267151	CCE28682.1	KEY71412.1	jgi_Tolinf1_190318_TINF01363	TolopKND93125.1	Beaba1_5133	Cormi1_4005	Ampqui1_148325	Dicpug5545.t1	XP_035339248.1	Colch1_mrna_5745
OG0003864	EpiBra_1.0g4005.t1	ETyphina_1.0g3934.t1	E_amag2671.t1	Ebromicola_E7626g3615.t1	E_elyg3678.t1	EfeFl1g7516.t1	Egansuensis_E7080g3736.t1	EpiGly_1.0g7414.t1	Einebrians_E818g6208.t1	FCul_PTD04147.1	FFUJ_13234m.01	FGSG_06042T0	Fman_CVK87212.1	Fox_PCD41512.1	FPRN_05774n	FPSE_02930T0	RGP62496.1	Fver_RBQ75825.1	Fusvirg2189.t1	MAC_03624n	MAJ_01673n	MAM_00845n	MAN_01495n	MBR_04668n	MGU_04238n	MRI_007582n	MAA_02564n	Triaru_rna10117	Trias1_128904	Tatro_30449	Trici_PTB66420.1	TrigamTGAM01_06632T0	Trigui_OPB43145	Triha_1597	Tripar1_rna3218	Tvirens_38441	Ascsa1_6268	Phisc1_644230	Xylhe1_270693	CCE26862.1	KEY64059.1	jgi_Tolinf1_198284_TINF08362	TolopKND94003.1	Beaba1_8281	Cormi1_206	Ampqui1_255483	Dicpug3760.t1	XP_035341844.1	Colch1_mrna_1061
OG0003891	EpiBra_1.0g4172.t1	ETyphina_1.0g4315.t1	E_amag7063.t1	Ebromicola_E7626g5699.t1	E_elyg4399.t1	EfeFl1g3060.t1	Egansuensis_E7080g2474.t1	EpiGly_1.0g6365.t1	Einebrians_E818g6481.t1	FCul_PTD10846.1	FFUJ_07968m.01	FGSG_02639T0	Fman_CVL01986.1	Fox_PCD35876.1	FPRN_08347n	FPSE_00347T0	RGP62320.1	Fver_RBQ70934.1	Fusvirg6362.t1	MAC_05380n	MAJ_09468n	MAM_08219n	MAN_10481n	MBR_10244n	MGU_09377n	MRI_MAD2n	MAA_07751n	Triaru_rna2511	Trias1_185847	Tatro_36067	Trici_PTB62064.1	TrigamTGAM01_10569T0	Trigui_OPB41816	Triha_542445	Tripar1_rna1613	Tvirens_190957	Ascsa1_760	Phisc1_688475	Xylhe1_234687	CCE29531.1	KEY68218.1	jgi_Tolinf1_193601_TINF00446	TolopKND95297.1	Beaba1_6325	Cormi1_5701	Ampqui1_555434	Dicpug11835.t1	XP_035343719.1	Colch1_mrna_1548
OG0003910	EpiBra_1.0g4269.t1	ETyphina_1.0g5097.t1	E_amag974.t1	Ebromicola_E7626g1894.t1	E_elyg3022.t1	EfeFl1g598.t1	Egansuensis_E7080g3169.t1	EpiGly_1.0g5770.t1	Einebrians_E818g6456.t1	FCul_PTD12720.1	FFUJ_12156m.01	FGSG_01845T0	Fman_CVK97132.1	Fox_PCD42563.1	FPRN_11349n	FPSE_09970T0	RGP68577.1	Fver_RBQ79745.1	Fusvirg5752.t1	MAC_08839n	MAJ_03108n	MAM_01333n	MAN_01963n	MBR_08776n	MGU_08997n	MRI_005663n	MAA_03305n	Triaru_rna5881	Trias1_289755	Tatro_297576	Trici_PTB63506.1	TrigamTGAM01_05570T0	Trigui_OPB45008	Triha_511247	Tripar1_rna7601	Tvirens_68079	Ascsa1_1701	Phisc1_681904, Phisc1_724823	Xylhe1_236186	CCE31839.1	KEY68164.1	jgi_Tolinf1_192061_TINF02292	TolopKND91793.1	Beaba1_4769	Cormi1_9123	Ampqui1_319620	Dicpug6371.t1	XP_035339223.1	Colch1_mrna_8442
OG0003920	EpiBra_1.0g4325.t1	ETyphina_1.0g4141.t1	E_amag4793.t1	Ebromicola_E7626g2230.t1	E_elyg2074.t1	EfeFl1g4293.t1	Egansuensis_E7080g580.t1	EpiGly_1.0g4155.t1	Einebrians_E818g7760.t1	FCul_PTD09520.1	FFUJ_03267m.01	FGSG_06717T0	Fman_CVK88595.1	Fox_PCD38192.1	FPRN_04890n	FPSE_01528T0	RGP75611.1	Fver_RBQ67324.1	Fusvirg2796.t1	MAC_00385n	MAJ_01107n	MAM_02455n	MAN_03137n	MBR_01123n	MGU_10595n	MRI_005789n	MAA_06035n	Triaru_rna3263	Trias1_102616	Tatro_206334	Trici_PTB64268.1	TrigamTGAM01_06578T0	Trigui_OPB39426	Triha_491191	Tripar1_rna7786	Tvirens_41251	Ascsa1_1662	Phisc1_665446	Xylhe1_245060	CCE30984.1	KEY70271.1	jgi_Tolinf1_197227_TINF06782	TolopKND95165.1	Beaba1_5978	Cormi1_1836	Ampqui1_469069	Dicpug7688.t1	XP_035342767.1	Colch1_mrna_7182
OG0003925	EpiBra_1.0g4384.t1	ETyphina_1.0g4306.t1	E_amag271.t1	Ebromicola_E7626g4532.t1	E_elyg6857.t1	EfeFl1g451.t1	Egansuensis_E7080g4235.t1	EpiGly_1.0g5689.t1	Einebrians_E818g3005.t1	FCul_PTD11417.1	FFUJ_13843m.01	FGSG_02101T0	Fman_CVK96878.1	Fox_PCD42716.1	FPRN_11196n	FPSE_00525T0	RGP65747.1	Fver_RBQ66714.1	Fusvirg5548.t1	MAC_05556n	MAJ_06914n	MAM_04891n	MAN_07394n	MBR_04999n	MGU_01671n	MRI_008690n	MAA_04994n	Triaru_rna3622	Trias1_74098	Tatro_50815	Trici_PTB63329.1	TrigamTGAM01_02463T0	Trigui_OPB44827	Triha_498617	Tripar1_rna7223	Tvirens_139468	Ascsa1_1758	Phisc1_639440	Xylhe1_243898	CCE29840.1	KEY64904.1	jgi_Tolinf1_191814_TINF02582	TolopKND89271.1	Beaba1_10171	Cormi1_9039	Ampqui1_323003	Dicpug7153.t1	XP_035339186.1	Colch1_mrna_1861
OG0003935	EpiBra_1.0g4462.t1	ETyphina_1.0g2601.t1	E_amag1563.t1	Ebromicola_E7626g6023.t1	E_elyg6752.t1	EfeFl1g7226.t1	Egansuensis_E7080g3284.t1	EpiGly_1.0g8135.t1	Einebrians_E818g1528.t1	FCul_PTD03566.1	FFUJ_05974m.01	FGSG_08532T0	Fman_CVK90721.1	Fox_PCD33141.1	FPRN_09129n	FPSE_10184T0	RGP67872.1	Fver_RBQ80293.1	Fusvirg4891.t1	MAC_06098n	MAJ_02795n	MAM_02151n	MAN_10437n	MBR_07414n	MGU_10340n	MRI_001906n	MAA_09062n	Triaru_rna1716	Trias1_192275	Tatro_152520	Trici_PTB64639.1	TrigamTGAM01_01284T0	Trigui_OPB45236	Triha_96076	Tripar1_rna6967	Tvirens_88955	Ascsa1_9353	Phisc1_635523	Xylhe1_253862	CCE32617.1	KEY65750.1	jgi_Tolinf1_191492_TINF02104	TolopKND89884.1	Beaba1_8865	Cormi1_949	Ampqui1_448186	Dicpug9636.t1	XP_035343347.1	Colch1_mrna_2937
OG0003936	EpiBra_1.0g4463.t1	ETyphina_1.0g2602.t1	E_amag1564.t1	Ebromicola_E7626g6024.t1	E_elyg6751.t1	EfeFl1g7227.t1	Egansuensis_E7080g205.t1	EpiGly_1.0g8134.t1	Einebrians_E818g1527.t1	FCul_PTD04261.1	FFUJ_05975m.01	FGSG_08531T0	Fman_CVK90722.1	Fox_PCD33140.1	FPRN_09130n	FPSE_10183T0	RGP67871.1	Fver_RBQ80315.1	Fusvirg4890.t1	MAC_06097n	MAJ_02796n	MAM_02152n	MAN_10438n	MBR_07413n	MGU_10339n	MRI_ERF2n	MAA_11382n	Triaru_rna1715	Trias1_139438	Tatro_163385	Trici_PTB64640.1	TrigamTGAM01_01283T0	Trigui_OPB45237	Triha_96297	Tripar1_rna6966	Tvirens_114353	Ascsa1_2189	Phisc1_365861	Xylhe1_197244	CCE32618.1	KEY65751.1	jgi_Tolinf1_191493_TINF02230	TolopKND89883.1	Beaba1_8866	Cormi1_950	Ampqui1_520494	Dicpug10609.t1	XP_035350164.1	Colch1_mrna_2814
OG0003939	EpiBra_1.0g4477.t1	ETyphina_1.0g5952.t1	E_amag7249.t1	Ebromicola_E7626g3758.t1	E_elyg4593.t1	EfeFl1g3259.t1	Egansuensis_E7080g5512.t1	EpiGly_1.0g2202.t1	Einebrians_E818g6692.t1	FCul_PTD02650.1	FFUJ_07014m.01	FGSG_10426T0	Fman_CVK92203.1	Fox_PCD34903.1	FPRN_07320n	FPSE_07439T0	RGP71432.1	Fver_RBQ71546.1	Fusvirg6011.t1	MAC_01753n	MAJ_04185n	MAM_08420n	MAN_03742n	MBR_01738n	MGU_02418n	MRI_003781n	MAA_05442n	Triaru_rna4515	Trias1_262387	Tatro_239372	Trici_PTB63129.1	TrigamTGAM01_04407T0	Trigui_OPB46399	Triha_146362	Tripar1_rna280	Tvirens_158570	Ascsa1_6859	Phisc1_588352	Xylhe1_48342	CCE29389.1	KEY70513.1	jgi_Tolinf1_192265_TINF02885	TolopKND91735.1	Beaba1_9490	Cormi1_8562	Ampqui1_551504	Dicpug10163.t1	XP_035339611.1	Colch1_mrna_5062
OG0003944	EpiBra_1.0g4503.t1	ETyphina_1.0g2437.t1	E_amag3945.t1	Ebromicola_E7626g2000.t1	E_elyg1124.t1	EfeFl1g1659.t1	Egansuensis_E7080g4644.t1	EpiGly_1.0g5342.t1	Einebrians_E818g5552.t1	FCul_PTD05599.1	FFUJ_03856m.01	FGSG_04911T0	Fman_CVK94381.1	Fox_PCD43134.1	FPRN_03520n	FPSE_03972T0	RGP75739.1	Fver_RBQ65656.1	Fusvirg162.t1	MAC_07666n	MAJ_10414n	MAM_07487n	MAN_00213n	MBR_00041n	MGU_09198n	MRI_ERO1n	MAA_08117n	Triaru_rna8559	Trias1_412393	Tatro_129135	Trici_PTB68737.1	TrigamTGAM01_02175T0	Trigui_OPB44173	Triha_482070	Tripar1_rna7357	Tvirens_72547	Ascsa1_7159	Phisc1_693048	Xylhe1_5900	CCE34647.1	KEY74039.1	jgi_Tolinf1_194083_TINF04568	TolopKND87334.1	Beaba1_7874	Cormi1_7666	Ampqui1_522961	Dicpug4748.t1	XP_035340362.1	Colch1_mrna_4419
OG0003963	EpiBra_1.0g4618.t1	ETyphina_1.0g4242.t1	E_amag58.t1	Ebromicola_E7626g469.t1	E_elyg5914.t1	EfeFl1g6047.t1	Egansuensis_E7080g6498.t1	EpiGly_1.0g5403.t1	Einebrians_E818g739.t1	FCul_PTD03682.1	FFUJ_08691m.01	FGSG_05559T0	Fman_CVL01078.1	Fox_PCD30813.1	FPRN_10303n	FPSE_06150T0	RGP70817.1	Fver_RBQ65503.1	Fusvirg9556.t1	MAC_05011n	MAJ_03288n	MAM_01536n	MAN_02179n	MBR_07641n	MGU_03930n	MRI_002915n	MAA_03513n	Triaru_rna9182	Trias1_57536	Tatro_40531	Trici_PTB67837.1	TrigamTGAM01_01368T0	Trigui_OPB45134	Triha_36731	Tripar1_rna6251	Tvirens_25179	Ascsa1_8743	Phisc1_652284	Xylhe1_132935	CCE27012.1	KEY67225.1	jgi_Tolinf1_195778_TINF06151	TolopKND92162.1	Beaba1_7012	Cormi1_7278	Ampqui1_557698	Dicpug1668.t1	XP_035347001.1	Colch1_mrna_7244
OG0003970	EpiBra_1.0g4663.t1	ETyphina_1.0g4463.t1	E_amag2157.t1	Ebromicola_E7626g6730.t1	E_elyg1471.t1	EfeFl1g2074.t1	Egansuensis_E7080g4267.t1	EpiGly_1.0g3103.t1	Einebrians_E818g2119.t1	FCul_PTD12263.1	FFUJ_00749m.01	FGSG_00925T0	Fman_CVK84215.1	Fox_PCD46013.1	FPRN_01338n	FPSE_12042T0	RGP68480.1	Fver_RBQ71218.1	Fusvirg615.t1	MAC_07416n	MAJ_04984n	MAM_05373n	MAN_05784n	MBR_05574n	MGU_03134n	MRI_007141n	MAA_00651n	Triaru_rna7054	Trias1_47083	Tatro_89493	Trici_PTB68269.1	TrigamTGAM01_04500T0	Trigui_OPB44367	Triha_508539	Tripar1_rna3716	Tvirens_167449	Ascsa1_7341	Phisc1_605107	Xylhe1_209019	CCE35166.1	KEY66508.1	jgi_Tolinf1_194467_TINF04681	TolopKND91146.1	Beaba1_249	Cormi1_5480	Ampqui1_516694	Dicpug8569.t1	XP_035339676.1	Colch1_mrna_6154
OG0003971	EpiBra_1.0g4670.t1	ETyphina_1.0g7386.t1	E_amag6154.t1	Ebromicola_E7626g5097.t1	E_elyg4001.t1	EfeFl1g5176.t1	Egansuensis_E7080g3190.t1	EpiGly_1.0g815.t1	Einebrians_E818g3158.t1	FCul_PTD02956.1	FFUJ_07304m.01	FGSG_10148T0	Fman_CVK92588.1	Fox_PCD35204.1	FPRN_07622n	FPSE_02642T0	RGP58719.1	Fver_RBQ65138.1	Fusvirg3839.t1	MAC_04311n	MAJ_01406n	MAM_03091n	MAN_01262n	MBR_04402n	MGU_05717n	MRI_008764n	MAA_02827n	Triaru_rna9009	Trias1_144965	Tatro_243309	Trici_PTB69767.1	TrigamTGAM01_06090T0	Trigui_OPB37105	Triha_505228	Tripar1_rna4026	Tvirens_35468	Ascsa1_6480	Phisc1_614735	Xylhe1_251497	CCE28213.1	KEY73705.1	jgi_Tolinf1_193151_TINF03853	TolopKND89751.1	Beaba1_6108	Cormi1_8378	Ampqui1_560563	Dicpug3178.t1	XP_035349788.1	Colch1_mrna_1956
OG0003972	EpiBra_1.0g4678.t1	ETyphina_1.0g4439.t1	E_amag4121.t1	Ebromicola_E7626g1233.t1	E_elyg6549.t1	EfeFl1g1092.t1	Egansuensis_E7080g5119.t1	EpiGly_1.0g3448.t1	Einebrians_E818g2843.t1	FCul_PTD05391.1	FFUJ_13514m.01	FGSG_06281T0	Fman_CVK86784.1	Fox_PCD41793.1	FPRN_06061n	FPSE_00995T0	RGP59954.1	Fver_RBQ65706.1	Fusvirg2024.t1	MAC_06520n	MAJ_08309n	MAM_01016n	MAN_07568n	MBR_05174n	MGU_01498n	MRI_ARG3n	MAA_07651n	Triaru_rna1250	Trias1_67175	Tatro_281033	Trici_PTB67481.1	TrigamTGAM01_07662T0	Trigui_OPB42483	Triha_480530	Tripar1_rna7908	Tvirens_84464	Ascsa1_1017	Phisc1_688578	Xylhe1_265075	CCE31169.1	KEY70393.1	jgi_Tolinf1_192696_TINF03099	TolopKND94542.1	Beaba1_2181	Cormi1_8822	Ampqui1_467613	Dicpug3992.t1	XP_035342475.1	Colch1_mrna_8025
OG0003977	EpiBra_1.0g4727.t1	ETyphina_1.0g5017.t1	E_amag4645.t1	Ebromicola_E7626g6360.t1	E_elyg1922.t1	EfeFl1g4135.t1	Egansuensis_E7080g2443.t1	EpiGly_1.0g2588.t1	Einebrians_E818g6645.t1	FCul_PTD09630.1	FFUJ_02766m.01	FGSG_07084T0	Fman_CVK89417.1	Fox_PCD37680.1	FPRN_04392n	FPSE_02698T0	RGP61961.1	Fver_RBQ72460.1	Fusvirg2338.t1	MAC_06162n	MAJ_00952n	MAM_05712n	MAN_04735n	MBR_03154n	MGU_03041n	MRI_001741n	MAA_04381n	Triaru_rna6080	Trias1_182561	Tatro_135737	Trici_PTB65401.1	TrigamTGAM01_10844T0	Trigui_OPB42964	Triha_106068	Tripar1_rna8625	Tvirens_38233	Ascsa1_7808	Phisc1_606658	Xylhe1_266707	CCE33932.1	KEY70650.1	jgi_Tolinf1_196855_TINF06544	TolopKND95318.1	Beaba1_4329	Cormi1_1560	Ampqui1_436390	Dicpug322.t1	XP_035345073.1	Colch1_mrna_9050
OG0003978	EpiBra_1.0g4728.t1	ETyphina_1.0g5016.t1	E_amag4644.t1	Ebromicola_E7626g6361.t1	E_elyg1921.t1	EfeFl1g4134.t1	Egansuensis_E7080g2442.t1	EpiGly_1.0g2587.t1	Einebrians_E818g6646.t1	FCul_PTD09629.1	FFUJ_02767m.01	FGSG_07083T0	Fman_CVK89416.1	Fox_PCD37681.1	FPRN_04393n	FPSE_02699T0	RGP61960.1	Fver_RBQ72461.1	Fusvirg2337.t1	MAC_06161n	MAJ_00951n	MAM_05713n	MAN_04736n	MBR_03155n	MGU_03040n	MRI_MON1n	MAA_04380n	Triaru_rna6081	Trias1_53495	Tatro_78294	Trici_PTB65402.1	TrigamTGAM01_10845T0	Trigui_OPB42963	Triha_75646	Tripar1_rna8624	Tvirens_175391	Ascsa1_7807	Phisc1_575071	Xylhe1_281447	CCE33933.1	KEY70651.1	jgi_Tolinf1_196854_TINF07163	TolopKND95317.1	Beaba1_4326	Cormi1_1562	Ampqui1_508673	Dicpug323.t1	XP_035345074.1	Colch1_mrna_9051
OG0003984	EpiBra_1.0g4757.t1	ETyphina_1.0g2918.t1	E_amag153.t1	Ebromicola_E7626g6942.t1	E_elyg6008.t1	EfeFl1g5947.t1	Egansuensis_E7080g7331.t1	EpiGly_1.0g2755.t1	Einebrians_E818g5047.t1	FCul_PTD05904.1	FFUJ_04552m.01	FGSG_05312T0	Fman_CVK93441.1	Fox_PCD43793.1	FPRN_02842n	FPSE_07178T0	RGP71053.1	Fver_RBQ69297.1	Fusvirg5931.t1	MAC_06755n	MAJ_02869n	MAM_04314n	MAN_08544n	MBR_01981n	MGU_02662n	MRI_001922n	MAA_01148n	Triaru_rna1761	Trias1_43843	Tatro_226175	Trici_PTB63977.1	TrigamTGAM01_05442T0	Trigui_OPB38024	Triha_1140	Tripar1_rna6111	Tvirens_48663	Ascsa1_1378	Phisc1_684853	Xylhe1_260305	CCE31498.1	KEY70920.1	jgi_Tolinf1_190613_TINF01483	TolopKND88485.1	Beaba1_6897	Cormi1_3000	Ampqui1_457956	Dicpug705.t1	XP_035339655.1	Colch1_mrna_6236
OG0003991	EpiBra_1.0g4818.t1	ETyphina_1.0g4888.t1	E_amag5742.t1	Ebromicola_E7626g2172.t1	E_elyg464.t1	EfeFl1g6587.t1	Egansuensis_E7080g3955.t1	EpiGly_1.0g8812.t1	Einebrians_E818g881.t1	FCul_PTD04764.1	FFUJ_05205m.01	FGSG_05737T0	Fman_CVK99347.1	Fox_PCD44437.1	FPRN_02176n	FPSE_08320T0	RGP68893.1	Fver_RBQ78250.1	Fusvirg7593.t1	MAC_07476n	MAJ_07162n	MAM_03396n	MAN_02680n	MBR_08091n	MGU_03660n	MRI_000982n	MAA_07476n	Triaru_rna4998	Trias1_143435	Tatro_297212	Trici_PTB66856.1	TrigamTGAM01_00555T0	Trigui_OPB47053	Triha_495853	Tripar1_rna196	Tvirens_117191	Ascsa1_8040	Phisc1_664388	Xylhe1_208710	CCE26773.1	KEY69302.1	jgi_Tolinf1_197517_TINF07539	TolopKND90058.1	Beaba1_3049	Cormi1_3572	Ampqui1_454731	Dicpug1047.t1	XP_035341191.1	Colch1_mrna_3676
OG0003994	EpiBra_1.0g4839.t1	ETyphina_1.0g3408.t1	E_amag2988.t1	Ebromicola_E7626g1804.t1	E_elyg4946.t1	EfeFl1g3616.t1	Egansuensis_E7080g1578.t1	EpiGly_1.0g8659.t1	Einebrians_E818g3253.t1	FCul_PTD11201.1	FFUJ_01434m.01	FGSG_01240T0	Fman_CVK83090.1	Fox_PCD45255.1	FPRN_00671n	FPSE_07610T0	RGP60035.1	Fver_RBQ75605.1	Fusvirg1468.t1	MAC_00534n	MAJ_02049n	MAM_07990n	MAN_06925n	MBR_03768n	MGU_05826n	MRI_008706n	MAA_07274n	Triaru_rna9798	Trias1_61764	Tatro_131743	Trici_PTB69802.1	TrigamTGAM01_07749T0	Trigui_OPB37071	Triha_77338	Tripar1_rna3990	Tvirens_188672	Ascsa1_7960	Phisc1_680902	Xylhe1_266990	CCE30640.1	KEY67524.1	jgi_Tolinf1_196253_TINF06832	TolopKND86143.1	Beaba1_8029	Cormi1_6940	Ampqui1_435495	Dicpug7620.t1	XP_035348805.1	Colch1_mrna_4980
OG0004008	EpiBra_1.0g4893.t1	ETyphina_1.0g6634.t1	E_amag7047.t1	Ebromicola_E7626g5939.t1	E_elyg4384.t1	EfeFl1g3044.t1	Egansuensis_E7080g6884.t1	EpiGly_1.0g6380.t1	Einebrians_E818g7292.t1	FCul_PTD11291.1	FFUJ_00603m.01	FGSG_00649T0	Fman_CVK84449.1	Fox_PCD46081.1	FPRN_01479n	FPSE_04722T0	RGP70661.1	Fver_RBQ67436.1	Fusvirg711.t1	MAC_05667n	MAJ_00478n	MAM_06221n	MAN_04007n	MBR_02189n	MGU_04415n	MRI_MRPS5n	MAA_01872n	Triaru_rna6519	Trias1_142583	Tatro_132473	Trici_PTB63924.1	TrigamTGAM01_07985T0	Trigui_OPB39818	Triha_95165	Tripar1_rna7633	Tvirens_184358	Ascsa1_9540	Phisc1_605656	Xylhe1_241710	CCE30077.1	KEY66996.1	jgi_Tolinf1_192548_TINF03247	TolopKND94021.1	Beaba1_5536	Cormi1_5184	Ampqui1_498924	Dicpug10124.t1	XP_035344673.1	Colch1_mrna_7903
OG0004010	EpiBra_1.0g4901.t1	ETyphina_1.0g7056.t1	E_amag2559.t1	Ebromicola_E7626g4518.t1	E_elyg3569.t1	EfeFl1g7411.t1	Egansuensis_E7080g3129.t1	EpiGly_1.0g4064.t1	Einebrians_E818g5252.t1	FCul_PTD04344.1	FFUJ_13397m.01	FGSG_05163T0	Fman_CVK86952.1	Fox_PCD41672.1	FPRN_05941n	FPSE_06562T0	RGP73557.1	Fver_RBQ64801.1	Fusvirg2103.t1	MAC_07248n	MAJ_08736n	MAM_00934n	MAN_07471n	MBR_05077n	MGU_01594n	MRI_006760n	MAA_08845n	Triaru_rna2067	Trias1_56364	Tatro_92086	Trici_PTB67557.1	TrigamTGAM01_02193T0	Trigui_OPB42378	Triha_80150	Tripar1_rna7251	Tvirens_71874	Ascsa1_10597	Phisc1_694308	Xylhe1_215048	CCE33015.1	KEY67418.1	jgi_Tolinf1_198366_TINF08449	TolopKND94424.1	Beaba1_4983	Cormi1_1649	Ampqui1_518080	Dicpug5070.t1	XP_035344137.1	Colch1_mrna_8120
OG0004055	EpiBra_1.0g5141.t1	ETyphina_1.0g2335.t1	E_amag4364.t1	Ebromicola_E7626g3918.t1	E_elyg7067.t1	EfeFl1g247.t1	Egansuensis_E7080g2804.t1	EpiGly_1.0g6911.t1	Einebrians_E818g3867.t1	FCul_PTD08187.1	FFUJ_09855m.01	FGSG_04388T0	Fman_CVK98433.1	Fox_PCD28952.1	FPRN_12409n	FPSE_12115T0	RGP61262.1	Fver_RBQ69122.1	Fusvirg7896.t1	MAC_01818n	MAJ_03040n	MAM_04149n	MAN_08719n	MBR_01807n	MGU_02489n	MRI_007336n	MAA_05376n	Triaru_rna7191	Trias1_265578	Tatro_217685	Trici_PTB62158.1	TrigamTGAM01_00906T0	Trigui_OPB46168	Triha_456766	Tripar1_rna4042	Tvirens_47657	Ascsa1_986	Phisc1_722414	Xylhe1_82211	CCE34100.1	KEY72740.1	jgi_Tolinf1_191088_TINF01645	TolopKND92464.1	Beaba1_5908	Cormi1_1767	Ampqui1_439076	Dicpug12057.t1	XP_035342531.1	Colch1_mrna_6729
OG0004062	EpiBra_1.0g5157.t1	ETyphina_1.0g2064.t1	E_amag6.t1	Ebromicola_E7626g7479.t1	E_elyg5865.t1	EfeFl1g6102.t1	Egansuensis_E7080g7787.t1	EpiGly_1.0g327.t1	Einebrians_E818g6244.t1	FCul_PTD02806.1	FFUJ_07562m.01	FGSG_09899T0	Fman_CVK92967.1	Fox_PCD35474.1	FPRN_07882n	FPSE_01419T0	RGP59457.1	Fver_RBQ75794.1	Fusvirg3738.t1	MAC_02318n	MAJ_09058n	MAM_05686n	MAN_04699n	MBR_08366n	MGU_06937n	MRI_DPB2n	MAA_04417n	Triaru_rna9343	Trias1_22401	Tatro_295232	Trici_PTB64237.1	TrigamTGAM01_06612T0	Trigui_OPB39517	Triha_491313	Tripar1_rna2165	Tvirens_56933	Ascsa1_634	Phisc1_782999	Xylhe1_263397	CCE29291.1	KEY63810.1	jgi_Tolinf1_191287_TINF02059	TolopKND88845.1	Beaba1_4258	Cormi1_5538	Ampqui1_512311	Dicpug2938.t1	XP_035345129.1	Colch1_mrna_1894
OG0004064	EpiBra_1.0g5164.t1	ETyphina_1.0g1374.t1	E_amag3686.t1	Ebromicola_E7626g720.t1	E_elyg869.t1	EfeFl1g1393.t1	Egansuensis_E7080g2373.t1	EpiGly_1.0g4334.t1	Einebrians_E818g940.t1	FCul_PTD01999.1	FFUJ_04773m.01	FGSG_09732T0	Fman_CVK99930.1	Fox_PCD44018.1	FPRN_02620n	FPSE_01053T0	RGP69817.1	Fver_RBQ78185.1	Fusvirg7200.t1	MAC_00660n	MAJ_01782n	MAM_03847n	MAN_00607n	MBR_00417n	MGU_01124n	MRI_007918n	MAA_06460n	Triaru_rna7669	Trias1_54531	Tatro_149241	Trici_PTB70671.1	TrigamTGAM01_05717T0	Trigui_OPB38341	Triha_503006	Tripar1_rna632	Tvirens_29212	Ascsa1_3629	Phisc1_647007	Xylhe1_281859	CCE28692.1	KEY74179.1	jgi_Tolinf1_190327_TINF01402	TolopKND92950.1	Beaba1_1773	Cormi1_4079	Ampqui1_554904	Dicpug169.t1	XP_035339268.1	Colch1_mrna_5807
OG0004065	EpiBra_1.0g5166.t1	ETyphina_1.0g1376.t1	E_amag3684.t1	Ebromicola_E7626g718.t1	E_elyg867.t1	EfeFl1g1395.t1	Egansuensis_E7080g2375.t1	EpiGly_1.0g4336.t1	Einebrians_E818g938.t1	FCul_PTD02007.1	FFUJ_04775m.01	FGSG_09730T0	Fman_CVK99926.1	Fox_PCD44020.1	FPRN_02618n	FPSE_01055T0	RGP69815.1	Fver_RBQ78183.1	Fusvirg7202.t1	MAC_00658n	MAJ_01784n	MAM_03844n	MAN_00608n	MBR_00419n	MGU_01122n	MRI_007923n	MAA_06459n	Triaru_rna7667	Trias1_23673	Tatro_225467	Trici_PTB70673.1	TrigamTGAM01_05716T0	Trigui_OPB38343	Triha_819	Tripar1_rna630	Tvirens_28508	Ascsa1_3881	Phisc1_617231	Xylhe1_281881	CCE28690.1	KEY74177.1	jgi_Tolinf1_190325_TINF01357	TolopKND93143.1	Beaba1_1775	Cormi1_4076	Ampqui1_143804	Dicpug5549.t1	XP_035344704.1	Colch1_mrna_6120
OG0004077	EpiBra_1.0g5240.t1	ETyphina_1.0g1844.t1	E_amag450.t1	Ebromicola_E7626g414.t1	E_elyg5785.t1	EfeFl1g6753.t1	Egansuensis_E7080g2144.t1	EpiGly_1.0g6175.t1	Einebrians_E818g2253.t1	FCul_PTD03727.1	FFUJ_08810m.01	FGSG_05670T0	Fman_CVL00885.1	Fox_PCD30687.1	FPRN_10184n	FPSE_06268T0	RGP68218.1	Fver_RBQ77624.1	Fusvirg9689.t1	MAC_00007n	MAJ_04378n	MAM_02664n	MAN_10320n	MBR_04840n	MGU_04607n	MRI_005016n	MAA_04836n	Triaru_rna4866	Trias1_57789	Tatro_139809	Trici_PTB64783.1	TrigamTGAM01_06818T0	Trigui_OPB45402	Triha_148310	Tripar1_rna6334	Tvirens_78018	Ascsa1_1240	Phisc1_627084	Xylhe1_280618	CCE26787.1	KEY66314.1	jgi_Tolinf1_195905_TINF05823	TolopKND92407.1	Beaba1_8926	Cormi1_9296	Ampqui1_521950	Dicpug5514.t1	XP_035346720.1	Colch1_mrna_8566
OG0004084	EpiBra_1.0g5280.t1	ETyphina_1.0g5540.t1	E_amag6559.t1	Ebromicola_E7626g3402.t1	E_elyg2885.t1	EfeFl1g7125.t1	Egansuensis_E7080g6345.t1	EpiGly_1.0g3621.t1	Einebrians_E818g4340.t1	FCul_PTD10610.1	FFUJ_02630m.01	FGSG_07316T0	Fman_CVK89646.1	Fox_PCD37543.1	FPRN_04253n	FPSE_12230T0	RGP62408.1	Fver_RBQ75629.1	Fusvirg4282.t1	MAC_09395n	MAJ_08979n	MAM_06390n	MAN_10261n	MBR_06133n	MGU_10041n	MRI_004414n	MAA_09415n	Triaru_rna5477	Trias1_164821	Tatro_163458	Trici_PTB67961.1	TrigamTGAM01_08031T0	Trigui_OPB40122	Triha_483852	Tripar1_rna1859	Tvirens_63045	Ascsa1_6953	Phisc1_698282	Xylhe1_267041	CCE27669.1	KEY71925.1	jgi_Tolinf1_195138_TINF05294	TolopKND93542.1	Beaba1_6460	Cormi1_7745	Ampqui1_438414	Dicpug12690.t1	XP_035348863.1	Colch1_mrna_4902
OG0004085	EpiBra_1.0g5281.t1	ETyphina_1.0g5539.t1	E_amag6560.t1	Ebromicola_E7626g3401.t1	E_elyg2886.t1	EfeFl1g7126.t1	Egansuensis_E7080g6344.t1	EpiGly_1.0g3620.t1	Einebrians_E818g4341.t1	FCul_PTD09760.1	FFUJ_02629m.01	FGSG_07317T0	Fman_CVK89648.1	Fox_PCD37542.1	FPRN_04252n	FPSE_04122T0	RGP62407.1	Fver_RBQ75628.1	Fusvirg4281.t1	MAC_09396n	MAJ_08980n	MAM_06391n	MAN_10262n	MBR_06132n	MGU_10040n	MRI_004403n	MAA_09414n	Triaru_rna5476	Trias1_67595	Tatro_297057	Trici_PTB67962.1	TrigamTGAM01_08030T0	Trigui_OPB40123	Triha_509996	Tripar1_rna1860	Tvirens_34699	Ascsa1_8542	Phisc1_615947	Xylhe1_249964	CCE27670.1	KEY71926.1	jgi_Tolinf1_195139_TINF05288	TolopKND93541.1	Beaba1_6461	Cormi1_7744	Ampqui1_467752	Dicpug6379.t1	XP_035347358.1	Colch1_mrna_3394
OG0004095	EpiBra_1.0g5329.t1	ETyphina_1.0g5819.t1	E_amag4127.t1	Ebromicola_E7626g1237.t1	E_elyg6547.t1	EfeFl1g1085.t1	Egansuensis_E7080g5117.t1	EpiGly_1.0g3446.t1	Einebrians_E818g2841.t1	FCul_PTD05024.1	FFUJ_13512m.01	FGSG_06279T0	Fman_CVK86786.1	Fox_PCD41791.1	FPRN_06059n	FPSE_00992T0	RGP59957.1	Fver_RBQ65704.1	Fusvirg2026.t1	MAC_06522n	MAJ_08311n	MAM_01018n	MAN_07570n	MBR_05176n	MGU_01496n	MRI_005865n	MAA_07653n	Triaru_rna1247	Trias1_135639	Tatro_289864	Trici_PTB67484.1	TrigamTGAM01_07665T0	Trigui_OPB42499	Triha_4021	Tripar1_rna7905	Tvirens_219900	Ascsa1_6545	Phisc1_784976	Xylhe1_250358	CCE31172.1	KEY70395.1	jgi_Tolinf1_192698_TINF03043	TolopKND94544.1	Beaba1_2194	Cormi1_8789	Ampqui1_476324	Dicpug3997.t1	XP_035341825.1	Colch1_mrna_8022
OG0004097	EpiBra_1.0g5344.t1	ETyphina_1.0g5168.t1	E_amag2226.t1	Ebromicola_E7626g4298.t1	E_elyg3245.t1	EfeFl1g5807.t1	Egansuensis_E7080g6776.t1	EpiGly_1.0g4227.t1	Einebrians_E818g5309.t1	FCul_PTD01821.1	FFUJ_04148m.01	FGSG_09263T0	Fman_CVK93893.1	Fox_PCD43404.1	FPRN_03230n	FPSE_09655T0	RGP71397.1	Fver_RBQ73181.1	Fusvirg10727.t1	MAC_03416n	MAJ_00328n	MAM_02743n	MAN_04156n	MBR_02338n	MGU_00701n	MRI_PEX14n	MAA_02016n	Triaru_rna1929	Trias1_53874	Tatro_15838	Trici_PTB67189.1	TrigamTGAM01_07176T0	Trigui_OPB36003	Triha_513974	Tripar1_rna5926	Tvirens_209408	Ascsa1_2728	Phisc1_446634	Xylhe1_246797	CCE30368.1	KEY70781.1	jgi_Tolinf1_198706_TINF08673	TolopKND86435.1	Beaba1_3432	Cormi1_303	Ampqui1_509436	Dicpug8238.t1	XP_035343462.1	Colch1_mrna_3257
OG0004102	EpiBra_1.0g5384.t1	ETyphina_1.0g5292.t1	E_amag6264.t1	Ebromicola_E7626g1387.t1	E_elyg6595.t1	EfeFl1g5400.t1	Egansuensis_E7080g5870.t1	EpiGly_1.0g8291.t1	Einebrians_E818g6021.t1	FCul_PTD12435.1	FFUJ_00796m.01	FGSG_00819T0	Fman_CVK84138.1	Fox_PCD45890.1	FPRN_01293n	FPSE_09963T0	RGP73344.1	Fver_RBQ75235.1	Fusvirg758.t1	MAC_02910n	MAJ_05392n	MAM_04950n	MAN_07699n	MBR_10107n	MGU_01363n	MRI_YSH1n	MAA_01686n	Triaru_rna9254	Trias1_58688	Tatro_132454	Trici_PTB70971.1	TrigamTGAM01_10215T0	Trigui_OPB39870	Triha_19773	Tripar1_rna5776	Tvirens_65314	Ascsa1_10600	Phisc1_637805	Xylhe1_244829	CCE28946.1	KEY66430.1	jgi_Tolinf1_192644_TINF03325	TolopKND94269.1	Beaba1_3141	Cormi1_4771	Ampqui1_519666	Dicpug10062.t1	XP_035347884.1	Colch1_mrna_264
OG0004104	EpiBra_1.0g5408.t1	ETyphina_1.0g1962.t1	E_amag1163.t1	Ebromicola_E7626g6236.t1	E_elyg6258.t1	EfeFl1g790.t1	Egansuensis_E7080g2993.t1	EpiGly_1.0g8555.t1	Einebrians_E818g6558.t1	FCul_PTD05396.1	FFUJ_05822m.01	FGSG_08337T0	Fman_CVK90470.1	Fox_PCD33294.1	FPRN_08983n	FPSE_09469T0	RGP59902.1	Fver_RBQ70896.1	Fusvirg5387.t1	MAC_04790n	MAJ_02529n	MAM_00616n	MAN_04502n	MBR_02666n	MGU_00347n	MRI_007320n	MAA_02349n	Triaru_rna1610	Trias1_132339	Tatro_293316	Trici_PTB69186.1	TrigamTGAM01_10241T0	Trigui_OPB36611	Triha_83188	Tripar1_rna2693	Tvirens_36809	Ascsa1_2566	Phisc1_639833	Xylhe1_268266	CCE31863.1	KEY75070.1	jgi_Tolinf1_199091_TINF08840	TolopKND86942.1	Beaba1_5692	Cormi1_5298	Ampqui1_509983	Dicpug5399.t1	XP_035348606.1	Colch1_mrna_3945
OG0004112	EpiBra_1.0g5440.t1	ETyphina_1.0g1817.t1	E_amag4270.t1	Ebromicola_E7626g366.t1	E_elyg6969.t1	EfeFl1g340.t1	Egansuensis_E7080g2320.t1	EpiGly_1.0g3937.t1	Einebrians_E818g5133.t1	FCul_PTD04892.1	FFUJ_13599m.01	FGSG_06361T0	Fman_CVK86697.1	Fox_PCD41878.1	FPRN_06146n	FPSE_01133T0	RGP66560.1	Fver_RBQ75198.1	Fusvirg1938.t1	MAC_04704n	MAJ_07419n	MAM_00071n	MAN_08410n	MBR_02923n	MGU_00087n	MRI_007347n	MAA_04523n	Triaru_rna7529	Trias1_35167	Tatro_284482	Trici_PTB62443.1	TrigamTGAM01_01787T0	Trigui_OPB36908	Triha_10165	Tripar1_rna2537	Tvirens_208743	Ascsa1_4372	Phisc1_787014	Xylhe1_251752	CCE29884.1	KEY67977.1	jgi_Tolinf1_194808_TINF04968	TolopKND93097.1	Beaba1_1267	Cormi1_1256	Ampqui1_464681	Dicpug9028.t1	XP_035350577.1	Colch1_mrna_6917
OG0004126	EpiBra_1.0g5527.t1	ETyphina_1.0g1357.t1	E_amag3703.t1	Ebromicola_E7626g738.t1	E_elyg886.t1	EfeFl1g1374.t1	Egansuensis_E7080g519.t1	EpiGly_1.0g9269.t1	Einebrians_E818g2146.t1	FCul_PTD04410.1	FFUJ_05038m.01	FGSG_05083T0	Fman_CVK99514.1	Fox_PCD44281.1	FPRN_02350n	FPSE_11312T0	RGP73477.1	Fver_RBQ72920.1	Fusvirg7266.t1	MAC_00679n	MAJ_01765n	MAM_03864n	MAN_00589n	MBR_00399n	MGU_01141n	MRI_MEF2n	MAA_06477n	Triaru_rna3442	Trias1_23650	Tatro_136781	Trici_PTB70648.1	TrigamTGAM01_05738T0	Trigui_OPB38389	Triha_489559	Tripar1_rna2375	Tvirens_29337	Ascsa1_2228	Phisc1_590219	Xylhe1_220562	CCE28710.1	KEY71388.1	jgi_Tolinf1_190345_TINF01354	TolopKND93203.1	Beaba1_1462	Cormi1_5359	Ampqui1_162216	Dicpug4557.t1	XP_035347158.1	Colch1_mrna_9857
OG0004135	EpiBra_1.0g5555.t1	ETyphina_1.0g6000.t1	E_amag5015.t1	Ebromicola_E7626g621.t1	E_elyg2308.t1	EfeFl1g4458.t1	Egansuensis_E7080g1452.t1	EpiGly_1.0g2037.t1	Einebrians_E818g4558.t1	FCul_PTD10556.1	FFUJ_03095m.01	FGSG_06776T0	Fman_CVK88878.1	Fox_PCD38018.1	FPRN_04720n	FPSE_11891T0	RGP69292.1	Fver_RBQ64659.1	Fusvirg2606.t1	MAC_03693n	MAJ_01285n	MAM_07050n	MAN_03314n	MBR_01304n	MGU_01976n	MRI_002459n	MAA_05860n	Triaru_rna2250	Trias1_134437	Tatro_91484	Trici_PTB67462.1	TrigamTGAM01_02326T0	Trigui_OPB42288	Triha_111877	Tripar1_rna494	Tvirens_30279	Ascsa1_258	Phisc1_638667	Xylhe1_281078	CCE30955.1	KEY64232.1	jgi_Tolinf1_197077_TINF06813	TolopKND85973.1	Beaba1_1021	Cormi1_2374	Ampqui1_479091	Dicpug1373.t1	XP_035347754.1	Colch1_mrna_4398
OG0004136	EpiBra_1.0g5558.t1	ETyphina_1.0g5997.t1	E_amag5013.t1	Ebromicola_E7626g618.t1	E_elyg2305.t1	EfeFl1g4461.t1	Egansuensis_E7080g1455.t1	EpiGly_1.0g2034.t1	Einebrians_E818g4555.t1	FCul_PTD10087.1	FFUJ_02820m.01	FGSG_07034T0	Fman_CVK89331.1	Fox_PCD37735.1	FPRN_04446n	FPSE_02757T0	RGP63693.1	Fver_RBQ65227.1	Fusvirg2602.t1	MAC_03689n	MAJ_01288n	MAM_05828n	MAN_03317n	MBR_01307n	MGU_01979n	MRI_002621n	MAA_05857n	Triaru_rna2252	Trias1_66949	Tatro_81982	Trici_PTB67460.1	TrigamTGAM01_02323T0	Trigui_OPB42280	Triha_493146	Tripar1_rna491	Tvirens_61405	Ascsa1_9430	Phisc1_679786	Xylhe1_264099	CCE30952.1	KEY65794.1	jgi_Tolinf1_197080_TINF07288	TolopKND95208.1	Beaba1_3620	Cormi1_8528	Ampqui1_461806	Dicpug7354.t1	XP_035347496.1	Colch1_mrna_5564
OG0004141	EpiBra_1.0g5578.t1	ETyphina_1.0g1688.t1	E_amag4445.t1	Ebromicola_E7626g6012.t1	E_elyg4084.t1	EfeFl1g5256.t1	Egansuensis_E7080g6223.t1	EpiGly_1.0g5285.t1	Einebrians_E818g228.t1	FCul_PTD03012.1	FFUJ_07143m.01	FGSG_10304T0	Fman_CVK92383.1	Fox_PCD35040.1	FPRN_07455n	FPSE_12371T0	RGP64757.1	Fver_RBQ68552.1	Fusvirg11306.t1	MAC_09239n	MAJ_05113n	MAM_05490n	MAN_00940n	MBR_04100n	MGU_05162n	MRI_NHP2n	MAA_03134n	Triaru_rna1001	Trias1_168860	Tatro_209582	Trici_PTB68563.1	TrigamTGAM01_02004T0	Trigui_OPB43985	Triha_142757	Tripar1_rna8542	Tvirens_120434	Ascsa1_6199	Phisc1_709169	Xylhe1_246492	CCE32072.1	KEY72063.1	jgi_Tolinf1_192835_TINF03436	TolopKND88418.1	Beaba1_3361	Cormi1_9634	Ampqui1_466932	Dicpug2920.t1	XP_035348382.1	Colch1_mrna_1444
OG0004149	EpiBra_1.0g5635.t1	ETyphina_1.0g7481.t1	E_amag1610.t1	Ebromicola_E7626g6595.t1	E_elyg6707.t1	EfeFl1g4887.t1	Egansuensis_E7080g6049.t1	EpiGly_1.0g2863.t1	Einebrians_E818g2937.t1	FCul_PTD02436.1	FFUJ_08990m.01	FGSG_08982T0	Fman_CVL00583.1	Fox_PCD30514.1	FPRN_10005n	FPSE_07121T0	RGP68989.1	Fver_RBQ80176.1	Fusvirg11134.t1	MAC_07334n	MAJ_09646n	MAM_07155n	MAN_06611n	MBR_09884n	MGU_07034n	MRI_001186n	MAA_09727n	Triaru_rna10229	Trias1_136625	Tatro_229300	Trici_PTB69418.1	TrigamTGAM01_08442T0	Trigui_OPB37192	Triha_349456	Tripar1_rna8852	Tvirens_55386	Ascsa1_8510	Phisc1_645084	Xylhe1_256796	CCE29172.1	KEY67870.1	jgi_Tolinf1_193261_TINF03893	TolopKND92015.1	Beaba1_6192	Cormi1_2501	Ampqui1_511289	Dicpug11346.t1	XP_035347352.1	Colch1_mrna_8971
OG0004163	EpiBra_1.0g5725.t1	ETyphina_1.0g7111.t1	E_amag5755.t1	Ebromicola_E7626g4170.t1	E_elyg451.t1	EfeFl1g6600.t1	Egansuensis_E7080g1121.t1	EpiGly_1.0g8800.t1	Einebrians_E818g5801.t1	FCul_PTD12373.1	FFUJ_00495m.01	FGSG_00742T0	Fman_CVK84624.1	Fox_PCD46187.1	FPRN_01588n	FPSE_01261T0	RGP73267.1	Fver_RBQ76729.1	Fusvirg431.t1	MAC_07489n	MAJ_07147n	MAM_03382n	MAN_02665n	MBR_08075n	MGU_03644n	MRI_001863n	MAA_07461n	Triaru_rna4567	Trias1_29875	Tatro_140671	Trici_PTB68188.1	TrigamTGAM01_04419T0	Trigui_OPB44449	Triha_495458	Tripar1_rna4164	Tvirens_84951	Ascsa1_7412	Phisc1_15252	Xylhe1_256727	CCE26640.1	KEY71135.1	jgi_Tolinf1_194301_TINF04458	TolopKND91055.1	Beaba1_1618	Cormi1_98	Ampqui1_584187	Dicpug5290.t1	XP_035346848.1	Colch1_mrna_4458
OG0004167	EpiBra_1.0g5767.t1	ETyphina_1.0g900.t1	E_amag6455.t1	Ebromicola_E7626g2266.t1	E_elyg2781.t1	EfeFl1g7020.t1	Egansuensis_E7080g1226.t1	EpiGly_1.0g2096.t1	Einebrians_E818g3065.t1	FCul_PTD10508.1	FFUJ_02562m.01	FGSG_07374T0	Fman_CVK89733.1	Fox_PCD37482.1	FPRN_04191n	FPSE_04190T0	RGP65142.1	Fver_RBQ74848.1	Fusvirg4401.t1	MAC_00478n	MAJ_01989n	MAM_07520n	MAN_06980n	MBR_03828n	MGU_05885n	MRI_007790n	MAA_11260n	Triaru_rna8539	Trias1_153252	Tatro_157851	Trici_PTB62837.1	TrigamTGAM01_07374T0	Trigui_OPB40014	Triha_89871	Tripar1_rna2353	Tvirens_35077	Ascsa1_8410	Phisc1_615816	Xylhe1_240849	CCE32841.1	KEY66173.1	jgi_Tolinf1_195039_TINF05615	TolopKND93828.1	Beaba1_846	Cormi1_5608	Ampqui1_535723	Dicpug7081.t1	XP_035347453.1	Colch1_mrna_3526
OG0004173	EpiBra_1.0g5814.t1	ETyphina_1.0g5486.t1	E_amag4300.t1	Ebromicola_E7626g337.t1	E_elyg6999.t1	EfeFl1g310.t1	Egansuensis_E7080g6369.t1	EpiGly_1.0g5600.t1	Einebrians_E818g4456.t1	FCul_PTD03671.1	FFUJ_13597m.01	FGSG_06358T0	Fman_CVK86699.1	Fox_PCD41876.1	FPRN_06144n	FPSE_01135T0	RGP66562.1	Fver_RBQ75196.1	Fusvirg1941.t1	MAC_04673n	MAJ_07391n	MAM_00047n	MAN_08440n	MBR_02953n	MGU_00058n	MRI_007547n	MAA_04550n	Triaru_rna3638	Trias1_66417	Tatro_137657	Trici_PTB62425.1	TrigamTGAM01_01810T0	Trigui_OPB36889	Triha_97943	Tripar1_rna2555	Tvirens_37783	Ascsa1_4577	Phisc1_595486	Xylhe1_231428	CCE29863.1	KEY67957.1	jgi_Tolinf1_194777_TINF04928	TolopKND93038.1	Beaba1_1287	Cormi1_1331	Ampqui1_496260	Dicpug12301.t1	XP_035349572.1	Colch1_mrna_8153
OG0004178	EpiBra_1.0g5837.t1	ETyphina_1.0g6825.t1	E_amag2631.t1	Ebromicola_E7626g3175.t1	E_elyg3646.t1	EfeFl1g7482.t1	Egansuensis_E7080g4564.t1	EpiGly_1.0g4722.t1	Einebrians_E818g3990.t1	FCul_PTD08806.1	FFUJ_08383m.01	FGSG_10820T0	Fman_CVL05710.1	Fox_PCD31138.1	FPRN_10615n	FPSE_10148T0	RGP75849.1	Fver_RBQ67112.1	Fusvirg3332.t1	MAC_03588n	MAJ_01639n	MAM_02876n	MAN_01461n	MBR_04635n	MGU_04204n	MRI_007784n	MAA_02598n	Triaru_rna3393	Trias1_128116	Tatro_166065	Trici_PTB66386.1	TrigamTGAM01_08511T0	Trigui_OPB43112	Triha_503835	Tripar1_rna7729	Tvirens_127409	Ascsa1_9052	Phisc1_625380	Xylhe1_269927	CCE26890.1	KEY66942.1	jgi_Tolinf1_198249_TINF08445	TolopKND94339.1	Beaba1_3609	Cormi1_8510	Ampqui1_514539	Dicpug3740.t1	XP_035350482.1	Colch1_mrna_1052
OG0004187	EpiBra_1.0g5870.t1	ETyphina_1.0g6299.t1	E_amag4812.t1	Ebromicola_E7626g565.t1	E_elyg2093.t1	EfeFl1g4312.t1	Egansuensis_E7080g7394.t1	EpiGly_1.0g9454.t1	Einebrians_E818g26.t1	FCul_PTD09728.1	FFUJ_02721m.01	FGSG_07123T0	Fman_CVK89495.1	Fox_PCD37634.1	FPRN_04347n	FPSE_04086T0	RGP62134.1	Fver_RBQ72887.1	Fusvirg2390.t1	MAC_01060n	MAJ_04021n	MAM_05911n	MAN_03502n	MBR_01492n	MGU_02166n	MRI_006628n	MAA_05674n	Triaru_rna7108	Trias1_53540	Tatro_31651	Trici_PTB65363.1	TrigamTGAM01_05628T0	Trigui_OPB43000	Triha_503697	Tripar1_rna102	Tvirens_187712	Ascsa1_10091, Ascsa1_3125	Phisc1_595255, Phisc1_679217	Xylhe1_267741	CCE28005.1	KEY68841.1, KEY70608.1	jgi_Tolinf1_196899_TINF06769	TolopKND94728.1			Ampqui1_559626	Dicpug1642.t1		Colch1_mrna_9182
OG0004197	EpiBra_1.0g5949.t1	ETyphina_1.0g5110.t1	E_amag1665.t1	Ebromicola_E7626g1692.t1	E_elyg5659.t1	EfeFl1g2727.t1	Egansuensis_E7080g2640.t1	EpiGly_1.0g8414.t1	Einebrians_E818g2538.t1	FCul_PTD05255.1	FFUJ_13320m.01	FGSG_06123T0	Fman_CVK87075.1	Fox_PCD41596.1	FPRN_05862n	FPSE_00881T0	RGP73006.1	Fver_RBQ75282.1	Fusvirg4115.t1	MAC_08936n	MAJ_03386n	MAM_00419n	MAN_05492n	MBR_06882n	MGU_05295n	MRI_000822n	MAA_08402n	Triaru_rna7554	Trias1_385273	Tatro_287169	Trici_PTB69620.1	TrigamTGAM01_04015T0	Trigui_OPB37398	Triha_14619	Tripar1_rna8241	Tvirens_36104	Ascsa1_6803	Phisc1_698186	Xylhe1_219299	CCE28500.1	KEY73334.1	jgi_Tolinf1_195353_TINF05305	TolopKND93923.1	Beaba1_2730	Cormi1_7687	Ampqui1_579479	Dicpug6987.t1	XP_035339797.1	Colch1_mrna_4939
OG0004202	EpiBra_1.0g5961.t1	ETyphina_1.0g3367.t1	E_amag1706.t1	Ebromicola_E7626g3584.t1	E_elyg5701.t1	EfeFl1g2682.t1	Egansuensis_E7080g6406.t1	EpiGly_1.0g4500.t1	Einebrians_E818g2205.t1	FCul_PTD04077.1	FFUJ_13373m.01	FGSG_05141T0	Fman_CVK86988.1	Fox_PCD41648.1	FPRN_05917n	FPSE_06538T0	RGP73533.1	Fver_RBQ68699.1	Fusvirg4063.t1	MAC_03924n	MAJ_05517n	MAM_02265n	MAN_06482n	MBR_07278n	MGU_06013n	MRI_001827n	MAA_01489n	Triaru_rna600	Trias1_387174	Tatro_312376	Trici_PTB69566.1	TrigamTGAM01_09685T0	Trigui_OPB37336	Triha_505500	Tripar1_rna6771	Tvirens_73492	Ascsa1_3357	Phisc1_715170	Xylhe1_243065	CCE28550.1	KEY73294.1	jgi_Tolinf1_195301_TINF05093	TolopKND93908.1	Beaba1_2638	Cormi1_7731	Ampqui1_510453	Dicpug6848.t1	XP_035344747.1	Colch1_mrna_3628
OG0004205	EpiBra_1.0g5977.t1	ETyphina_1.0g2842.t1	E_amag5020.t1	Ebromicola_E7626g627.t1	E_elyg2313.t1	EfeFl1g4453.t1	Egansuensis_E7080g3268.t1	EpiGly_1.0g8981.t1	Einebrians_E818g899.t1	FCul_PTD09453.1	FFUJ_03101m.01	FGSG_06769T0	Fman_CVK88868.1	Fox_PCD38024.1	FPRN_04726n	FPSE_10801T0	RGP69298.1	Fver_RBQ80592.1	Fusvirg2612.t1	MAC_03699n	MAJ_01279n	MAM_02290n	MAN_03308n	MBR_01298n	MGU_01970n	MRI_BRE1n	MAA_05866n	Triaru_rna9451	Trias1_455087	Tatro_81973	Trici_PTB67306.1	TrigamTGAM01_02334T0	Trigui_OPB42295	Triha_384808	Tripar1_rna4875	Tvirens_30121	Ascsa1_400	Phisc1_687934	Xylhe1_247021	CCE30961.1	KEY69648.1	jgi_Tolinf1_197067_TINF07439	TolopKND95115.1	Beaba1_1028	Cormi1_2381	Ampqui1_518866	Dicpug1657.t1	XP_035346233.1
OG0004206	EpiBra_1.0g5983.t1	ETyphina_1.0g1244.t1	E_amag6688.t1	Ebromicola_E7626g3543.t1	E_elyg5256.t1	EfeFl1g2322.t1	Egansuensis_E7080g1814.t1	EpiGly_1.0g9021.t1	Einebrians_E818g4304.t1	FCul_PTD04056.1	FFUJ_13175m.01	FGSG_05982T0	Fman_CVK87323.1	Fox_PCD41448.1	FPRN_05716n	FPSE_02996T0	RGP76202.1	Fver_RBQ71816.1	Fusvirg3992.t1	MAC_06069n	MAJ_09199n	MAM_06493n	MAN_09066n	MBR_00688n	MGU_00851n	MRI_003703n	MAA_06201n	Triaru_rna980	Trias1_67841	Tatro_259568	Trici_PTB69499.1	TrigamTGAM01_10112T0	Trigui_OPB37270	Triha_492098	Tripar1_rna5189	Tvirens_197437	Ascsa1_8375	Phisc1_645498	Xylhe1_285110	CCE29116.1	KEY63961.1	jgi_Tolinf1_195431_TINF05272	TolopKND93680.1	Beaba1_1998	Cormi1_7083	Ampqui1_443111	Dicpug6800.t1	XP_035347294.1	Colch1_mrna_559
OG0004207	EpiBra_1.0g5990.t1	ETyphina_1.0g4688.t1	E_amag317.t1	Ebromicola_E7626g2372.t1	E_elyg3001.t1	EfeFl1g577.t1	Egansuensis_E7080g5846.t1	EpiGly_1.0g6990.t1	Einebrians_E818g4468.t1	FCul_PTD08737.1	FFUJ_08260m.01	FGSG_10934T0	Fman_CVL05495.1	Fox_PCD31268.1	FPRN_10740n	FPSE_06047T0	RGP62748.1	Fver_RBQ66576.1	Fusvirg3192.t1	MAC_09062n	MAJ_03133n	MAM_01364n	MAN_01985n	MBR_08799n	MGU_07230n	MRI_005992n	MAA_03329n	Triaru_rna3632	Trias1_133680	Tatro_300514	Trici_PTB68999.1	TrigamTGAM01_04852T0	Trigui_OPB36421	Triha_507692	Tripar1_rna7845	Tvirens_89297	Ascsa1_4403	Phisc1_409921	Xylhe1_160095	CCE27164.1	KEY73791.1	jgi_Tolinf1_191677_TINF02336	TolopKND86816.1	Beaba1_9321	Cormi1_497	Ampqui1_139705	Dicpug9306.t1	XP_035342708.1	Colch1_mrna_7777
OG0004208	EpiBra_1.0g6001.t1	ETyphina_1.0g1388.t1	E_amag1741.t1	Ebromicola_E7626g1330.t1	E_elyg5569.t1	EfeFl1g2646.t1	Egansuensis_E7080g5081.t1	EpiGly_1.0g9088.t1	Einebrians_E818g6623.t1	FCul_PTD03897.1	FFUJ_13088m.01	FGSG_05904T0	Fman_CVK87493.1	Fox_PCD41367.1	FPRN_05631n	FPSE_03075T0	RGP66812.1	Fver_RBQ81664.1	Fusvirg11632.t1	MAC_06026n	MAJ_07831n	MAM_06458n	MAN_09020n	MBR_00732n	MGU_00803n	MRI_RAD16n	MAA_06158n	Triaru_rna5040	Trias1_26098	Tatro_251158	Trici_PTB69468.1	TrigamTGAM01_08118T0	Trigui_OPB37241	Triha_77750	Tripar1_rna5380	Tvirens_113067	Ascsa1_6988	Phisc1_711924	Xylhe1_245623	CCE28608.1	KEY67831.1	jgi_Tolinf1_195523_TINF05229	TolopKND91775.1	Beaba1_7794	Cormi1_7888	Ampqui1_588400	Dicpug6518.t1	XP_035348666.1	Colch1_mrna_679
OG0004211	EpiBra_1.0g6029.t1	ETyphina_1.0g3536.t1	E_amag5965.t1	Ebromicola_E7626g5854.t1	E_elyg4260.t1	EfeFl1g2917.t1	Egansuensis_E7080g4244.t1	EpiGly_1.0g2069.t1	Einebrians_E818g1890.t1	FCul_PTD13337.1	FFUJ_01894m.01	FGSG_01667T0	Fman_CVL02723.1	Fox_PCD44800.1	FPRN_00211n	FPSE_11493T0	RGP69046.1	Fver_RBQ69506.1	Fusvirg8383.t1	MAC_02770n	MAJ_07317n	MAM_07405n	MAN_09344n	MBR_06643n	MGU_09707n	MRI_002656n	MAA_08573n	Triaru_rna178	Trias1_48019	Tatro_298139	Trici_PTB63722.1	TrigamTGAM01_10619T0	Trigui_OPB45702	Triha_512815	Tripar1_rna6758	Tvirens_65070	Ascsa1_9164	Phisc1_690506	Xylhe1_249288	CCE32567.1	KEY70347.1	jgi_Tolinf1_192439_TINF02980	TolopKND87716.1	Beaba1_3455	Cormi1_2156	Ampqui1_518774	Dicpug4146.t1	XP_035341720.1	Colch1_mrna_7423
OG0004217	EpiBra_1.0g6051.t1	ETyphina_1.0g7119.t1	E_amag3764.t1	Ebromicola_E7626g3558.t1	E_elyg944.t1	EfeFl1g1470.t1	Egansuensis_E7080g628.t1	EpiGly_1.0g5499.t1	Einebrians_E818g296.t1	FCul_PTD01279.1	FFUJ_04728m.01	FGSG_09773T0	Fman_CVL00006.1	Fox_PCD43972.1	FPRN_02666n	FPSE_02301T0	RGP62460.1	Fver_RBQ78434.1	Fusvirg7137.t1	MAC_01359n	MAJ_01860n	MAM_07937n	MAN_00686n	MBR_00497n	MGU_01045n	MRI_LIA1n	MAA_06384n	Triaru_rna9261	Trias1_43603	Tatro_225666	Trici_PTB70759.1	TrigamTGAM01_06287T0	Trigui_OPB38286	Triha_489702	Tripar1_rna5277	Tvirens_60924	Ascsa1_3720	Phisc1_692069	Xylhe1_246043	CCE28087.1	KEY74226.1	jgi_Tolinf1_197852_TINF07907	TolopKND88797.1	Beaba1_7863	Cormi1_7679	Ampqui1_512754	Dicpug1204.t1	XP_035345372.1	Colch1_mrna_8622
OG0004225	EpiBra_1.0g6100.t1	ETyphina_1.0g756.t1	E_amag1842.t1	Ebromicola_E7626g266.t1	E_elyg5474.t1	EfeFl1g2548.t1	Egansuensis_E7080g824.t1	EpiGly_1.0g9326.t1	Einebrians_E818g4131.t1	FCul_PTD10557.1	FFUJ_03088m.01	FGSG_06781T0	Fman_CVK88890.1	Fox_PCD38012.1	FPRN_04714n	FPSE_11886T0	RGP69287.1	Fver_RBQ65189.1	Fusvirg4190.t1	MAC_05975n	MAJ_03320n	MAM_00474n	MAN_05429n	MBR_07786n	MGU_05232n	MRI_CDC23n	MAA_09174n	Triaru_rna6825	Trias1_45839	Tatro_250689	Trici_PTB69653.1	TrigamTGAM01_04048T0	Trigui_OPB37430	Triha_505603	Tripar1_rna2598	Tvirens_35666	Ascsa1_8606	Phisc1_402142	Xylhe1_284930	CCE27738.1	KEY63996.1	jgi_Tolinf1_195221_TINF05375	TolopKND93988.1	Beaba1_2533	Cormi1_3196	Ampqui1_526852	Dicpug6384.t1	XP_035349842.1	Colch1_mrna_3376
OG0004226	EpiBra_1.0g6103.t1	ETyphina_1.0g7177.t1	E_amag1924.t1	Ebromicola_E7626g5818.t1	E_elyg5367.t1	EfeFl1g2443.t1	Egansuensis_E7080g1448.t1	EpiGly_1.0g2692.t1	Einebrians_E818g6033.t1	FCul_PTD11013.1	FFUJ_07785m.01	FGSG_02460T0	Fman_CVL01744.1	Fox_PCD35691.1	FPRN_08101n	FPSE_01946T0	RGP61574.1	Fver_RBQ76643.1	Fusvirg8972.t1	MAC_01201n	MAJ_04284n	MAM_07092n	MAN_03646n	MBR_01637n	MGU_02317n	MRI_008989n	MAA_05536n	Triaru_rna129	Trias1_198034	Tatro_139416	Trici_PTB65708.1	TrigamTGAM01_05043T0	Trigui_OPB40370	Triha_19525	Tripar1_rna6681	Tvirens_34006	Ascsa1_3851	Phisc1_782556	Xylhe1_229156	CCE33133.1	KEY67751.1	jgi_Tolinf1_191170_TINF01824	TolopKND87100.1	Beaba1_5397	Cormi1_5246	Ampqui1_521773	Dicpug104.t1	XP_035343164.1	Colch1_mrna_10128
OG0004242	EpiBra_1.0g6207.t1	ETyphina_1.0g4190.t1	E_amag1865.t1	Ebromicola_E7626g6252.t1	E_elyg7223.t1	EfeFl1g1917.t1	Egansuensis_E7080g4861.t1	EpiGly_1.0g4407.t1	Einebrians_E818g1449.t1	FCul_PTD11080.1	FFUJ_07831m.01	FGSG_02581T0	Fman_CVL01816.1	Fox_PCD35738.1	FPRN_08148n	FPSE_08699T0	RGP63021.1	Fver_RBQ64811.1	Fusvirg6480.t1	MAC_05427n	MAJ_06333n	MAM_04613n	MAN_05992n	MBR_05373n	MGU_05431n	MRI_001443n	MAA_08894n	Triaru_rna8490	Trias1_49784	Tatro_134071	Trici_PTB66495.1	TrigamTGAM01_07843T0	Trigui_OPB46733	Triha_88193	Tripar1_rna4370	Tvirens_160050	Ascsa1_10613	Phisc1_548535	Xylhe1_264947	CCE32503.1	KEY69035.1	jgi_Tolinf1_198474_TINF08574	TolopKND89088.1	Beaba1_4174	Cormi1_2569	Ampqui1_436810	Dicpug2302.t1	XP_035344724.1	Colch1_mrna_2395
OG0004248	EpiBra_1.0g6231.t1	ETyphina_1.0g3853.t1	E_amag5538.t1	Ebromicola_E7626g2148.t1	E_elyg251.t1	EfeFl1g6377.t1	Egansuensis_E7080g7520.t1	EpiGly_1.0g8912.t1	Einebrians_E818g1371.t1	FCul_PTD04592.1	FFUJ_08508m.01	FGSG_05384T0	Fman_CVL01281.1	Fox_PCD31002.1	FPRN_10488n	FPSE_09297T0	RGP67038.1	Fver_RBQ68054.1	Fusvirg9366.t1	MAC_06476n	MAJ_03636n	MAM_01653n	MAN_02297n	MBR_07518n	MGU_03811n	MRI_005817n	MAA_03628n	Triaru_rna3911	Trias1_153934	Tatro_129911	Trici_PTB66608.1	TrigamTGAM01_00691T0	Trigui_OPB46572	Triha_11109	Tripar1_rna8264	Tvirens_88796	Ascsa1_143	Phisc1_681623	Xylhe1_230483	CCE32289.1	KEY64323.1	jgi_Tolinf1_195604_TINF05899	TolopKND92845.1	Beaba1_10111	Cormi1_5787	Ampqui1_512027	Dicpug1998.t1	XP_035342862.1	Colch1_mrna_5203
OG0004249	EpiBra_1.0g6234.t1	ETyphina_1.0g6230.t1	E_amag2450.t1	Ebromicola_E7626g6945.t1	E_elyg3462.t1	EfeFl1g7296.t1	Egansuensis_E7080g712.t1	EpiGly_1.0g9490.t1	Einebrians_E818g3654.t1	FCul_PTD03319.1	FFUJ_07084m.01	FGSG_10361T0	Fman_CVK92312.1	Fox_PCD34977.1	FPRN_07395n	FPSE_01207T0	RGP64796.1	Fver_RBQ67565.1	Fusvirg11388.t1	MAC_04948n	MAJ_07564n	MAM_08245n	MAN_00864n	MBR_04018n	MGU_06635n	MRI_003677n	MAA_03204n	Triaru_rna4960	Trias1_58504	Tatro_143355	Trici_PTB68513.1	TrigamTGAM01_10811T0	Trigui_OPB43944	Triha_423793	Tripar1_rna411	Tvirens_72791	Ascsa1_6685	Phisc1_706628	Xylhe1_246401	CCE32392.1	KEY72127.1	jgi_Tolinf1_192803_TINF03654	TolopKND88371.1	Beaba1_3370	Cormi1_8441	Ampqui1_515083	Dicpug3507.t1	XP_035343031.1	Colch1_mrna_1885
OG0004250	EpiBra_1.0g6243.t1	ETyphina_1.0g4175.t1	E_amag5677.t1	Ebromicola_E7626g3343.t1	E_elyg679.t1	EfeFl1g6521.t1	Egansuensis_E7080g723.t1	EpiGly_1.0g5147.t1	Einebrians_E818g2731.t1	FCul_PTD04336.1	FFUJ_05793m.01	FGSG_08813T0	Fman_CVK90420.1	Fox_PCD33325.1	FPRN_08954n	FPSE_11982T0	RGP63238.1	Fver_RBQ67707.1	Fusvirg4813.t1	MAC_00966n	MAJ_03780n	MAM_03186n	MAN_02470n	MBR_08273n	MGU_03446n	MRI_007272n	MAA_03795n	Triaru_rna1198	Trias1_54092	Tatro_300827	Trici_PTB70332.1	TrigamTGAM01_06946T0	Trigui_OPB38717	Triha_438	Tripar1_rna556	Tvirens_29686	Ascsa1_9217	Phisc1_777339	Xylhe1_147946	CCE26710.1	KEY68315.1	jgi_Tolinf1_193881_TINF00223	TolopKND88018.1	Beaba1_2390	Cormi1_806	Ampqui1_512184	Dicpug10616.t1	XP_035342852.1	Colch1_mrna_109
OG0004256	EpiBra_1.0g6267.t1	ETyphina_1.0g7271.t1	E_amag2680.t1	Ebromicola_E7626g1538.t1	E_elyg3688.t1	EfeFl1g7526.t1	Egansuensis_E7080g3745.t1	EpiGly_1.0g7423.t1	Einebrians_E818g1532.t1	FCul_PTD05648.1	FFUJ_13225m.01	FGSG_06031T0	Fman_CVK87228.1	Fox_PCD41500.1	FPRN_05764n	FPSE_02941T0	RGP62507.1	Fver_RBQ75815.1	Fusvirg2179.t1	MAC_03635n	MAJ_01688n	MAM_00854n	MAN_01507n	MBR_04680n	MGU_04250n	MRI_007524n	MAA_02553n	Triaru_rna888	Trias1_128003	Tatro_248708	Trici_PTB66432.1	TrigamTGAM01_06243T0	Trigui_OPB43157	Triha_1608	Tripar1_rna3205	Tvirens_80048	Ascsa1_9529	Phisc1_727901	Xylhe1_43135	CCE26848.1	KEY64050.1	jgi_Tolinf1_198296_TINF08397	TolopKND94393.1	Beaba1_8595	Cormi1_219	Ampqui1_548991	Dicpug5012.t1	XP_035344299.1	Colch1_mrna_1073
OG0004257	EpiBra_1.0g6271.t1	ETyphina_1.0g7267.t1	E_amag2684.t1	Ebromicola_E7626g1542.t1	E_elyg3692.t1	EfeFl1g7530.t1	Egansuensis_E7080g3749.t1	EpiGly_1.0g7427.t1	Einebrians_E818g1536.t1	FCul_PTD05655.1	FFUJ_13221m.01	FGSG_06027T0	Fman_CVK87235.1	Fox_PCD41496.1	FPRN_05760n	FPSE_02945T0	RGP62511.1	Fver_RBQ79986.1	Fusvirg2175.t1	MAC_03639n	MAJ_01692n	MAM_00858n	MAN_01511n	MBR_04684n	MGU_04254n	MRI_007503n	MAA_11081n	Triaru_rna885	Trias1_75772	Tatro_127338	Trici_PTB66436.1	TrigamTGAM01_06250T0	Trigui_OPB43161	Triha_490567	Tripar1_rna3201	Tvirens_38974	Ascsa1_2961	Phisc1_788408	Xylhe1_222625	CCE26838.1	KEY64502.1	jgi_Tolinf1_198302_TINF08395	TolopKND94063.1	Beaba1_8570	Cormi1_248	Ampqui1_451032	Dicpug4083.t1	XP_035341701.1	Colch1_mrna_7406
OG0004258	EpiBra_1.0g6277.t1	ETyphina_1.0g3635.t1	E_amag3893.t1	Ebromicola_E7626g5759.t1	E_elyg1072.t1	EfeFl1g1606.t1	Egansuensis_E7080g6306.t1	EpiGly_1.0g2137.t1	Einebrians_E818g2327.t1	FCul_PTD12275.1	FFUJ_00439m.01	FGSG_00794T0	Fman_CVK84716.1	Fox_PCD46249.1	FPRN_01648n	FPSE_09219T0	RGP73319.1	Fver_RBQ69049.1	Fusvirg371.t1	MAC_05494n	MAJ_05921n	MAM_07412n	MAN_00327n	MBR_00158n	MGU_09665n	MRI_005732n	MAA_05214n	Triaru_rna8613	Trias1_259533	Tatro_302461	Trici_PTB66026.1	TrigamTGAM01_05989T0	Trigui_OPB37795	Triha_493795	Tripar1_rna3691	Tvirens_193594	Ascsa1_7455	Phisc1_727554	Xylhe1_97486	CCE31222.1	KEY68419.1	jgi_Tolinf1_194244_TINF04298	TolopKND90937.1	Beaba1_1668	Cormi1_155	Ampqui1_497362	Dicpug5146.t1	XP_035339722.1	Colch1_mrna_3009
OG0004270	EpiBra_1.0g6368.t1	ETyphina_1.0g2994.t1	E_amag287.t1	Ebromicola_E7626g3863.t1	E_elyg6840.t1	EfeFl1g468.t1	Egansuensis_E7080g2516.t1	EpiGly_1.0g7965.t1	Einebrians_E818g2858.t1	FCul_PTD08375.1	FFUJ_09557m.01	FGSG_04111T0	Fman_CVL04589.1	Fox_PCD29255.1	FPRN_12708n	FPSE_00131T0	RGP58916.1	Fver_RBQ72808.1	Fusvirg6544.t1	MAC_01645n	MAJ_02387n	MAM_00182n	MAN_08297n	MBR_02811n	MGU_00200n	MRI_PTC1n	MAA_02477n	Triaru_rna9570	Trias1_29572	Tatro_128623	Trici_PTB65158.1	TrigamTGAM01_02875T0	Trigui_OPB41090	Triha_500553	Tripar1_rna6403	Tvirens_181508	Ascsa1_3334	Phisc1_704559	Xylhe1_265094	CCE27526.1	KEY65605.1	jgi_Tolinf1_199228_TINF09058	TolopKND90740.1	Beaba1_3746	Cormi1_9427	Ampqui1_515373	Dicpug7362.t1	XP_035344510.1	Colch1_mrna_4508
OG0004277	EpiBra_1.0g6387.t1	ETyphina_1.0g643.t1	E_amag2437.t1	Ebromicola_E7626g3070.t1	E_elyg3450.t1	EfeFl1g7283.t1	Egansuensis_E7080g2045.t1	EpiGly_1.0g9476.t1	Einebrians_E818g4364.t1	FCul_PTD03345.1	FFUJ_07101m.01	FGSG_10345T0	Fman_CVK92338.1	Fox_PCD34996.1	FPRN_07413n	FPSE_01225T0	RGP75381.1	Fver_RBQ64747.1	Fusvirg11368.t1	MAC_07052n	MAJ_05098n	MAM_05476n	MAN_00955n	MBR_04114n	MGU_05147n	MRI_SLY1n	MAA_03120n	Triaru_rna5676	Trias1_58479	Tatro_143328	Trici_PTB68531.1	TrigamTGAM01_01959T0	Trigui_OPB43924	Triha_86078	Tripar1_rna5780	Tvirens_62346	Ascsa1_960	Phisc1_722240	Xylhe1_250592	CCE33967.1	KEY72088.1	jgi_Tolinf1_192870_TINF03705	TolopKND88321.1	Beaba1_3586	Cormi1_8482	Ampqui1_560630	Dicpug2905.t1	XP_035343716.1	Colch1_mrna_7525
OG0004278	EpiBra_1.0g6396.t1	ETyphina_1.0g1130.t1	E_amag535.t1	Ebromicola_E7626g225.t1	E_elyg6392.t1	EfeFl1g926.t1	Egansuensis_E7080g5718.t1	EpiGly_1.0g5320.t1	Einebrians_E818g7257.t1	FCul_PTD05660.1	FFUJ_06140m.01	FGSG_08631T0	Fman_CVK90988.1	Fox_PCD32979.1	FPRN_09294n	FPSE_10697T0	RGP63456.1	Fver_RBQ67701.1	Fusvirg5154.t1	MAC_03526n	MAJ_00151n	MAM_00787n	MAN_04333n	MBR_02488n	MGU_00525n	MRI_008203n	MAA_02181n	Triaru_rna3901	Trias1_340391	Tatro_245569	Trici_PTB68924.1	TrigamTGAM01_03928T0	Trigui_OPB36342	Triha_83668	Tripar1_rna6428	Tvirens_45971	Ascsa1_9553	Phisc1_163971	Xylhe1_269503	CCE35062.1	KEY66853.1	jgi_Tolinf1_198900_TINF09335	TolopKND90664.1	Beaba1_3651	Cormi1_9352	Ampqui1_461479	Dicpug8412.t1	XP_035344917.1	Colch1_mrna_1572
OG0004281	EpiBra_1.0g6451.t1	ETyphina_1.0g5302.t1	E_amag5422.t1	Ebromicola_E7626g6345.t1	E_elyg137.t1	EfeFl1g6263.t1	Egansuensis_E7080g5296.t1	EpiGly_1.0g6348.t1	Einebrians_E818g1800.t1	FCul_PTD01967.1	FFUJ_04423m.01	FGSG_13605T0	Fman_CVK93573.1	Fox_PCD43667.1	FPRN_02969n	FPSE_00926T0	RGP75225.1	Fver_RBQ70297.1	Fusvirg7036.t1	MAC_07936n	MAJ_05634n	MAM_04398n	MAN_05208n	MBR_02077n	MGU_07341n	MRI_GCS1n	MAA_01239n	Triaru_rna8085	Trias1_54842	Tatro_294523	Trici_PTB63943.1	TrigamTGAM01_05406T0	Trigui_OPB38061	Triha_132582	Tripar1_rna4974	Tvirens_48541	Ascsa1_2009	Phisc1_589606	Xylhe1_230017	CCE31961.1	KEY70948.1	jgi_Tolinf1_190586_TINF01454	TolopKND87870.1	Beaba1_1731	Cormi1_4118	Ampqui1_470636	Dicpug5484.t1	XP_035347159.1	Colch1_mrna_9862
OG0004282	EpiBra_1.0g6465.t1	ETyphina_1.0g2629.t1	E_amag5136.t1	Ebromicola_E7626g1072.t1	E_elyg2426.t1	EfeFl1g4646.t1	Egansuensis_E7080g4050.t1	EpiGly_1.0g7897.t1	Einebrians_E818g1102.t1	FCul_PTD10544.1	FFUJ_03287m.01	FGSG_06696T0	Fman_CVK88561.1	Fox_PCD38212.1	FPRN_04911n	FPSE_01550T0	RGP75591.1	Fver_RBQ67076.1	Fusvirg2820.t1	MAC_07170n	MAJ_06636n	MAM_02533n	MAN_02886n	MBR_00879n	MGU_06385n	MRI_003423n	MAA_07093n	Triaru_rna7024	Trias1_212257	Tatro_321611	Trici_PTB66364.1	TrigamTGAM01_05237T0	Trigui_OPB43092	Triha_288155	Tripar1_rna7071	Tvirens_228595	Ascsa1_6841	Phisc1_619376	Xylhe1_267615	CCE31668.1	KEY65826.1	jgi_Tolinf1_197202_TINF06786	TolopKND94706.1	Beaba1_6004	Cormi1_1662	Ampqui1_535022	Dicpug1527.t1	XP_035348481.1	Colch1_mrna_6485
OG0004283	EpiBra_1.0g6466.t1	ETyphina_1.0g2630.t1	E_amag5137.t1	Ebromicola_E7626g1073.t1	E_elyg2427.t1	EfeFl1g4647.t1	Egansuensis_E7080g4049.t1	EpiGly_1.0g7898.t1	Einebrians_E818g1101.t1	FCul_PTD09708.1	FFUJ_03286m.01	FGSG_06697T0	Fman_CVK88563.1	Fox_PCD38211.1	FPRN_04910n	FPSE_01549T0	RGP75592.1	Fver_RBQ67075.1	Fusvirg2819.t1	MAC_07169n	MAJ_06637n	MAM_02534n	MAN_02887n	MBR_00880n	MGU_06386n	MRI_003416n	MAA_07094n	Triaru_rna7025	Trias1_126446	Tatro_259294	Trici_PTB66365.1	TrigamTGAM01_05236T0	Trigui_OPB43093	Triha_490475	Tripar1_rna7070	Tvirens_92251	Ascsa1_6840	Phisc1_686198	Xylhe1_246455	CCE31667.1	KEY65827.1	jgi_Tolinf1_197203_TINF06947	TolopKND94705.1	Beaba1_6003	Cormi1_1663	Ampqui1_510086	Dicpug1526.t1	XP_035348482.1	Colch1_mrna_6486
OG0004303	EpiBra_1.0g6591.t1	ETyphina_1.0g4104.t1	E_amag1098.t1	Ebromicola_E7626g3674.t1	E_elyg6226.t1	EfeFl1g756.t1	Egansuensis_E7080g3305.t1	EpiGly_1.0g8521.t1	Einebrians_E818g5949.t1	FCul_PTD02131.1	FFUJ_06539m.01	FGSG_08127T0	Fman_CVK91443.1	Fox_PCD32608.1	FPRN_09680n	FPSE_05451T0	RGP70251.1	Fver_RBQ64652.1	Fusvirg11805.t1	MAC_01554n	MAJ_02478n	MAM_00570n	MAN_08200n	MBR_02719n	MGU_00295n	MRI_007725n	MAA_02391n	Triaru_rna4020	Trias1_55616	Tatro_37012	Trici_PTB62347.1	TrigamTGAM01_01905T0	Trigui_OPB36809	Triha_507216	Tripar1_rna4523	Tvirens_24487	Ascsa1_3511	Phisc1_579481	Xylhe1_247179	CCE31884.1	KEY75202.1	jgi_Tolinf1_199140_TINF08952	TolopKND90769.1	Beaba1_3944	Cormi1_4939	Ampqui1_509863	Dicpug4197.t1	XP_035341080.1	Colch1_mrna_7093
OG0004304	EpiBra_1.0g6592.t1	ETyphina_1.0g4103.t1	E_amag1099.t1	Ebromicola_E7626g3673.t1	E_elyg6225.t1	EfeFl1g755.t1	Egansuensis_E7080g3304.t1	EpiGly_1.0g8520.t1	Einebrians_E818g5948.t1	FCul_PTD02130.1	FFUJ_06540m.01	FGSG_08128T0	Fman_CVK91444.1	Fox_PCD32607.1	FPRN_09681n	FPSE_05452T0	RGP70252.1	Fver_RBQ64651.1	Fusvirg11803.t1	MAC_01555n	MAJ_02477n	MAM_00569n	MAN_08201n	MBR_02720n	MGU_00294n	MRI_SIP5n	MAA_02392n	Triaru_rna4021	Trias1_66331	Tatro_172735	Trici_PTB62346.1	TrigamTGAM01_01906T0	Trigui_OPB36808	Triha_493981	Tripar1_rna4524	Tvirens_113608	Ascsa1_2622	Phisc1_666037	Xylhe1_238773	CCE31883.1	KEY73938.1	jgi_Tolinf1_199141_TINF09242	TolopKND90770.1	Beaba1_3943	Cormi1_4938	Ampqui1_26104	Dicpug4448.t1	XP_035341001.1	Colch1_mrna_7104
OG0004313	EpiBra_1.0g6640.t1	ETyphina_1.0g6327.t1	E_amag668.t1	Ebromicola_E7626g7122.t1	E_elyg6143.t1	EfeFl1g5661.t1	Egansuensis_E7080g173.t1	EpiGly_1.0g5660.t1	Einebrians_E818g1355.t1	FCul_PTD12230.1	FFUJ_00773m.01	FGSG_00840T0	Fman_CVK84180.1	Fox_PCD45911.1	FPRN_01316n	FPSE_11612T0	RGP61640.1	Fver_RBQ71452.1	Fusvirg731.t1	MAC_05678n	MAJ_00468n	MAM_06235n	MAN_04017n	MBR_02200n	MGU_04404n	MRI_004585n	MAA_01882n	Triaru_rna10096	Trias1_142178	Tatro_218183	Trici_PTB63929.1	TrigamTGAM01_07968T0	Trigui_OPB39844	Triha_95008	Tripar1_rna4990	Tvirens_80215	Ascsa1_9034	Phisc1_629641	Xylhe1_269938	CCE30060.1	KEY64598.1	jgi_Tolinf1_192534_TINF03298	TolopKND94153.1	Beaba1_5592	Cormi1_4799	Ampqui1_537615	Dicpug4020.t1	XP_035348569.1	Colch1_mrna_8078
OG0004318	EpiBra_1.0g6677.t1	ETyphina_1.0g2526.t1	E_amag373.t1	Ebromicola_E7626g6196.t1	E_elyg6789.t1	EfeFl1g518.t1	Egansuensis_E7080g1626.t1	EpiGly_1.0g3431.t1	Einebrians_E818g1344.t1	FCul_PTD11129.1	FFUJ_07686m.01	FGSG_02720T0	Fman_CVL01589.1	Fox_PCD35594.1	FPRN_08005n	FPSE_06486T0	RGP61775.1	Fver_RBQ67063.1	Fusvirg6628.t1	MAC_01599n	MAJ_02432n	MAM_00223n	MAN_08250n	MBR_02766n	MGU_00247n	MRI_001193n	MAA_02435n	Triaru_rna6899	Trias1_198977	Tatro_299218	Trici_PTB65054.1	TrigamTGAM01_10449T0	Trigui_OPB40888	Triha_97567	Tripar1_rna4089	Tvirens_77608	Ascsa1_9300	Phisc1_663460	Xylhe1_201582	CCE27489.1	KEY72435.1	jgi_Tolinf1_199185_TINF08831	TolopKND90726.1	Beaba1_3834	Cormi1_8021	Ampqui1_538850	Dicpug1351.t1	XP_035339729.1	Colch1_mrna_2550
OG0004329	EpiBra_1.0g6761.t1	ETyphina_1.0g4320.t1	E_amag7058.t1	Ebromicola_E7626g6186.t1	E_elyg4394.t1	EfeFl1g3054.t1	Egansuensis_E7080g2479.t1	EpiGly_1.0g6370.t1	Einebrians_E818g4810.t1	FCul_PTD11045.1	FFUJ_07971m.01	FGSG_02636T0	Fman_CVL01989.1	Fox_PCD35880.1	FPRN_08350n	FPSE_00344T0	RGP62318.1	Fver_RBQ70936.1	Fusvirg6359.t1	MAC_09668n	MAJ_04150n	MAM_06396n	MAN_10277n	MBR_06117n	MGU_10496n	MRI_RFT1n	MAA_10127n	Triaru_rna2517	Trias1_132939	Tatro_201099	Trici_PTB62051.1	TrigamTGAM01_09078T0	Trigui_OPB41797	Triha_499883	Tripar1_rna1183	Tvirens_112056	Ascsa1_944	Phisc1_618237	Xylhe1_263411	CCE29534.1	KEY68216.1	jgi_Tolinf1_193593_TINF00416	TolopKND94939.1	Beaba1_6323	Cormi1_5698	Ampqui1_527382	Dicpug11830.t1	XP_035345138.1	Colch1_mrna_1552
OG0004338	EpiBra_1.0g6854.t1	ETyphina_1.0g5727.t1	E_amag4623.t1	Ebromicola_E7626g3509.t1	E_elyg1900.t1	EfeFl1g4111.t1	Egansuensis_E7080g1387.t1	EpiGly_1.0g101.t1	Einebrians_E818g6164.t1	FCul_PTD09143.1	FFUJ_02792m.01	FGSG_07060T0	Fman_CVK89378.1	Fox_PCD37708.1	FPRN_04418n	FPSE_02724T0	RGP61936.1	Fver_RBQ65402.1	Fusvirg2296.t1	MAC_08134n	MAJ_00925n	MAM_05740n	MAN_04763n	MBR_03182n	MGU_03013n	MRI_008613n	MAA_04358n	Triaru_rna7493	Trias1_127357	Tatro_135696	Trici_PTB65428.1	TrigamTGAM01_03660T0	Trigui_OPB42939	Triha_75261	Tripar1_rna5137	Tvirens_118089	Ascsa1_8158	Phisc1_575509	Xylhe1_279169	CCE34721.1	KEY65964.1	jgi_Tolinf1_196832_TINF07263	TolopKND95055.1	Beaba1_1187	Cormi1_2209	Ampqui1_522995	Dicpug840.t1	XP_035343682.1	Colch1_mrna_9128
OG0004342	EpiBra_1.0g6874.t1	ETyphina_1.0g3185.t1	E_amag416.t1	Ebromicola_E7626g3781.t1	E_elyg5748.t1	EfeFl1g6715.t1	Egansuensis_E7080g4928.t1	EpiGly_1.0g7016.t1	Einebrians_E818g4861.t1	FCul_PTD05118.1	FFUJ_08832m.01	FGSG_05687T0	Fman_CVL00848.1	Fox_PCD30666.1	FPRN_10162n	FPSE_06288T0	RGP68236.1	Fver_RBQ81149.1	Fusvirg11283.t1	MAC_02036n	MAJ_09283n	MAM_03576n	MAN_10366n	MBR_04794n	MGU_04652n	MRI_DBP4n	MAA_04793n	Triaru_rna4848	Trias1_79747	Tatro_40957	Trici_PTB64653.1	TrigamTGAM01_06838T0	Trigui_OPB45383	Triha_510510	Tripar1_rna2305	Tvirens_50536	Ascsa1_3788	Phisc1_617252	Xylhe1_259992	CCE26601.1	KEY66301.1	jgi_Tolinf1_195929_TINF05900	TolopKND92261.1	Beaba1_8938	Cormi1_7567	Ampqui1_539638	Dicpug6084.t1	XP_035339240.1	Colch1_mrna_6252
OG0004353	EpiBra_1.0g6958.t1	ETyphina_1.0g1897.t1	E_amag2041.t1	Ebromicola_E7626g7517.t1	E_elyg1353.t1	EfeFl1g1960.t1	Egansuensis_E7080g3879.t1	EpiGly_1.0g7362.t1	Einebrians_E818g6180.t1	FCul_PTD10762.1	FFUJ_07904m.01	FGSG_02513T0	Fman_CVL01922.1	Fox_PCD35810.1	FPRN_08286n	FPSE_08634T0	RGP60664.1	Fver_RBQ81811.1	Fusvirg6407.t1	MAC_06685n	MAJ_04843n	MAM_04677n	MAN_05923n	MBR_05440n	MGU_05500n	MRI_003706n	MAA_00509n	Triaru_rna9938	Trias1_71877	Tatro_158342	Trici_PTB66564.1	TrigamTGAM01_09753T0	Trigui_OPB46633	Triha_100589	Tripar1_rna8058	Tvirens_114201	Ascsa1_420	Phisc1_687880	Xylhe1_201662	CCE34469.1	KEY67319.1	jgi_Tolinf1_199589_TINF00694	TolopKND91487.1	Beaba1_6385	Cormi1_5761	Ampqui1_549101	Dicpug7498.t1	XP_035347190.1	Colch1_mrna_5369
OG0004364	EpiBra_1.0g7018.t1	ETyphina_1.0g3070.t1	E_amag3965.t1	Ebromicola_E7626g2773.t1	E_elyg1146.t1	EfeFl1g1680.t1	Egansuensis_E7080g2332.t1	EpiGly_1.0g7524.t1	Einebrians_E818g3879.t1	FCul_PTD01342.1	FFUJ_04051m.01	FGSG_09339T0	Fman_CVK94046.1	Fox_PCD43312.1	FPRN_03326n	FPSE_05044T0	RGP66934.1	Fver_RBQ81196.1	Fusvirg203.t1	MAC_07653n	MAJ_09006n	MAM_07626n	MAN_00196n	MBR_00020n	MGU_09177n	MRI_004247n	MAA_08135n	Triaru_rna9234	Trias1_141334	Tatro_288492	Trici_PTB68747.1	TrigamTGAM01_02184T0	Trigui_OPB44182	Triha_5516	Tripar1_rna7366	Tvirens_144166	Ascsa1_7379	Phisc1_26322	Xylhe1_272118	CCE34262.1	KEY74047.1	jgi_Tolinf1_194093_TINF04796	TolopKND91047.1	Beaba1_5338	Cormi1_7660	Ampqui1_524102	Dicpug4834.t1	XP_035343591.1	Colch1_mrna_4471
OG0004366	EpiBra_1.0g7029.t1	ETyphina_1.0g5117.t1	E_amag1657.t1	Ebromicola_E7626g1685.t1	E_elyg5654.t1	EfeFl1g2736.t1	Egansuensis_E7080g1244.t1	EpiGly_1.0g8407.t1	Einebrians_E818g2543.t1	FCul_PTD03254.1	FFUJ_07382m.01	FGSG_09991T0	Fman_CVK92670.1	Fox_PCD35285.1	FPRN_07704n	FPSE_03889T0	RGP74360.1	Fver_RBQ65293.1	Fusvirg3585.t1	MAC_01134n	MAJ_03943n	MAM_07862n	MAN_03580n	MBR_01570n	MGU_02248n	MRI_003672n	MAA_05600n	Triaru_rna5236	Trias1_230294	Tatro_286302	Trici_PTB64190.1	TrigamTGAM01_06200T0	Trigui_OPB39468	Triha_491246	Tripar1_rna2509	Tvirens_75334	Ascsa1_7541	Phisc1_35147	Xylhe1_250709	CCE29491.1	KEY73745.1	jgi_Tolinf1_191234_TINF01921	TolopKND86648.1	Beaba1_6046	Cormi1_539	Ampqui1_445974	Dicpug3476.t1	XP_035343175.1	Colch1_mrna_2454
OG0004374	EpiBra_1.0g7091.t1	ETyphina_1.0g4267.t1	E_amag6248.t1	Ebromicola_E7626g5895.t1	E_elyg6611.t1	EfeFl1g5415.t1	Egansuensis_E7080g150.t1	EpiGly_1.0g8275.t1	Einebrians_E818g2558.t1	FCul_PTD12103.1	FFUJ_00781m.01	FGSG_00833T0	Fman_CVK84162.1	Fox_PCD45903.1	FPRN_01308n	FPSE_11605T0	RGP61648.1	Fver_RBQ71460.1	Fusvirg741.t1	MAC_02932n	MAJ_05331n	MAM_04973n	MAN_07636n	MBR_05241n	MGU_01422n	MRI_SEY1n	MAA_07714n	Triaru_rna3226	Trias1_27771	Tatro_132463	Trici_PTB70951.1	TrigamTGAM01_07962T0	Trigui_OPB39850	Triha_499170	Tripar1_rna4571	Tvirens_80219	Ascsa1_9062	Phisc1_691027	Xylhe1_249546	CCE28962.1	KEY66414.1	jgi_Tolinf1_192526_TINF03139	TolopKND94502.1	Beaba1_5591	Cormi1_4797	Ampqui1_186020	Dicpug4034.t1	XP_035350314.1	Colch1_mrna_7886
OG0004376	EpiBra_1.0g7134.t1	ETyphina_1.0g1691.t1	E_amag4613.t1	Ebromicola_E7626g5870.t1	E_elyg1890.t1	EfeFl1g4101.t1	Egansuensis_E7080g254.t1	EpiGly_1.0g1957.t1	Einebrians_E818g6929.t1	FCul_PTD09265.1	FFUJ_02808m.01	FGSG_07045T0	Fman_CVK89352.1	Fox_PCD37724.1	FPRN_04434n	FPSE_02743T0	RGP61921.1	Fver_RBQ65861.1	Fusvirg2282.t1	MAC_08142n	MAJ_00915n	MAM_05752n	MAN_04773n	MBR_03192n	MGU_03003n	MRI_008570n	MAA_04348n	Triaru_rna9320	Trias1_128523	Tatro_301692	Trici_PTB65439.1	TrigamTGAM01_03671T0	Trigui_OPB42928	Triha_1378	Tripar1_rna2660	Tvirens_38063	Ascsa1_8138	Phisc1_298459	Xylhe1_237684	CCE34493.1	KEY65951.1	jgi_Tolinf1_196819_TINF06873	TolopKND94857.1	Beaba1_1211	Cormi1_2231	Ampqui1_2173	Dicpug7545.t1	XP_035339770.1	Colch1_mrna_3061
OG0004381	EpiBra_1.0g7154.t1	ETyphina_1.0g6515.t1	E_amag3067.t1	Ebromicola_E7626g582.t1	E_elyg5025.t1	EfeFl1g3699.t1	Egansuensis_E7080g7048.t1	EpiGly_1.0g2314.t1	Einebrians_E818g2083.t1	FCul_PTD13175.1	FFUJ_01177m.01	FGSG_11878T0	Fman_CVK83504.1	Fox_PCD45511.1	FPRN_00920n	FPSE_01494T0	RGP59324.1	Fver_RBQ74281.1	Fusvirg1086.t1	MAC_07107n	MAJ_00603n	MAM_01802n	MAN_05083n	MBR_03504n	MGU_04978n	MRI_002929n	MAA_04046n	Triaru_rna6501	Trias1_70706	Tatro_51515	Trici_PTB67062.1	TrigamTGAM01_03554T0	Trigui_OPB46841	Triha_496114	Tripar1_rna6281	Tvirens_43079	Ascsa1_3052	Phisc1_739582	Xylhe1_122925	CCE33414.1	KEY71023.1	jgi_Tolinf1_196523_TINF06368	TolopKND89487.1	Beaba1_227	Cormi1_5498	Ampqui1_433387	Dicpug2488.t1	XP_035343699.1	Colch1_mrna_9304
OG0004383	EpiBra_1.0g7157.t1	ETyphina_1.0g2433.t1	E_amag3948.t1	Ebromicola_E7626g2005.t1	E_elyg1129.t1	EfeFl1g1663.t1	Egansuensis_E7080g4649.t1	EpiGly_1.0g7509.t1	Einebrians_E818g2128.t1	FCul_PTD03744.1	FFUJ_03839m.01	FGSG_04928T0	Fman_CVK94408.1	Fox_PCD43120.1	FPRN_03537n	FPSE_03956T0	RGP75752.1	Fver_RBQ65641.1	Fusvirg143.t1	MAC_04008n	MAJ_08380n	MAM_07468n	MAN_00243n	MBR_00068n	MGU_10404n	MRI_004970n	MAA_08087n	Triaru_rna8576	Trias1_58288	Tatro_173833	Trici_PTB68719.1	TrigamTGAM01_02153T0	Trigui_OPB44154	Triha_86209	Tripar1_rna6704	Tvirens_54904	Ascsa1_7202	Phisc1_690861	Xylhe1_250780	CCE34643.1	KEY74008.1	jgi_Tolinf1_194071_TINF04246	TolopKND88329.1	Beaba1_4379	Cormi1_6571	Ampqui1_488614	Dicpug4307.t1	XP_035349160.1	Colch1_mrna_4436
OG0004395	EpiBra_1.0g7244.t1	ETyphina_1.0g531.t1	E_amag4187.t1	Ebromicola_E7626g1415.t1	E_elyg6487.t1	EfeFl1g1026.t1	Egansuensis_E7080g3424.t1	EpiGly_1.0g4617.t1	Einebrians_E818g3644.t1	FCul_PTD05291.1	FFUJ_06020m.01	FGSG_08485T0	Fman_CVK90799.1	Fox_PCD33097.1	FPRN_09175n	FPSE_04636T0	RGP67830.1	Fver_RBQ78138.1	Fusvirg5275.t1	MAC_03428n	MAJ_00048n	MAM_00686n	MAN_04434n	MBR_02590n	MGU_00425n	MRI_006724n	MAA_02279n	Triaru_rna9027	Trias1_44354	Tatro_131410	Trici_PTB69106.1	TrigamTGAM01_06442T0	Trigui_OPB36536	Triha_82219	Tripar1_rna3834	Tvirens_22172	Ascsa1_3444	Phisc1_384723	Xylhe1_236084	CCE32531.1	KEY67673.1	jgi_Tolinf1_198996_TINF09217	TolopKND90642.1	Beaba1_2844	Cormi1_4468	Ampqui1_524345	Dicpug3942.t1	XP_035349538.1	Colch1_mrna_4837
OG0004403	EpiBra_1.0g7304.t1	ETyphina_1.0g5214.t1	E_amag3463.t1	Ebromicola_E7626g1048.t1	E_elyg554.t1	EfeFl1g1156.t1	Egansuensis_E7080g435.t1	EpiGly_1.0g1806.t1	Einebrians_E818g5270.t1	FCul_PTD05493.1	FFUJ_04869m.01	FGSG_05275T0	Fman_CVK99762.1	Fox_PCD44112.1	FPRN_02522n	FPSE_07217T0	RGP59610.1	Fver_RBQ66838.1	Fusvirg7452.t1	MAC_00426n	MAJ_01063n	MAM_08376n	MAN_03091n	MBR_01078n	MGU_07451n	MRI_003944n	MAA_06077n	Triaru_rna6325	Trias1_81206	Tatro_166674	Trici_PTB66740.1	TrigamTGAM01_00394T0	Trigui_OPB43324	Triha_87659	Tripar1_rna4212	Tvirens_135911	Ascsa1_3975	Phisc1_790240	Xylhe1_251005	CCE27034.1	KEY74337.1	jgi_Tolinf1_197403_TINF07556	TolopKND89946.1	Beaba1_3125	Cormi1_42	Ampqui1_512936	Dicpug974.t1	XP_035344325.1	Colch1_mrna_56
OG0004405	EpiBra_1.0g7315.t1	ETyphina_1.0g1487.t1	E_amag4915.t1	Ebromicola_E7626g333.t1	E_elyg2204.t1	EfeFl1g4420.t1	Egansuensis_E7080g6552.t1	EpiGly_1.0g8943.t1	Einebrians_E818g3438.t1	FCul_PTD09397.1	FFUJ_02985m.01	FGSG_06885T0	Fman_CVK89067.1	Fox_PCD37900.1	FPRN_04607n	FPSE_11777T0	RGP63587.1	Fver_RBQ72707.1	Fusvirg2487.t1	MAC_09253n	MAJ_04102n	MAM_07048n	MAN_03421n	MBR_01411n	MGU_02086n	MRI_005657n	MAA_05752n	Triaru_rna750	Trias1_42670	Tatro_207197	Trici_PTB65288.1	TrigamTGAM01_09916T0	Trigui_OPB38970	Triha_75586	Tripar1_rna862	Tvirens_175080	Ascsa1_7896	Phisc1_680854	Xylhe1_275688	CCE27887.1	KEY71290.1	jgi_Tolinf1_196971_TINF06468	TolopKND94987.1	Beaba1_987	Cormi1_2340	Ampqui1_450010	Dicpug500.t1, Dicpug8359.t1	XP_035350714.1	Colch1_mrna_9261
OG0004410	EpiBra_1.0g7350.t1	ETyphina_1.0g3412.t1	E_amag2984.t1	Ebromicola_E7626g1800.t1	E_elyg4942.t1	EfeFl1g3612.t1	Egansuensis_E7080g2679.t1	EpiGly_1.0g8655.t1	Einebrians_E818g3249.t1	FCul_PTD12300.1	FFUJ_01431m.01	FGSG_01237T0	Fman_CVK83095.1	Fox_PCD45258.1	FPRN_00674n	FPSE_07613T0	RGP60038.1	Fver_RBQ75602.1	Fusvirg1471.t1	MAC_00530n	MAJ_02045n	MAM_07986n	MAN_06928n	MBR_03772n	MGU_05830n	MRI_008694n	MAA_07278n	Triaru_rna9906	Trias1_128136	Tatro_226587	Trici_PTB64178.1	TrigamTGAM01_06185T0	Trigui_OPB39456	Triha_76797	Tripar1_rna4663	Tvirens_174170	Ascsa1_8298	Phisc1_607672	Xylhe1_266937	CCE30644.1	KEY67521.1	jgi_Tolinf1_196251_TINF06392	TolopKND86146.1	Beaba1_8034	Cormi1_6946	Ampqui1_508121	Dicpug7614.t1	XP_035348836.1	Colch1_mrna_4977
OG0004421	EpiBra_1.0g7388.t1	ETyphina_1.0g7089.t1	E_amag6468.t1	Ebromicola_E7626g6088.t1	E_elyg2793.t1	EfeFl1g7032.t1	Egansuensis_E7080g1723.t1	EpiGly_1.0g1757.t1	Einebrians_E818g6798.t1	FCul_PTD10493.1	FFUJ_02714m.01	FGSG_07129T0	Fman_CVK89506.1	Fox_PCD37627.1	FPRN_04340n	FPSE_04093T0	RGP62141.1	Fver_RBQ72880.1	Fusvirg4386.t1	MAC_00488n	MAJ_02001n	MAM_07508n	MAN_06967n	MBR_03816n	MGU_05873n	MRI_007871n	MAA_07317n	Triaru_rna8527	Trias1_67473	Tatro_296992	Trici_PTB62848.1	TrigamTGAM01_08894T0	Trigui_OPB40024	Triha_466804	Tripar1_rna7207	Tvirens_73286	Ascsa1_10429	Phisc1_701042	Xylhe1_243781	CCE32862.1	KEY65470.1	jgi_Tolinf1_195050_TINF05147	TolopKND93472.1	Beaba1_1047, Beaba1_836	Cormi1_5607	Ampqui1_521057	Dicpug6633.t1	XP_035339493.1	Colch1_mrna_6611
OG0004423	EpiBra_1.0g7394.t1	ETyphina_1.0g7010.t1	E_amag2997.t1	Ebromicola_E7626g1812.t1	E_elyg4953.t1	EfeFl1g3624.t1	Egansuensis_E7080g1570.t1	EpiGly_1.0g8666.t1	Einebrians_E818g1314.t1	FCul_PTD11523.1	FFUJ_00967m.01	FGSG_00449T0	Fman_CVK83846.1	Fox_PCD45715.1	FPRN_01124n	FPSE_02036T0	RGP61198.1	Fver_RBQ82018.1	Fusvirg950.t1	MAC_03758n	MAJ_00816n	MAM_02009n	MAN_04871n	MBR_03290n	MGU_02906n	MRI_008091n	MAA_04255n	Triaru_rna6065	Trias1_182115	Tatro_127206	Trici_PTB64423.1	TrigamTGAM01_05842T0	Trigui_OPB39260	Triha_516481	Tripar1_rna524	Tvirens_125686	Ascsa1_7869	Phisc1_680641	Xylhe1_279286	CCE30630.1	KEY72558.1	jgi_Tolinf1_196720_TINF06647	TolopKND95162.1	Beaba1_106	Cormi1_6310	Ampqui1_522812	Dicpug385.t1	XP_035339170.1	Colch1_mrna_5893
OG0004432	EpiBra_1.0g7516.t1	ETyphina_1.0g5526.t1	E_amag2379.t1	Ebromicola_E7626g4846.t1	E_elyg3392.t1	EfeFl1g4936.t1	Egansuensis_E7080g1077.t1	EpiGly_1.0g7265.t1	Einebrians_E818g2993.t1	FCul_PTD03164.1	FFUJ_07502m.01	FGSG_09961T0	Fman_CVK92864.1	Fox_PCD35414.1	FPRN_07824n	FPSE_03857T0	RGP74392.1	Fver_RBQ81940.1	Fusvirg3667.t1	MAC_03865n	MAJ_05216n	MAM_05078n	MAN_01136n	MBR_04298n	MGU_05585n	MRI_RRP4n	MAA_02950n	Triaru_rna9719	Trias1_71235	Tatro_243019	Trici_PTB68057.1	TrigamTGAM01_01217T0	Trigui_OPB40215	Triha_510119	Tripar1_rna8323	Tvirens_33478	Ascsa1_566	Phisc1_618051	Xylhe1_215428	CCE33204.1	KEY65026.1	jgi_Tolinf1_193032_TINF03718	TolopKND89650.1	Beaba1_4732	Cormi1_9135	Ampqui1_512247	Dicpug3208.t1	XP_035350634.1	Colch1_mrna_4808
OG0004437	EpiBra_1.0g7551.t1	ETyphina_1.0g3667.t1	E_amag5399.t1	Ebromicola_E7626g4211.t1	E_elyg113.t1	EfeFl1g6240.t1	Egansuensis_E7080g786.t1	EpiGly_1.0g8157.t1	Einebrians_E818g1965.t1	FCul_PTD01925.1	FFUJ_04448m.01	FGSG_09579T0	Fman_CVK93548.1	Fox_PCD43692.1	FPRN_02944n	FPSE_05855T0	RGP75248.1	Fver_RBQ71954.1	Fusvirg7005.t1	MAC_07778n	MAJ_05661n	MAM_04373n	MAN_05181n	MBR_02051n	MGU_07368n	MRI_003004n	MAA_01214n	Triaru_rna4256	Trias1_34364	Tatro_85720	Trici_PTB70931.1	TrigamTGAM01_05370T0	Trigui_OPB38095	Triha_489903	Tripar1_rna2092	Tvirens_48499	Ascsa1_1470	Phisc1_740063	Xylhe1_260247	CCE32006.1	KEY70972.1	jgi_Tolinf1_190561_TINF01045	TolopKND87840.1	Beaba1_1697	Cormi1_4158	Ampqui1_589667	Dicpug4539.t1	XP_035348513.1	Colch1_mrna_8865
OG0004452	EpiBra_1.0g7721.t1	ETyphina_1.0g5159.t1	E_amag2220.t1	Ebromicola_E7626g4289.t1	E_elyg3239.t1	EfeFl1g5799.t1	Egansuensis_E7080g6787.t1	EpiGly_1.0g4221.t1	Einebrians_E818g808.t1	FCul_PTD01446.1	FFUJ_04156m.01	FGSG_09255T0	Fman_CVK93883.1	Fox_PCD43412.1	FPRN_03222n	FPSE_09647T0	RGP71389.1	Fver_RBQ73187.1	Fusvirg10737.t1	MAC_03402n	MAJ_00340n	MAM_02733n	MAN_04143n	MBR_02325n	MGU_00713n	MRI_GPI18n	MAA_02002n	Triaru_rna1917	Trias1_75952	Tatro_148717	Trici_PTB67199.1	TrigamTGAM01_07185T0	Trigui_OPB36015	Triha_501480	Tripar1_rna5916	Tvirens_14657	Ascsa1_3261	Phisc1_637907	Xylhe1_265460	CCE30359.1	KEY65892.1	jgi_Tolinf1_198717_TINF09184	TolopKND88673.1	Beaba1_3388	Cormi1_350	Ampqui1_462296	Dicpug8038.t1	XP_035341906.1	Colch1_mrna_3687
OG0004473	EpiBra_1.0g33.t1	ETyphina_1.0g713.t1	E_amag6966.t1	Ebromicola_E7626g4149.t1	E_elyg3859.t1	EfeFl1g5023.t1	Egansuensis_E7080g4638.t1	EpiGly_1.0g9167.t1	Einebrians_E818g3062.t1	FCul_PTD08606.1	FFUJ_08495m.01	FGSG_10717T0	Fman_CVL05905.1	Fox_PCD31015.1	FPRN_10501n	FPSE_01289T0	RGP66622.1	Fver_RBQ71835.1	Fusvirg3485.t1	MAC_09300n	MAJ_01538n	MAM_02972n	MAN_01361n	MBR_04534n	MGU_04101n	MRI_007999n	MAA_02696n	Triaru_rna6071	Trias1_91148	Tatro_157005	Trici_PTB64060.1	TrigamTGAM01_08877T0	Trigui_OPB39645	Triha_504808	Tripar1_rna2203	Tvirens_40645	Ascsa1_9312, Ascsa1_9313	Phisc1_679850	Xylhe1_265692	CCE34795.1	KEY69487.1	jgi_Tolinf1_194603_TINF04445	TolopKND94290.1	Beaba1_10089	Cormi1_7440	Ampqui1_103824, Ampqui1_103827	Dicpug5078.t1		Colch1_mrna_6768
OG0004478	EpiBra_1.0g101.t1	ETyphina_1.0g1504.t1	E_amag5577.t1	Ebromicola_E7626g3058.t1	E_elyg290.t1	EfeFl1g6416.t1	Egansuensis_E7080g6004.t1	EpiGly_1.0g8875.t1	Einebrians_E818g5124.t1	FCul_PTD12863.1	FFUJ_12211m.01	FGSG_01895T0	Fman_CVK97219.1	Fox_PCD42511.1	FPRN_08253n	FPSE_05384T0	RGP64355.1	Fver_RBQ81267.1	Fusvirg5814.t1	MAC_06434n	MAJ_03678n	MAM_01690n	MAN_02338n	MBR_07476n	MGU_03768n	MRI_005242n	MAA_03670n	Triaru_rna1318	Trias1_73809	Tatro_156919	Trici_PTB63560.1	TrigamTGAM01_05515T0	Trigui_OPB45058	Triha_8332	Tripar1_rna7448	Tvirens_51460	Ascsa1_161	Phisc1_681514	Xylhe1_258484	CCE33994.1	KEY64810.1	jgi_Tolinf1_190731_TINF01155	TolopKND88479.1	Beaba1_7246	Cormi1_3953	Ampqui1_439036	Dicpug6826.t1	XP_035339501.1	Colch1_mrna_8704
OG0004488	EpiBra_1.0g190.t1	ETyphina_1.0g6463.t1	E_amag3831.t1	Ebromicola_E7626g4687.t1	E_elyg1013.t1	EfeFl1g1544.t1	Egansuensis_E7080g626.t1	EpiGly_1.0g7085.t1	Einebrians_E818g534.t1	FCul_PTD11263.1	FFUJ_00472m.01	FGSG_00758T0	Fman_CVK84672.1	Fox_PCD46213.1	FPRN_01614n	FPSE_01278T0	RGP73284.1	Fver_RBQ76706.1	Fusvirg415.t1	MAC_05165n	MAJ_05996n	MAM_06090n	MAN_00398n	MBR_00233n	MGU_08140n	MRI_006477n	MAA_05146n	Triaru_rna4586	Trias1_148128	Tatro_322707	Trici_PTB68171.1	TrigamTGAM01_08988T0	Trigui_OPB44467	Triha_520505	Tripar1_rna8904	Tvirens_177099	Ascsa1_7459	Phisc1_12205	Xylhe1_235161	CCE28166.1	KEY68449.1	jgi_Tolinf1_194284_TINF04724		Beaba1_1634	Cormi1_115	Ampqui1_522452	Dicpug12386.t1	XP_035340246.1	Colch1_mrna_5532
OG0004506	EpiBra_1.0g358.t1	ETyphina_1.0g1056.t1	E_amag252.t1	Ebromicola_E7626g429.t1	E_elyg6878.t1	EfeFl1g432.t1	Egansuensis_E7080g2039.t1	EpiGly_1.0g3785.t1	Einebrians_E818g1005.t1	FCul_PTD07371.1	FFUJ_09567m.01	FGSG_04122T0	Fman_CVL04579.1	Fox_PCD29244.1	FPRN_12698n	FPSE_00142T0	RGP58274.1	Fver_RBQ70189.1	Fusvirg6533.t1	MAC_01662n	MAJ_02368n	MAM_00161n	MAN_08316n	MBR_02830n	MGU_00181n	MRI_MSE1n	MAA_02496n	Triaru_rna4713	Trias1_71708	Tatro_158106	Trici_PTB65221.1	TrigamTGAM01_07407T0	Trigui_OPB40969	Triha_97561	Tripar1_rna4265	Tvirens_78627	Ascsa1_10620	Phisc1_394895	Xylhe1_257977	CCE27549.1	KEY68991.1	jgi_Tolinf1_199249_TINF09300	TolopKND90729.1	Beaba1_3773	Cormi1_9402	Ampqui1_515433	Dicpug10198.t1	XP_035344085.1	Colch1_mrna_4532
OG0004516	EpiBra_1.0g477.t1	ETyphina_1.0g2384.t1	E_amag3013.t1	Ebromicola_E7626g4934.t1	E_elyg4971.t1	EfeFl1g3643.t1	Egansuensis_E7080g4554.t1	EpiGly_1.0g8681.t1	Einebrians_E818g1956.t1	FCul_PTD12530.1	FFUJ_01083m.01	FGSG_00583T0	Fman_CVK83651.1	Fox_PCD45579.1	FPRN_01009n	FPSE_04621T0	RGP70596.1	Fver_RBQ76840.1	Fusvirg1166.t1	MAC_03045n	MAJ_00698n	MAM_01871n	MAN_04989n	MBR_03410n	MGU_02785n	MRI_006097n	MAA_04137n	Triaru_rna344	Trias1_115235	Tatro_173221	Trici_PTB66988.1	TrigamTGAM01_03623T0	Trigui_OPB46909	Triha_482906	Tripar1_rna6541	Tvirens_42845	Ascsa1_8023	Phisc1_664357	Xylhe1_270854	CCE30584.1	KEY66166.1		TolopKND95352.1	Beaba1_6548	Cormi1_9507	Ampqui1_226850	Dicpug6054.t1	XP_035345128.1	Colch1_mrna_7031
OG0004517	EpiBra_1.0g478.t1	ETyphina_1.0g2383.t1	E_amag3014.t1	Ebromicola_E7626g4933.t1	E_elyg4972.t1	EfeFl1g3644.t1	Egansuensis_E7080g4555.t1	EpiGly_1.0g8682.t1	Einebrians_E818g1957.t1	FCul_PTD12531.1	FFUJ_01082m.01	FGSG_00584T0	Fman_CVK83652.1	Fox_PCD45578.1	FPRN_01010n	FPSE_04620T0	RGP70597.1	Fver_RBQ76839.1	Fusvirg1165.t1	MAC_03046n	MAJ_00697n	MAM_01873n	MAN_04990n	MBR_03411n	MGU_02784n	MRI_006119n	MAA_04136n	Triaru_rna9832	Trias1_59536	Tatro_689	Trici_PTB66989.1	TrigamTGAM01_03622T0	Trigui_OPB46908	Triha_87084	Tripar1_rna6542	Tvirens_194649	Ascsa1_8056	Phisc1_547333		CCE30583.1	KEY74084.1	jgi_Tolinf1_196591_TINF06854	TolopKND94911.1	Beaba1_6549	Cormi1_9508	Ampqui1_93429	Dicpug6059.t1	XP_035340202.1	Colch1_mrna_7030
OG0004522	EpiBra_1.0g515.t1	ETyphina_1.0g3250.t1	E_amag6722.t1	Ebromicola_E7626g870.t1	E_elyg5289.t1	EfeFl1g2357.t1	Egansuensis_E7080g5646.t1	EpiGly_1.0g8988.t1	Einebrians_E818g4161.t1	FCul_PTD08017.1	FFUJ_09815m.01	FGSG_04350T0	Fman_CVK98472.1	Fox_PCD28989.1	FPRN_12448n	FPSE_12082T0	RGP73387.1	Fver_RBQ73922.1	Fusvirg8005.t1	MAC_04041n	MAJ_08506n	MAM_07182n	MAN_06552n	MBR_07208n	MGU_06081n	MRI_HAS1n	MAA_01421n	Triaru_rna2919	Trias1_136836	Tatro_251604	Trici_PTB69309.1	TrigamTGAM01_01610T0	Trigui_OPB37579	Triha_77510	Tripar1_rna8491	Tvirens_171594	Ascsa1_4114	Phisc1_684101	Xylhe1_251509	CCE29082.1	KEY68035.1	jgi_Tolinf1_195484_TINF05017	TolopKND91810.1	Beaba1_6556	Cormi1_9479	Ampqui1_514048	Dicpug5105.t1	XP_035340434.1	Colch1_mrna_1664
OG0004528	EpiBra_1.0g580.t1	ETyphina_1.0g2966.t1	E_amag5864.t1	Ebromicola_E7626g3826.t1	E_elyg3912.t1	EfeFl1g5079.t1	Egansuensis_E7080g7434.t1	EpiGly_1.0g6812.t1	Einebrians_E818g3842.t1	FCul_PTD07863.1	FFUJ_09624m.01	FGSG_04178T0	Fman_CVL04488.1	Fox_PCD29184.1	FPRN_12641n	FPSE_12143T0	RGP67401.1	Fver_RBQ69421.1	Fusvirg9022.t1	MAC_08149n	MAJ_01474n	MAM_03028n	MAN_01330n	MBR_04472n	MGU_04038n	MRI_008539n	MAA_02759n	Triaru_rna5357	Trias1_134948	Tatro_281090	Trici_PTB67597.1	TrigamTGAM01_03146T0	Trigui_OPB42519	Triha_493414	Tripar1_rna7276	Tvirens_198991		Phisc1_586631	Xylhe1_219586	CCE29072.1	KEY66646.1	jgi_Tolinf1_193210_TINF03710	TolopKND91648.1	Beaba1_6287	Cormi1_5658	Ampqui1_559117	Dicpug153.t1	XP_035343162.1	Colch1_mrna_10207
OG0004536	EpiBra_1.0g640.t1	ETyphina_1.0g5432.t1	E_amag4488.t1	Ebromicola_E7626g1357.t1	E_elyg1759.t1	EfeFl1g3975.t1	Egansuensis_E7080g7275.t1	EpiGly_1.0g7685.t1	Einebrians_E818g2075.t1	FCul_PTD11343.1	FFUJ_00950m.01	FGSG_00433T0	Fman_CVK83876.1	Fox_PCD45733.1	FPRN_01140n	FPSE_00096T0	RGP61214.1	Fver_RBQ82004.1	Fusvirg934.t1	MAC_03174n	MAJ_00832n	MAM_02024n	MAN_04855n	MBR_03274n	MGU_02922n	MRI_008180n	MAA_04269n	Triaru_rna1295	Trias1_63886	Tatro_29235	Trici_PTB64442.1	TrigamTGAM01_03798T0	Trigui_OPB39244	Triha_478444	Tripar1_rna153	Tvirens_65449	Ascsa1_3022	Phisc1_594956	Xylhe1_122564	CCE34526.1	KEY72541.1	jgi_Tolinf1_196736_TINF06330	TolopKND94984.1	Beaba1_126	Cormi1_6347	Ampqui1_542079	Dicpug6237.t1		Colch1_mrna_5877
OG0004542	EpiBra_1.0g679.t1	ETyphina_1.0g5099.t1	E_amag3090.t1	Ebromicola_E7626g5963.t1	E_elyg5047.t1	EfeFl1g3721.t1	Egansuensis_E7080g7065.t1	EpiGly_1.0g3156.t1	Einebrians_E818g2658.t1	FCul_PTD11929.1	FFUJ_01193m.01	FGSG_01013T0	Fman_CVK83478.1	Fox_PCD45495.1	FPRN_00904n	FPSE_08596T0	RGP59141.1	Fver_RBQ74295.1	Fusvirg1069.t1	MAC_07088n	MAJ_00620n	MAM_01817n	MAN_05065n	MBR_03487n	MGU_02714n	MRI_EMP24n	MAA_04063n	Triaru_rna8802	Trias1_28718	Tatro_144632	Trici_PTB67076.1	TrigamTGAM01_03539T0	Trigui_OPB46825	Triha_87934	Tripar1_rna6266	Tvirens_226472	Ascsa1_2725	Phisc1_682259	Xylhe1_226293	CCE34070.1	KEY71042.1	jgi_Tolinf1_196502_TINF07274	TolopKND89548.1	Beaba1_1573	Cormi1_5874	Ampqui1_513180	Dicpug1940.t1	XP_035342117.1	Colch1_mrna_9271
OG0004553	EpiBra_1.0g824.t1	ETyphina_1.0g5261.t1	E_amag942.t1	Ebromicola_E7626g5811.t1	E_elyg5713.t1	EfeFl1g6681.t1	Egansuensis_E7080g3089.t1	EpiGly_1.0g5804.t1	Einebrians_E818g1217.t1	FCul_PTD04754.1	FFUJ_08743m.01	FGSG_05608T0	Fman_CVL00994.1	Fox_PCD30760.1	FPRN_10250n	FPSE_06199T0	RGP72540.1	Fver_RBQ75927.1	Fusvirg9617.t1	MAC_09330n	MAJ_03195n	MAM_01405n	MAN_02046n	MBR_08858n	MGU_07171n	MRI_001516n	MAA_03383n	Triaru_rna6013	Trias1_150644	Tatro_316609	Trici_PTB62551.1	TrigamTGAM01_06855T0	Trigui_OPB41447	Triha_91912	Tripar1_rna3882	Tvirens_75759	Ascsa1_3047	Phisc1_674708	Xylhe1_246553	CCE26568.1	KEY70016.1	jgi_Tolinf1_195827_TINF06166	TolopKND92145.1	Beaba1_1909		Ampqui1_522701	Dicpug7680.t1	XP_035341458.1	Colch1_mrna_9365
OG0004562	EpiBra_1.0g879.t1	ETyphina_1.0g460.t1	E_amag7137.t1	Ebromicola_E7626g2134.t1	E_elyg4473.t1	EfeFl1g3138.t1	Egansuensis_E7080g4723.t1	EpiGly_1.0g7809.t1	Einebrians_E818g5570.t1	FCul_PTD02886.1	FFUJ_07600m.01	FGSG_09862T0	Fman_CVK90062.1	Fox_PCD35512.1	FPRN_07920n	FPSE_10217T0	RGP59942.1	Fver_RBQ68572.1	Fusvirg3497.t1	MAC_00802n	MAJ_06819n	MAM_06023n	MAN_08808n	MBR_09244n	MGU_09295n	MRI_000743n	MAA_08230n	Triaru_rna1900	Trias1_23137	Tatro_301368	Trici_PTB67220.1	TrigamTGAM01_07204T0	Trigui_OPB36036	Triha_487974	Tripar1_rna5894	Tvirens_83692	Ascsa1_858	Phisc1_685684	Xylhe1_250574	CCE31765.1	KEY66714.1	jgi_Tolinf1_191392_TINF01819	TolopKND88850.1	Beaba1_6953		Ampqui1_515829	Dicpug2906.t1	XP_035345167.1	Colch1_mrna_1536
OG0004564	EpiBra_1.0g886.t1	ETyphina_1.0g466.t1	E_amag7144.t1	Ebromicola_E7626g2127.t1	E_elyg4480.t1	EfeFl1g3145.t1	Egansuensis_E7080g4730.t1	EpiGly_1.0g7816.t1	Einebrians_E818g6381.t1	FCul_PTD03195.1	FFUJ_07593m.01	FGSG_09869T0	Fman_CVK90077.1	Fox_PCD35505.1	FPRN_07913n	FPSE_10212T0	RGP59936.1	Fver_RBQ68579.1	Fusvirg3504.t1	MAC_00795n	MAJ_06825n	MAM_06016n	MAN_08814n	MBR_09250n	MGU_09302n	MRI_OST3n	MAA_08237n	Triaru_rna1909	Trias1_53891	Tatro_301378	Trici_PTB67212.1	TrigamTGAM01_07196T0	Trigui_OPB36028	Triha_100764	Tripar1_rna5902	Tvirens_111960	Ascsa1_850	Phisc1_95374	Xylhe1_250557	CCE31757.1	KEY66720.1	jgi_Tolinf1_191381_TINF02034	TolopKND88975.1	Beaba1_6948		Ampqui1_220558	Dicpug2928.t1	XP_035345139.1	Colch1_mrna_1529
OG0004575	EpiBra_1.0g1015.t1	ETyphina_1.0g6606.t1	E_amag4773.t1	Ebromicola_E7626g2201.t1	E_elyg2029.t1	EfeFl1g4247.t1	Egansuensis_E7080g7738.t1	EpiGly_1.0g7351.t1	Einebrians_E818g5041.t1	FCul_PTD10038.1	FFUJ_03214m.01	FGSG_07247T0	Fman_CVK88687.1	Fox_PCD38142.1	FPRN_04838n	FPSE_00188T0	RGP76522.1	Fver_RBQ67201.1	Fusvirg2735.t1	MAC_08646n	MAJ_01164n	MAM_02398n	MAN_03195n	MBR_01183n	MGU_01858n	MRI_003160n	MAA_05979n	Triaru_rna1343	Trias1_53217	Tatro_78103	Trici_PTB64322.1	TrigamTGAM01_10037T0	Trigui_OPB39371	Triha_504449	Tripar1_rna1138	Tvirens_127939	Ascsa1_4940	Phisc1_540969	Xylhe1_239567	CCE31067.1	KEY70223.1	jgi_Tolinf1_197282_TINF06717	TolopKND95089.1	Beaba1_5919	Cormi1_1776	Ampqui1_513764	Dicpug2101.t1	XP_035345305.1	Colch1_mrna_1320
OG0004591	EpiBra_1.0g1127.t1	ETyphina_1.0g5151.t1	E_amag4421.t1	Ebromicola_E7626g2384.t1	E_elyg4060.t1	EfeFl1g5232.t1	Egansuensis_E7080g2280.t1	EpiGly_1.0g2357.t1	Einebrians_E818g7487.t1	FCul_PTD02997.1	FFUJ_07129m.01	FGSG_10319T0	Fman_CVK92369.1	Fox_PCD35026.1	FPRN_07441n	FPSE_12356T0	RGP64742.1	Fver_RBQ66021.1	Fusvirg11334.t1	MAC_07037n	MAJ_05082n	MAM_05522n	MAN_00971n	MBR_04130n	MGU_05131n	MRI_003731n	MAA_03105n	Triaru_rna1033	Trias1_140931	Tatro_302916	Trici_PTB68535.1	TrigamTGAM01_01964T0	Trigui_OPB43956	Triha_508047	Tripar1_rna859	Tvirens_33003	Ascsa1_5694	Phisc1_218843	Xylhe1_210945	CCE32095.1	KEY72075.1	jgi_Tolinf1_192876_TINF03831		Beaba1_3591	Cormi1_8493	Ampqui1_511128	Dicpug2996.t1	XP_035342593.1	Colch1_mrna_2477
OG0004593	EpiBra_1.0g1140.t1	ETyphina_1.0g6577.t1	E_amag4407.t1	Ebromicola_E7626g2397.t1	E_elyg4048.t1	EfeFl1g5219.t1	Egansuensis_E7080g2268.t1	EpiGly_1.0g3807.t1	Einebrians_E818g5103.t1	FCul_PTD06516.1	FFUJ_09633m.01	FGSG_04187T0	Fman_CVL04474.1	Fox_PCD29175.1	FPRN_12631n	FPSE_10391T0	RGP67410.1	Fver_RBQ76524.1	Fusvirg9034.t1	MAC_04255n	MAJ_01465n	MAM_03038n	MAN_01321n	MBR_04463n	MGU_04029n	MRI_PAN6n	MAA_02768n	Triaru_rna5366	Trias1_45447	Tatro_289929	Trici_PTB67606.1	TrigamTGAM01_03154T0	Trigui_OPB42531	Triha_390048	Tripar1_rna4460	Tvirens_31331	Ascsa1_3753	Phisc1_685320	Xylhe1_242595	CCE29062.1	KEY66659.1		TolopKND91555.1	Beaba1_8856	Cormi1_5654	Ampqui1_536556	Dicpug433.t1	XP_035344534.1	Colch1_mrna_5713
OG0004603	EpiBra_1.0g1202.t1	ETyphina_1.0g682.t1	E_amag6618.t1	Ebromicola_E7626g1938.t1	E_elyg2945.t1	EfeFl1g7185.t1	Egansuensis_E7080g6718.t1	EpiGly_1.0g6711.t1	Einebrians_E818g6617.t1	FCul_PTD01607.1	FFUJ_04403m.01	FGSG_09538T0	Fman_CVK93593.1	Fox_PCD43648.1	FPRN_02989n	FPSE_03329T0	RGP75208.1	Fver_RBQ80526.1	Fusvirg6900.t1	MAC_06658n	MAJ_03426n	MAM_00384n	MAN_05531n	MBR_06922n	MGU_05337n	MRI_004485n	MAA_08440n	Triaru_rna9500	Trias1_139183	Tatro_40397	Trici_PTB64731.1	TrigamTGAM01_10703T0	Trigui_OPB45290	Triha_91248	Tripar1_rna6305	Tvirens_44225	Ascsa1_9382	Phisc1_635664	Xylhe1_249679	CCE30801.1	KEY73112.1		TolopKND87738.1	Beaba1_5566	Cormi1_4843	Ampqui1_556874	Dicpug10533.t1	XP_035346139.1	Colch1_mrna_2754
OG0004619	EpiBra_1.0g1379.t1	ETyphina_1.0g5175.t1	E_amag4634.t1	Ebromicola_E7626g3498.t1	E_elyg1911.t1	EfeFl1g4123.t1	Egansuensis_E7080g304.t1	EpiGly_1.0g3317.t1	Einebrians_E818g7284.t1	FCul_PTD09556.1	FFUJ_02780m.01	FGSG_07072T0	Fman_CVK89395.1	Fox_PCD37696.1	FPRN_04406n	FPSE_02711T0	RGP61948.1	Fver_RBQ68655.1	Fusvirg2315.t1	MAC_06148n	MAJ_00937n	MAM_05728n	MAN_04751n	MBR_03170n	MGU_03025n	MRI_002924n	MAA_04368n	Triaru_rna6095	Trias1_127579	Tatro_146128	Trici_PTB65414.1	TrigamTGAM01_03647T0	Trigui_OPB42951	Triha_1403	Tripar1_rna8612	Tvirens_82523	Ascsa1_710, Ascsa1_7638	Phisc1_667549	Xylhe1_268873	CCE33944.1	KEY70665.1	jgi_Tolinf1_196843_TINF06837			Cormi1_2196	Ampqui1_516407	Dicpug7898.t1	XP_035345518.1	Colch1_mrna_9123
OG0004644	EpiBra_1.0g1632.t1	ETyphina_1.0g1639.t1	E_amag3159.t1	Ebromicola_E7626g3654.t1	E_elyg1578.t1	EfeFl1g3791.t1	Egansuensis_E7080g4473.t1	EpiGly_1.0g5548.t1	Einebrians_E818g3234.t1	FCul_PTD12637.1	FFUJ_01278m.01	FGSG_01092T0	Fman_CVK83344.1	Fox_PCD45416.1	FPRN_00825n	FPSE_09048T0	RGP64547.1	Fver_RBQ76217.1	Fusvirg985.t1	MAC_05254n	MAJ_02215n	MAM_06828n	MAN_10113n	MBR_03689n	MGU_04881n	MRI_RRD2n	MAA_03976n	Triaru_rna7427	Trias1_59700	Tatro_297400	Trici_PTB67147.1	TrigamTGAM01_10730T0	Trigui_OPB46755	Triha_87863	Tripar1_rna3124	Tvirens_183029	Ascsa1_7981	Phisc1_636970	Xylhe1_246499	CCE35350.1	KEY71072.1	jgi_Tolinf1_196423_TINF07382		Beaba1_151	Cormi1_6158	Ampqui1_515276	Dicpug7586.t1	XP_035348418.1	Colch1_mrna_6974
OG0004675	EpiBra_1.0g1953.t1	ETyphina_1.0g6034.t1	E_amag1047.t1	Ebromicola_E7626g1566.t1	E_elyg3094.t1	EfeFl1g673.t1	Egansuensis_E7080g5348.t1	EpiGly_1.0g1087.t1	Einebrians_E818g6817.t1	FCul_PTD11405.1	FFUJ_13897m.01	FGSG_02126T0	Fman_CVK96811.1	Fox_PCD42747.1	FPRN_11145n	FPSE_00551T0	RGP65727.1	Fver_RBQ67534.1	Fusvirg5529.t1	MAC_09356n	MAJ_04516n	MAM_04902n	MAN_07377n	MBR_04981n	MGU_01688n	MRI_008636n	MAA_04978n	Triaru_rna712	Trias1_296277	Tatro_50685	Trici_PTB63315.1	TrigamTGAM01_02484T0	Trigui_OPB44810	Triha_498640	Tripar1_rna1478	Tvirens_67873	Ascsa1_1677	Phisc1_681523	Xylhe1_285973	CCE27415.1	KEY72954.1	jgi_Tolinf1_191985_TINF02485	TolopKND91945.1	Beaba1_9175	Cormi1_9037	Ampqui1_588266	Dicpug7175.t1		Colch1_mrna_8476
OG0004677	EpiBra_1.0g1969.t1	ETyphina_1.0g1223.t1	E_amag6099.t1	Ebromicola_E7626g6925.t1	E_elyg384.t1	EfeFl1g6665.t1	Egansuensis_E7080g4429.t1	EpiGly_1.0g2596.t1	Einebrians_E818g2369.t1	FCul_PTD04409.1	FFUJ_06009m.01	FGSG_08498T0	Fman_CVK90781.1	Fox_PCD33107.1	FPRN_09165n	FPSE_05758T0	RGP67839.1	Fver_RBQ78147.1	Fusvirg5039.t1	MAC_00846n	MAJ_03902n	MAM_03296n	MAN_02589n	MBR_08025n	MGU_03567n	MRI_003841n	MAA_07395n	Triaru_rna1125	Trias1_24207	Tatro_300621	Trici_PTB68339.1	TrigamTGAM01_04745T0	Trigui_OPB35951	Triha_512504	Tripar1_rna7715	Tvirens_80881	Ascsa1_1956	Phisc1_712104	Xylhe1_243162	CCE31302.1	KEY68709.1	jgi_Tolinf1_193763_TINF00146		Beaba1_6780	Cormi1_3301	Ampqui1_502335	Dicpug9552.t1	XP_035339807.1	Colch1_mrna_1763
OG0004679	EpiBra_1.0g1998.t1	ETyphina_1.0g6146.t1	E_amag1679.t1	Ebromicola_E7626g4445.t1	E_elyg5672.t1	EfeFl1g2712.t1	Egansuensis_E7080g6013.t1	EpiGly_1.0g8428.t1	Einebrians_E818g6599.t1	FCul_PTD05322.1	FFUJ_13341m.01	FGSG_06143T0	Fman_CVK87040.1	Fox_PCD41619.1	FPRN_05887n	FPSE_00904T0	RGP73029.1	Fver_RBQ65776.1	Fusvirg4096.t1	MAC_02099n	MAJ_05483n	MAM_02237n	MAN_06449n	MBR_07325n	MGU_05981n	MRI_003292n	MAA_01521n	Triaru_rna5413	Trias1_137454	Tatro_130189	Trici_PTB69608.1	TrigamTGAM01_04002T0	Trigui_OPB37392	Triha_492243	Tripar1_rna4216	Tvirens_86201	Ascsa1_8446	Phisc1_644969	Xylhe1_223372	CCE28520.1	KEY73318.1	jgi_Tolinf1_195328_TINF05578	TolopKND93894.1	Beaba1_2603	Cormi1_3066	Ampqui1_440538	Dicpug6784.t1		Colch1_mrna_598
OG0004691	EpiBra_1.0g2072.t1	ETyphina_1.0g3488.t1	E_amag1129.t1	Ebromicola_E7626g1286.t1	E_elyg3154.t1	EfeFl1g728.t1	Egansuensis_E7080g7596.t1	EpiGly_1.0g1817.t1	Einebrians_E818g1626.t1	FCul_PTD11138.1	FFUJ_07701m.01	FGSG_02707T0	Fman_CVL01611.1	Fox_PCD35611.1	FPRN_08020n	FPSE_06503T0	RGP61789.1	Fver_RBQ66947.1	Fusvirg6651.t1	MAC_01586n	MAJ_02445n	MAM_00235n	MAN_08236n	MBR_02753n	MGU_00261n	MRI_007944n	MAA_02422n	Triaru_rna2807	Trias1_49562	Tatro_256535	Trici_PTB65082.1	TrigamTGAM01_02787T0	Trigui_OPB40996	Triha_101856	Tripar1_rna4642	Tvirens_58869	Ascsa1_10565	Phisc1_576182	Xylhe1_243163	CCE27478.1	KEY72424.1	jgi_Tolinf1_199169_TINF08826	TolopKND90759.1	Beaba1_2444	Cormi1_2141	Ampqui1_510144	Dicpug1355.t1		Colch1_mrna_2558
OG0004711	EpiBra_1.0g2240.t1	ETyphina_1.0g3709.t1	E_amag4310.t1	Ebromicola_E7626g2327.t1	E_elyg7009.t1	EfeFl1g300.t1	Egansuensis_E7080g6379.t1	EpiGly_1.0g5610.t1	Einebrians_E818g710.t1	FCul_PTD04394.1	FFUJ_13572m.01	FGSG_06335T0	Fman_CVK86724.1	Fox_PCD41850.1	FPRN_06119n	FPSE_01157T0	RGP68284.1	Fver_RBQ75172.1	Fusvirg1966.t1	MAC_04661n	MAJ_07381n	MAM_00036n	MAN_08450n	MBR_02963n	MGU_00048n	MRI_AIM24n	MAA_04560n	Triaru_rna1431	Trias1_55688	Tatro_300197	Trici_PTB62410.1	TrigamTGAM01_01827T0	Trigui_OPB36874	Triha_500337	Tripar1_rna6580	Tvirens_36963	Ascsa1_4316	Phisc1_649289	Xylhe1_284019	CCE29852.1	KEY67942.1	jgi_Tolinf1_194766_TINF04841	TolopKND92956.1	Beaba1_1297	Cormi1_1341	Ampqui1_574107		XP_035349738.1	Colch1_mrna_8235
OG0004721	EpiBra_1.0g2324.t1	ETyphina_1.0g993.t1	E_amag4961.t1	Ebromicola_E7626g123.t1	E_elyg2251.t1	EfeFl1g4513.t1	Egansuensis_E7080g6984.t1	EpiGly_1.0g8096.t1	Einebrians_E818g339.t1	FCul_PTD09694.1	FFUJ_02927m.01	FGSG_06937T0	Fman_CVK89154.1	Fox_PCD37847.1	FPRN_04552n	FPSE_04788T0	RGP66487.1	Fver_RBQ80432.1	Fusvirg2543.t1	MAC_03134n	MAJ_01342n	MAM_06999n	MAN_03370n	MBR_01360n	MGU_02035n	MRI_RPC19n	MAA_05803n	Triaru_rna1857	Trias1_56339	Tatro_297692	Trici_PTB67408.1	TrigamTGAM01_02218T0	Trigui_OPB42227	Triha_81765	Tripar1_rna5883	Tvirens_31426	Ascsa1_5672	Phisc1_594174	Xylhe1_268039	CCE30892.1	KEY69384.1	jgi_Tolinf1_197027_TINF07368	TolopKND94900.1	Beaba1_4073	Cormi1_2703	Ampqui1_518794	Dicpug1622.t1	XP_035346218.1	Colch1_mrna_5545
OG0004753	EpiBra_1.0g2726.t1	ETyphina_1.0g4646.t1	E_amag747.t1	Ebromicola_E7626g2356.t1	E_elyg3176.t1	EfeFl1g5741.t1	Egansuensis_E7080g4797.t1	EpiGly_1.0g7144.t1	Einebrians_E818g7757.t1	FCul_PTD11293.1	FFUJ_14556m.01	FGSG_02244T0	Fman_CVK86515.1	Fox_PCD42067.1	FPRN_06330n	FPSE_00259T0	RGP65992.1	Fver_RBQ75043.1	Fusvirg12235.t1	MAC_03340n	MAJ_00409n	MAM_06286n	MAN_04075n	MBR_02258n	MGU_04344n	MRI_005683n	MAA_01939n	Triaru_rna1156	Trias1_70935	Tatro_139588	Trici_PTB65577.1	TrigamTGAM01_01058T0	Trigui_OPB40526	Triha_94491	Tripar1_rna955	Tvirens_34878	Ascsa1_9826	Phisc1_688081	Xylhe1_248923	CCE35087.1	KEY69464.1		TolopKND88660.1	Beaba1_5837	Cormi1_2874	Ampqui1_76791	Dicpug8494.t1	XP_035344792.1	Colch1_mrna_1409
OG0004787	EpiBra_1.0g3050.t1	ETyphina_1.0g40.t1	E_amag4854.t1	Ebromicola_E7626g4915.t1	E_elyg2138.t1	EfeFl1g4355.t1	Egansuensis_E7080g3070.t1	EpiGly_1.0g9412.t1	Einebrians_E818g1597.t1	FCul_PTD09847.1	FFUJ_03152m.01	FGSG_07305T0	Fman_CVK88785.1	Fox_PCD38076.1	FPRN_04776n	FPSE_01072T0	RGP62419.1	Fver_RBQ69569.1	Fusvirg2667.t1	MAC_00592n	MAJ_01222n	MAM_02347n	MAN_03251n	MBR_01240n	MGU_01915n	MRI_004821n	MAA_05923n	Triaru_rna4160	Trias1_53259	Tatro_135489	Trici_PTB64408.1	TrigamTGAM01_05885T0	Trigui_OPB39273	Triha_504333	Tripar1_rna510	Tvirens_75132	Ascsa1_10575	Phisc1_608715	Xylhe1_279901	CCE27958.1	KEY71842.1	jgi_Tolinf1_197146_TINF06448	TolopKND94928.1	Beaba1_1083		Ampqui1_515152	Dicpug2301.t1	XP_035350318.1	Colch1_mrna_4151
OG0004814	EpiBra_1.0g3331.t1	ETyphina_1.0g4675.t1	E_amag1997.t1	Ebromicola_E7626g6086.t1	E_elyg5448.t1	EfeFl1g2522.t1	Egansuensis_E7080g5922.t1	EpiGly_1.0g6852.t1	Einebrians_E818g372.t1	FCul_PTD09369.1	FFUJ_02851m.01	FGSG_07004T0	Fman_CVK89282.1	Fox_PCD37766.1	FPRN_04477n	FPSE_02788T0	RGP63662.1	Fver_RBQ68087.1	Fusvirg4162.t1	MAC_02085n	MAJ_05467n	MAM_02225n	MAN_06436n	MBR_07340n	MGU_05968n	MRI_VMA1n	MAA_01535n	Triaru_rna5025	Trias1_165453	Tatro_147099	Trici_PTB69486.1	TrigamTGAM01_08135T0	Trigui_OPB37258	Triha_79433	Tripar1_rna5202	Tvirens_73447	Ascsa1_8552	Phisc1_702807	Xylhe1_249878	CCE28537.1	KEY73380.1	jgi_Tolinf1_195243_TINF05015	TolopKND93652.1	Beaba1_6696	Cormi1_3219	Ampqui1_511316	Dicpug6903.t1		Colch1_mrna_4887
OG0004841	EpiBra_1.0g3632.t1	ETyphina_1.0g6176.t1	E_amag134.t1	Ebromicola_E7626g7203.t1	E_elyg5989.t1	EfeFl1g5966.t1	Egansuensis_E7080g1200.t1	EpiGly_1.0g8186.t1	Einebrians_E818g1813.t1	FCul_PTD05739.1	FFUJ_04530m.01	FGSG_05293T0	Fman_CVK93468.1	Fox_PCD43773.1	FPRN_02863n	FPSE_07200T0	RGP59593.1	Fver_RBQ69276.1	Fusvirg5952.t1	MAC_06734n	MAJ_02848n	MAM_04335n	MAN_08522n	MBR_02002n	MGU_02682n	MRI_000498n	MAA_01168n	Triaru_rna6348	Trias1_23967	Tatro_294529	Trici_PTB63951.1	TrigamTGAM01_05414T0	Trigui_OPB38049	Triha_489968	Tripar1_rna4966	Tvirens_209709	Ascsa1_4045	Phisc1_692525	Xylhe1_252965	CCE31514.1	KEY70941.1		TolopKND87914.1	Beaba1_1744	Cormi1_4109	Ampqui1_194094	Dicpug265.t1	XP_035343006.1	Colch1_mrna_9777
OG0004843	EpiBra_1.0g3652.t1	ETyphina_1.0g4168.t1	E_amag5671.t1	Ebromicola_E7626g5486.t1	E_elyg672.t1	EfeFl1g6515.t1	Egansuensis_E7080g901.t1	EpiGly_1.0g2820.t1	Einebrians_E818g2737.t1	FCul_PTD05573.1	FFUJ_05787m.01	FGSG_08817T0	Fman_CVK90409.1	Fox_PCD33331.1	FPRN_08948n	FPSE_11987T0	RGP63243.1	Fver_RBQ67713.1	Fusvirg4790.t1	MAC_00973n	MAJ_03773n	MAM_03179n	MAN_02464n	MBR_08266n	MGU_03439n	MRI_RSR1n	MAA_10959n	Triaru_rna4552	Trias1_130036	Tatro_300901	Trici_PTB70419.1	TrigamTGAM01_10814T0	Trigui_OPB38628	Triha_489245	Tripar1_rna5754	Tvirens_54051	Ascsa1_5962	Phisc1_278291	Xylhe1_238917	CCE33774.1	KEY68308.1		TolopKND88070.1	Beaba1_2406	Cormi1_787	Ampqui1_141276	Dicpug9727.t1	XP_035349634.1	Colch1_mrna_103
OG0004845	EpiBra_1.0g3683.t1	ETyphina_1.0g1666.t1	E_amag4469.t1	Ebromicola_E7626g6261.t1	E_elyg4106.t1	EfeFl1g5280.t1	Egansuensis_E7080g6245.t1	EpiGly_1.0g4430.t1	Einebrians_E818g250.t1	FCul_PTD03302.1	FFUJ_07190m.01	FGSG_10232T0	Fman_CVK92478.1	Fox_PCD35088.1	FPRN_07504n	FPSE_03641T0	RGP65578.1	Fver_RBQ76303.1	Fusvirg3942.t1	MAC_02571n	MAJ_05049n	MAM_05553n	MAN_01008n	MBR_04167n	MGU_05095n	MRI_002761n	MAA_11128n	Triaru_rna3767	Trias1_47398	Tatro_210063	Trici_PTB68642.1	TrigamTGAM01_02074T0	Trigui_OPB44080	Triha_85694	Tripar1_rna8695	Tvirens_167806	Ascsa1_669	Phisc1_98216	Xylhe1_282949	CCE32050.1	KEY72016.1	jgi_Tolinf1_192923_TINF03841	TolopKND86370.1	Beaba1_8537	Cormi1_286	Ampqui1_36934	Dicpug2609.t1		Colch1_mrna_1949
OG0004851	EpiBra_1.0g3772.t1	ETyphina_1.0g3546.t1	E_amag2085.t1	Ebromicola_E7626g5314.t1	E_elyg1398.t1	EfeFl1g2003.t1	Egansuensis_E7080g5565.t1	EpiGly_1.0g7755.t1	Einebrians_E818g44.t1	FCul_PTD13320.1	FFUJ_01609m.01	FGSG_01405T0	Fman_CVL03232.1	Fox_PCD45072.1	FPRN_00493n	FPSE_08552T0	RGP72767.1	Fver_RBQ74665.1	Fusvirg8113.t1	MAC_01866n	MAJ_04899n	MAM_04720n	MAN_05867n	MBR_05494n	MGU_05553n	MRI_005622n	MAA_00564n	Triaru_rna4366	Trias1_200367	Tatro_230271	Trici_PTB65922.1	TrigamTGAM01_02980T0	Trigui_OPB37899	Triha_486863	Tripar1_rna5294	Tvirens_231460	Ascsa1_10065	Phisc1_696299	Xylhe1_242705		KEY64250.1	jgi_Tolinf1_194547_TINF04513	TolopKND91259.1	Beaba1_1588	Cormi1_5983	Ampqui1_480812	Dicpug11506.t1	XP_035339925.1	Colch1_mrna_7650
OG0004883	EpiBra_1.0g4123.t1	ETyphina_1.0g4403.t1	E_amag3902.t1	Ebromicola_E7626g6115.t1	E_elyg1079.t1	EfeFl1g1614.t1	Egansuensis_E7080g6299.t1	EpiGly_1.0g1228.t1	Einebrians_E818g2320.t1	FCul_PTD12276.1	FFUJ_00440m.01	FGSG_00793T0	Fman_CVK84715.1	Fox_PCD46248.1	FPRN_01647n	FPSE_09220T0	RGP73318.1	Fver_RBQ69050.1	Fusvirg372.t1	MAC_05488n	MAJ_05914n	MAM_07419n	MAN_00320n	MBR_00151n	MGU_09658n	MRI_005650n	MAA_05220n	Triaru_rna8619	Trias1_200656	Tatro_268486	Trici_PTB66034.1	TrigamTGAM01_05980T0	Trigui_OPB37788	Triha_398864	Tripar1_rna8922	Tvirens_50670	Ascsa1_8657, Ascsa1_9759	Phisc1_713960, Phisc1_781592	Xylhe1_270121	CCE31215.1			TolopKND91110.1	Beaba1_1661	Cormi1_147	Ampqui1_475959, Ampqui1_82462		XP_035346166.1	Colch1_mrna_5149
OG0004889	EpiBra_1.0g4171.t1	ETyphina_1.0g4314.t1	E_amag7064.t1	Ebromicola_E7626g5700.t1	E_elyg4400.t1	EfeFl1g3061.t1	Egansuensis_E7080g2473.t1	EpiGly_1.0g6364.t1	Einebrians_E818g6482.t1	FCul_PTD11063.1	FFUJ_07967m.01	FGSG_02640T0	Fman_CVL01985.1	Fox_PCD35875.1	FPRN_08346n	FPSE_00348T0	RGP62321.1	Fver_RBQ70933.1	Fusvirg6363.t1	MAC_05379n	MAJ_09469n	MAM_08220n	MAN_10482n	MBR_10243n	MGU_09376n	MRI_000790n	MAA_07752n	Triaru_rna2510	Trias1_54961	Tatro_37419	Trici_PTB62063.1	TrigamTGAM01_10570T0	Trigui_OPB41817	Triha_499916	Tripar1_rna1614	Tvirens_58141	Ascsa1_965	Phisc1_647611	Xylhe1_250562	CCE29530.1	KEY68219.1	jgi_Tolinf1_193602_TINF00188	TolopKND95294.1	Beaba1_6326	Cormi1_5702	Ampqui1_474336	Dicpug11824.t1, Dicpug11825.t1	XP_035345142.1
OG0004930	EpiBra_1.0g4575.t1	ETyphina_1.0g3760.t1	E_amag5010.t1	Ebromicola_E7626g615.t1	E_elyg2302.t1	EfeFl1g4464.t1	Egansuensis_E7080g1458.t1	EpiGly_1.0g6581.t1	Einebrians_E818g2852.t1	FCul_PTD10092.1	FFUJ_02823m.01	FGSG_07031T0	Fman_CVK89327.1	Fox_PCD37738.1	FPRN_04449n	FPSE_02760T0	RGP63690.1	Fver_RBQ65592.1	Fusvirg2599.t1	MAC_03686n	MAJ_01291n	MAM_05825n	MAN_03320n	MBR_01310n	MGU_01982n	MRI_SOL1n	MAA_05854n	Triaru_rna2255	Trias1_136142	Tatro_298191	Trici_PTB67457.1	TrigamTGAM01_02320T0	Trigui_OPB42277	Triha_80414	Tripar1_rna488	Tvirens_178229	Ascsa1_341	Phisc1_578082	Xylhe1_207611	CCE30948.1	KEY71436.1		TolopKND95357.1	Beaba1_3624	Cormi1_8524	Ampqui1_502523	Dicpug7708.t1	XP_035339471.1	Colch1_mrna_7198
OG0004948	EpiBra_1.0g4769.t1	ETyphina_1.0g809.t1	E_amag6600.t1	Ebromicola_E7626g5541.t1	E_elyg2926.t1	EfeFl1g7167.t1	Egansuensis_E7080g3228.t1	EpiGly_1.0g2450.t1	Einebrians_E818g382.t1	FCul_PTD05959.1	FFUJ_13287m.01	FGSG_06092T0	Fman_CVK87130.1	Fox_PCD41563.1	FPRN_05828n	FPSE_04248T0	RGP72976.1	Fver_RBQ75873.1	Fusvirg4148.t1	MAC_02072n	MAJ_05454n	MAM_02213n	MAN_06423n	MBR_07352n	MGU_05955n	MRI_CDC16n	MAA_01547n	Triaru_rna2944	Trias1_79218	Tatro_126880	Trici_PTB69333.1	TrigamTGAM01_01650T0	Trigui_OPB37552	Triha_479715	Tripar1_rna8468	Tvirens_47920	Ascsa1_8737	Phisc1_405127	Xylhe1_284917	CCE27781.1	KEY73366.1	jgi_Tolinf1_195386_TINF05380	TolopKND93797.1	Beaba1_2686	Cormi1_3114	Ampqui1_585106	Dicpug11097.t1	XP_035349822.1	Colch1_mrna_4953
OG0004970	EpiBra_1.0g4955.t1	ETyphina_1.0g2780.t1	E_amag3868.t1	Ebromicola_E7626g5297.t1	E_elyg1047.t1	EfeFl1g1580.t1	Egansuensis_E7080g5469.t1	EpiGly_1.0g4743.t1	Einebrians_E818g6736.t1	FCul_PTD11848.1	FFUJ_00401m.01	FGSG_00294T0	Fman_CVK84750.1	Fox_PCD46285.1	FPRN_01683n	FPSE_08769T0	RGP66374.1	Fver_RBQ69020.1	Fusvirg335.t1	MAC_05522n	MAJ_05953n	MAM_08172n	MAN_00357n	MBR_00190n	MGU_08182n	MRI_006036n	MAA_05187n	Triaru_rna575	Trias1_148017	Tatro_41669	Trici_PTB66001.1	TrigamTGAM01_06016T0	Trigui_OPB37823	Triha_82245	Tripar1_rna5031	Tvirens_50852	Ascsa1_7399	Phisc1_679632, Phisc1_701989	Xylhe1_245420	CCE29026.1	KEY68396.1		TolopKND91118.1	Beaba1_5234	Cormi1_7577	Ampqui1_516835	Dicpug4214.t1	XP_035339744.1	Colch1_mrna_5312
OG0004997	EpiBra_1.0g5446.t1	ETyphina_1.0g2976.t1	E_amag5875.t1	Ebromicola_E7626g3454.t1	E_elyg3903.t1	EfeFl1g5069.t1	Egansuensis_E7080g7426.t1	EpiGly_1.0g6822.t1	Einebrians_E818g3850.t1	FCul_PTD07163.1	FFUJ_09611m.01	FGSG_04165T0	Fman_CVL04510.1	Fox_PCD29197.1	FPRN_12654n	FPSE_12130T0	RGP67231.1	Fver_RBQ72644.1	Fusvirg9007.t1	MAC_08161n	MAJ_01487n	MAM_03017n	MAN_01343n	MBR_04485n	MGU_04051n	MRI_008490n	MAA_02746n	Triaru_rna5318	Trias1_67213	Tatro_167009	Trici_PTB67367.1	TrigamTGAM01_07623T0	Trigui_OPB42444	Triha_493331	Tripar1_rna7416	Tvirens_212193	Ascsa1_3857	Phisc1_669792	Xylhe1_263665	CCE33833.1	KEY66633.1	jgi_Tolinf1_193224_TINF03657	TolopKND91478.1	Beaba1_6294	Cormi1_5669	Ampqui1_513003	Dicpug1051.t1	XP_035344317.1	Colch1_mrna_6088
OG0005007	EpiBra_1.0g5569.t1	ETyphina_1.0g2443.t1	E_amag3940.t1	Ebromicola_E7626g2660.t1	E_elyg1119.t1	EfeFl1g1653.t1	Egansuensis_E7080g127.t1	EpiGly_1.0g5337.t1	Einebrians_E818g672.t1	FCul_PTD01356.1	FFUJ_03913m.01	FGSG_09167T0	Fman_CVK94274.1	Fox_PCD43188.1	FPRN_03462n	FPSE_06839T0	RGP76489.1	Fver_RBQ79039.1	Fusvirg6061.t1	MAC_04011n	MAJ_08383n	MAM_07464n	MAN_00246n	MBR_00071n	MGU_10401n	MRI_005008n	MAA_08084n	Triaru_rna8579	Trias1_141450	Tatro_155635	Trici_PTB68716.1	TrigamTGAM01_02150T0	Trigui_OPB44151	Triha_86195	Tripar1_rna6707	Tvirens_54906	Ascsa1_10160	Phisc1_690015	Xylhe1_242646	CCE32117.1	KEY67579.1		TolopKND88340.1	Beaba1_4368	Cormi1_1093	Ampqui1_520570	Dicpug5051.t1	XP_035339968.1	Colch1_mrna_722
OG0005020	EpiBra_1.0g5726.t1	ETyphina_1.0g7112.t1	E_amag5756.t1	Ebromicola_E7626g4171.t1	E_elyg450.t1	EfeFl1g6601.t1	Egansuensis_E7080g1122.t1	EpiGly_1.0g8799.t1	Einebrians_E818g5800.t1	FCul_PTD12374.1	FFUJ_00496m.01	FGSG_00741T0	Fman_CVK84622.1	Fox_PCD46186.1	FPRN_01587n	FPSE_01260T0	RGP73266.1	Fver_RBQ76730.1	Fusvirg432.t1	MAC_07490n	MAJ_07145n	MAM_03381n	MAN_02663n	MBR_08073n	MGU_03642n	MRI_NGG1n	MAA_07459n	Triaru_rna4566	Trias1_29874	Tatro_322724	Trici_PTB68189.1	TrigamTGAM01_04420T0	Trigui_OPB44447	Triha_84533	Tripar1_rna4163	Tvirens_84954	Ascsa1_7501	Phisc1_711453	Xylhe1_247660	CCE26641.1	KEY71136.1		TolopKND91165.1	Beaba1_523	Cormi1_97	Ampqui1_453824	Dicpug4142.t1	XP_035339596.1	Colch1_mrna_4459
OG0005030	EpiBra_1.0g5873.t1	ETyphina_1.0g86.t1	E_amag5616.t1	Ebromicola_E7626g73.t1	E_elyg327.t1	EfeFl1g6456.t1	Egansuensis_E7080g7240.t1	EpiGly_1.0g4784.t1	Einebrians_E818g4988.t1	FCul_PTD03699.1	FFUJ_05680m.01	FGSG_08897T0	Fman_CVK90226.1	Fox_PCD33440.1	FPRN_08838n	FPSE_08215T0	RGP65481.1	Fver_RBQ72858.1	Fusvirg10597.t1	MAC_05356n	MAJ_03726n	MAM_01734n	MAN_02384n	MBR_08188n	MGU_03722n	MRI_SLU7n	MAA_03714n	Triaru_rna306	Trias1_54305	Tatro_149513	Trici_PTB70496.1	TrigamTGAM01_08212T0	Trigui_OPB38556	Triha_502710	Tripar1_rna86	Tvirens_29543	Ascsa1_2107	Phisc1_691811	Xylhe1_263127	CCE32700.1	KEY65849.1	jgi_Tolinf1_190059_TINF00797	TolopKND90321.1	Beaba1_7728	Cormi1_6498		Dicpug10586.t1	XP_035350086.1	Colch1_mrna_1772
OG0005042	EpiBra_1.0g6048.t1	ETyphina_1.0g7116.t1	E_amag3767.t1	Ebromicola_E7626g3561.t1	E_elyg947.t1	EfeFl1g1473.t1	Egansuensis_E7080g631.t1	EpiGly_1.0g5502.t1	Einebrians_E818g293.t1	FCul_PTD01282.1	FFUJ_04725m.01	FGSG_09776T0	Fman_CVL00011.1	Fox_PCD43969.1	FPRN_02669n	FPSE_12420T0	RGP62463.1	Fver_RBQ78437.1	Fusvirg7134.t1	MAC_01356n	MAJ_01863n	MAM_07940n	MAN_00689n	MBR_00500n	MGU_01042n	MRI_008361n	MAA_06381n	Triaru_rna9258	Trias1_54642	Tatro_136634	Trici_PTB70762.1	TrigamTGAM01_06284T0	Trigui_OPB38283	Triha_883	Tripar1_rna5274	Tvirens_29475	Ascsa1_3973	Phisc1_399411	Xylhe1_260019		KEY74229.1	jgi_Tolinf1_197855_TINF08006	TolopKND88813.1	Beaba1_4385	Cormi1_6976	Ampqui1_512685	Dicpug5921.t1	XP_035344624.1	Colch1_mrna_8625
OG0005055	EpiBra_1.0g6152.t1	ETyphina_1.0g1146.t1	E_amag4516.t1	Ebromicola_E7626g7365.t1	E_elyg1786.t1	EfeFl1g4000.t1	Egansuensis_E7080g7303.t1	EpiGly_1.0g7655.t1	Einebrians_E818g4793.t1	FCul_PTD11326.1	FFUJ_01077m.01	FGSG_00561T0	Fman_CVK83659.1	Fox_PCD45609.1	FPRN_01015n	FPSE_01257T0	RGP70573.1	Fver_RBQ76834.1	Fusvirg1192.t1	MAC_03027n	MAJ_00716n	MAM_01909n	MAN_04970n	MBR_03390n	MGU_02803n	MRI_CYT1n	MAA_04156n	Triaru_rna3119	Trias1_188395	Tatro_298345	Trici_PTB62939.1	TrigamTGAM01_02940T0	Trigui_OPB42055	Triha_506148	Tripar1_rna1213	Tvirens_215692	Ascsa1_8165	Phisc1_680780	Xylhe1_265160	CCE31398.1	KEY66145.1	jgi_Tolinf1_196611_TINF06918	TolopKND94894.1	Beaba1_1967		Ampqui1_520108	Dicpug6239.t1	XP_035340742.1	Colch1_mrna_9081
OG0005056	EpiBra_1.0g6161.t1	ETyphina_1.0g3366.t1	E_amag1708.t1	Ebromicola_E7626g3582.t1	E_elyg5602.t1	EfeFl1g2681.t1	Egansuensis_E7080g6408.t1	EpiGly_1.0g5940.t1	Einebrians_E818g2207.t1	FCul_PTD04663.1	FFUJ_13374m.01	FGSG_05142T0	Fman_CVK86987.1	Fox_PCD41649.1	FPRN_05918n	FPSE_06539T0	RGP73534.1	Fver_RBQ68700.1	Fusvirg4062.t1	MAC_03925n	MAJ_05518n	MAM_02266n	MAN_06483n	MBR_07277n	MGU_06014n	MRI_001787n	MAA_01488n	Triaru_rna599	Trias1_137309	Tatro_30347	Trici_PTB69565.1	TrigamTGAM01_09684T0	Trigui_OPB37335	Triha_2976	Tripar1_rna6772	Tvirens_82240	Ascsa1_10537	Phisc1_704774	Xylhe1_279793	CCE28552.1	KEY73293.1	jgi_Tolinf1_195300_TINF05341	TolopKND93907.1	Beaba1_2639	Cormi1_7732	Ampqui1_435431	Dicpug6845.t1	XP_035344529.1	Colch1_mrna_3629
OG0005066	EpiBra_1.0g6317.t1	ETyphina_1.0g3111.t1	E_amag5094.t1	Ebromicola_E7626g4123.t1	E_elyg2385.t1	EfeFl1g4603.t1	Egansuensis_E7080g2299.t1	EpiGly_1.0g6224.t1	Einebrians_E818g7589.t1	FCul_PTD10536.1	FFUJ_03298m.01	FGSG_06686T0	Fman_CVK88540.1	Fox_PCD38228.1	FPRN_04923n	FPSE_01560T0	RGP75583.1	Fver_RBQ67085.1	Fusvirg2831.t1	MAC_07181n	MAJ_06622n	MAM_02522n	MAN_02872n	MBR_00866n	MGU_06371n	MRI_NUC1n	MAA_07083n	Triaru_rna7014	Trias1_53015	Tatro_28836	Trici_PTB66353.1	TrigamTGAM01_05247T0	Trigui_OPB43081	Triha_477998	Tripar1_rna7082	Tvirens_185024	Ascsa1_4880	Phisc1_691921	Xylhe1_248322	CCE31689.1	KEY65815.1		TolopKND88001.1	Beaba1_1911	Cormi1_5007	Ampqui1_158679	Dicpug7345.t1	XP_035345307.1	Colch1_mrna_7295
OG0005069	EpiBra_1.0g6390.t1	ETyphina_1.0g5848.t1	E_amag6128.t1	Ebromicola_E7626g4157.t1	E_elyg3975.t1	EfeFl1g5150.t1	Egansuensis_E7080g4341.t1	EpiGly_1.0g7157.t1	Einebrians_E818g7015.t1	FCul_PTD03094.1	FFUJ_07280m.01	FGSG_10172T0	Fman_CVK92564.1	Fox_PCD35181.1	FPRN_07597n	FPSE_03706T0	RGP65506.1	Fver_RBQ68376.1	Fusvirg3812.t1	MAC_04335n	MAJ_01378n	MAM_03116n	MAN_01235n	MBR_04375n	MGU_05688n	MRI_008814n	MAA_02851n	Triaru_rna4218	Trias1_145989	Tatro_79837	Trici_PTB69738.1	TrigamTGAM01_06119T0	Trigui_OPB37134	Triha_491932	Tripar1_rna2595	Tvirens_229305	Ascsa1_893	Phisc1_653469	Xylhe1_263417	CCE29011.1		jgi_Tolinf1_193123_TINF03839	TolopKND89684.1	Beaba1_6135	Cormi1_8389	Ampqui1_573758	Dicpug2675.t1	XP_035345143.1	Colch1_mrna_1963
OG0005071	EpiBra_1.0g6406.t1	ETyphina_1.0g6817.t1	E_amag5176.t1	Ebromicola_E7626g7069.t1	E_elyg2471.t1	EfeFl1g4685.t1	Egansuensis_E7080g3368.t1	EpiGly_1.0g1070.t1	Einebrians_E818g1869.t1	FCul_PTD09566.1	FFUJ_03413m.01	FGSG_06590T0	Fman_CVK88331.1	Fox_PCD38342.1	FPRN_05040n	FPSE_01663T0	RGP75486.1	Fver_RBQ68274.1	Fusvirg2943.t1	MAC_06342n	MAJ_07609n	MAM_02598n	MAN_02975n	MBR_00967n	MGU_07701n	MRI_004616n	MAA_07174n	Triaru_rna7209	Trias1_52923	Tatro_18590	Trici_PTB66268.1	TrigamTGAM01_05328T0	Trigui_OPB39048	Triha_295164	Tripar1_rna2991	Tvirens_80105	Ascsa1_251	Phisc1_591637, Phisc1_681577	Xylhe1_282236	CCE33720.1	KEY67652.1			Beaba1_4054	Cormi1_2734	Ampqui1_442649	Dicpug7833.t1	XP_035342819.1	Colch1_mrna_4236
OG0005078	EpiBra_1.0g6504.t1	ETyphina_1.0g6255.t1	E_amag2553.t1	Ebromicola_E7626g7403.t1	E_elyg3563.t1	EfeFl1g7402.t1	Egansuensis_E7080g3135.t1	EpiGly_1.0g4029.t1	Einebrians_E818g1777.t1	FCul_PTD04345.1	FFUJ_13391m.01	FGSG_05156T0	Fman_CVK86962.1	Fox_PCD41667.1	FPRN_05935n	FPSE_06555T0	RGP73550.1	Fver_RBQ68634.1	Fusvirg2095.t1	MAC_07237n	MAJ_07247n	MAM_00940n	MAN_07484n	MBR_05090n	MGU_01581n	MRI_URA3n	MAA_08855n	Triaru_rna2060	Trias1_370834	Tatro_297716	Trici_PTB67550.1	TrigamTGAM01_09850T0	Trigui_OPB42385	Triha_480432	Tripar1_rna5591	Tvirens_178135	Ascsa1_10588	Phisc1_637870	Xylhe1_257565	CCE33011.1	KEY67416.1	jgi_Tolinf1_192769_TINF02937	TolopKND94157.1	Beaba1_5406	Cormi1_5241	Ampqui1_531033	Dicpug10009.t1		Colch1_mrna_8126
OG0005088	EpiBra_1.0g6585.t1	ETyphina_1.0g6181.t1	E_amag139.t1	Ebromicola_E7626g5801.t1	E_elyg5994.t1	EfeFl1g5961.t1	Egansuensis_E7080g7317.t1	EpiGly_1.0g8181.t1	Einebrians_E818g1818.t1	FCul_PTD04468.1	FFUJ_04537m.01	FGSG_05298T0	Fman_CVK93463.1	Fox_PCD43778.1	FPRN_02858n	FPSE_07195T0	RGP59588.1	Fver_RBQ69280.1	Fusvirg5948.t1	MAC_06741n	MAJ_02855n	MAM_04328n	MAN_08529n	MBR_01995n	MGU_02675n	MRI_001165n	MAA_01161n	Triaru_rna8969	Trias1_66576	Tatro_298453	Trici_PTB63994.1	TrigamTGAM01_02628T0	Trigui_OPB38009	Triha_73797	Tripar1_rna1991	Tvirens_77474	Ascsa1_3671	Phisc1_685349	Xylhe1_254373	CCE31506.1	KEY70934.1	jgi_Tolinf1_190597_TINF01379	TolopKND87922.1	Beaba1_1364	Cormi1_4727	Ampqui1_443090	Dicpug6123.t1	XP_035344305.1	Colch1_mrna_9734
OG0005098	EpiBra_1.0g6756.t1	ETyphina_1.0g6550.t1	E_amag1080.t1	Ebromicola_E7626g4741.t1	E_elyg3136.t1	EfeFl1g710.t1	Egansuensis_E7080g7615.t1	EpiGly_1.0g5833.t1	Einebrians_E818g4111.t1	FCul_PTD08750.1	FFUJ_08423m.01	FGSG_10778T0	Fman_CVL05781.1	Fox_PCD31090.1	FPRN_10572n	FPSE_08825T0	RGP72859.1	Fver_RBQ78919.1	Fusvirg3377.t1	MAC_01462n	MAJ_04479n	MAM_04939n	MAN_07340n	MBR_04944n	MGU_01725n	MRI_006175n	MAA_04940n	Triaru_rna9659	Trias1_55563	Tatro_319219	Trici_PTB61906.1	TrigamTGAM01_09200T0	Trigui_OPB36751	Triha_494058	Tripar1_rna6879	Tvirens_111129	Ascsa1_4609	Phisc1_540172	Xylhe1_262024	CCE27442.1	KEY65369.1	jgi_Tolinf1_191786_TINF02468	TolopKND89297.1	Beaba1_4892		Ampqui1_516457	Dicpug8922.t1	XP_035342363.1	Colch1_mrna_4701
OG0005099	EpiBra_1.0g6766.t1	ETyphina_1.0g936.t1	E_amag6916.t1	Ebromicola_E7626g2302.t1	E_elyg3811.t1	EfeFl1g5531.t1	Egansuensis_E7080g5624.t1	EpiGly_1.0g787.t1	Einebrians_E818g282.t1	FCul_PTD04517.1	FFUJ_13420m.01	FGSG_05181T0	Fman_CVK86918.1	Fox_PCD41697.1	FPRN_05964n	FPSE_10911T0	RGP69918.1	Fver_RBQ68909.1	Fusvirg2122.t1	MAC_05613n	MAJ_08754n	MAM_00922n	MAN_07454n	MBR_05060n	MGU_01611n	MRI_SEC6n	MAA_08829n	Triaru_rna6763	Trias1_189096	Tatro_49369	Trici_PTB67577.1	TrigamTGAM01_02214T0	Trigui_OPB42193	Triha_80424	Tripar1_rna7273	Tvirens_29828	Ascsa1_6264	Phisc1_684155	Xylhe1_263287	CCE34159.1	KEY67434.1	jgi_Tolinf1_198351_TINF08388	TolopKND94448.1	Beaba1_8749	Cormi1_9177	Ampqui1_530045	Dicpug9833.t1	XP_035341831.1	Colch1_mrna_8105
OG0005105	EpiBra_1.0g6884.t1	ETyphina_1.0g1562.t1	E_amag4659.t1	Ebromicola_E7626g2691.t1	E_elyg1936.t1	EfeFl1g4151.t1	Egansuensis_E7080g7189.t1	EpiGly_1.0g5357.t1	Einebrians_E818g575.t1	FCul_PTD10409.1	FFUJ_02749m.01	FGSG_07098T0	Fman_CVK89447.1	Fox_PCD37663.1	FPRN_04375n	FPSE_02683T0	RGP61975.1	Fver_RBQ77059.1	Fusvirg2358.t1	MAC_06178n	MAJ_00968n	MAM_05698n	MAN_04719n	MBR_03138n	MGU_03058n	MRI_000733n	MAA_04395n	Triaru_rna2239	Trias1_64074	Tatro_172187	Trici_PTB65385.1	TrigamTGAM01_05605T0	Trigui_OPB42979	Triha_490338	Tripar1_rna4495	Tvirens_132890	Ascsa1_2748	Phisc1_442789	Xylhe1_261425	CCE33380.1	KEY70635.1	jgi_Tolinf1_196872_TINF06844	TolopKND95234.1	Beaba1_1179		Ampqui1_91880	Dicpug10745.t1	XP_035342186.1	Colch1_mrna_5854
OG0005148	EpiBra_1.0g7523.t1	ETyphina_1.0g3725.t1	E_amag1278.t1	Ebromicola_E7626g2069.t1	E_elyg7100.t1	EfeFl1g214.t1	Egansuensis_E7080g3625.t1	EpiGly_1.0g6312.t1	Einebrians_E818g3896.t1	FCul_PTD06781.1	FFUJ_09883m.01	FGSG_04414T0	Fman_CVK98396.1	Fox_PCD28922.1	FPRN_12380n	FPSE_06336T0	RGP73617.1	Fver_RBQ71145.1	Fusvirg7852.t1	MAC_01794n	MAJ_03066n	MAM_04126n	MAN_08747n	MBR_01782n	MGU_02463n	MRI_007473n	MAA_05400n	Triaru_rna10270	Trias1_148800	Tatro_90885	Trici_PTB63022.1	TrigamTGAM01_10158T0	Trigui_OPB46259	Triha_483326	Tripar1_rna6248	Tvirens_81015	Ascsa1_6393	Phisc1_45107	Xylhe1_34106	CCE27218.1	KEY72716.1	jgi_Tolinf1_191114_TINF01691	TolopKND92487.1	Beaba1_1849	Cormi1_1057	Ampqui1_449680		XP_035347703.1	Colch1_mrna_8046
OG0005151	EpiBra_1.0g7567.t1	ETyphina_1.0g6172.t1	E_amag2776.t1	Ebromicola_E7626g2482.t1	E_elyg4728.t1	EfeFl1g3402.t1	Egansuensis_E7080g833.t1	EpiGly_1.0g3504.t1	Einebrians_E818g1042.t1	FCul_PTD06961.1	FFUJ_09389m.01	FGSG_03976T0	Fman_CVL04804.1	Fox_PCD29413.1	FPRN_12873n	FPSE_05299T0	RGP61696.1	Fver_RBQ73853.1	Fusvirg12601.t1	MAC_05699n	MAJ_08952n	MAM_08052n	MAN_10639n	MBR_10377n	MGU_10118n	MRI_001212n	MAA_08653n	Triaru_rna247	Trias1_71160	Tatro_283961	Trici_PTB68132.1	TrigamTGAM01_04997T0	Trigui_OPB40302	Triha_90530	Tripar1_rna6834	Tvirens_55250	Ascsa1_2499	Phisc1_677279	Xylhe1_226233	CCE28458.1	KEY72358.1	jgi_Tolinf1_190935_TINF00057	TolopKND92021.1	Beaba1_7317	Cormi1_8264	Ampqui1_560115	Dicpug5741.t1	XP_035341970.1	Colch1_mrna_9410
OG0005158	EpiBra_1.0g7634.t1	ETyphina_1.0g5437.t1	E_amag4493.t1	Ebromicola_E7626g1362.t1	E_elyg1764.t1	EfeFl1g3980.t1	Egansuensis_E7080g7280.t1	EpiGly_1.0g7678.t1	Einebrians_E818g2070.t1	FCul_PTD11611.1	FFUJ_00943m.01	FGSG_00425T0	Fman_CVK83888.1	Fox_PCD45740.1	FPRN_01147n	FPSE_00088T0	RGP61221.1	Fver_RBQ81997.1	Fusvirg926.t1	MAC_03179n	MAJ_00838n	MAM_02031n	MAN_04849n	MBR_03268n	MGU_02928n	MRI_008200n	MAA_04274n	Triaru_rna1288	Trias1_33181	Tatro_29228	Trici_PTB64449.1	TrigamTGAM01_03791T0	Trigui_OPB39237	Triha_478438	Tripar1_rna160	Tvirens_65443	Ascsa1_8823	Phisc1_600388	Xylhe1_279614	CCE34538.1	KEY72535.1	jgi_Tolinf1_196741_TINF07281	TolopKND95341.1	Beaba1_953	Cormi1_2305	Ampqui1_539582		XP_035341968.1	Colch1_mrna_6062
OG0005184	EpiBra_1.0g27.t1	ETyphina_1.0g707.t1	E_amag6960.t1	Ebromicola_E7626g4143.t1	E_elyg3852.t1	EfeFl1g5017.t1	Egansuensis_E7080g39.t1	EpiGly_1.0g9173.t1	Einebrians_E818g121.t1	FCul_PTD08874.1	FFUJ_08487m.01	FGSG_10724T0	Fman_CVL05890.1	Fox_PCD31022.1	FPRN_10508n	FPSE_01296T0	RGP66628.1	Fver_RBQ66885.1	Fusvirg3479.t1	MAC_08750n	MAJ_01545n	MAM_02966n	MAN_01366n	MBR_04540n	MGU_04108n	MRI_SNF12n	MAA_02690n	Triaru_rna1590	Trias1_149684	Tatro_284405	Trici_PTB70103.1	TrigamTGAM01_10773T0	Trigui_OPB43506	Triha_101097	Tripar1_rna5056	Tvirens_90609		Phisc1_679841	Xylhe1_227217	CCE34321.1	KEY69493.1	jgi_Tolinf1_194611_TINF04310	TolopKND94593.1	Beaba1_10085	Cormi1_7447	Ampqui1_111514	Dicpug4176.t1		Colch1_mrna_6759
OG0005203	EpiBra_1.0g466.t1	ETyphina_1.0g2395.t1	E_amag3002.t1	Ebromicola_E7626g1819.t1	E_elyg4960.t1	EfeFl1g3630.t1	Egansuensis_E7080g4540.t1	EpiGly_1.0g8670.t1	Einebrians_E818g3945.t1	FCul_PTD12575.1	FFUJ_00976m.01	FGSG_00458T0	Fman_CVK83831.1	Fox_PCD45707.1	FPRN_01115n	FPSE_02027T0	RGP61190.1	Fver_RBQ74753.1	Fusvirg958.t1	MAC_03765n	MAJ_00808n	MAM_02002n	MAN_04878n	MBR_03298n	MGU_02897n	MRI_LSM6n	MAA_04248n	Triaru_rna4166	Trias1_127726	Tatro_206714	Trici_PTB64414.1	TrigamTGAM01_05851T0	Trigui_OPB39267	Triha_490999	Tripar1_rna516	Tvirens_184162	Ascsa1_7996	Phisc1_680555	Xylhe1_266969	CCE30614.1	KEY72566.1		TolopKND95154.1	Beaba1_340	Cormi1_5942	Ampqui1_508334	Dicpug7538.t1		Colch1_mrna_5901
OG0005214	EpiBra_1.0g829.t1	ETyphina_1.0g3994.t1	E_amag937.t1	Ebromicola_E7626g5006.t1	E_elyg5708.t1	EfeFl1g2790.t1	Egansuensis_E7080g3084.t1	EpiGly_1.0g5799.t1	Einebrians_E818g1222.t1	FCul_PTD05237.1	FFUJ_08737m.01	FGSG_05602T0	Fman_CVL01003.1	Fox_PCD30766.1	FPRN_10257n	FPSE_06193T0	RGP72546.1	Fver_RBQ75933.1	Fusvirg9607.t1	MAC_09324n	MAJ_03201n	MAM_01411n	MAN_02052n	MBR_08864n	MGU_07165n	MRI_RPC25n	MAA_03388n	Triaru_rna6007	Trias1_51284	Tatro_83183	Trici_PTB62557.1	TrigamTGAM01_08698T0	Trigui_OPB41441	Triha_522769	Tripar1_rna3887	Tvirens_66115	Ascsa1_8944	Phisc1_786759	Xylhe1_260557	CCE26562.1	KEY70022.1	jgi_Tolinf1_195822_TINF05867	TolopKND92389.1	Beaba1_7040	Cormi1_7250	Ampqui1_522384	Dicpug6201.t1		Colch1_mrna_6052
OG0005236	EpiBra_1.0g1172.t1	ETyphina_1.0g1010.t1	E_amag6168.t1	Ebromicola_E7626g3434.t1	E_elyg4017.t1	EfeFl1g5191.t1	Egansuensis_E7080g4010.t1	EpiGly_1.0g2806.t1	Einebrians_E818g1606.t1	FCul_PTD08235.1	FFUJ_09687m.01	FGSG_04234T0	Fman_CVK93024.1	Fox_PCD29121.1	FPRN_12576n	FPSE_08754T0	RGP59770.1	Fver_RBQ76570.1	Fusvirg9101.t1	MAC_04297n	MAJ_01419n	MAM_03075n	MAN_01276n	MBR_04416n	MGU_05731n	MRI_008715n	MAA_02813n	Triaru_rna7910	Trias1_145002	Tatro_198407	Trici_PTB65663.1	TrigamTGAM01_01186T0	Trigui_OPB40415	Triha_19570	Tripar1_rna6369	Tvirens_119292	Ascsa1_3706	Phisc1_586483		CCE28933.1	KEY65643.1	jgi_Tolinf1_193139_TINF03687	TolopKND89663.1	Beaba1_5008	Cormi1_1683	Ampqui1_341633	Dicpug29.t1		Colch1_mrna_5718
OG0005246	EpiBra_1.0g1304.t1	ETyphina_1.0g5747.t1	E_amag6764.t1	Ebromicola_E7626g1639.t1	E_elyg5330.t1	EfeFl1g2404.t1	Egansuensis_E7080g3968.t1	EpiGly_1.0g9362.t1	Einebrians_E818g2381.t1	FCul_PTD03088.1	FFUJ_07526m.01	FGSG_09938T0	Fman_CVK92903.1	Fox_PCD35437.1	FPRN_07847n	FPSE_03115T0	RGP74415.1	Fver_RBQ70647.1	Fusvirg3693.t1	MAC_01170n	MAJ_04313n	MAM_07117n	MAN_03617n	MBR_01608n	MGU_02287n	MRI_002050n	MAA_05563n	Triaru_rna9410	Trias1_49394	Tatro_128101	Trici_PTB69790.1	TrigamTGAM01_06082T0	Trigui_OPB37096	Triha_2730	Tripar1_rna4002	Tvirens_207973	Ascsa1_769	Phisc1_653618	Xylhe1_236741	CCE33878.1	KEY73716.1	jgi_Tolinf1_191213_TINF02234	TolopKND86720.1	Beaba1_6101	Cormi1_505		Dicpug2962.t1	XP_035342562.1	Colch1_mrna_7566
OG0005254	EpiBra_1.0g1509.t1	ETyphina_1.0g5060.t1	E_amag1326.t1	Ebromicola_E7626g497.t1	E_elyg7149.t1	EfeFl1g167.t1	Egansuensis_E7080g6836.t1	EpiGly_1.0g5249.t1	Einebrians_E818g3553.t1	FCul_PTD05551.1	FFUJ_13244m.01	FGSG_06053T0	Fman_CVK87196.1	Fox_PCD41522.1	FPRN_05784n	FPSE_04205T0	RGP72934.1	Fver_RBQ75835.1	Fusvirg2201.t1	MAC_01917n	MAJ_05789n	MAM_04780n	MAN_09560n	MBR_03084n	MGU_04745n	MRI_008273n	MAA_04674n	Triaru_rna2117	Trias1_161677	Tatro_127733	Trici_PTB61978.1	TrigamTGAM01_08755T0	Trigui_OPB36683	Triha_507365	Tripar1_rna5977	Tvirens_212556	Ascsa1_4322	Phisc1_686416, Phisc1_786734	Xylhe1_266872	CCE27107.1	KEY65387.1	jgi_Tolinf1_191715_TINF02681		Beaba1_1529		Ampqui1_544063	Dicpug8896.t1		Colch1_mrna_4680
OG0005258	EpiBra_1.0g1556.t1	ETyphina_1.0g5787.t1	E_amag3601.t1	Ebromicola_E7626g42.t1	E_elyg782.t1	EfeFl1g1297.t1	Egansuensis_E7080g1041.t1	EpiGly_1.0g4577.t1	Einebrians_E818g1236.t1	FCul_PTD01320.1	FFUJ_04701m.01	FGSG_09800T0	Fman_CVL00055.1	Fox_PCD43945.1	FPRN_02695n	FPSE_00842T0	RGP64877.1	Fver_RBQ68350.1	Fusvirg7101.t1	MAC_06426n	MAJ_07203n	MAM_03942n	MAN_00501n	MBR_00333n	MGU_01233n	MRI_007252n	MAA_05048n	Triaru_rna4907	Trias1_54692	Tatro_294385	Trici_PTB70794.1	TrigamTGAM01_06327T0	Trigui_OPB38250	Triha_72125	Tripar1_rna1273	Tvirens_179542	Ascsa1_3454	Phisc1_411896	Xylhe1_281866	CCE28797.1	KEY71496.1	jgi_Tolinf1_190437_TINF01318	TolopKND92874.1	Beaba1_460	Cormi1_4278	Ampqui1_527749		XP_035344698.1	Colch1_mrna_8879
OG0005267	EpiBra_1.0g1713.t1	ETyphina_1.0g135.t1	E_amag5660.t1	Ebromicola_E7626g5944.t1	E_elyg659.t1	EfeFl1g6501.t1	Egansuensis_E7080g5442.t1	EpiGly_1.0g5201.t1	Einebrians_E818g7352.t1	FCul_PTD03629.1	FFUJ_05734m.01	FGSG_08850T0	Fman_CVK90321.1	Fox_PCD33385.1	FPRN_08894n	FPSE_11062T0	RGP58765.1	Fver_RBQ70047.1	Fusvirg10658.t1	MAC_07579n	MAJ_08784n	MAM_03143n	MAN_02437n	MBR_08240n	MGU_03411n	MRI_002253n	MAA_03765n	Triaru_rna7292	Trias1_33920	Tatro_32927	Trici_PTB70445.1	TrigamTGAM01_10058T0	Trigui_OPB38599	Triha_104042	Tripar1_rna1803	Tvirens_71281	Ascsa1_9410	Phisc1_728071	Xylhe1_251472	CCE32738.1	KEY68155.1	jgi_Tolinf1_193841_TINF00144		Beaba1_2425	Cormi1_771	Ampqui1_461644			Colch1_mrna_2681
OG0005268	EpiBra_1.0g1715.t1	ETyphina_1.0g311.t1	E_amag7349.t1	Ebromicola_E7626g4634.t1	E_elyg4676.t1	EfeFl1g3343.t1	Egansuensis_E7080g3999.t1	EpiGly_1.0g7750.t1	Einebrians_E818g4672.t1	FCul_PTD10619.1	FFUJ_14534m.01	FGSG_07891T0	Fman_CVK86536.1	Fox_PCD42046.1	FPRN_06309n	FPSE_11044T0	RGP74176.1	Fver_RBQ75061.1	Fusvirg1740.t1	MAC_09199n	MAJ_10061n	MAM_02694n	MAN_05724n	MBR_07108n	MGU_09577n	MRI_003693n	MAA_01000n	Triaru_rna1814	Trias1_57347	Tatro_32325	Trici_PTB69252.1	TrigamTGAM01_01532T0	Trigui_OPB37644	Triha_362610	Tripar1_rna5703	Tvirens_77308	Ascsa1_1145	Phisc1_738802, Phisc1_744124		CCE32654.1	KEY71812.1	jgi_Tolinf1_198192_TINF08287	TolopKND89235.1	Beaba1_302	Cormi1_5430	Ampqui1_445829		XP_035340430.1	Colch1_mrna_8516, Colch1_mrna_9011
OG0005281	EpiBra_1.0g2163.t1	ETyphina_1.0g4759.t1	E_amag2602.t1	Ebromicola_E7626g5403.t1	E_elyg3616.t1	EfeFl1g7455.t1	Egansuensis_E7080g6897.t1	EpiGly_1.0g2848.t1	Einebrians_E818g432.t1	FCul_PTD08896.1	FFUJ_08357m.01	FGSG_10845T0	Fman_CVL05665.1	Fox_PCD31165.1	FPRN_10641n	FPSE_09860T0	RGP75872.1	Fver_RBQ66991.1	Fusvirg3305.t1	MAC_03568n	MAJ_01617n	MAM_02895n	MAN_01437n	MBR_04613n	MGU_04180n	MRI_008360n	MAA_02620n	Triaru_rna5964	Trias1_72857	Tatro_300054	Trici_PTB70027.1	TrigamTGAM01_03401T0	Trigui_OPB43598	Triha_478941	Tripar1_rna4626	Tvirens_50176	Ascsa1_9267	Phisc1_785636	Xylhe1_251106	CCE26915.1		jgi_Tolinf1_198223_TINF08403	TolopKND94413.1	Beaba1_6177	Cormi1_2487	Ampqui1_542891	Dicpug3825.t1	XP_035343009.1	Colch1_mrna_320
OG0005283	EpiBra_1.0g2188.t1	ETyphina_1.0g5759.t1	E_amag7121.t1	Ebromicola_E7626g1709.t1	E_elyg4458.t1	EfeFl1g3121.t1	Egansuensis_E7080g3144.t1	EpiGly_1.0g7954.t1	Einebrians_E818g841.t1	FCul_PTD02764.1	FFUJ_07548m.01	FGSG_09914T0	Fman_CVK92942.1	Fox_PCD35460.1	FPRN_07869n	FPSE_03092T0	RGP74435.1	Fver_RBQ68941.1	Fusvirg3719.t1	MAC_07744n	MAJ_10168n	MAM_05666n	MAN_04659n	MBR_08407n	MGU_06975n	MRI_002032n	MAA_00017n	Triaru_rna3047	Trias1_128089	Tatro_147763	Trici_PTB64252.1	TrigamTGAM01_06596T0	Trigui_OPB39532	Triha_74151	Tripar1_rna2727	Tvirens_174048			Xylhe1_218961	CCE29333.1	KEY69968.1		TolopKND88942.1	Beaba1_1806	Cormi1_6576	Ampqui1_449589	Dicpug3531.t1, Dicpug616.t1, Dicpug948.t1		Colch1_mrna_1363
OG0005287	EpiBra_1.0g2269.t1	ETyphina_1.0g5640.t1	E_amag6324.t1	Ebromicola_E7626g6245.t1	E_elyg2647.t1	EfeFl1g6889.t1	Egansuensis_E7080g4396.t1	EpiGly_1.0g6963.t1	Einebrians_E818g3956.t1	FCul_PTD09308.1	FFUJ_02431m.01	FGSG_07485T0	Fman_CVL06011.1	Fox_PCD37361.1	FPRN_03993n	FPSE_09449T0	RGP73801.1	Fver_RBQ75578.1	Fusvirg4534.t1	MAC_02359n	MAJ_05771n	MAM_06744n	MAN_07111n	MBR_03963n	MGU_07256n	MRI_006847n	MAA_06872n	Triaru_rna5191	Trias1_147928	Tatro_322582	Trici_PTB65836.1	TrigamTGAM01_03049T0	Trigui_OPB44652	Triha_501333	Tripar1_rna5638	Tvirens_49630	Ascsa1_10186	Phisc1_597408	Xylhe1_235194	CCE29936.1	KEY75216.1			Beaba1_7951	Cormi1_6069	Ampqui1_520612	Dicpug8388.t1	XP_035339816.1	Colch1_mrna_1259
OG0005293	EpiBra_1.0g2406.t1	ETyphina_1.0g818.t1	E_amag800.t1	Ebromicola_E7626g2513.t1	E_elyg1534.t1	EfeFl1g2133.t1	Egansuensis_E7080g5745.t1	EpiGly_1.0g4670.t1	Einebrians_E818g3973.t1	FCul_PTD11980.1	FFUJ_00682m.01	FGSG_00869T0	Fman_CVK84328.1	Fox_PCD45948.1	FPRN_01404n	FPSE_11645T0	RGP68421.1	Fver_RBQ67245.1	Fusvirg546.t1	MAC_06196n	MAJ_02595n	MAM_05313n	MAN_09961n	MBR_05634n	MGU_03190n	MRI_006593n	MAA_00711n	Triaru_rna6878	Trias1_37236	Tatro_161835	Trici_PTB68872.1	TrigamTGAM01_09787T0	Trigui_OPB44306	Triha_482213	Tripar1_rna4909	Tvirens_10542	Ascsa1_7367		Xylhe1_247638	CCE29812.1	KEY65115.1	jgi_Tolinf1_194406_TINF04144	TolopKND91272.1	Beaba1_314	Cormi1_5410	Ampqui1_519470	Dicpug12393.t1		Colch1_mrna_4440
OG0005314	EpiBra_1.0g2691.t1	ETyphina_1.0g1476.t1	E_amag4925.t1	Ebromicola_E7626g1258.t1	E_elyg2215.t1	EfeFl1g4430.t1	Egansuensis_E7080g5337.t1	EpiGly_1.0g8955.t1	Einebrians_E818g868.t1	FCul_PTD10432.1	FFUJ_02973m.01	FGSG_06894T0	Fman_CVK89083.1	Fox_PCD37888.1	FPRN_04595n	FPSE_11765T0	RGP63575.1	Fver_RBQ71482.1	Fusvirg2499.t1	MAC_06136n	MAJ_04114n	MAM_07037n	MAN_03409n	MBR_01400n	MGU_02075n	MRI_005505n	MAA_05762n	Triaru_rna739	Trias1_53630	Tatro_31787	Trici_PTB65277.1	TrigamTGAM01_09903T0	Trigui_OPB38957	Triha_503959	Tripar1_rna5125	Tvirens_64650	Ascsa1_168	Phisc1_638512	Xylhe1_255381	CCE33709.1	KEY67128.1	jgi_Tolinf1_196984_TINF06233	TolopKND95371.1	Beaba1_8359	Cormi1_5840	Ampqui1_558317	Dicpug1850.t1	XP_035345620.1	Colch1_mrna_5378
OG0005317	EpiBra_1.0g2761.t1	ETyphina_1.0g621.t1	E_amag2413.t1	Ebromicola_E7626g4830.t1	E_elyg3426.t1	EfeFl1g7259.t1	Egansuensis_E7080g2764.t1	EpiGly_1.0g1929.t1	Einebrians_E818g4821.t1	FCul_PTD03353.1	FFUJ_07463m.01	FGSG_10063T0	Fman_CVK92802.1	Fox_PCD35373.1	FPRN_07787n	FPSE_00494T0	RGP72268.1	Fver_RBQ67990.1	Fusvirg3628.t1	MAC_03896n	MAJ_05184n	MAM_05045n	MAN_01168n	MBR_04331n	MGU_05619n	MRI_008921n	MAA_02918n	Triaru_rna7698	Trias1_145793	Tatro_139235	Trici_PTB69672.1	TrigamTGAM01_10679T0	Trigui_OPB37448	Triha_79758	Tripar1_rna5039	Tvirens_55585	Ascsa1_4265	Phisc1_118732	Xylhe1_239847	CCE34028.1	KEY67105.1	jgi_Tolinf1_193068_TINF03472	TolopKND89618.1	Beaba1_8195	Cormi1_915	Ampqui1_430174	Dicpug8800.t1	XP_035350612.1	Colch1_mrna_1875
OG0005319	EpiBra_1.0g2806.t1	ETyphina_1.0g5806.t1	E_amag5321.t1	Ebromicola_E7626g3159.t1	E_elyg47.t1	EfeFl1g6151.t1	Egansuensis_E7080g3326.t1	EpiGly_1.0g6940.t1	Einebrians_E818g5013.t1	FCul_PTD06044.1	FFUJ_05313m.01	FGSG_05765T0	Fman_CVK99179.1	Fox_PCD44530.1	FPRN_02072n	FPSE_04494T0	RGP68869.1	Fver_RBQ74543.1	Fusvirg12785.t1	MAC_04565n	MAJ_04770n	MAM_06125n	MAN_05317n	MBR_07896n	MGU_09240n	MRI_002157n	MAA_07911n	Triaru_rna5654	Trias1_171207	Tatro_141702	Trici_PTB66892.1	TrigamTGAM01_00572T0	Trigui_OPB47011	Triha_38570	Tripar1_rna4446	Tvirens_76553	Ascsa1_8188	Phisc1_704132	Xylhe1_259806	CCE30200.1	KEY69212.1		TolopKND90089.1	Beaba1_3024	Cormi1_831	Ampqui1_583547	Dicpug1252.t1		Colch1_mrna_10296
OG0005375	EpiBra_1.0g3809.t1	ETyphina_1.0g3603.t1	E_amag4377.t1	Ebromicola_E7626g6570.t1	E_elyg7080.t1	EfeFl1g234.t1	Egansuensis_E7080g886.t1	EpiGly_1.0g5851.t1	Einebrians_E818g7077.t1	FCul_PTD07228.1	FFUJ_09862m.01	FGSG_04394T0	Fman_CVK98426.1	Fox_PCD28945.1	FPRN_12402n	FPSE_11175T0	RGP61257.1	Fver_RBQ69115.1	Fusvirg7887.t1	MAC_01813n	MAJ_03046n	MAM_04144n	MAN_08725n	MBR_01802n	MGU_02483n	MRI_007364n	MAA_05382n	Triaru_rna7193	Trias1_83223	Tatro_81469	Trici_PTB62156.1	TrigamTGAM01_00907T0	Trigui_OPB46166	Triha_496379	Tripar1_rna4044	Tvirens_68297	Ascsa1_1008	Phisc1_786255	Xylhe1_280934	CCE27237.1	KEY72735.1	jgi_Tolinf1_191096_TINF01623	TolopKND92493.1	Beaba1_5902	Cormi1_1761	Ampqui1_553768	Dicpug12074.t1	XP_035342532.1
OG0005385	EpiBra_1.0g4022.t1	ETyphina_1.0g1623.t1	E_amag3582.t1	Ebromicola_E7626g4056.t1	E_elyg764.t1	EfeFl1g1278.t1	Egansuensis_E7080g4497.t1	EpiGly_1.0g9152.t1	Einebrians_E818g2231.t1	FCul_PTD01726.1	FFUJ_04669m.01	FGSG_09828T0	Fman_CVL00115.1	Fox_PCD43913.1	FPRN_02727n	FPSE_10344T0	RGP64905.1	Fver_RBQ65578.1	Fusvirg7059.t1	MAC_06408n	MAJ_07221n	MAM_03959n	MAN_00483n	MBR_00316n	MGU_01251n	MRI_007127n	MAA_05066n	Triaru_rna6984	Trias1_23827	Tatro_130835	Trici_PTB70819.1	TrigamTGAM01_06364T0	Trigui_OPB38213	Triha_515418	Tripar1_rna1400	Tvirens_28957		Phisc1_782638		CCE32204.1	KEY71515.1	jgi_Tolinf1_190456_TINF01270	TolopKND93083.1			Ampqui1_520310	Dicpug4587.t1	XP_035347080.1	Colch1_mrna_9746
OG0005389	EpiBra_1.0g4085.t1	ETyphina_1.0g914.t1	E_amag5265.t1	Ebromicola_E7626g5859.t1	E_elyg2565.t1	EfeFl1g4780.t1	Egansuensis_E7080g2413.t1	EpiGly_1.0g4200.t1	Einebrians_E818g3659.t1	FCul_PTD10331.1	FFUJ_03441m.01	FGSG_06564T0	Fman_CVK88287.1	Fox_PCD38370.1	FPRN_05068n	FPSE_01691T0	RGP71522.1	Fver_RBQ75107.1	Fusvirg2978.t1	MAC_06358n	MAJ_07621n	MAM_02605n	MAN_02988n	MBR_00979n	MGU_07715n	MRI_004443n	MAA_07187n	Triaru_rna5548	Trias1_52814	Tatro_29536	Trici_PTB66149.1	TrigamTGAM01_04584T0	Trigui_OPB39176	Triha_36398	Tripar1_rna1643	Tvirens_51880		Phisc1_609858, Phisc1_641602, Phisc1_681363, Phisc1_684441		CCE32928.1	KEY74953.1		TolopKND86549.1	Beaba1_9144	Cormi1_9347		Dicpug952.t1		Colch1_mrna_5609
OG0005400	EpiBra_1.0g4327.t1	ETyphina_1.0g4139.t1	E_amag4791.t1	Ebromicola_E7626g2228.t1	E_elyg2072.t1	EfeFl1g4291.t1	Egansuensis_E7080g3805.t1	EpiGly_1.0g4153.t1	Einebrians_E818g2634.t1	FCul_PTD09589.1	FFUJ_03135m.01	FGSG_06739T0	Fman_CVK88812.1	Fox_PCD38059.1	FPRN_04759n	FPSE_09085T0	RGP69321.1	Fver_RBQ65819.1	Fusvirg2646.t1	MAC_03719n	MAJ_01259n	MAM_02308n	MAN_03288n	MBR_01278n	MGU_01950n	MRI_005264n	MAA_05886n	Triaru_rna3151	Trias1_366417	Tatro_290484	Trici_PTB67336.1	TrigamTGAM01_02364T0	Trigui_OPB42326	Triha_480376	Tripar1_rna2110	Tvirens_215623	Ascsa1_5037	Phisc1_601929	Xylhe1_269191	CCE30996.1	KEY66811.1	jgi_Tolinf1_197122_TINF06795	TolopKND94794.1	Beaba1_1066	Cormi1_1425	Ampqui1_523692	Dicpug2182.t1	XP_035350427.1	Colch1_mrna_2270
OG0005414	EpiBra_1.0g4666.t1	ETyphina_1.0g4460.t1	E_amag2160.t1	Ebromicola_E7626g6699.t1	E_elyg1474.t1	EfeFl1g2077.t1	Egansuensis_E7080g4270.t1	EpiGly_1.0g3106.t1	Einebrians_E818g2116.t1	FCul_PTD12817.1	FFUJ_00746m.01	FGSG_00923T0	Fman_CVK84220.1	Fox_PCD46010.1	FPRN_01341n	FPSE_12045T0	RGP68478.1	Fver_RBQ71215.1	Fusvirg611.t1	MAC_07413n	MAJ_04987n	MAM_05370n	MAN_05781n	MBR_05577n	MGU_03137n	MRI_007122n	MAA_00654n	Triaru_rna7057	Trias1_140499	Tatro_132364	Trici_PTB68272.1	TrigamTGAM01_04494T0	Trigui_OPB44370	Triha_84689	Tripar1_rna6869	Tvirens_54746	Ascsa1_7117	Phisc1_713059	Xylhe1_94628	CCE35163.1	KEY70480.1	jgi_Tolinf1_194464_TINF04700	TolopKND91274.1	Beaba1_252	Cormi1_5477	Ampqui1_588598	Dicpug3646.t1	XP_035349507.1	Colch1_mrna_703
OG0005428	EpiBra_1.0g4854.t1	ETyphina_1.0g6450.t1	E_amag2654.t1	Ebromicola_E7626g6259.t1	E_elyg3662.t1	EfeFl1g7500.t1	Egansuensis_E7080g2838.t1	EpiGly_1.0g7398.t1	Einebrians_E818g5650.t1	FCul_PTD08922.1	FFUJ_08298m.01	FGSG_10901T0	Fman_CVL05562.1	Fox_PCD31226.1	FPRN_10702n	FPSE_09803T0	RGP62781.1	Fver_RBQ70778.1	Fusvirg3236.t1	MAC_03604n	MAJ_01655n	MAM_00827n	MAN_01477n	MBR_04650n	MGU_04220n	MRI_007702n	MAA_02582n	Triaru_rna3375	Trias1_53067	Tatro_29136	Trici_PTB66404.1	TrigamTGAM01_08528T0	Trigui_OPB43129	Triha_74645	Tripar1_rna9059	Tvirens_38889	Ascsa1_2337	Phisc1_708184	Xylhe1_283871	CCE26876.1	KEY64075.1	jgi_Tolinf1_198267_TINF08315	TolopKND94012.1	Beaba1_3302	Cormi1_8436	Ampqui1_515617	Dicpug3710.t1		Colch1_mrna_1042
OG0005447	EpiBra_1.0g5407.t1	ETyphina_1.0g1961.t1	E_amag1164.t1	Ebromicola_E7626g6235.t1	E_elyg6259.t1	EfeFl1g791.t1	Egansuensis_E7080g2994.t1	EpiGly_1.0g8556.t1	Einebrians_E818g6559.t1	FCul_PTD04814.1	FFUJ_05821m.01	FGSG_08336T0	Fman_CVK90468.1	Fox_PCD33295.1	FPRN_08982n	FPSE_09470T0	RGP59901.1	Fver_RBQ70897.1	Fusvirg5388.t1	MAC_04791n	MAJ_02528n	MAM_00615n	MAN_04501n	MBR_02667n	MGU_00346n	MRI_007325n	MAA_02350n	Triaru_rna1611	Trias1_44448	Tatro_169023	Trici_PTB69187.1	TrigamTGAM01_10240T0	Trigui_OPB36610	Triha_83250	Tripar1_rna2694	Tvirens_230254	Ascsa1_2690	Phisc1_578692	Xylhe1_261007	CCE31864.1	KEY75069.1	jgi_Tolinf1_199090_TINF09113	TolopKND86947.1	Beaba1_5693	Cormi1_5299	Ampqui1_509783	Dicpug5398.t1	XP_035348608.1
OG0005455	EpiBra_1.0g5624.t1	ETyphina_1.0g7106.t1	E_amag2497.t1	Ebromicola_E7626g4881.t1	E_elyg3510.t1	EfeFl1g7345.t1	Egansuensis_E7080g395.t1	EpiGly_1.0g4810.t1	Einebrians_E818g6787.t1	FCul_PTD06483.1	FFUJ_09973m.01	FGSG_04487T0	Fman_CVK98252.1	Fox_PCD28832.1	FPRN_12289n	FPSE_08276T0	RGP70060.1	Fver_RBQ79210.1	Fusvirg7781.t1	MAC_02845n	MAJ_06423n	MAM_07271n	MAN_09190n	MBR_10432n	MGU_07761n	MRI_001015n	MAA_08048n	Triaru_rna213	Trias1_140577	Tatro_91944	Trici_PTB68438.1	TrigamTGAM01_04195T0	Trigui_OPB43822	Triha_85184	Tripar1_rna2677	Tvirens_62476	Ascsa1_6595	Phisc1_28898	Xylhe1_37377	CCE28908.1	KEY72161.1	jgi_Tolinf1_193449_TINF04041	TolopKND86615.1	Beaba1_3294	Cormi1_9644	Ampqui1_495669	Dicpug2602.t1	XP_035343180.1	Colch1_mrna_440
OG0005468	EpiBra_1.0g5821.t1	ETyphina_1.0g4297.t1	E_amag3747.t1	Ebromicola_E7626g11.t1	E_elyg928.t1	EfeFl1g1329.t1	Egansuensis_E7080g7558.t1	EpiGly_1.0g9226.t1	Einebrians_E818g7678.t1	FCul_PTD04908.1	FFUJ_04989m.01	FGSG_06159T0	Fman_CVK99563.1	Fox_PCD44233.1	FPRN_02400n	FPSE_02511T0	RGP73047.1	Fver_RBQ66313.1	Fusvirg7317.t1	MAC_00725n	MAJ_01717n	MAM_03910n	MAN_00541n	MBR_00350n	MGU_01191n	MRI_PUP2n	MAA_06522n	Triaru_rna7840	Trias1_54447	Tatro_301037	Trici_PTB70600.1	TrigamTGAM01_05794T0	Trigui_OPB38431	Triha_502882	Tripar1_rna8796	Tvirens_78893	Ascsa1_472	Phisc1_633210	Xylhe1_244193	CCE28754.1	KEY71460.1		TolopKND92979.1	Beaba1_1513	Cormi1_4331	Ampqui1_494213	Dicpug5696.t1	XP_035346755.1	Colch1_mrna_6452
OG0005481	EpiBra_1.0g6151.t1	ETyphina_1.0g1145.t1	E_amag4517.t1	Ebromicola_E7626g934.t1	E_elyg1787.t1	EfeFl1g4001.t1	Egansuensis_E7080g7304.t1	EpiGly_1.0g7654.t1	Einebrians_E818g4792.t1	FCul_PTD11331.1	FFUJ_01076m.01	FGSG_00560T0	Fman_CVK83661.1	Fox_PCD45610.1	FPRN_01016n	FPSE_01256T0	RGP70572.1	Fver_RBQ76833.1	Fusvirg1193.t1	MAC_03026n	MAJ_00717n	MAM_01910n	MAN_04969n	MBR_03389n	MGU_02804n	MRI_005901n	MAA_04157n	Triaru_rna3118	Trias1_135082	Tatro_47288	Trici_PTB62940.1	TrigamTGAM01_02939T0	Trigui_OPB42056	Triha_506149	Tripar1_rna1212	Tvirens_61617		Phisc1_332699			KEY66143.1	jgi_Tolinf1_196612_TINF06957	TolopKND94893.1	Beaba1_186	Cormi1_6184	Ampqui1_524173	Dicpug7889.t1	XP_035340110.1	Colch1_mrna_9080
OG0005488	EpiBra_1.0g6334.t1	ETyphina_1.0g2783.t1	E_amag3871.t1	Ebromicola_E7626g6806.t1	E_elyg1050.t1	EfeFl1g1583.t1	Egansuensis_E7080g2578.t1	EpiGly_1.0g2737.t1	Einebrians_E818g5367.t1	FCul_PTD12201.1	FFUJ_00413m.01	FGSG_00815T0	Fman_CVK84742.1	Fox_PCD46277.1	FPRN_01674n	FPSE_09957T0	RGP73340.1	Fver_RBQ69026.1	Fusvirg341.t1	MAC_05517n	MAJ_05948n	MAM_08168n	MAN_00352n	MBR_00185n	MGU_08187n	MRI_MXR1n	MAA_05192n	Triaru_rna580	Trias1_72271	Tatro_208224	Trici_PTB66005.1	TrigamTGAM01_06009T0	Trigui_OPB37818	Triha_83094	Tripar1_rna5036	Tvirens_50657	Ascsa1_7451	Phisc1_679651	Xylhe1_218875	CCE29033.1	KEY68401.1	jgi_Tolinf1_194218_TINF04596	TolopKND91103.1	Beaba1_5227	Cormi1_165	Ampqui1_516589	Dicpug5155.t1	XP_035339732.1	Colch1_mrna_5132
OG0005491	EpiBra_1.0g6391.t1	ETyphina_1.0g5849.t1	E_amag6127.t1	Ebromicola_E7626g4158.t1	E_elyg3974.t1	EfeFl1g5149.t1	Egansuensis_E7080g4342.t1	EpiGly_1.0g7156.t1	Einebrians_E818g7016.t1	FCul_PTD03123.1	FFUJ_07278m.01	FGSG_10174T0	Fman_CVK92562.1	Fox_PCD35179.1	FPRN_07595n	FPSE_03704T0	RGP65508.1	Fver_RBQ68378.1	Fusvirg3810.t1	MAC_04337n	MAJ_01376n	MAM_03117n	MAN_01233n	MBR_04374n	MGU_05686n	MRI_008816n	MAA_02853n	Triaru_rna4216	Trias1_144816	Tatro_243252	Trici_PTB69735.1	TrigamTGAM01_06125T0	Trigui_OPB37145	Triha_77087	Tripar1_rna2592	Tvirens_35958	Ascsa1_907	Phisc1_719327	Xylhe1_224138	CCE29010.1	KEY70297.1		TolopKND89587.1	Beaba1_6137	Cormi1_8390	Ampqui1_375895	Dicpug3397.t1	XP_035349779.1	Colch1_mrna_1966
OG0005492	EpiBra_1.0g6440.t1	ETyphina_1.0g5418.t1	E_amag1604.t1	Ebromicola_E7626g6048.t1	E_elyg6713.t1	EfeFl1g4893.t1	Egansuensis_E7080g6041.t1	EpiGly_1.0g2857.t1	Einebrians_E818g3407.t1	FCul_PTD02431.1	FFUJ_08982m.01	FGSG_08987T0	Fman_CVL00598.1	Fox_PCD30520.1	FPRN_10013n	FPSE_07114T0	RGP68983.1	Fver_RBQ80217.1	Fusvirg11142.t1	MAC_07341n	MAJ_09639n	MAM_07163n	MAN_06604n	MBR_09891n	MGU_07027n	MRI_LCL2n	MAA_09721n	Triaru_rna3979	Trias1_137492	Tatro_77588	Trici_PTB69413.1	TrigamTGAM01_08436T0	Trigui_OPB37186	Triha_79424	Tripar1_rna8845	Tvirens_35142	Ascsa1_8699	Phisc1_602844	Xylhe1_250062	CCE29167.1	KEY66260.1	jgi_Tolinf1_193267_TINF04045	TolopKND92012.1	Beaba1_6203	Cormi1_2515	Ampqui1_467929	Dicpug7060.t1		Colch1_mrna_8966
OG0005507	EpiBra_1.0g6768.t1	ETyphina_1.0g937.t1	E_amag6915.t1	Ebromicola_E7626g2301.t1	E_elyg3809.t1	EfeFl1g5530.t1	Egansuensis_E7080g5625.t1	EpiGly_1.0g786.t1	Einebrians_E818g283.t1	FCul_PTD04822.1	FFUJ_13421m.01	FGSG_05182T0	Fman_CVK86917.1	Fox_PCD41698.1	FPRN_05965n	FPSE_10910T0	RGP69919.1	Fver_RBQ68910.1	Fusvirg2123.t1	MAC_05614n	MAJ_08753n	MAM_00923n	MAN_07455n	MBR_05061n	MGU_01610n	MRI_006809n	MAA_08830n	Triaru_rna6762	Trias1_25361	Tatro_261814	Trici_PTB67576.1	TrigamTGAM01_02215T0	Trigui_OPB42194	Triha_493025	Tripar1_rna7272	Tvirens_208590	Ascsa1_8894	Phisc1_599682	Xylhe1_253800	CCE34158.1	KEY67435.1	jgi_Tolinf1_198350_TINF08467	TolopKND94104.1	Beaba1_8748	Cormi1_9176	Ampqui1_514709	Dicpug5275.t1, Dicpug6871.t1	XP_035346905.1	Colch1_mrna_8104
OG0005520	EpiBra_1.0g6979.t1	ETyphina_1.0g6411.t1	E_amag3389.t1	Ebromicola_E7626g4703.t1	E_elyg4166.t1	EfeFl1g5341.t1	Egansuensis_E7080g719.t1	EpiGly_1.0g2439.t1	Einebrians_E818g4537.t1	FCul_PTD11516.1	FFUJ_01745m.01	FGSG_01534T0	Fman_CVL02996.1	Fox_PCD44935.1	FPRN_00359n	FPSE_00801T0	RGP72064.1	Fver_RBQ76012.1	Fusvirg8271.t1	MAC_09435n	MAJ_00515n	MAM_03984n	MAN_03969n	MBR_02153n	MGU_04452n	MRI_001710n	MAA_01838n	Triaru_rna8893	Trias1_141896	Tatro_282965	Trici_PTB63820.1	TrigamTGAM01_10076T0	Trigui_OPB39725	Triha_95236	Tripar1_rna3511	Tvirens_39504	Ascsa1_9057	Phisc1_688997	Xylhe1_240389	CCE32808.1	KEY69668.1	jgi_Tolinf1_192518_TINF03254	TolopKND94494.1	Beaba1_7507	Cormi1_8880	Ampqui1_514907	Dicpug11707.t1	XP_035346929.1
OG0005528	EpiBra_1.0g7213.t1	ETyphina_1.0g6844.t1	E_amag2012.t1	Ebromicola_E7626g6375.t1	E_elyg7210.t1	EfeFl1g1930.t1	Egansuensis_E7080g730.t1	EpiGly_1.0g5040.t1	Einebrians_E818g6625.t1	FCul_PTD02737.1	FFUJ_07042m.01	FGSG_10410T0	Fman_CVK92244.1	Fox_PCD34931.1	FPRN_07348n	FPSE_07422T0	RGP59010.1	Fver_RBQ79134.1	Fusvirg5993.t1	MAC_04108n	MAJ_06373n	MAM_04648n	MAN_05954n	MBR_05410n	MGU_05469n	MRI_FAD1n	MAA_08930n	Triaru_rna8981	Trias1_150032	Tatro_38099	Trici_PTB69879.1	TrigamTGAM01_10331T0	Trigui_OPB36990	Triha_79377	Tripar1_rna3725	Tvirens_143207	Ascsa1_3787	Phisc1_646626	Xylhe1_245849	CCE32510.1	KEY66857.1			Beaba1_5546	Cormi1_5197	Ampqui1_513048	Dicpug6083.t1	XP_035339342.1	Colch1_mrna_1022
OG0005583	EpiBra_1.0g568.t1	ETyphina_1.0g2281.t1	E_amag5850.t1	Ebromicola_E7626g3379.t1	E_elyg3923.t1	EfeFl1g5091.t1	Egansuensis_E7080g7445.t1	EpiGly_1.0g771.t1	Einebrians_E818g4420.t1	FCul_PTD03410.1	FFUJ_07135m.01	FGSG_10313T0	Fman_CVK92375.1	Fox_PCD35032.1	FPRN_07447n	FPSE_12362T0	RGP64748.1	Fver_RBQ68560.1	Fusvirg11326.t1	MAC_08024n	MAJ_08054n	MAM_08258n	MAN_00887n	MBR_04046n	MGU_06607n	MRI_MPK1n	MAA_03181n	Triaru_rna1008	Trias1_194326	Tatro_302923	Trici_PTB68555.1	TrigamTGAM01_01997T0	Trigui_OPB43978	Triha_553639	Tripar1_rna884	Tvirens_85427	Ascsa1_975	Phisc1_699865	Xylhe1_53436	CCE28226.1	KEY72071.1	jgi_Tolinf1_192843_TINF03740	TolopKND88410.1	Beaba1_3334	Cormi1_9610	Ampqui1_514044	Dicpug3132.t1	XP_035349754.1	Colch1_mrna_1404
OG0005610	EpiBra_1.0g1429.t1	ETyphina_1.0g1797.t1	E_amag476.t1	Ebromicola_E7626g388.t1	E_elyg5809.t1	EfeFl1g6781.t1	Egansuensis_E7080g3783.t1	EpiGly_1.0g3689.t1	Einebrians_E818g5592.t1	FCul_PTD08360.1	FFUJ_10023m.01	FGSG_04555T0	Fman_CVK98168.1	Fox_PCD28779.1	FPRN_12241n	FPSE_10844T0	RGP70003.1	Fver_RBQ79179.1	Fusvirg7698.t1	MAC_02780n	MAJ_07329n	MAM_07396n	MAN_09355n	MBR_06632n	MGU_09695n	MRI_003163n	MAA_08565n	Triaru_rna10140	Trias1_58912	Tatro_43537	Trici_PTB63776.1	TrigamTGAM01_03811T0	Trigui_OPB39682	Triha_95653	Tripar1_rna110	Tvirens_65127		Phisc1_578989	Xylhe1_256119		KEY70326.1	jgi_Tolinf1_192467_TINF02997	TolopKND94211.1	Beaba1_4924	Cormi1_2184		Dicpug6190.t1	XP_035344377.1	Colch1_mrna_4065
OG0005654	EpiBra_1.0g3108.t1	ETyphina_1.0g411.t1	E_amag3231.t1	Ebromicola_E7626g3769.t1	E_elyg1650.t1	EfeFl1g3863.t1	Egansuensis_E7080g3038.t1	EpiGly_1.0g7465.t1	Einebrians_E818g3434.t1	FCul_PTD13011.1	FFUJ_01352m.01	FGSG_01164T0	Fman_CVK83227.1	Fox_PCD45339.1	FPRN_00752n	FPSE_02593T0	RGP60293.1	Fver_RBQ68900.1	Fusvirg1351.t1	MAC_04211n	MAJ_02165n	MAM_06877n	MAN_10162n	MBR_03642n	MGU_04832n	MRI_005934n	MAA_04020n	Triaru_rna6616	Trias1_61629	Tatro_299978	Trici_PTB69912.1	TrigamTGAM01_08592T0	Trigui_OPB43715	Triha_505020	Tripar1_rna7232	Tvirens_92093	Ascsa1_7992	Phisc1_680564	Xylhe1_226516	CCE35281.1	KEY65654.1	jgi_Tolinf1_196351_TINF06784		Beaba1_2051	Cormi1_6795	Ampqui1_437932	Dicpug669.t1		Colch1_mrna_5956
OG0005679	EpiBra_1.0g4119.t1	ETyphina_1.0g4782.t1	E_amag3772.t1	Ebromicola_E7626g7159.t1	E_elyg951.t1	EfeFl1g1477.t1	Egansuensis_E7080g1509.t1	EpiGly_1.0g3480.t1	Einebrians_E818g4666.t1	FCul_PTD02025.1	FFUJ_04721m.01	FGSG_09781T0	Fman_CVL00021.1	Fox_PCD43964.1	FPRN_02674n	FPSE_00862T0	RGP64855.1	Fver_RBQ75957.1	Fusvirg7130.t1	MAC_01352n	MAJ_01867n	MAM_07944n	MAN_00693n	MBR_00504n	MGU_01038n	MRI_008395n	MAA_06377n	Triaru_rna4831	Trias1_23773	Tatro_33861	Trici_PTB70767.1	TrigamTGAM01_06298T0	Trigui_OPB38277	Triha_72168	Tripar1_rna8656	Tvirens_28011	Ascsa1_1474	Phisc1_596183	Xylhe1_244249	CCE28094.1		jgi_Tolinf1_197860_TINF08031	TolopKND88828.1	Beaba1_4397	Cormi1_6743	Ampqui1_522206	Dicpug5817.t1	XP_035346700.1	Colch1_mrna_8739
OG0005698	EpiBra_1.0g4595.t1	ETyphina_1.0g3859.t1	E_amag5532.t1	Ebromicola_E7626g2154.t1	E_elyg245.t1	EfeFl1g6371.t1	Egansuensis_E7080g7514.t1	EpiGly_1.0g8918.t1	Einebrians_E818g1377.t1	FCul_PTD06023.1	FFUJ_08516m.01	FGSG_05392T0	Fman_CVL01273.1	Fox_PCD30994.1	FPRN_10480n	FPSE_09305T0	RGP67046.1	Fver_RBQ73335.1	Fusvirg9372.t1	MAC_06482n	MAJ_03630n	MAM_01647n	MAN_02291n	MBR_07524n	MGU_03817n	MRI_005897n	MAA_03622n	Triaru_rna8025	Trias1_205065	Tatro_186529	Trici_PTB61836.1	TrigamTGAM01_08268T0	Trigui_OPB45951	Triha_11325	Tripar1_rna5224	Tvirens_51177	Ascsa1_1703	Phisc1_778966		CCE32283.1	KEY64314.1	jgi_Tolinf1_195611_TINF06036	TolopKND92638.1	Beaba1_8344	Cormi1_5781	Ampqui1_541096		XP_035339183.1	Colch1_mrna_5441
OG0005707	EpiBra_1.0g4948.t1	ETyphina_1.0g971.t1	E_amag4939.t1	Ebromicola_E7626g1276.t1	E_elyg2229.t1	EfeFl1g4448.t1	Egansuensis_E7080g5323.t1	EpiGly_1.0g8072.t1	Einebrians_E818g854.t1	FCul_PTD10347.1	FFUJ_02958m.01	FGSG_06909T0	Fman_CVK89105.1	Fox_PCD37874.1	FPRN_04581n	FPSE_11751T0	RGP63562.1	Fver_RBQ74484.1	Fusvirg2514.t1	MAC_03110n	MAJ_04131n	MAM_07022n	MAN_03393n	MBR_01384n	MGU_02059n	MRI_005302n	MAA_05778n	Triaru_rna9781	Trias1_189007	Tatro_297663	Trici_PTB67381.1	TrigamTGAM01_02248T0	Trigui_OPB42203	Triha_480238	Tripar1_rna2071	Tvirens_30976	Ascsa1_4989	Phisc1_683115	Xylhe1_249846	CCE33694.1		jgi_Tolinf1_196999_TINF06977		Beaba1_4108	Cormi1_2643	Ampqui1_511336	Dicpug7759.t1	XP_035347528.1	Colch1_mrna_5230
OG0005723	EpiBra_1.0g5547.t1	ETyphina_1.0g1965.t1	E_amag1161.t1	Ebromicola_E7626g7430.t1	E_elyg6254.t1	EfeFl1g788.t1	Egansuensis_E7080g2991.t1	EpiGly_1.0g8553.t1	Einebrians_E818g6186.t1	FCul_PTD05379.1	FFUJ_05824m.01	FGSG_13390T0	Fman_CVK90473.1	Fox_PCD33292.1	FPRN_08985n	FPSE_09467T0	RGP59904.1	Fver_RBQ70894.1	Fusvirg5384.t1	MAC_04788n	MAJ_02531n	MAM_00618n	MAN_04504n	MBR_02664n	MGU_00349n	MRI_007307n	MAA_02347n	Triaru_rna1608	Trias1_77473	Tatro_35461	Trici_PTB69184.1	TrigamTGAM01_10387T0	Trigui_OPB36613	Triha_82972	Tripar1_rna2691	Tvirens_220864		Phisc1_578468	Xylhe1_247305	CCE31906.1	KEY75072.1	jgi_Tolinf1_199093_TINF08960	TolopKND86944.1		Cormi1_5296	Ampqui1_38877	Dicpug5396.t1		Colch1_mrna_3943
OG0005740	EpiBra_1.0g6073.t1	ETyphina_1.0g6253.t1	E_amag2548.t1	Ebromicola_E7626g967.t1	E_elyg3561.t1	EfeFl1g7400.t1	Egansuensis_E7080g2009.t1	EpiGly_1.0g2263.t1	Einebrians_E818g3098.t1	FCul_PTD05845.1	FFUJ_13388m.01	FGSG_05153T0	Fman_CVK86967.1	Fox_PCD41664.1	FPRN_05932n	FPSE_06553T0	RGP73548.1	Fver_RBQ68631.1	Fusvirg2092.t1	MAC_07234n	MAJ_07250n	MAM_00943n	MAN_07487n	MBR_05093n	MGU_01578n	MRI_SEC65n	MAA_08857n	Triaru_rna457	Trias1_189176	Tatro_7675	Trici_PTB67547.1	TrigamTGAM01_09853T0	Trigui_OPB42388	Triha_480435	Tripar1_rna5595	Tvirens_30854	Ascsa1_3390	Phisc1_681031	Xylhe1_236958	CCE33024.1	KEY67412.1, KEY68821.1			Beaba1_5441	Cormi1_4577	Ampqui1_299877	Dicpug10145.t1	XP_035347764.1
OG0005761	EpiBra_1.0g6938.t1	ETyphina_1.0g2839.t1	E_amag5017.t1	Ebromicola_E7626g624.t1	E_elyg2310.t1	EfeFl1g4456.t1	Egansuensis_E7080g338.t1	EpiGly_1.0g2039.t1	Einebrians_E818g5900.t1	FCul_PTD09450.1	FFUJ_03096m.01	FGSG_06772T0	Fman_CVK88874.1	Fox_PCD38021.1	FPRN_04723n	FPSE_11894T0	RGP69295.1	Fver_RBQ80589.1	Fusvirg2609.t1	MAC_03696n	MAJ_01282n	MAM_07053n	MAN_03311n	MBR_01301n	MGU_01973n	MRI_002177n	MAA_05863n	Triaru_rna4756	Trias1_135058	Tatro_177340	Trici_PTB67467.1	TrigamTGAM01_02331T0	Trigui_OPB42292	Triha_493163	Tripar1_rna1596	Tvirens_128224	Ascsa1_1719	Phisc1_694815		CCE30958.1	KEY69652.1	jgi_Tolinf1_197071_TINF07242	TolopKND94873.1	Beaba1_1024	Cormi1_2377	Ampqui1_324636	Dicpug1652.t1		Colch1_mrna_2015
OG0005762	EpiBra_1.0g7017.t1	ETyphina_1.0g3071.t1	E_amag3966.t1	Ebromicola_E7626g2774.t1	E_elyg1147.t1	EfeFl1g1681.t1	Egansuensis_E7080g2333.t1	EpiGly_1.0g7525.t1	Einebrians_E818g3880.t1	FCul_PTD01341.1	FFUJ_04050m.01	FGSG_09340T0	Fman_CVK94048.1	Fox_PCD43311.1	FPRN_03327n	FPSE_05045T0	RGP66933.1	Fver_RBQ81195.1	Fusvirg202.t1	MAC_07652n	MAJ_09007n	MAM_07625n	MAN_00195n	MBR_00019n	MGU_09176n	MRI_004236n	MAA_08136n	Triaru_rna9235	Trias1_58256	Tatro_303059	Trici_PTB68748.1	TrigamTGAM01_02185T0	Trigui_OPB44183	Triha_495127	Tripar1_rna7367	Tvirens_8776	Ascsa1_7220	Phisc1_713045	Xylhe1_269481	CCE34261.1	KEY74046.1	jgi_Tolinf1_194092_TINF04672	TolopKND91051.1	Beaba1_5332		Ampqui1_522674	Dicpug4988.t1	XP_035341342.1	Colch1_mrna_4479
OG0005812	EpiBra_1.0g665.t1	ETyphina_1.0g3912.t1	E_amag3076.t1	Ebromicola_E7626g592.t1	E_elyg5033.t1	EfeFl1g3708.t1	Egansuensis_E7080g7057.t1	EpiGly_1.0g298.t1	Einebrians_E818g2650.t1	FCul_PTD13173.1	FFUJ_01185m.01	FGSG_01005T0	Fman_CVK83492.1	Fox_PCD45503.1	FPRN_00912n	FPSE_08604T0	RGP59133.1	Fver_RBQ74329.1	Fusvirg1078.t1	MAC_07096n	MAJ_00612n	MAM_01810n	MAN_05073n	MBR_03495n	MGU_02706n	MRI_002387n	MAA_04055n	Triaru_rna8795	Trias1_59625	Tatro_289353	Trici_PTB67069.1	TrigamTGAM01_03546T0	Trigui_OPB46833	Triha_509179	Tripar1_rna6273	Tvirens_182923	Ascsa1_8125	Phisc1_680637	Xylhe1_235886		KEY71032.1	jgi_Tolinf1_196511_TINF06975	TolopKND89482.1	Beaba1_1566	Cormi1_1044	Ampqui1_5966	Dicpug623.t1, Dicpug624.t1	XP_035348652.1	Colch1_mrna_9296
OG0005832	EpiBra_1.0g1559.t1	ETyphina_1.0g7448.t1	E_amag3598.t1	Ebromicola_E7626g45.t1	E_elyg779.t1	EfeFl1g1294.t1	Egansuensis_E7080g4514.t1	EpiGly_1.0g200.t1	Einebrians_E818g1233.t1	FCul_PTD01693.1	FFUJ_04698m.01	FGSG_09803T0	Fman_CVL00060.1	Fox_PCD43942.1	FPRN_02698n	FPSE_00839T0	RGP64880.1	Fver_RBQ68353.1	Fusvirg7097.t1	MAC_06423n	MAJ_07206n	MAM_03944n	MAN_00498n	MBR_00331n	MGU_01236n	MRI_007230n	MAA_05051n	Triaru_rna4910	Trias1_54690	Tatro_247741	Trici_PTB70797.1	TrigamTGAM01_06330T0	Trigui_OPB38247	Triha_71636	Tripar1_rna1270	Tvirens_29631	Ascsa1_1362	Phisc1_684995	Xylhe1_236297	CCE33632.1	KEY71499.1	jgi_Tolinf1_190441_TINF01160	TolopKND93332.1	Beaba1_463	Cormi1_4274	Ampqui1_556480	Dicpug708.t1	XP_035345634.1
OG0005833	EpiBra_1.0g1592.t1	ETyphina_1.0g3959.t1	E_amag6932.t1	Ebromicola_E7626g5793.t1	E_elyg3826.t1	EfeFl1g5546.t1	Egansuensis_E7080g2710.t1	EpiGly_1.0g9201.t1	Einebrians_E818g4960.t1	FCul_PTD08890.1	FFUJ_08313m.01	FGSG_10887T0	Fman_CVL05591.1	Fox_PCD31210.1	FPRN_10685n	FPSE_09818T0	RGP59240.1	Fver_RBQ67228.1	Fusvirg3261.t1	MAC_09751n	MAJ_01575n	MAM_02937n	MAN_01396n	MBR_04570n	MGU_04139n	MRI_ISA1n	MAA_02659n	Triaru_rna4259	Trias1_201728	Tatro_151207	Trici_PTB70069.1	TrigamTGAM01_03445T0	Trigui_OPB43557	Triha_491499	Tripar1_rna4176	Tvirens_120437	Ascsa1_6296	Phisc1_583310	Xylhe1_250344	CCE26956.1		jgi_Tolinf1_194647_TINF04786	TolopKND94533.1	Beaba1_5819	Cormi1_2855	Ampqui1_517538	Dicpug5095.t1	XP_035341847.1
OG0005860	EpiBra_1.0g2898.t1	ETyphina_1.0g2944.t1	E_amag2297.t1	Ebromicola_E7626g828.t1	E_elyg3308.t1	EfeFl1g5893.t1	Egansuensis_E7080g6948.t1	EpiGly_1.0g7617.t1	Einebrians_E818g5763.t1	FCul_PTD03005.1	FFUJ_07357m.01	FGSG_13702T0	Fman_CVK92641.1	Fox_PCD35261.1	FPRN_07678n	FPSE_00463T0	RGP72240.1	Fver_RBQ68046.1	Fusvirg3900.t1	MAC_02615n	MAJ_05002n	MAM_05597n	MAN_01058n	MBR_04217n	MGU_05046n	MRI_000506n	MAA_03022n	Triaru_rna6200	Trias1_168560	Tatro_129162	Trici_PTB68680.1	TrigamTGAM01_02113T0	Trigui_OPB44118	Triha_430024	Tripar1_rna7185	Tvirens_10457	Ascsa1_6683	Phisc1_732717		CCE33179.1	KEY68926.1	jgi_Tolinf1_192956_TINF03600	TolopKND91508.1	Beaba1_9238	Cormi1_3693		Dicpug3504.t1, Dicpug3505.t1		Colch1_mrna_1883
OG0005879	EpiBra_1.0g4191.t1	ETyphina_1.0g4370.t1	E_amag3847.t1	Ebromicola_E7626g5737.t1	E_elyg1028.t1	EfeFl1g1560.t1	Egansuensis_E7080g3822.t1	EpiGly_1.0g7069.t1	Einebrians_E818g2048.t1	FCul_PTD11668.1	FFUJ_00377m.01	FGSG_00275T0	Fman_CVK84773.1	Fox_PCD46306.1	FPRN_01705n	FPSE_04352T0	RGP66348.1	Fver_RBQ69000.1	Fusvirg312.t1	MAC_05540n	MAJ_05973n	MAM_06071n	MAN_00376n	MBR_00212n	MGU_08162n	MRI_006263n	MAA_05168n	Triaru_rna3467	Trias1_58188	Tatro_303104	Trici_PTB68805.1	TrigamTGAM01_00328T0	Trigui_OPB44239	Triha_508391	Tripar1_rna3465	Tvirens_32781	Ascsa1_9959	Phisc1_703179	Xylhe1_281285				TolopKND90982.1	Beaba1_5254	Cormi1_7600	Ampqui1_456407	Dicpug8546.t1	XP_035348940.1	Colch1_mrna_750
OG0005955	EpiBra_1.0g18.t1	ETyphina_1.0g697.t1	E_amag6951.t1	Ebromicola_E7626g3006.t1	E_elyg3844.t1	EfeFl1g5565.t1	Egansuensis_E7080g1790.t1	EpiGly_1.0g9182.t1	Einebrians_E818g111.t1	FCul_PTD08685.1	FFUJ_08474m.01	FGSG_10736T0	Fman_CVL05864.1	Fox_PCD31036.1	FPRN_10521n	FPSE_01309T0	RGP66640.1	Fver_RBQ66524.1	Fusvirg3464.t1	MAC_08760n	MAJ_01556n	MAM_02961n	MAN_01377n	MBR_04551n	MGU_04120n	MRI_008081n	MAA_02678n	Triaru_rna6079	Trias1_144489	Tatro_261481	Trici_PTB64051.1	TrigamTGAM01_08887T0	Trigui_OPB39656	Triha_2398	Tripar1_rna2214	Tvirens_214358	Ascsa1_8865	Phisc1_788841	Xylhe1_177435	CCE34331.1	KEY69507.1	jgi_Tolinf1_194625_TINF04206	TolopKND94622.1	Beaba1_2308	Cormi1_7459		Dicpug12116.t1	XP_035350490.1	Colch1_mrna_6659
OG0005971	EpiBra_1.0g942.t1	ETyphina_1.0g2533.t1	E_amag366.t1	Ebromicola_E7626g1865.t1	E_elyg6782.t1	EfeFl1g525.t1	Egansuensis_E7080g1619.t1	EpiGly_1.0g3424.t1	Einebrians_E818g6136.t1	FCul_PTD08816.1	FFUJ_08405m.01	FGSG_10797T0	Fman_CVL05748.1	Fox_PCD31108.1	FPRN_10592n	FPSE_08844T0	RGP72878.1	Fver_RBQ67792.1	Fusvirg3360.t1	MAC_01477n	MAJ_04464n	MAM_01084n	MAN_07324n	MBR_04928n	MGU_01740n	MRI_SLM5n	MAA_04924n	Triaru_rna9079	Trias1_44592	Tatro_36653	Trici_PTB62305.1	TrigamTGAM01_01946T0	Trigui_OPB36767	Triha_494029	Tripar1_rna735	Tvirens_36917	Ascsa1_4679	Phisc1_589407	Xylhe1_231315	CCE31878.1	KEY67560.1	jgi_Tolinf1_191801_TINF02798	TolopKND89281.1	Beaba1_755	Cormi1_1364		Dicpug8868.t1	XP_035342681.1	Colch1_mrna_8318
OG0005982	EpiBra_1.0g1619.t1	ETyphina_1.0g2210.t1	E_amag6857.t1	Ebromicola_E7626g6834.t1	E_elyg7332.t1	EfeFl1g1795.t1	Egansuensis_E7080g655.t1	EpiGly_1.0g6794.t1	Einebrians_E818g4356.t1	FCul_PTD10071.1	FFUJ_12370m.01	FGSG_07874T0	Fman_CVK97480.1	Fox_PCD42356.1	FPRN_11489n	FPSE_10022T0	RGP74134.1	Fver_RBQ73224.1	Fusvirg1692.t1	MAC_09679n	MAJ_08278n	MAM_04449n	MAN_06261n	MBR_09568n	MGU_10087n	MRI_003467n	MAA_06656n	Triaru_rna4195	Trias1_29962	Tatro_146407	Trici_PTB65779.1	TrigamTGAM01_03107T0	Trigui_OPB44582	Triha_513683	Tripar1_rna6903	Tvirens_59535	Ascsa1_4642	Phisc1_247911	Xylhe1_245517		KEY65501.1	jgi_Tolinf1_199923_TINF09913	TolopKND85975.1	Beaba1_639	Cormi1_8204			XP_035349755.1	Colch1_mrna_1373
OG0006085	EpiBra_1.0g805.t1	ETyphina_1.0g4721.t1	E_amag960.t1	Ebromicola_E7626g2571.t1	E_elyg5732.t1	EfeFl1g6700.t1	Egansuensis_E7080g1437.t1	EpiGly_1.0g7034.t1	Einebrians_E818g1688.t1	FCul_PTD05891.1	FFUJ_08759m.01	FGSG_05622T0	Fman_CVL00965.1	Fox_PCD30744.1	FPRN_10236n	FPSE_06215T0	RGP63338.1	Fver_RBQ75914.1	Fusvirg9637.t1	MAC_07812n	MAJ_03169n	MAM_01384n	MAN_02019n	MBR_08834n	MGU_07198n	MRI_006266n	MAA_03359n	Triaru_rna5635	Trias1_31193	Tatro_44425	Trici_PTB62595.1	TrigamTGAM01_10424T0	Trigui_OPB41400	Triha_149383	Tripar1_rna458	Tvirens_42275				CCE26584.1, CCE26585.1	KEY70367.1	jgi_Tolinf1_195845_TINF06082		Beaba1_7623	Cormi1_8758	Ampqui1_559370	Dicpug6212.t1
OG0006098	EpiBra_1.0g2041.t1	ETyphina_1.0g423.t1	E_amag3244.t1	Ebromicola_E7626g3036.t1	E_elyg1663.t1	EfeFl1g3875.t1	Egansuensis_E7080g3025.t1	EpiGly_1.0g7235.t1	Einebrians_E818g5343.t1	FCul_PTD13503.1	FFUJ_01358m.01	FGSG_01169T0	Fman_CVK83219.1	Fox_PCD45333.1	FPRN_00747n	FPSE_02598T0	RGP60288.1	Fver_RBQ68435.1	Fusvirg1356.t1	MAC_04197n	MAJ_02151n	MAM_07649n	MAN_10176n	MBR_03628n	MGU_04818n	MRI_006110n	MAA_03896n	Triaru_rna6622	Trias1_61634	Tatro_128024	Trici_PTB69906.1	TrigamTGAM01_08586T0	Trigui_OPB43722	Triha_77700	Tripar1_rna7225	Tvirens_35206	Ascsa1_8952	Phisc1_700408	Xylhe1_124332	CCE35263.1	KEY65660.1	jgi_Tolinf1_196345_TINF07243	TolopKND90265.1	Beaba1_2046	Cormi1_6789		Dicpug832.t1		Colch1_mrna_6029
OG0006122	EpiBra_1.0g3580.t1	ETyphina_1.0g3271.t1	E_amag5601.t1	Ebromicola_E7626g57.t1	E_elyg312.t1	EfeFl1g6438.t1	Egansuensis_E7080g7256.t1	EpiGly_1.0g6272.t1	Einebrians_E818g3493.t1	FCul_PTD13013.1	FFUJ_12179m.01	FGSG_01863T0	Fman_CVK97165.1	Fox_PCD42543.1	FPRN_08220n	FPSE_12339T0	RGP64423.1	Fver_RBQ74984.1	Fusvirg5783.t1	MAC_08587n	MAJ_03707n	MAM_01716n	MAN_02366n	MBR_08170n	MGU_03740n	MRI_004705n	MAA_03697n	Triaru_rna5254	Trias1_62386	Tatro_297593	Trici_PTB63531.1	TrigamTGAM01_05545T0	Trigui_OPB45031	Triha_511211	Tripar1_rna2265	Tvirens_228878	Ascsa1_220		Xylhe1_273691	CCE32680.1	KEY65937.1	jgi_Tolinf1_190757_TINF01114	TolopKND88524.1	Beaba1_871	Cormi1_5631	Ampqui1_519526		XP_035348255.1
OG0006123	EpiBra_1.0g3586.t1	ETyphina_1.0g3265.t1	E_amag5595.t1	Ebromicola_E7626g5966.t1	E_elyg306.t1	EfeFl1g6432.t1	Egansuensis_E7080g7262.t1	EpiGly_1.0g6266.t1	Einebrians_E818g6459.t1	FCul_PTD11709.1	FFUJ_12187m.01	FGSG_01871T0	Fman_CVK97178.1	Fox_PCD42534.1	FPRN_08212n	FPSE_12347T0	RGP64431.1	Fver_RBQ74976.1	Fusvirg5791.t1	MAC_08578n	MAJ_03697n	MAM_01708n	MAN_02357n	MBR_07457n	MGU_03749n	MRI_RPL17n	MAA_03688n	Triaru_rna7772	Trias1_203826	Tatro_297600	Trici_PTB63543.1	TrigamTGAM01_05532T0	Trigui_OPB45041	Triha_511193	Tripar1_rna7613	Tvirens_111922	Ascsa1_166	Phisc1_704866	Xylhe1_241480	CCE32674.1	KEY65930.1	jgi_Tolinf1_190750_TINF01172			Cormi1_5633	Ampqui1_531194	Dicpug6681.t1		Colch1_mrna_8791
OG0006126	EpiBra_1.0g3740.t1	ETyphina_1.0g4919.t1	E_amag5487.t1	Ebromicola_E7626g7007.t1	E_elyg199.t1	EfeFl1g6327.t1	Egansuensis_E7080g4979.t1	EpiGly_1.0g4391.t1	Einebrians_E818g4402.t1	FCul_PTD05146.1	FFUJ_08565m.01	FGSG_05435T0	Fman_CVL01224.1	Fox_PCD30943.1	FPRN_10431n	FPSE_03572T0	RGP73648.1	Fver_RBQ66981.1	Fusvirg9423.t1	MAC_08349n	MAJ_03581n	MAM_01598n	MAN_02243n	MBR_07573n	MGU_03865n	MRI_006429n	MAA_03575n	Triaru_rna1268	Trias1_266205	Tatro_154549	Trici_PTB62226.1	TrigamTGAM01_00866T0	Trigui_OPB46096	Triha_10574	Tripar1_rna4606	Tvirens_11387	Ascsa1_281	Phisc1_190286	Xylhe1_39817	CCE32238.1	KEY69432.1	jgi_Tolinf1_195658_TINF06094	TolopKND92653.1	Beaba1_8123	Cormi1_7378		Dicpug7467.t1	XP_035348249.1	Colch1_mrna_5243
OG0006164	EpiBra_1.0g6615.t1	ETyphina_1.0g2461.t1	E_amag1648.t1	Ebromicola_E7626g4416.t1	E_elyg5645.t1	EfeFl1g2744.t1	Egansuensis_E7080g6027.t1	EpiGly_1.0g8399.t1	Einebrians_E818g5678.t1	FCul_PTD02951.1	FFUJ_07215m.01	FGSG_10256T0	Fman_CVK92503.1	Fox_PCD35114.1	FPRN_07530n	FPSE_03615T0	RGP65555.1	Fver_RBQ76279.1	Fusvirg3598.t1	MAC_01126n	MAJ_03951n	MAM_07854n	MAN_03572n	MBR_01562n	MGU_02238n	MRI_007237n	MAA_05608n	Triaru_rna2584	Trias1_128625	Tatro_177251	Trici_PTB64198.1	TrigamTGAM01_06210T0	Trigui_OPB39476	Triha_75741	Tripar1_rna6530	Tvirens_65681	Ascsa1_640	Phisc1_697808	Xylhe1_251598	CCE29502.1	KEY66091.1	jgi_Tolinf1_191243_TINF02253	TolopKND86659.1	Beaba1_6043	Cormi1_543		Dicpug3282.t1	XP_035342956.1	Colch1_mrna_7561
OG0006212	EpiBra_1.0g1461.t1	ETyphina_1.0g6192.t1	E_amag4900.t1	Ebromicola_E7626g319.t1	E_elyg2188.t1	EfeFl1g4405.t1	Egansuensis_E7080g6537.t1	EpiGly_1.0g8926.t1	Einebrians_E818g6635.t1	FCul_PTD10057.1	FFUJ_03006m.01	FGSG_06866T0	Fman_CVK89027.1	Fox_PCD37926.1	FPRN_04630n	FPSE_11799T0	RGP63607.1	Fver_RBQ65946.1	Fusvirg2460.t1	MAC_01005n	MAJ_04076n	MAM_05855n	MAN_03447n	MBR_01437n	MGU_02113n	MRI_005957n	MAA_05728n	Triaru_rna3070	Trias1_127911	Tatro_30317	Trici_PTB65327.1	TrigamTGAM01_05690T0	Trigui_OPB38990	Triha_1696	Tripar1_rna2064	Tvirens_64683	Ascsa1_8109	Phisc1_664277		CCE27909.1	KEY67610.1	jgi_Tolinf1_196954_TINF06623	TolopKND94655.1	Beaba1_961	Cormi1_2317		Dicpug868.t1, Dicpug869.t1		Colch1_mrna_9169
OG0006235	EpiBra_1.0g3232.t1	ETyphina_1.0g2846.t1	E_amag5024.t1	Ebromicola_E7626g631.t1	E_elyg2317.t1	EfeFl1g4535.t1	Egansuensis_E7080g3272.t1	EpiGly_1.0g8977.t1	Einebrians_E818g895.t1	FCul_PTD10309.1	FFUJ_03105m.01	FGSG_06765T0	Fman_CVK88863.1	Fox_PCD38029.1	FPRN_04730n	FPSE_09113T0	RGP69302.1	Fver_RBQ80596.1	Fusvirg2616.t1	MAC_03703n	MAJ_01275n	MAM_02294n	MAN_03304n	MBR_01294n	MGU_01966n	MRI_001620n	MAA_05870n	Triaru_rna1435	Trias1_187610	Tatro_86846	Trici_PTB62414.1	TrigamTGAM01_01822T0	Trigui_OPB36878	Triha_126480	Tripar1_rna6576	Tvirens_37166		Phisc1_422152	Xylhe1_260344	CCE30965.1	KEY69644.1	jgi_Tolinf1_197062_TINF06765		Beaba1_1034	Cormi1_2384	Ampqui1_128388	Dicpug1531.t1		Colch1_mrna_4389
OG0006271	EpiBra_1.0g6239.t1	ETyphina_1.0g5651.t1	E_amag2973.t1	Ebromicola_E7626g5420.t1	E_elyg4930.t1	EfeFl1g3601.t1	Egansuensis_E7080g217.t1	EpiGly_1.0g8644.t1	Einebrians_E818g6529.t1	FCul_PTD13045.1	FFUJ_01470m.01	FGSG_01274T0	Fman_CVK83027.1	Fox_PCD45218.1	FPRN_00636n	FPSE_00417T0	RGP76634.1	Fver_RBQ72625.1	Fusvirg1483.t1	MAC_07515n	MAJ_08634n	MAM_03616n	MAN_08138n	MBR_06083n	MGU_10820n	MRI_002199n	MAA_00139n	Triaru_rna9366	Trias1_126622	Tatro_248552	Trici_PTB64166.1	TrigamTGAM01_09238T0	Trigui_OPB39444	Triha_2188	Tripar1_rna2631	Tvirens_129172	Ascsa1_8053	Phisc1_728672		CCE33065.1	KEY67508.1	jgi_Tolinf1_196239_TINF07321	TolopKND88635.1	Beaba1_8045	Cormi1_6956		Dicpug6071.t1	XP_035347256.1	Colch1_mrna_5010
OG0006284	EpiBra_1.0g7365.t1	ETyphina_1.0g4171.t1	E_amag5674.t1	Ebromicola_E7626g3347.t1	E_elyg675.t1	EfeFl1g6518.t1	Egansuensis_E7080g1419.t1	EpiGly_1.0g1281.t1	Einebrians_E818g6988.t1	FCul_PTD04745.1	FFUJ_05749m.01	FGSG_08841T0	Fman_CVK90345.1	Fox_PCD33369.1	FPRN_08909n	FPSE_12014T0	RGP63267.1	Fver_RBQ70035.1	Fusvirg4727.t1	MAC_00978n	MAJ_03767n	MAM_03174n	MAN_02458n	MBR_08260n	MGU_03433n	MRI_ATP12n	MAA_03784n	Triaru_rna1063	Trias1_111478	Tatro_34313	Trici_PTB70423.1	TrigamTGAM01_10893T0	Trigui_OPB38624	Triha_12410	Tripar1_rna2140	Tvirens_28258	Ascsa1_9735	Phisc1_703904	Xylhe1_259389	CCE31183.1	KEY68140.1	jgi_Tolinf1_193861_TINF00308	TolopKND88066.1	Beaba1_2411	Cormi1_784		Dicpug9331.t1
OG0006328	EpiBra_1.0g2051.t1	ETyphina_1.0g164.t1	E_amag184.t1	Ebromicola_E7626g1153.t1	E_elyg6039.t1	EfeFl1g5004.t1	Egansuensis_E7080g3245.t1	EpiGly_1.0g2265.t1	Einebrians_E818g7026.t1	FCul_PTD11209.1	FFUJ_12295m.01	FGSG_01965T0	Fman_CVK97356.1	Fox_PCD42433.1	FPRN_11420n	FPSE_09195T0	RGP74942.1	Fver_RBQ68071.1	Fusvirg5892.t1	MAC_08641n	MAJ_02904n	MAM_04278n	MAN_08579n	MBR_01946n	MGU_02627n	MRI_006056n	MAA_01114n	Triaru_rna3796	Trias1_24933	Tatro_142372	Trici_PTB64010.1	TrigamTGAM01_02612T0	Trigui_OPB37991	Triha_477627	Tripar1_rna7515	Tvirens_213395	Ascsa1_457	Phisc1_740056			KEY70884.1	jgi_Tolinf1_190652_TINF01327	TolopKND90364.1	Beaba1_6863	Cormi1_2962		Dicpug5585.t1		Colch1_mrna_8695
OG0006350	EpiBra_1.0g4604.t1	ETyphina_1.0g7024.t1	E_amag779.t1	Ebromicola_E7626g7186.t1	E_elyg1510.t1	EfeFl1g2113.t1	Egansuensis_E7080g4133.t1	EpiGly_1.0g3033.t1	Einebrians_E818g4875.t1	FCul_PTD12969.1	FFUJ_00707m.01	FGSG_11854T0	Fman_CVK84288.1	Fox_PCD45974.1	FPRN_01379n	FPSE_11670T0	RGP68442.1	Fver_RBQ71181.1	Fusvirg563.t1	MAC_06244n	MAJ_02570n	MAM_05333n	MAN_09984n	MBR_05610n	MGU_03166n	MRI_006811n	MAA_00686n	Triaru_rna7599	Trias1_37223	Tatro_132378	Trici_PTB68886.1	TrigamTGAM01_04536T0	Trigui_OPB44323	Triha_495300	Tripar1_rna3492	Tvirens_189119	Ascsa1_7414	Phisc1_15269	Xylhe1_268512	CCE27309.1	KEY70467.1	jgi_Tolinf1_194427_TINF04431	TolopKND91339.1				Dicpug4823.t1		Colch1_mrna_3853
OG0006434	EpiBra_1.0g4974.t1	ETyphina_1.0g5865.t1	E_amag1335.t1	Ebromicola_E7626g995.t1	E_elyg7157.t1	EfeFl1g159.t1	Egansuensis_E7080g6844.t1	EpiGly_1.0g4354.t1	Einebrians_E818g5166.t1	FCul_PTD08786.1	FFUJ_08446m.01	FGSG_10763T0	Fman_CVL05816.1	Fox_PCD31066.1	FPRN_10548n	FPSE_01337T0	RGP66665.1	Fver_RBQ67094.1	Fusvirg3431.t1	MAC_01927n	MAJ_06310n	MAM_04788n	MAN_09570n	MBR_03093n	MGU_04736n	MRI_008331n	MAA_04682n	Triaru_rna4451	Trias1_132949	Tatro_300280	Trici_PTB61916.1	TrigamTGAM01_09210T0	Trigui_OPB36743	Triha_83189	Tripar1_rna3675	Tvirens_36464	Ascsa1_4519	Phisc1_698465		CCE27098.1	KEY65379.1		TolopKND86812.1	Beaba1_7133	Cormi1_3824		Dicpug8694.t1		Colch1_mrna_5977
OG0006441	EpiBra_1.0g5950.t1	ETyphina_1.0g5109.t1	E_amag1666.t1	Ebromicola_E7626g1693.t1	E_elyg5660.t1	EfeFl1g2726.t1	Egansuensis_E7080g2639.t1	EpiGly_1.0g8415.t1	Einebrians_E818g2537.t1	FCul_PTD05254.1	FFUJ_13321m.01	FGSG_06124T0	Fman_CVK87073.1	Fox_PCD41597.1	FPRN_05863n	FPSE_00882T0	RGP73007.1	Fver_RBQ75283.1	Fusvirg4113.t1	MAC_08935n	MAJ_03385n	MAM_00420n	MAN_05491n	MBR_06881n	MGU_05294n	MRI_001019n	MAA_08401n	Triaru_rna7553	Trias1_385377	Tatro_287170	Trici_PTB69619.1	TrigamTGAM01_04014T0	Trigui_OPB37397	Triha_479546	Tripar1_rna8240	Tvirens_185573		Phisc1_670863		CCE28501.1		jgi_Tolinf1_195348_TINF05172	TolopKND93919.1	Beaba1_2731	Cormi1_7686				Colch1_mrna_4940
OG0006549	EpiBra_1.0g7353.t1	ETyphina_1.0g3409.t1	E_amag2987.t1	Ebromicola_E7626g1803.t1	E_elyg4945.t1	EfeFl1g3615.t1	Egansuensis_E7080g1579.t1	EpiGly_1.0g8658.t1	Einebrians_E818g3252.t1	FCul_PTD12298.1	FFUJ_01433m.01	FGSG_01239T0	Fman_CVK83091.1	Fox_PCD45256.1	FPRN_00672n	FPSE_07611T0	RGP60036.1	Fver_RBQ75604.1	Fusvirg1469.t1	MAC_00533n	MAJ_02048n	MAM_07989n	MAN_06926n	MBR_03769n	MGU_05827n	MRI_008703n	MAA_07275n	Triaru_rna9799	Trias1_149752	Tatro_38157	Trici_PTB69801.1	TrigamTGAM01_07750T0	Trigui_OPB37072	Triha_78103	Tripar1_rna3991	Tvirens_63653		Phisc1_728953		CCE30641.1	KEY67523.1		TolopKND86145.1	Beaba1_8030	Cormi1_6941		Dicpug7619.t1		Colch1_mrna_4979
OG0006858	EpiBra_1.0g7528.t1	ETyphina_1.0g672.t1	E_amag6627.t1	Ebromicola_E7626g7452.t1	E_elyg2954.t1	EfeFl1g7195.t1	Egansuensis_E7080g6709.t1	EpiGly_1.0g6722.t1	Einebrians_E818g7214.t1	FCul_PTD01825.1	FFUJ_04295m.01	FGSG_09443T0	Fman_CVK93685.1	Fox_PCD43552.1	FPRN_03082n	FPSE_07983T0	RGP69371.1	Fver_RBQ69963.1	Fusvirg6829.t1	MAC_02044n	MAJ_05424n	MAM_02182n	MAN_06394n	MBR_07382n	MGU_05925n	MRI_000972n	MAA_01578n	Triaru_rna9291	Trias1_399486	Tatro_299400	Trici_PTB64771.1	TrigamTGAM01_01268T0	Trigui_OPB45254	Triha_264888	Tripar1_rna4425	Tvirens_66928				CCE30776.1	KEY65767.1	jgi_Tolinf1_191509_TINF02012		Beaba1_10320, Beaba1_8883			Dicpug10354.t1		Colch1_mrna_2912
OG0007284	EpiBra_1.0g2430.t1	ETyphina_1.0g4040.t1	E_amag2809.t1	Ebromicola_E7626g2990.t1	E_elyg4763.t1	EfeFl1g3434.t1	Egansuensis_E7080g2957.t1	EpiGly_1.0g1051.t1	Einebrians_E818g1408.t1	FCul_PTD07770.1	FFUJ_09471m.01	FGSG_04043T0	Fman_CVL04675.1	Fox_PCD29341.1	FPRN_12791n	FPSE_05235T0	RGP59988.1	Fver_RBQ65879.1	Fusvirg9314.t1	MAC_02267n	MAJ_07648n	MAM_05961n	MAN_08894n	MBR_09939n	MGU_08771n	MRI_003016n	MAA_09869n	Triaru_rna5945	Trias1_45589	Tatro_297899	Trici_PTB67721.1	TrigamTGAM01_03289T0	Trigui_OPB42653	Triha_506847	Tripar1_rna2146	Tvirens_78967				CCE28416.1	KEY72331.1	jgi_Tolinf1_199379_TINF09494	TolopKND89411.1	Beaba1_7403	Cormi1_708		Dicpug10837.t1
OG0007377	EpiBra_1.0g5687.t1	ETyphina_1.0g3647.t1	E_amag3879.t1	Ebromicola_E7626g5993.t1	E_elyg1059.t1	EfeFl1g1591.t1	Egansuensis_E7080g208.t1	EpiGly_1.0g4141.t1	Einebrians_E818g5855.t1	FCul_PTD02187.1	FFUJ_06448m.01	FGSG_08193T0	Fman_CVK91306.1	Fox_PCD32685.1	FPRN_09590n	FPSE_09611T0	RGP67301.1	Fver_RBQ77414.1	Fusvirg11758.t1	MAC_05512n	MAJ_05940n	MAM_08162n	MAN_00345n	MBR_00177n	MGU_09682n	MRI_005930n	MAA_05198n	Triaru_rna782	Trias1_28108	Tatro_296901	Trici_PTB63648.1	TrigamTGAM01_09293T0	Trigui_OPB45807	Triha_9834	Tripar1_rna4340	Tvirens_184596				CCE29036.1		jgi_Tolinf1_191628_TINF01830	TolopKND87751.1, TolopKND91715.1	Beaba1_1013
OG0007432	EpiBra_1.0g1181.t1	ETyphina_1.0g1628.t1	E_amag3147.t1	Ebromicola_E7626g3642.t1	E_elyg1566.t1	EfeFl1g3779.t1	Egansuensis_E7080g5672.t1	EpiGly_1.0g6189.t1	Einebrians_E818g2662.t1	FCul_PTD11347.1	FFUJ_01258m.01	FGSG_01070T0	Fman_CVK83369.1	Fox_PCD45436.1	FPRN_00840n	FPSE_10735T0	RGP64568.1	Fver_RBQ76203.1	Fusvirg1005.t1	MAC_05242n	MAJ_02201n	MAM_06842n	MAN_10125n	MBR_03678n	MGU_04870n	MRI_005417n	MAA_03985n	Triaru_rna10184	Trias1_53863	Tatro_294635	Trici_PTB67161.1	TrigamTGAM01_07158T0	Trigui_OPB35970	Triha_514003	Tripar1_rna3136	Tvirens_222989				CCE35360.1	KEY71083.1	jgi_Tolinf1_196439_TINF06803	TolopKND90119.1
OG0007489	EpiBra_1.0g1781.t1	ETyphina_1.0g1299.t1	E_amag6820.t1	Ebromicola_E7626g1904.t1	E_elyg7295.t1	EfeFl1g1836.t1	Egansuensis_E7080g6583.t1	EpiGly_1.0g8758.t1	Einebrians_E818g4910.t1	FCul_PTD09413.1	FFUJ_12414m.01	FGSG_07835T0	Fman_CVK97545.1	Fox_PCD42309.1	FPRN_11532n	FPSE_09882T0	RGP74117.1	Fver_RBQ72963.1	Fusvirg1627.t1	MAC_06996n	MAJ_08188n	MAM_04500n	MAN_06178n	MBR_09002n	MGU_09628n	MRI_000576n	MAA_06730n	Triaru_rna8265	Trias1_39599	Tatro_27001	Trici_PTB65750.1	TrigamTGAM01_09027T0	Trigui_OPB44550	Triha_99919	Tripar1_rna6640	Tvirens_119884					KEY74719.1	jgi_Tolinf1_198140_TINF08211	TolopKND89051.1
OG0007500	EpiBra_1.0g5437.t1	ETyphina_1.0g190.t1	E_amag5899.t1	Ebromicola_E7626g2834.t1	E_elyg4326.t1	EfeFl1g2982.t1	Egansuensis_E7080g4764.t1	EpiGly_1.0g1946.t1	Einebrians_E818g5173.t1	FCul_PTD13080.1	FFUJ_01669m.01	FGSG_01461T0	Fman_CVL03133.1	Fox_PCD45011.1	FPRN_00434n	FPSE_08491T0	RGP72133.1	Fver_RBQ80650.1	Fusvirg8183.t1	MAC_00066n	MAJ_06101n	MAM_04034n	MAN_03917n	MBR_06863n	MGU_04503n	MRI_005225n	MAA_01785n	Triaru_rna4562	Trias1_69806	Tatro_80771	Trici_PTB63871.1	TrigamTGAM01_07783T0	Trigui_OPB39771	Triha_499259	Tripar1_rna6379	Tvirens_65225					KEY69100.1	jgi_Tolinf1_192578_TINF02996	TolopKND94048.1
OG0007557	EpiBra_1.0g4837.t1	ETyphina_1.0g3406.t1	E_amag2990.t1	Ebromicola_E7626g1806.t1	E_elyg4948.t1	EfeFl1g3618.t1	Egansuensis_E7080g1576.t1	EpiGly_1.0g8661.t1	Einebrians_E818g67.t1	FCul_PTD11199.1	FFUJ_01436m.01	FGSG_01242T0	Fman_CVK83087.1	Fox_PCD45253.1	FPRN_00670n	FPSE_07608T0	RGP76668.1	Fver_RBQ68160.1	Fusvirg1466.t1	MAC_00536n	MAJ_02051n	MAM_07993n	MAN_06923n	MBR_03766n	MGU_05824n	MRI_008714n	MAA_11252n	Triaru_rna9770	Trias1_73091	Tatro_299889	Trici_PTB69804.1	TrigamTGAM01_07747T0	Trigui_OPB37069	Triha_479194	Tripar1_rna3988	Tvirens_207986				CCE30638.1	KEY67526.1
[truncated: 18 more columns]

## Sheet: relaxation
OG0001324	EpiBra_1.0g4750.t1	ETyphina_1.0g2234.t1	E_amag7259.t1	Ebromicola_E7626g4355.t1	E_elyg4604.t1	EfeFl1g3270.t1	Egansuensis_E7080g5522.t1	EpiGly_1.0g7040.t1	Einebrians_E818g1154.t1	FCul_PTD03096.1	FFUJ_07004m.01	FGSG_10435T0	Fman_CVK92188.1	Fox_PCD34894.1	FPRN_07310n	FPSE_09748T0	RGP58730.1	Fver_RBQ71552.1	Fusvirg6020.t1	MAC_01739n	MAJ_04200n	MAM_07768n	MAN_03729n	MBR_01723n	MGU_02403n	MRI_006700n	MAA_05454n	Triaru_rna4510	Trias1_39955	Tatro_316963	Trici_PTB63125.1	TrigamTGAM01_10452T0	Trigui_OPB46393	Triha_88555	Tripar1_rna284	Tvirens_204642	Ascsa1_2601	Phisc1_412163, Phisc1_447552, Phisc1_54274, Phisc1_670394, Phisc1_676796, Phisc1_677138, Phisc1_682730, Phisc1_777065, Phisc1_780406, Phisc1_781866, Phisc1_782682	Xylhe1_271254	CCE29400.1	KEY68530.1, KEY70542.1	jgi_Tolinf1_192271_TINF02861	TolopKND91732.1	Beaba1_9468	Cormi1_8586				Colch1_mrna_3758, Colch1_mrna_549
OG0001351	EpiBra_1.0g1650.t1	ETyphina_1.0g3688.t1	E_amag2280.t1	Ebromicola_E7626g6598.t1	E_elyg3290.t1	EfeFl1g5872.t1	Egansuensis_E7080g5906.t1	EpiGly_1.0g7600.t1	Einebrians_E818g6419.t1	FCul_PTD03139.1	FFUJ_07372m.01	FGSG_09980T0	Fman_CVK92657.1	Fox_PCD35275.1	FPRN_07694n	FPSE_03879T0	RGP74370.1	Fver_RBQ65088.1	Fusvirg3915.t1	MAC_02598n	MAJ_05019n	MAM_05581n	MAN_01039n	MBR_04198n	MGU_05065n	MRI_001018n	MAA_03040n	Triaru_rna2435	Trias1_140372	Tatro_91699	Trici_PTB68666.1	TrigamTGAM01_02098T0	Trigui_OPB44104	Triha_85422	Tripar1_rna7199	Tvirens_85296	Ascsa1_1244, Ascsa1_6686	Phisc1_263835, Phisc1_746086	Xylhe1_252970	CCE32022.1	KEY71991.1	jgi_Tolinf1_192941_TINF03785	TolopKND91612.1	Beaba1_4640	Cormi1_5103	Ampqui1_120577, Ampqui1_586792	Dicpug3319.t1	XP_035343036.1	Colch1_mrna_1886
OG0001413	EpiBra_1.0g7743.t1	ETyphina_1.0g299.t1	E_amag3099.t1	Ebromicola_E7626g1100.t1	E_elyg5056.t1	EfeFl1g3730.t1	Egansuensis_E7080g106.t1	EpiGly_1.0g3165.t1	Einebrians_E818g6429.t1	FCul_PTD13498.1	FFUJ_01208m.01	FGSG_01027T0	Fman_CVK83449.1	Fox_PCD45480.1	FPRN_00889n	FPSE_08581T0	RGP76320.1	Fver_RBQ74310.1	Fusvirg1054.t1	MAC_07073n	MAJ_00635n	MAM_01832n	MAN_05050n	MBR_03472n	MGU_02728n	MRI_001113n	MAA_04078n	Triaru_rna6914	Trias1_59647	Tatro_51615	Trici_PTB67092.1	TrigamTGAM01_03522T0	Trigui_OPB46810	Triha_87974	Tripar1_rna2526	Tvirens_88637	Ascsa1_8049	Phisc1_680674, Phisc1_698082	Xylhe1_249565	CCE34399.1	KEY69593.1, KEY71057.1	jgi_Tolinf1_196487_TINF07312	TolopKND89526.1	Beaba1_383	Cormi1_5895	Ampqui1_472236	Dicpug365.t1	XP_035350466.1	Colch1_mrna_5761, Colch1_mrna_9286
OG0001421	EpiBra_1.0g943.t1	ETyphina_1.0g2532.t1	E_amag367.t1	Ebromicola_E7626g1866.t1	E_elyg6783.t1	EfeFl1g524.t1	Egansuensis_E7080g1620.t1	EpiGly_1.0g3425.t1	Einebrians_E818g6137.t1	FCul_PTD08815.1	FFUJ_08404m.01	FGSG_10798T0	Fman_CVL05747.1	Fox_PCD31109.1	FPRN_10593n	FPSE_08845T0	RGP72879.1	Fver_RBQ67793.1	Fusvirg3359.t1	MAC_01476n	MAJ_04465n	MAM_01083n	MAN_07325n	MBR_04929n	MGU_01739n	MRI_006013n	MAA_04925n	Triaru_rna9080	Trias1_133759	Tatro_36076	Trici_PTB62307.1	TrigamTGAM01_01945T0	Trigui_OPB36768	Triha_481111	Tripar1_rna736	Tvirens_64127	Ascsa1_4678	Phisc1_620417	Xylhe1_159494	CCE28766.1, CCE28767.1, CCE28768.1, CCE28774.1, CCE28775.1, CCE28776.1, CCE28777.1, CCE28778.1, CCE28779.1, CCE28780.1, CCE29303.1, CCE29307.1, CCE31879.1	KEY68494.1	jgi_Tolinf1_191800_TINF02365	TolopKND89284.1	Beaba1_754	Cormi1_1365	Ampqui1_487360			Colch1_mrna_8319
OG0001469	EpiBra_1.0g2098.t1	ETyphina_1.0g3351.t1	E_amag1722.t1	Ebromicola_E7626g6652.t1	E_elyg5587.t1	EfeFl1g2666.t1	Egansuensis_E7080g2155.t1	EpiGly_1.0g5923.t1	Einebrians_E818g4104.t1	FCul_PTD06051.1	FFUJ_13448m.01	FGSG_05218T0	Fman_CVK86872.1	Fox_PCD41728.1	FPRN_05993n	FPSE_07274T0	RGP76294.1	Fver_RBQ68011.1	Fusvirg4042.t1	MAC_03939n	MAJ_05534n	MAM_02280n	MAN_06498n	MBR_07260n	MGU_06031n	MRI_CWH41n	MAA_01473n	Triaru_rna9685	Trias1_26016	Tatro_126962	Trici_PTB69525.1	TrigamTGAM01_09668T0	Trigui_OPB37319	Triha_79256	Tripar1_rna6791	Tvirens_35537	Ascsa1_5321, Ascsa1_7553, Ascsa1_7554	Phisc1_625006	Xylhe1_222461	CCE28579.1	KEY73270.1	jgi_Tolinf1_195283_TINF05651	TolopKND93480.1	Beaba1_6495	Cormi1_7790	Ampqui1_445700, Ampqui1_60213	Dicpug11130.t1, Dicpug6451.t1	XP_035343272.1	Colch1_mrna_3495
OG0001470	EpiBra_1.0g2280.t1	ETyphina_1.0g6007.t1	E_amag564.t1	Ebromicola_E7626g6792.t1	E_elyg6421.t1	EfeFl1g957.t1	Egansuensis_E7080g1185.t1	EpiGly_1.0g5860.t1	Einebrians_E818g775.t1	FCul_PTD04302.1	FFUJ_06131m.01	FGSG_08623T0	Fman_CVK90976.1	Fox_PCD32987.1	FPRN_09286n	FPSE_06033T0	RGP63448.1	Fver_RBQ74057.1	Fusvirg5174.t1	MAC_03511n	MAJ_00135n	MAM_00774n	MAN_04348n	MBR_02503n	MGU_00510n	MRI_008284n	MAA_02196n	Triaru_rna7716	Trias1_65834	Tatro_293559	Trici_PTB68940.1	TrigamTGAM01_03944T0	Trigui_OPB36358	Triha_481541	Tripar1_rna4390	Tvirens_190772	Ascsa1_9548	Phisc1_679634, Phisc1_703690	Xylhe1_212702	CCE29663.1	KEY66864.1	jgi_Tolinf1_198907_TINF09344	TolopKND90539.1	Beaba1_5617	Cormi1_4620	Ampqui1_80513	Dicpug7999.t1	XP_035339700.1, XP_035344918.1	Colch1_mrna_4297
OG0001471	EpiBra_1.0g2326.t1	ETyphina_1.0g995.t1	E_amag4963.t1	Ebromicola_E7626g125.t1	E_elyg2253.t1	EfeFl1g4511.t1	Egansuensis_E7080g6986.t1	EpiGly_1.0g8098.t1	Einebrians_E818g2847.t1	FCul_PTD09494.1	FFUJ_02924m.01	FGSG_06939T0	Fman_CVK89160.1	Fox_PCD37844.1	FPRN_04549n	FPSE_04786T0	RGP66485.1	Fver_RBQ80429.1	Fusvirg2546.t1	MAC_03136n	MAJ_01340n	MAM_06996n	MAN_03368n	MBR_01358n	MGU_02033n	MRI_SAT4n	MAA_05805n	Triaru_rna9635	Trias1_67010	Tatro_155476	Trici_PTB67411.1	TrigamTGAM01_02272T0	Trigui_OPB42229	Triha_493084	Tripar1_rna5886	Tvirens_61457	Ascsa1_5669	Phisc1_230422, Phisc1_380064	Xylhe1_267977	CCE30894.1	KEY74136.1, KEY74820.1	jgi_Tolinf1_197029_TINF07389	TolopKND94691.1	Beaba1_4071	Cormi1_2701	Ampqui1_451140	Dicpug1615.t1	XP_035347022.1	Colch1_mrna_5543
OG0001474	EpiBra_1.0g2710.t1	ETyphina_1.0g863.t1	E_amag5938.t1	Ebromicola_E7626g5494.t1	E_elyg4291.t1	EfeFl1g2947.t1	Egansuensis_E7080g2262.t1	EpiGly_1.0g4491.t1	Einebrians_E818g1945.t1	FCul_PTD01634.1	FFUJ_04390m.01	FGSG_09524T0	Fman_CVK93606.1	Fox_PCD43632.1	FPRN_03003n	FPSE_03343T0	RGP75194.1	Fver_RBQ80513.1	Fusvirg6747.t1	MAC_02719n	MAJ_00250n	MAM_02811n	MAN_04232n	MBR_02387n	MGU_00624n	MRI_DAL81n	MAA_02089n	Triaru_rna4077	Trias1_25022	Tatro_142510	Trici_PTB64608.1	TrigamTGAM01_02724T0	Trigui_OPB41998	Triha_492773	Tripar1_rna4033	Tvirens_31547	Ascsa1_2836	Phisc1_578866, Phisc1_686734, Phisc1_732561	Xylhe1_265781	CCE30166.1	KEY64542.1, KEY69161.1, KEY73182.1	jgi_Tolinf1_198766_TINF08669	TolopKND88210.1	Beaba1_6250	Cormi1_4032	Ampqui1_532555	Dicpug4486.t1	XP_035340297.1, XP_035343668.1	Colch1_mrna_3289
OG0001531	EpiBra_1.0g2685.t1	ETyphina_1.0g838.t1	E_amag820.t1	Ebromicola_E7626g4899.t1	E_elyg5092.t1	EfeFl1g2155.t1	Egansuensis_E7080g1639.t1	EpiGly_1.0g7994.t1	Einebrians_E818g451.t1	FCul_PTD12518.1	FFUJ_00595m.01	FGSG_00655T0	Fman_CVK84460.1	Fox_PCD46089.1	FPRN_01486n	FPSE_04716T0	RGP70668.1	Fver_RBQ64684.1	Fusvirg525.t1	MAC_06217n	MAJ_02615n	MAM_05293n	MAN_09942n	MBR_05655n	MGU_03208n	MRI_LAD1n	MAA_00731n	Triaru_rna10047	Trias1_27197	Tatro_153403	Trici_PTB68846.1	TrigamTGAM01_09812T0	Trigui_OPB44279	Triha_495252	Tripar1_rna7929	Tvirens_54807	Ascsa1_7078	Phisc1_690745	Xylhe1_268585	CCE29787.1	KEY65137.1	jgi_Tolinf1_194383_TINF04130	TolopKND91407.1	Beaba1_338	Cormi1_5377	Ampqui1_282358	Dicpug4789.t1	XP_035348304.1	Colch1_mrna_2956, Colch1_mrna_3838
OG0001558	EpiBra_1.0g6996.t1	ETyphina_1.0g2658.t1	E_amag3288.t1	Ebromicola_E7626g2639.t1	E_elyg1707.t1	EfeFl1g3919.t1	Egansuensis_E7080g7195.t1	EpiGly_1.0g6393.t1	Einebrians_E818g6824.t1	FCul_PTD13105.1	FFUJ_01418m.01	FGSG_01225T0	Fman_CVK83119.1	Fox_PCD45273.1	FPRN_00687n	FPSE_01785T0	RGP60051.1	Fver_RBQ66006.1	Fusvirg1424.t1	MAC_04144n	MAJ_02095n	MAM_08283n	MAN_06882n	MBR_03573n	MGU_05781n	MRI_ATG22n	MAA_07230n	Triaru_rna5222	Trias1_150185	Tatro_299926	Trici_PTB69842.1	TrigamTGAM01_07712T0	Trigui_OPB37034	Triha_491799	Tripar1_rna436	Tvirens_73741	Ascsa1_496, Ascsa1_7753	Phisc1_571901, Phisc1_748077	Xylhe1_248047	CCE33093.1	KEY65180.1	jgi_Tolinf1_196287_TINF06886	TolopKND90274.1	Beaba1_2108	Cormi1_6898	Ampqui1_438400, Ampqui1_515410	Dicpug481.t1	XP_035345120.1	Colch1_mrna_5847
OG0001599	EpiBra_1.0g4713.t1	ETyphina_1.0g5274.t1	E_amag2359.t1	Ebromicola_E7626g7027.t1	E_elyg3369.t1	EfeFl1g4962.t1	Egansuensis_E7080g679.t1	EpiGly_1.0g6633.t1	Einebrians_E818g7225.t1	FCul_PTD02756.1	FFUJ_07515m.01	FGSG_09947T0	Fman_CVK92884.1	Fox_PCD35427.1	FPRN_07837n	FPSE_03125T0	RGP74405.1	Fver_RBQ81930.1	Fusvirg3681.t1	MAC_03851n	MAJ_05230n	MAM_05092n	MAN_01122n	MBR_04284n	MGU_05571n	MRI_001924n	MAA_02964n	Triaru_rna9662	Trias1_49240	Tatro_38632	Trici_PTB68071.1	TrigamTGAM01_01232T0	Trigui_OPB40244	Triha_90200	Tripar1_rna6850	Tvirens_211378	Ascsa1_666	Phisc1_587757		CCE33223.1	KEY66058.1	jgi_Tolinf1_193019_TINF03524	TolopKND89726.1	Beaba1_4806	Cormi1_2032	Ampqui1_107962		XP_035345555.1	Colch1_mrna_448, Colch1_mrna_7557
OG0001601	EpiBra_1.0g5047.t1	ETyphina_1.0g1770.t1	E_amag699.t1	Ebromicola_E7626g1188.t1	E_elyg6174.t1	EfeFl1g5693.t1	Egansuensis_E7080g587.t1	EpiGly_1.0g1687.t1	Einebrians_E818g1110.t1	FCul_PTD07690.1	FFUJ_09446m.01	FGSG_04022T0	Fman_CVL04702.1	Fox_PCD29365.1	FPRN_12817n	FPSE_05256T0	RGP60529.1	Fver_RBQ77506.1	Fusvirg9344.t1	MAC_07973n	MAJ_00465n	MAM_06237n	MAN_04020n	MBR_02203n	MGU_04401n	MRI_004778n	MAA_01885n	Triaru_rna1134	Trias1_59817	Tatro_131929	Trici_PTB65560.1	TrigamTGAM01_01038T0	Trigui_OPB40556	Triha_511791	Tripar1_rna3341	Tvirens_55189	Ascsa1_684	Phisc1_735059	Xylhe1_244749	CCE29713.1	KEY73504.1	jgi_Tolinf1_198571_TINF09189	TolopKND86303.1	Beaba1_5017	Cormi1_1695	Ampqui1_454457	Dicpug4188.t1, Dicpug5935.t1	XP_035347240.1	Colch1_mrna_4369
OG0001603	EpiBra_1.0g5452.t1	ETyphina_1.0g2970.t1	E_amag5869.t1	Ebromicola_E7626g7270.t1	E_elyg3908.t1	EfeFl1g5075.t1	Egansuensis_E7080g7431.t1	EpiGly_1.0g6816.t1	Einebrians_E818g3845.t1	FCul_PTD07858.1	FFUJ_09615m.01	FGSG_04169T0	Fman_CVL04504.1	Fox_PCD29193.1	FPRN_12650n	FPSE_12134T0	RGP67235.1	Fver_RBQ72648.1	Fusvirg9011.t1	MAC_08152n	MAJ_01478n	MAM_03025n	MAN_01335n	MBR_04476n	MGU_04042n	MRI_008522n	MAA_02755n	Triaru_rna5353	Trias1_134714	Tatro_213851	Trici_PTB67594.1	TrigamTGAM01_03142T0	Trigui_OPB42517	Triha_493411	Tripar1_rna7279	Tvirens_30063	Ascsa1_10639	Phisc1_608889	Xylhe1_258070	CCE33843.1	KEY66641.1	jgi_Tolinf1_193214_TINF03513	TolopKND91652.1	Beaba1_6284	Cormi1_5661	Ampqui1_510560		XP_035345417.1	Colch1_mrna_248, Colch1_mrna_7373
OG0001609	EpiBra_1.0g6330.t1	ETyphina_1.0g2546.t1	E_amag1103.t1	Ebromicola_E7626g6805.t1	E_elyg6221.t1	EfeFl1g751.t1	Egansuensis_E7080g1682.t1	EpiGly_1.0g4681.t1	Einebrians_E818g4057.t1	FCul_PTD02214.1	FFUJ_06543m.01	FGSG_08131T0	Fman_CVK91449.1	Fox_PCD32604.1	FPRN_09684n	FPSE_05455T0	RGP70255.1	Fver_RBQ79366.1	Fusvirg11800.t1	MAC_01560n	MAJ_02471n	MAM_00564n	MAN_08207n	MBR_02726n	MGU_00288n	MRI_007772n	MAA_02397n	Triaru_rna4029	Trias1_55612	Tatro_300244	Trici_PTB62339.1	TrigamTGAM01_01911T0	Trigui_OPB36799	Triha_507226	Tripar1_rna3817	Tvirens_37636	Ascsa1_2564	Phisc1_779134	Xylhe1_138505	CCE27460.1	KEY66057.1, KEY73680.1		TolopKND90807.1		Cormi1_4934	Ampqui1_509155	Dicpug10115.t1	XP_035346884.1	Colch1_mrna_450, Colch1_mrna_7103
OG0001635	EpiBra_1.0g2134.t1	ETyphina_1.0g6896.t1	E_amag2616.t1	Ebromicola_E7626g7060.t1	E_elyg3628.t1	EfeFl1g7467.t1	Egansuensis_E7080g4577.t1	EpiGly_1.0g4737.t1	Einebrians_E818g1560.t1	FCul_PTD08852.1	FFUJ_08362m.01	FGSG_10840T0	Fman_CVL05674.1	Fox_PCD31159.1	FPRN_10636n	FPSE_09865T0	RGP75862.1	Fver_RBQ73350.1	Fusvirg3310.t1	MAC_03573n	MAJ_01622n	MAM_02871n	MAN_01442n	MBR_04617n	MGU_04185n	MRI_PRS5n	MAA_02615n	Triaru_rna5959	Trias1_72865	Tatro_79627	Trici_PTB70022.1	TrigamTGAM01_03390T0	Trigui_OPB43603	Triha_478946	Tripar1_rna7165	Tvirens_50283	Ascsa1_6761	Phisc1_648570	Xylhe1_244075, Xylhe1_255814	CCE26904.1	KEY66922.1, KEY70144.1	jgi_Tolinf1_198228_TINF08465	TolopKND94362.1	Beaba1_6182	Cormi1_2492	Ampqui1_493963	Dicpug8144.t1	XP_035343527.1	Colch1_mrna_7983
OG0001660	EpiBra_1.0g5879.t1	ETyphina_1.0g660.t1	E_amag1546.t1	Ebromicola_E7626g2522.t1	E_elyg2965.t1	EfeFl1g7207.t1	Egansuensis_E7080g6699.t1	EpiGly_1.0g3828.t1	Einebrians_E818g2470.t1	FCul_PTD01808.1	FFUJ_04282m.01	FGSG_09431T0	Fman_CVK93698.1	Fox_PCD43536.1	FPRN_03095n	FPSE_07967T0	RGP64637.1	Fver_RBQ73302.1	Fusvirg6872.t1	MAC_02054n	MAJ_05435n	MAM_02196n	MAN_06405n	MBR_07370n	MGU_05936n	MRI_001724n	MAA_01567n	Triaru_rna9507	Trias1_26733	Tatro_219615	Trici_PTB64738.1	TrigamTGAM01_10709T0	Trigui_OPB45283	Triha_497750	Tripar1_rna6298	Tvirens_66960	Ascsa1_1782, Ascsa1_5822	Phisc1_148899, Phisc1_601032, Phisc1_783888	Xylhe1_251411, Xylhe1_255843	CCE30784.1	KEY68005.1	jgi_Tolinf1_191526_TINF02086	TolopKND87779.1	Beaba1_8892		Ampqui1_520842	Dicpug10360.t1, Dicpug10361.t1	XP_035350113.1	Colch1_mrna_2901
OG0001672	EpiBra_1.0g6866.t1	ETyphina_1.0g2585.t1	E_amag994.t1	Ebromicola_E7626g773.t1	E_elyg3043.t1	EfeFl1g619.t1	Egansuensis_E7080g6851.t1	EpiGly_1.0g8629.t1	Einebrians_E818g5517.t1	FCul_PTD08795.1	FFUJ_08202m.01	FGSG_10977T0	Fman_CVL05398.1	Fox_PCD31319.1	FPRN_10794n	FPSE_02506T0	RGP69479.1	Fver_RBQ67625.1	Fusvirg3149.t1	MAC_01936n	MAJ_06301n	MAM_04796n	MAN_09579n	MBR_03103n	MGU_04726n	MRI_008372n	MAA_04693n	Triaru_rna3969	Trias1_132068	Tatro_245186	Trici_PTB69078.1	TrigamTGAM01_04936T0	Trigui_OPB36506	Triha_494350	Tripar1_rna1921	Tvirens_36693	Ascsa1_8137	Phisc1_664320	Xylhe1_36294	CCE27090.1	KEY71663.1, KEY73830.1	jgi_Tolinf1_191694_TINF02829	TolopKND86790.1	Beaba1_3208, Beaba1_6027	Cormi1_479	Ampqui1_439503	Dicpug9250.t1	XP_035346910.1	Colch1_mrna_871, Colch1_mrna_9988
OG0001685	EpiBra_1.0g90.t1	ETyphina_1.0g7208.t1	E_amag5588.t1	Ebromicola_E7626g5873.t1	E_elyg300.t1	EfeFl1g6426.t1	Egansuensis_E7080g790.t1	EpiGly_1.0g8864.t1	Einebrians_E818g4504.t1	FCul_PTD12944.1	FFUJ_12198m.01	FGSG_01882T0	Fman_CVK97196.1	Fox_PCD42524.1	FPRN_08202n	FPSE_05397T0	RGP64343.1	Fver_RBQ81278.1	Fusvirg5801.t1	MAC_08571n	MAJ_03689n	MAM_01701n	MAN_02349n	MBR_07465n	MGU_03757n	MRI_GLG2n	MAA_03680n	Triaru_rna7766	Trias1_151867	Tatro_129518	Trici_PTB63548.1	TrigamTGAM01_05527T0	Trigui_OPB45046	Triha_93243	Tripar1_rna7618	Tvirens_81425	Ascsa1_290	Phisc1_729745	Xylhe1_268690	CCE33987.1	KEY64822.1	jgi_Tolinf1_190741_TINF01387	TolopKND88513.1	Beaba1_7232	Cormi1_3968	Ampqui1_511943	Dicpug6937.t1	XP_035342798.1	Colch1_mrna_3402, Colch1_mrna_8800
OG0001700	EpiBra_1.0g2497.t1	ETyphina_1.0g5856.t1	E_amag2811.t1	Ebromicola_E7626g2988.t1	E_elyg4765.t1	EfeFl1g3436.t1	Egansuensis_E7080g3203.t1	EpiGly_1.0g1658.t1	Einebrians_E818g5111.t1	FCul_PTD07769.1	FFUJ_09467m.01	FGSG_04042T0	Fman_CVL04681.1	Fox_PCD29346.1	FPRN_12796n	FPSE_05237T0	RGP59989.1	Fver_RBQ65875.1	Fusvirg9315.t1	MAC_02265n	MAJ_07646n	MAM_05959n	MAN_08896n	MBR_09941n	MGU_08769n	MRI_003091n	MAA_09867n	Triaru_rna5944	Trias1_45587	Tatro_49430	Trici_PTB67720.1	TrigamTGAM01_03287T0	Trigui_OPB42652	Triha_82130	Tripar1_rna2145	Tvirens_30589	Ascsa1_2837	Phisc1_347154	Xylhe1_240020	CCE28415.1	KEY72332.1	jgi_Tolinf1_199380_TINF09470	TolopKND89418.1	Beaba1_7404	Cormi1_710	Ampqui1_509474, Ampqui1_520575	Dicpug10841.t1	XP_035343112.1	Colch1_mrna_853
OG0001777	EpiBra_1.0g2016.t1	ETyphina_1.0g1077.t1	E_amag4563.t1	Ebromicola_E7626g4223.t1	E_elyg1833.t1	EfeFl1g4048.t1	Egansuensis_E7080g5237.t1	EpiGly_1.0g7854.t1	Einebrians_E818g1265.t1	FCul_PTD12540.1	FFUJ_01020m.01	FGSG_00501T0	Fman_CVK83758.1	Fox_PCD45665.1	FPRN_01072n	FPSE_04406T0	RGP61149.1	Fver_RBQ70819.1	Fusvirg1258.t1	MAC_02976n	MAJ_00768n	MAM_01960n	MAN_04918n	MBR_03338n	MGU_02856n	MRI_RMT2n	MAA_04208n	Triaru_rna4292	Trias1_66831	Tatro_142705	Trici_PTB67250.1	TrigamTGAM01_03872T0	Trigui_OPB42145	Triha_506254	Tripar1_rna8118	Tvirens_145248	Ascsa1_7731, Ascsa1_7732	Phisc1_502650	Xylhe1_281597	CCE31328.1	KEY64937.1		TolopKND95101.1	Beaba1_7975	Cormi1_6261	Ampqui1_529250, Ampqui1_539178	Dicpug2412.t1	XP_035345082.1	Colch1_mrna_9113
OG0001803	EpiBra_1.0g4580.t1	ETyphina_1.0g3766.t1	E_amag5004.t1	Ebromicola_E7626g610.t1	E_elyg2296.t1	EfeFl1g4470.t1	Egansuensis_E7080g3020.t1	EpiGly_1.0g6575.t1	Einebrians_E818g342.t1	FCul_PTD09383.1	FFUJ_02879m.01	FGSG_06979T0	Fman_CVK89239.1	Fox_PCD37795.1	FPRN_04504n	FPSE_04740T0	RGP63636.1	Fver_RBQ80251.1	Fusvirg2592.t1	MAC_03680n	MAJ_01297n	MAM_05820n	MAN_03326n	MBR_01316n	MGU_01989n	MRI_HEK2n	MAA_05848n	Triaru_rna2263	Trias1_135224	Tatro_47313	Trici_PTB67450.1	TrigamTGAM01_02313T0	Trigui_OPB42269	Triha_383927	Tripar1_rna481	Tvirens_54511	Ascsa1_198	Phisc1_578196	Xylhe1_211420	CCE30939.1	KEY71431.1	jgi_Tolinf1_197087_TINF06804	TolopKND95078.1	Beaba1_9277	Cormi1_2405	Ampqui1_134513	Dicpug7745.t1	XP_035342754.1	Colch1_mrna_7216
OG0001811	EpiBra_1.0g5542.t1	ETyphina_1.0g4493.t1	E_amag7286.t1	Ebromicola_E7626g844.t1	E_elyg4630.t1	EfeFl1g3298.t1	Egansuensis_E7080g6611.t1	EpiGly_1.0g3042.t1	Einebrians_E818g2487.t1	FCul_PTD03163.1	FFUJ_06936m.01	FGSG_10516T0	Fman_CVK92076.1	Fox_PCD34835.1	FPRN_07241n	FPSE_03401T0	RGP60021.1	Fver_RBQ76388.1	Fusvirg54.t1	MAC_01700n	MAJ_04239n	MAM_07801n	MAN_03692n	MBR_01685n	MGU_02365n	MRI_YVH1n	MAA_05492n	Triaru_rna519	Trias1_152381	Tatro_291210	Trici_PTB63170.1	TrigamTGAM01_04364T0	Trigui_OPB46429	Triha_6904	Tripar1_rna1006	Tvirens_231685	Ascsa1_1033	Phisc1_594070	Xylhe1_248244	CCE34151.1	KEY70557.1	jgi_Tolinf1_190252_TINF00975	TolopKND86573.1	Beaba1_8312	Cormi1_8600	Ampqui1_66776	Dicpug10172.t1	XP_035342487.1	Colch1_mrna_1189
OG0001839	EpiBra_1.0g508.t1	ETyphina_1.0g3256.t1	E_amag6729.t1	Ebromicola_E7626g2855.t1	E_elyg5296.t1	EfeFl1g2365.t1	Egansuensis_E7080g5639.t1	EpiGly_1.0g8982.t1	Einebrians_E818g2459.t1	FCul_PTD05555.1	FFUJ_13300m.01	FGSG_06103T0	Fman_CVK87107.1	Fox_PCD41575.1	FPRN_05842n	FPSE_04259T0	RGP72986.1	Fver_RBQ68424.1	Fusvirg4137.t1	MAC_08953n	MAJ_03403n	MAM_00399n	MAN_05509n	MBR_06900n	MGU_05313n	MRI_CNA1n	MAA_08418n	Triaru_rna6838	Trias1_137897	Tatro_207023	Trici_PTB69640.1	TrigamTGAM01_04023T0	Trigui_OPB37418	Triha_479567	Tripar1_rna2611	Tvirens_211614	Ascsa1_8376	Phisc1_62108	Xylhe1_250087	CCE28476.1	KEY73356.1	jgi_Tolinf1_195374_TINF05652	TolopKND93834.1	Beaba1_2703, Beaba1_465	Cormi1_4272, Cormi1_7709	Ampqui1_511590	Dicpug6713.t1	XP_035347295.1	Colch1_mrna_4926
OG0001847	EpiBra_1.0g1376.t1	ETyphina_1.0g5172.t1	E_amag4631.t1	Ebromicola_E7626g3501.t1	E_elyg1908.t1	EfeFl1g4120.t1	Egansuensis_E7080g317.t1	EpiGly_1.0g3314.t1	Einebrians_E818g7113.t1	FCul_PTD10336.1	FFUJ_02777m.01	FGSG_07074T0	Fman_CVK89401.1	Fox_PCD37693.1	FPRN_04403n	FPSE_02708T0	RGP61951.1	Fver_RBQ72468.1	Fusvirg2321.t1	MAC_06144n	MAJ_00933n	MAM_05731n	MAN_04755n	MBR_03174n	MGU_03021n	MRI_008663n	MAA_04365n	Triaru_rna10115	Trias1_128171	Tatro_301668	Trici_PTB65418.1	TrigamTGAM01_03650T0	Trigui_OPB42948	Triha_503626	Tripar1_rna8609	Tvirens_9518	Ascsa1_8077	Phisc1_664159	Xylhe1_267045	CCE33947.1	KEY63833.1		TolopKND94718.1	Beaba1_4308	Cormi1_2200	Ampqui1_583591	Dicpug1116.t1	XP_035341624.1, XP_035348877.1	Colch1_mrna_820
OG0001868	EpiBra_1.0g2491.t1	ETyphina_1.0g5851.t1	E_amag2815.t1	Ebromicola_E7626g2984.t1	E_elyg4769.t1	EfeFl1g3440.t1	Egansuensis_E7080g3208.t1	EpiGly_1.0g1664.t1	Einebrians_E818g5116.t1	FCul_PTD06559.1	FFUJ_09483m.01	FGSG_04053T0	Fman_CVL04663.1	Fox_PCD29327.1	FPRN_12780n	FPSE_05225T0	RGP61482.1	Fver_RBQ77118.1	Fusvirg9298.t1	MAC_02281n	MAJ_07661n	MAM_05973n	MAN_08881n	MBR_09317n	MGU_08785n	MRI_PRP4n	MAA_09883n	Triaru_rna5951	Trias1_67402	Tatro_143987	Trici_PTB67728.1	TrigamTGAM01_03296T0	Trigui_OPB42660	Triha_4196	Tripar1_rna2153	Tvirens_1166	Ascsa1_2602	Phisc1_677746	Xylhe1_250872	CCE28399.1	KEY72322.1	jgi_Tolinf1_199365_TINF09459	TolopKND89441.1	Beaba1_8647	Cormi1_693	Ampqui1_562183	Dicpug401.t1	XP_035343427.1	Colch1_mrna_858
OG0001869	EpiBra_1.0g2695.t1	ETyphina_1.0g1480.t1	E_amag4921.t1	Ebromicola_E7626g1254.t1	E_elyg2211.t1	EfeFl1g4426.t1	Egansuensis_E7080g69.t1	EpiGly_1.0g8951.t1	Einebrians_E818g3445.t1	FCul_PTD10428.1	FFUJ_02977m.01	FGSG_06890T0	Fman_CVK89077.1	Fox_PCD37892.1	FPRN_04599n	FPSE_11769T0	RGP63579.1	Fver_RBQ71486.1	Fusvirg2495.t1	MAC_09247n	MAJ_04110n	MAM_07041n	MAN_03413n	MBR_01404n	MGU_02079n	MRI_005551n	MAA_05759n	Triaru_rna744	Trias1_53628	Tatro_226844	Trici_PTB65281.1	TrigamTGAM01_09907T0	Trigui_OPB38962	Triha_503964	Tripar1_rna5129	Tvirens_232596	Ascsa1_404	Phisc1_251649, Phisc1_591887, Phisc1_686030, Phisc1_778647	Xylhe1_210589	CCE33713.1	KEY63888.1	jgi_Tolinf1_196980_TINF06600	TolopKND95377.1	Beaba1_995	Cormi1_2350	Ampqui1_451545		XP_035339773.1, XP_035348888.1	Colch1_mrna_9899
OG0001875	EpiBra_1.0g3202.t1	ETyphina_1.0g2719.t1	E_amag3805.t1	Ebromicola_E7626g1594.t1	E_elyg984.t1	EfeFl1g1513.t1	Egansuensis_E7080g5051.t1	EpiGly_1.0g6121.t1	Einebrians_E818g500.t1	FCul_PTD04482.1	FFUJ_04940m.01	FGSG_06208T0	Fman_CVK99638.1	Fox_PCD44182.1	FPRN_02451n	FPSE_02568T0	RGP65201.1	Fver_RBQ74598.1	Fusvirg7369.t1	MAC_01312n	MAJ_01912n	MAM_05180n	MAN_00736n	MBR_00546n	MGU_00993n	MRI_001867n	MAA_11347n	Triaru_rna4827	Trias1_23357	Tatro_86311	Trici_PTB70380.1	TrigamTGAM01_07915T0	Trigui_OPB38665	Triha_131108	Tripar1_rna2642	Tvirens_27891	Ascsa1_3692	Phisc1_734466	Xylhe1_41565		KEY74265.1, KEY75146.1		TolopKND92889.1	Beaba1_5783	Cormi1_7156	Ampqui1_145793	Dicpug4600.t1, Dicpug478.t1		Colch1_mrna_9768
OG0001901	EpiBra_1.0g5560.t1	ETyphina_1.0g5995.t1	E_amag5011.t1	Ebromicola_E7626g616.t1	E_elyg2303.t1	EfeFl1g4463.t1	Egansuensis_E7080g1457.t1	EpiGly_1.0g6582.t1	Einebrians_E818g4553.t1	FCul_PTD10085.1	FFUJ_02822m.01	FGSG_07032T0	Fman_CVK89328.1	Fox_PCD37737.1	FPRN_04448n	FPSE_02759T0	RGP63691.1	Fver_RBQ65229.1	Fusvirg2600.t1	MAC_03687n	MAJ_01290n	MAM_05826n	MAN_03319n	MBR_01309n	MGU_01981n	MRI_002706n	MAA_05855n	Triaru_rna2254	Trias1_45177	Tatro_290442	Trici_PTB67458.1	TrigamTGAM01_02321T0	Trigui_OPB42278	Triha_480318	Tripar1_rna489	Tvirens_30213	Ascsa1_339	Phisc1_421529	Xylhe1_235880, Xylhe1_62964	CCE30950.1	KEY65792.1	jgi_Tolinf1_197081_TINF07270	TolopKND95077.1	Beaba1_3623	Cormi1_8525	Ampqui1_531586	Dicpug7694.t1	XP_035339483.1	Colch1_mrna_7197
OG0001915	EpiBra_1.0g7093.t1	ETyphina_1.0g4265.t1	E_amag6250.t1	Ebromicola_E7626g1373.t1	E_elyg6609.t1	EfeFl1g5413.t1	Egansuensis_E7080g5857.t1	EpiGly_1.0g8277.t1	Einebrians_E818g2556.t1	FCul_PTD12100.1	FFUJ_00783m.01	FGSG_00831T0	Fman_CVK84157.1	Fox_PCD45901.1	FPRN_01306n	FPSE_00621T0	RGP61650.1	Fver_RBQ71462.1	Fusvirg743.t1	MAC_02921n	MAJ_05380n	MAM_04963n	MAN_07711n	MBR_10095n	MGU_01375n	MRI_004614n	MAA_01698n	Triaru_rna3232	Trias1_141726	Tatro_21428	Trici_PTB70957.1	TrigamTGAM01_07956T0	Trigui_OPB39857	Triha_95533	Tripar1_rna8549	Tvirens_11751	Ascsa1_3187	Phisc1_589788, Phisc1_704503	Xylhe1_268164	CCE28960.1	KEY66416.1	jgi_Tolinf1_192632_TINF03222	TolopKND94435.1	Beaba1_3127	Cormi1_4785	Ampqui1_439033	Dicpug5076.t1	XP_035340942.1	Colch1_mrna_774, Colch1_mrna_7894
OG0001916	EpiBra_1.0g7102.t1	ETyphina_1.0g1655.t1	E_amag3176.t1	Ebromicola_E7626g1961.t1	E_elyg1594.t1	EfeFl1g3808.t1	Egansuensis_E7080g2608.t1	EpiGly_1.0g5532.t1	Einebrians_E818g3333.t1	FCul_PTD13027.1	FFUJ_01294m.01	FGSG_01106T0	Fman_CVK83317.1	Fox_PCD45400.1	FPRN_00809n	FPSE_09063T0	RGP64531.1	Fver_RBQ80725.1	Fusvirg1291.t1	MAC_05268n	MAJ_02230n	MAM_06811n	MAN_10097n	MBR_03704n	MGU_04896n	MRI_005034n	MAA_03961n	Triaru_rna9226	Trias1_127127	Tatro_172844	Trici_PTB67171.1	TrigamTGAM01_07146T0	Trigui_OPB35982	Triha_488032	Tripar1_rna3148	Tvirens_52399	Ascsa1_3134	Phisc1_241954, Phisc1_257178	Xylhe1_267722	CCE35334.1	KEY71128.1	jgi_Tolinf1_196407_TINF06321	TolopKND90108.1	Beaba1_185	Cormi1_6182	Ampqui1_522478	Dicpug750.t1	XP_035341415.1	Colch1_mrna_9086
OG0001936	EpiBra_1.0g15.t1	ETyphina_1.0g4947.t1	E_amag6948.t1	Ebromicola_E7626g3009.t1	E_elyg3841.t1	EfeFl1g5562.t1	Egansuensis_E7080g4034.t1	EpiGly_1.0g9185.t1	Einebrians_E818g108.t1	FCul_PTD09120.1	FFUJ_08471m.01	FGSG_10739T0	Fman_CVL05856.1	Fox_PCD31039.1	FPRN_10524n	FPSE_01312T0	RGP66643.1	Fver_RBQ66527.1	Fusvirg3460.t1	MAC_08763n	MAJ_01559n	MAM_02954n	MAN_01380n	MBR_04554n	MGU_04123n	MRI_HEM13n	MAA_02675n	Triaru_rna1583	Trias1_61421	Tatro_300107	Trici_PTB70095.1	TrigamTGAM01_03471T0	Trigui_OPB43512	Triha_514043	Tripar1_rna5063	Tvirens_215338	Ascsa1_8870	Phisc1_741831	Xylhe1_249480	CCE26973.1	KEY69511.1	jgi_Tolinf1_194628_TINF04652	TolopKND94629.1	Beaba1_2303	Cormi1_7464	Ampqui1_514834	Dicpug12344.t1	XP_035350489.1	Colch1_mrna_6655, Colch1_mrna_7681
OG0001943	EpiBra_1.0g304.t1	ETyphina_1.0g3390.t1	E_amag2121.t1	Ebromicola_E7626g3118.t1	E_elyg1435.t1	EfeFl1g2040.t1	Egansuensis_E7080g2111.t1	EpiGly_1.0g1671.t1	Einebrians_E818g1301.t1	FCul_PTD13186.1	FFUJ_01708m.01	FGSG_01497T0	Fman_CVL03059.1	Fox_PCD44971.1	FPRN_00396n	FPSE_05001T0	RGP72099.1	Fver_RBQ80683.1	Fusvirg8227.t1	MAC_07622n	MAJ_04863n	MAM_05430n	MAN_05903n	MBR_05459n	MGU_05521n	MRI_005028n	MAA_00529n	Triaru_rna3332	Trias1_72222	Tatro_42500	Trici_PTB65960.1	TrigamTGAM01_06055T0	Trigui_OPB37862	Triha_400838	Tripar1_rna6321	Tvirens_49200	Ascsa1_7347	Phisc1_572021	Xylhe1_209174	CCE34630.1	KEY75263.1	jgi_Tolinf1_194515_TINF04325	TolopKND91410.1	Beaba1_1558	Cormi1_983	Ampqui1_448586	Dicpug8573.t1	XP_035349046.1	Colch1_mrna_5339
OG0001966	EpiBra_1.0g1507.t1	ETyphina_1.0g5058.t1	E_amag1328.t1	Ebromicola_E7626g495.t1	E_elyg7151.t1	EfeFl1g165.t1	Egansuensis_E7080g6838.t1	EpiGly_1.0g5251.t1	Einebrians_E818g3555.t1	FCul_PTD04118.1	FFUJ_13242m.01	FGSG_06051T0	Fman_CVK87200.1	Fox_PCD41520.1	FPRN_05782n	FPSE_04203T0	RGP72932.1	Fver_RBQ75833.1	Fusvirg2199.t1	MAC_01919n	MAJ_05787n	MAM_04782n	MAN_09562n	MBR_03086n	MGU_04743n	MRI_TPS1n	MAA_04676n	Triaru_rna4444	Trias1_161785	Tatro_300289	Trici_PTB61924.1	TrigamTGAM01_09216T0	Trigui_OPB36736	Triha_83571	Tripar1_rna3668	Tvirens_178919	Ascsa1_4621	Phisc1_123502	Xylhe1_212016	CCE27105.1	KEY65385.1	jgi_Tolinf1_191713_TINF02487	TolopKND86794.1	Beaba1_1532	Cormi1_1006	Ampqui1_469205	Dicpug12254.t1	XP_035339959.1, XP_035346418.1, XP_035348535.1, XP_035349586.1	Colch1_mrna_4678
OG0001967	EpiBra_1.0g1531.t1	ETyphina_1.0g4726.t1	E_amag634.t1	Ebromicola_E7626g3490.t1	E_elyg6104.t1	EfeFl1g5627.t1	Egansuensis_E7080g2088.t1	EpiGly_1.0g8497.t1	Einebrians_E818g140.t1	FCul_PTD04012.1	FFUJ_13548m.01	FGSG_06311T0	Fman_CVK86750.1	Fox_PCD41825.1	FPRN_06095n	FPSE_01182T0	RGP59422.1	Fver_RBQ75150.1	Fusvirg1979.t1	MAC_04654n	MAJ_07370n	MAM_00034n	MAN_08459n	MBR_02972n	MGU_00040n	MRI_ACE2n	MAA_04569n	Triaru_rna1418	Trias1_353068	Tatro_150201	Trici_PTB62401.1	TrigamTGAM01_01839T0	Trigui_OPB36860	Triha_481012	Tripar1_rna6589	Tvirens_82456	Ascsa1_4420	Phisc1_595728	Xylhe1_163733	CCE30499.1	KEY67933.1	jgi_Tolinf1_194757_TINF04951	TolopKND93188.1	Beaba1_1304	Cormi1_1290	Ampqui1_491661	Dicpug12283.t1	XP_035342948.1	Colch1_mrna_4670
OG0001972	EpiBra_1.0g1745.t1	ETyphina_1.0g179.t1	E_amag202.t1	Ebromicola_E7626g1665.t1	E_elyg6055.t1	EfeFl1g5578.t1	Egansuensis_E7080g3407.t1	EpiGly_1.0g6620.t1	Einebrians_E818g2968.t1	FCul_PTD13451.1	FFUJ_12280m.01	FGSG_01950T0	Fman_CVK97327.1	Fox_PCD42447.1	FPRN_11404n	FPSE_09172T0	RGP74964.1	Fver_RBQ69762.1	Fusvirg5878.t1	MAC_08627n	MAJ_02920n	MAM_04264n	MAN_08595n	MBR_01930n	MGU_02611n	MRI_SSE1n	MAA_01100n	Triaru_rna3811	Trias1_24918	Tatro_298484	Trici_PTB64025.1	TrigamTGAM01_02597T0	Trigui_OPB37976	Triha_503436	Tripar1_rna7531	Tvirens_58765	Ascsa1_1343, Ascsa1_1899	Phisc1_255504	Xylhe1_246128	CCE31441.1	KEY70870.1	jgi_Tolinf1_190666_TINF01082	TolopKND90300.1	Beaba1_6847	Cormi1_2946	Ampqui1_559002	Dicpug10723.t1	XP_035348546.1	Colch1_mrna_6383
OG0002029	EpiBra_1.0g4038.t1	ETyphina_1.0g3773.t1	E_amag4997.t1	Ebromicola_E7626g3966.t1	E_elyg2289.t1	EfeFl1g4477.t1	Egansuensis_E7080g3013.t1	EpiGly_1.0g6568.t1	Einebrians_E818g349.t1	FCul_PTD10678.1	FFUJ_02887m.01	FGSG_06971T0	Fman_CVK89227.1	Fox_PCD37802.1	FPRN_04512n	FPSE_04749T0	RGP59159.1	Fver_RBQ80258.1	Fusvirg2585.t1	MAC_03170n	MAJ_01304n	MAM_05813n	MAN_03333n	MBR_01323n	MGU_01996n	MRI_003401n	MAA_05841n	Triaru_rna2270	Trias1_25276	Tatro_47188	Trici_PTB67441.1	TrigamTGAM01_02305T0	Trigui_OPB42261	Triha_3785	Tripar1_rna473	Tvirens_31520	Ascsa1_191	Phisc1_704976	Xylhe1_247855	CCE30932.1	KEY74170.1	jgi_Tolinf1_197095_TINF06591	TolopKND94832.1	Beaba1_4145	Cormi1_2612	Ampqui1_545826	Dicpug7732.t1, Dicpug7733.t1	XP_035342746.1	Colch1_mrna_7209
OG0002032	EpiBra_1.0g4221.t1	ETyphina_1.0g1469.t1	E_amag4932.t1	Ebromicola_E7626g1265.t1	E_elyg2222.t1	EfeFl1g4437.t1	Egansuensis_E7080g5330.t1	EpiGly_1.0g8962.t1	Einebrians_E818g861.t1	FCul_PTD09573.1	FFUJ_02967m.01	FGSG_06901T0	Fman_CVK89091.1	Fox_PCD37882.1	FPRN_04589n	FPSE_11759T0	RGP63570.1	Fver_RBQ74490.1	Fusvirg2506.t1	MAC_03102n	MAJ_04123n	MAM_07030n	MAN_03401n	MBR_01392n	MGU_02067n	MRI_005382n	MAA_05770n	Triaru_rna6667	Trias1_126628	Tatro_321074	Trici_PTB65270.1	TrigamTGAM01_09900T0	Trigui_OPB38951	Triha_478123	Tripar1_rna5118	Tvirens_228483	Ascsa1_50	Phisc1_737971	Xylhe1_218330	CCE33701.1	KEY67134.1	jgi_Tolinf1_196990_TINF06490	TolopKND94967.1, TolopKND94968.1	Beaba1_4113	Cormi1_2648	Ampqui1_501301	Dicpug7765.t1	XP_035348341.1	Colch1_mrna_5222
OG0002038	EpiBra_1.0g4548.t1	ETyphina_1.0g850.t1	E_amag5925.t1	Ebromicola_E7626g5181.t1	E_elyg4304.t1	EfeFl1g2959.t1	Egansuensis_E7080g923.t1	EpiGly_1.0g6480.t1	Einebrians_E818g613.t1	FCul_PTD01370.1	FFUJ_04254m.01	FGSG_09407T0	Fman_CVK93726.1	Fox_PCD43508.1	FPRN_03123n	FPSE_07937T0	RGP58607.1	Fver_RBQ73275.1	Fusvirg6731.t1	MAC_02734n	MAJ_00265n	MAM_02797n	MAN_04217n	MBR_02372n	MGU_00639n	MRI_000737n	MAA_02075n	Triaru_rna512	Trias1_162711	Tatro_81783	Trici_PTB64595.1	TrigamTGAM01_02703T0	Trigui_OPB41984	Triha_550341	Tripar1_rna785	Tvirens_208667	Ascsa1_9496	Phisc1_652986	Xylhe1_262224	CCE29915.1, CCE32936.1, CCE34422.1, CCE34752.1	KEY69175.1	jgi_Tolinf1_198852_TINF08793	TolopKND88159.1	Beaba1_6238	Cormi1_4049	Ampqui1_78918	Dicpug8079.t1	XP_035344804.1	Colch1_mrna_3278
OG0002042	EpiBra_1.0g4795.t1	ETyphina_1.0g641.t1	E_amag2435.t1	Ebromicola_E7626g3072.t1	E_elyg3448.t1	EfeFl1g7281.t1	Egansuensis_E7080g2043.t1	EpiGly_1.0g9474.t1	Einebrians_E818g4366.t1	FCul_PTD03347.1	FFUJ_07099m.01	FGSG_10347T0	Fman_CVK92335.1	Fox_PCD34994.1	FPRN_07411n	FPSE_01223T0	RGP75379.1	Fver_RBQ64749.1	Fusvirg11370.t1	MAC_07050n	MAJ_05096n	MAM_05474n	MAN_00957n	MBR_04116n	MGU_05145n	MRI_IDP1n	MAA_03118n	Triaru_rna5678	Trias1_139899	Tatro_82291	Trici_PTB68529.1	TrigamTGAM01_01957T0	Trigui_OPB43926	Triha_86285	Tripar1_rna588	Tvirens_55050	Ascsa1_915	Phisc1_734920	Xylhe1_254559	CCE33969.1	KEY72090.1	jgi_Tolinf1_192872_TINF03491	TolopKND88325.1	Beaba1_3575	Cormi1_8484	Ampqui1_513940	Dicpug3103.t1	XP_035343488.1, XP_035343576.1	Colch1_mrna_2502
OG0002045	EpiBra_1.0g4938.t1	ETyphina_1.0g1774.t1	E_amag725.t1	Ebromicola_E7626g1184.t1	E_elyg6178.t1	EfeFl1g5721.t1	Egansuensis_E7080g4281.t1	EpiGly_1.0g7432.t1	Einebrians_E818g4332.t1	FCul_PTD05337.1	FFUJ_04613m.01	FGSG_05371T0	Fman_CVK93336.1	Fox_PCD43854.1	FPRN_02781n	FPSE_09282T0	RGP76110.1	Fver_RBQ69884.1	Fusvirg10801.t1	MAC_07978n	MAJ_00459n	MAM_06242n	MAN_04027n	MBR_02209n	MGU_04395n	MRI_004992n	MAA_01891n	Triaru_rna1117	Trias1_145395	Tatro_37736	Trici_PTB65548.1	TrigamTGAM01_01024T0	Trigui_OPB40612	Triha_485653	Tripar1_rna3332	Tvirens_33825	Ascsa1_3713	Phisc1_743329	Xylhe1_250742	CCE29720.1	KEY67262.1	jgi_Tolinf1_198579_TINF08815	TolopKND92622.1	Beaba1_5021	Cormi1_1701	Ampqui1_488727	Dicpug11388.t1	XP_035340517.1, XP_035345188.1	Colch1_mrna_2124, Colch1_mrna_6846
OG0002073	EpiBra_1.0g6251.t1	ETyphina_1.0g6272.t1	E_amag3369.t1	Ebromicola_E7626g6442.t1	E_elyg4146.t1	EfeFl1g5321.t1	Egansuensis_E7080g6475.t1	EpiGly_1.0g6735.t1	Einebrians_E818g7478.t1	FCul_PTD12029.1	FFUJ_01637m.01	FGSG_01430T0	Fman_CVL03185.1	Fox_PCD45044.1	FPRN_00464n	FPSE_08523T0	RGP72740.1	Fver_RBQ69156.1	Fusvirg8147.t1	MAC_00029n	MAJ_00531n	MAM_04000n	MAN_03954n	MBR_02137n	MGU_04468n	MRI_005746n	MAA_01822n	Triaru_rna5923	Trias1_58842	Tatro_141221	Trici_PTB63838.1	TrigamTGAM01_10253T0	Trigui_OPB39739	Triha_485860	Tripar1_rna5968	Tvirens_74916	Ascsa1_9068	Phisc1_691000, Phisc1_783614	Xylhe1_255928	CCE32548.1	KEY70684.1	jgi_Tolinf1_192623_TINF03255, jgi_Tolinf1_199346_TINF09505	TolopKND94108.1	Beaba1_2894	Cormi1_853	Ampqui1_33152	Dicpug11975.t1	XP_035341111.1	Colch1_mrna_6732
OG0002079	EpiBra_1.0g6423.t1	ETyphina_1.0g5685.t1	E_amag5991.t1	Ebromicola_E7626g6889.t1	E_elyg4235.t1	EfeFl1g2889.t1	Egansuensis_E7080g2878.t1	EpiGly_1.0g7638.t1	Einebrians_E818g6690.t1	FCul_PTD11770.1	FFUJ_01867m.01	FGSG_01642T0	Fman_CVL02769.1	Fox_PCD44821.1	FPRN_00237n	FPSE_07455T0	RGP75431.1	Fver_RBQ82054.1	Fusvirg8412.t1	MAC_05789n	MAJ_07702n	MAM_06564n	MAN_09315n	MBR_06673n	MGU_09146n	MRI_AIM22n	MAA_08600n	Triaru_rna1793	Trias1_195669	Tatro_290378	Trici_PTB63685.1	TrigamTGAM01_09170T0	Trigui_OPB45728	Triha_9918	Tripar1_rna7606	Tvirens_163920	Ascsa1_1095	Phisc1_661976	Xylhe1_266254	CCE32595.1	KEY70452.1		TolopKND94615.1	Beaba1_3453	Cormi1_2158	Ampqui1_564285	Dicpug2563.t1	XP_035342427.1	Colch1_mrna_1114
OG0002094	EpiBra_1.0g7243.t1	ETyphina_1.0g5395.t1	E_amag74.t1	Ebromicola_E7626g485.t1	E_elyg5930.t1	EfeFl1g6031.t1	Egansuensis_E7080g6512.t1	EpiGly_1.0g5717.t1	Einebrians_E818g724.t1	FCul_PTD04481.1	FFUJ_08676m.01	FGSG_05544T0	Fman_CVL01106.1	Fox_PCD30827.1	FPRN_10318n	FPSE_06135T0	RGP70803.1	Fver_RBQ65870.1	Fusvirg9540.t1	MAC_04995n	MAJ_03272n	MAM_01519n	MAN_02163n	MBR_07657n	MGU_03946n	MRI_003624n	MAA_03498n	Triaru_rna5235	Trias1_26606	Tatro_162263	Trici_PTB67853.1	TrigamTGAM01_01350T0	Trigui_OPB45147	Triha_499599	Tripar1_rna1154	Tvirens_123113	Ascsa1_6850	Phisc1_111701, Phisc1_572376	Xylhe1_238114	CCE26691.1	KEY67240.1	jgi_Tolinf1_195762_TINF05912	TolopKND92143.1, TolopKND92144.1	Beaba1_7029	Cormi1_7264	Ampqui1_55951	Dicpug1864.t1	XP_035343046.1	Colch1_mrna_6468
OG0002100	EpiBra_1.0g7481.t1	ETyphina_1.0g3444.t1	E_amag862.t1	Ebromicola_E7626g7469.t1	E_elyg5134.t1	EfeFl1g2197.t1	Egansuensis_E7080g6695.t1	EpiGly_1.0g3800.t1	Einebrians_E818g7269.t1	FCul_PTD13025.1	FFUJ_00539m.01	FGSG_00702T0	Fman_CVK84549.1	Fox_PCD46144.1	FPRN_01543n	FPSE_00312T0	RGP73228.1	Fver_RBQ78981.1	Fusvirg468.t1	MAC_07255n	MAJ_02663n	MAM_07885n	MAN_09894n	MBR_05702n	MGU_03256n	MRI_005718n	MAA_00777n	Triaru_rna10272	Trias1_447476	Tatro_302685	Trici_PTB68203.1	TrigamTGAM01_04432T0	Trigui_OPB44435	Triha_85681	Tripar1_rna4657	Tvirens_61863	Ascsa1_7057	Phisc1_676601	Xylhe1_239022, Xylhe1_281558	CCE33236.1	KEY64714.1	jgi_Tolinf1_194333_TINF04696	TolopKND91378.1, TolopKND92898.1, TolopKND92901.1	Beaba1_1392	Cormi1_63	Ampqui1_294386	Dicpug4135.t1	XP_035341178.1	Colch1_mrna_3804
OG0002102	EpiBra_1.0g7574.t1	ETyphina_1.0g2127.t1	E_amag304.t1	Ebromicola_E7626g4649.t1	E_elyg6823.t1	EfeFl1g486.t1	Egansuensis_E7080g4773.t1	EpiGly_1.0g7983.t1	Einebrians_E818g6639.t1	FCul_PTD12661.1	FFUJ_13809m.01	FGSG_02071T0	Fman_CVK96932.1	Fox_PCD42682.1	FPRN_11230n	FPSE_05162T0	RGP65775.1	Fver_RBQ78815.1	Fusvirg5585.t1	MAC_05585n	MAJ_06885n	MAM_04863n	MAN_07423n	MBR_05028n	MGU_01642n	MRI_008065n	MAA_05022n	Triaru_rna1370	Trias1_298646	Tatro_144174	Trici_PTB63468.1	TrigamTGAM01_02414T0	Trigui_OPB44884	Triha_93750	Tripar1_rna1304	Tvirens_80938	Ascsa1_109	Phisc1_592138		CCE27189.1	KEY64880.1	jgi_Tolinf1_191840_TINF02661	TolopKND89268.1	Beaba1_5058	Cormi1_1740	Ampqui1_500093, Ampqui1_594987	Dicpug7162.t1
OG0002124	EpiBra_1.0g43.t1	ETyphina_1.0g950.t1	E_amag6904.t1	Ebromicola_E7626g673.t1	E_elyg3799.t1	EfeFl1g5512.t1	Egansuensis_E7080g2017.t1	EpiGly_1.0g6505.t1	Einebrians_E818g1929.t1	FCul_PTD03563.1	FFUJ_08774m.01	FGSG_05638T0	Fman_CVL00942.1	Fox_PCD30728.1	FPRN_10221n	FPSE_06231T0	RGP63324.1	Fver_RBQ75899.1	Fusvirg9654.t1	MAC_00019n	MAJ_04390n	MAM_02652n	MAN_10308n	MBR_04852n	MGU_04594n	MRI_005015n	MAA_04847n	Triaru_rna9605	Trias1_36930	Tatro_318034	Trici_PTB64670.1	TrigamTGAM01_07529T0	Trigui_OPB45361	Triha_91115	Tripar1_rna8565	Tvirens_213883	Ascsa1_3726	Phisc1_685500	Xylhe1_244392	CCE33588.1	KEY66346.1	jgi_Tolinf1_195875_TINF05883	TolopKND92225.1	Beaba1_7564	Cormi1_7318	Ampqui1_541994	Dicpug10644.t1	XP_035341048.1	Colch1_mrna_9724
OG0002126	EpiBra_1.0g93.t1	ETyphina_1.0g6915.t1	E_amag5585.t1	Ebromicola_E7626g6481.t1	E_elyg297.t1	EfeFl1g6423.t1	Egansuensis_E7080g793.t1	EpiGly_1.0g8867.t1	Einebrians_E818g4501.t1	FCul_PTD11643.1	FFUJ_12201m.01	FGSG_01885T0	Fman_CVK97202.1	Fox_PCD42521.1	FPRN_08264n	FPSE_05394T0	RGP64346.1	Fver_RBQ81275.1	Fusvirg5804.t1	MAC_08568n	MAJ_03686n	MAM_01698n	MAN_02346n	MBR_07468n	MGU_03760n	MRI_MDL1n	MAA_03677n	Triaru_rna7763	Trias1_51699	Tatro_144355	Trici_PTB63551.1	TrigamTGAM01_05524T0	Trigui_OPB45049	Triha_511178	Tripar1_rna7456	Tvirens_175548	Ascsa1_4825	Phisc1_706203	Xylhe1_221737	CCE33991.1	KEY64819.1	jgi_Tolinf1_190738_TINF01063	TolopKND88451.1	Beaba1_7237, Beaba1_8169	Cormi1_3962, Cormi1_7329	Ampqui1_515693	Dicpug6949.t1	XP_035350408.1	Colch1_mrna_8804
OG0002130	EpiBra_1.0g136.t1	ETyphina_1.0g1102.t1	E_amag1269.t1	Ebromicola_E7626g199.t1	E_elyg6367.t1	EfeFl1g901.t1	Egansuensis_E7080g2667.t1	EpiGly_1.0g5950.t1	Einebrians_E818g2398.t1	FCul_PTD04433.1	FFUJ_06289m.01	FGSG_13299T0	Fman_CVK91149.1	Fox_PCD32832.1	FPRN_09436n	FPSE_07750T0	RGP61844.1	Fver_RBQ81337.1	Fusvirg5128.t1	MAC_02640n	MAJ_00172n	MAM_00804n	MAN_04311n	MBR_02466n	MGU_00546n	MRI_004961n	MAA_02162n	Triaru_rna1456	Trias1_339154	Tatro_127885	Trici_PTB68896.1	TrigamTGAM01_04708T0	Trigui_OPB36307	Triha_83118	Tripar1_rna3498	Tvirens_190817	Ascsa1_3245	Phisc1_681186, Phisc1_753348	Xylhe1_243588, Xylhe1_253014	CCE35034.1	KEY66827.1	jgi_Tolinf1_198873_TINF09025	TolopKND90609.1	Beaba1_3879	Cormi1_5048	Ampqui1_566718	Dicpug8235.t1	XP_035341919.1	Colch1_mrna_3173
OG0002152	EpiBra_1.0g781.t1	ETyphina_1.0g886.t1	E_amag6443.t1	Ebromicola_E7626g2258.t1	E_elyg2768.t1	EfeFl1g7004.t1	Egansuensis_E7080g2432.t1	EpiGly_1.0g1508.t1	Einebrians_E818g7758.t1	FCul_PTD10651.1	FFUJ_02509m.01	FGSG_07410T0	Fman_CVK89779.1	Fox_PCD37442.1	FPRN_04144n	FPSE_09372T0	RGP65106.1	Fver_RBQ70547.1	Fusvirg4445.t1	MAC_00469n	MAJ_09572n	MAM_07529n	MAN_06989n	MBR_03837n	MGU_05894n	MRI_007732n	MAA_11261n	Triaru_rna9847	Trias1_204715	Tatro_145314	Trici_PTB62828.1	TrigamTGAM01_07364T0	Trigui_OPB40005	Triha_7113	Tripar1_rna2344	Tvirens_34872	Ascsa1_8727	Phisc1_692321	Xylhe1_249817	CCE32827.1	KEY66184.1		TolopKND93506.1	Beaba1_7151	Cormi1_3853	Ampqui1_535959	Dicpug6577.t1	XP_035349795.1	Colch1_mrna_3613
OG0002164	EpiBra_1.0g1075.t1	ETyphina_1.0g4992.t1	E_amag6044.t1	Ebromicola_E7626g3691.t1	E_elyg4183.t1	EfeFl1g2835.t1	Egansuensis_E7080g4679.t1	EpiGly_1.0g2416.t1	Einebrians_E818g1023.t1	FCul_PTD12176.1	FFUJ_01758m.01	FGSG_01548T0	Fman_CVL02971.1	Fox_PCD44922.1	FPRN_00345n	FPSE_00786T0	RGP72050.1	Fver_RBQ76025.1	Fusvirg8286.t1	MAC_05781n	MAJ_06056n	MAM_04072n	MAN_03872n	MBR_06818n	MGU_04548n	MRI_004212n	MAA_01743n	Triaru_rna1754	Trias1_425562	Tatro_282979	Trici_PTB63809.1	TrigamTGAM01_10091T0	Trigui_OPB39712	Triha_95082	Tripar1_rna6871	Tvirens_163836	Ascsa1_6536	Phisc1_582912	Xylhe1_77957	CCE32789.1	KEY69680.1	jgi_Tolinf1_192506_TINF03328	TolopKND94520.1	Beaba1_7490	Cormi1_8906	Ampqui1_510591	Dicpug4372.t1	XP_035342583.1	Colch1_mrna_6705
OG0002165	EpiBra_1.0g1175.t1	ETyphina_1.0g1006.t1	E_amag6165.t1	Ebromicola_E7626g3438.t1	E_elyg4012.t1	EfeFl1g5188.t1	Egansuensis_E7080g3201.t1	EpiGly_1.0g2198.t1	Einebrians_E818g1610.t1	FCul_PTD07160.1	FFUJ_09692m.01	FGSG_04238T0	Fman_CVK93032.1	Fox_PCD29117.1	FPRN_12571n	FPSE_08750T0	RGP59766.1	Fver_RBQ76574.1	Fusvirg9109.t1	MAC_04301n	MAJ_01416n	MAM_03080n	MAN_01272n	MBR_04412n	MGU_05727n	MRI_008731n	MAA_02816n	Triaru_rna9332	Trias1_172533	Tatro_151971	Trici_PTB65700.1	TrigamTGAM01_01194T0	Trigui_OPB40400	Triha_123449	Tripar1_rna6689	Tvirens_62783	Ascsa1_3845	Phisc1_669845	Xylhe1_282105	CCE28930.1	KEY65649.1, KEY74080.1	jgi_Tolinf1_193141_TINF03795, jgi_Tolinf1_193484_TINF00254	TolopKND89661.1	Beaba1_5002	Cormi1_1851	Ampqui1_503507	Dicpug50.t1	XP_035350441.1	Colch1_mrna_10113
OG0002173	EpiBra_1.0g1390.t1	ETyphina_1.0g2698.t1	E_amag3785.t1	Ebromicola_E7626g4380.t1	E_elyg964.t1	EfeFl1g1490.t1	Egansuensis_E7080g3055.t1	EpiGly_1.0g6141.t1	Einebrians_E818g5202.t1	FCul_PTD04447.1	FFUJ_04961m.01	FGSG_06185T0	Fman_CVK99603.1	Fox_PCD44205.1	FPRN_02429n	FPSE_02542T0	RGP65222.1	Fver_RBQ69832.1	Fusvirg7346.t1	MAC_01337n	MAJ_01881n	MAM_07957n	MAN_00706n	MBR_00517n	MGU_01024n	MRI_SEH1n	MAA_06364n	Triaru_rna2354	Trias1_129183	Tatro_247718	Trici_PTB70786.1	TrigamTGAM01_06317T0	Trigui_OPB38259	Triha_909	Tripar1_rna5523	Tvirens_81762	Ascsa1_1456	Phisc1_723549	Xylhe1_76836	CCE28109.1	KEY74246.1	jgi_Tolinf1_197941_TINF07899	TolopKND92935.1	Beaba1_9420	Cormi1_2530	Ampqui1_559431	Dicpug6089.t1	XP_035346787.1	Colch1_mrna_8751
OG0002213	EpiBra_1.0g2373.t1	ETyphina_1.0g2501.t1	E_amag2909.t1	Ebromicola_E7626g3266.t1	E_elyg4866.t1	EfeFl1g3535.t1	Egansuensis_E7080g3504.t1	EpiGly_1.0g6750.t1	Einebrians_E818g6872.t1	FCul_PTD11586.1	FFUJ_01538m.01	FGSG_01341T0	Fman_CVK82907.1	Fox_PCD45147.1	FPRN_00568n	FPSE_03379T0	RGP63538.1	Fver_RBQ71084.1	Fusvirg1563.t1	MAC_04600n	MAJ_04587n	MAM_03690n	MAN_08054n	MBR_06001n	MGU_06476n	MRI_CRZ1n	MAA_00224n	Triaru_rna10160	Trias1_70820	Tatro_173231	Trici_PTB64093.1	TrigamTGAM01_08846T0	Trigui_OPB39605	Triha_315524	Tripar1_rna7751	Tvirens_232155	Ascsa1_8191	Phisc1_728536	Xylhe1_83934	CCE28300.1	KEY71634.1	jgi_Tolinf1_196162_TINF06439	TolopKND90448.1	Beaba1_6961	Cormi1_6635	Ampqui1_511014	Dicpug7531.t1	XP_035342402.1	Colch1_mrna_5910
OG0002214	EpiBra_1.0g2382.t1	ETyphina_1.0g5004.t1	E_amag5367.t1	Ebromicola_E7626g6130.t1	E_elyg84.t1	EfeFl1g6205.t1	Egansuensis_E7080g215.t1	EpiGly_1.0g6684.t1	Einebrians_E818g3912.t1	FCul_PTD04934.1	FFUJ_05131m.01	FGSG_05697T0	Fman_CVK99422.1	Fox_PCD44372.1	FPRN_02253n	FPSE_06299T0	RGP65326.1	Fver_RBQ74803.1	Fusvirg12141.t1	MAC_04542n	MAJ_04747n	MAM_08091n	MAN_05293n	MBR_07920n	MGU_09265n	MRI_004688n	MAA_07933n	Triaru_rna5584	Trias1_70534	Tatro_146041	Trici_PTB66872.1	TrigamTGAM01_00606T0	Trigui_OPB47034	Triha_6193	Tripar1_rna212	Tvirens_45143	Ascsa1_8353	Phisc1_728737	Xylhe1_243447	CCE34693.1	KEY69266.1	jgi_Tolinf1_197554_TINF07625	TolopKND89997.1	Beaba1_2994	Cormi1_6830	Ampqui1_306224	Dicpug2370.t1	XP_035339960.1, XP_035348653.1	Colch1_mrna_8258
OG0002233	EpiBra_1.0g2780.t1	ETyphina_1.0g2998.t1	E_amag283.t1	Ebromicola_E7626g6416.t1	E_elyg6844.t1	EfeFl1g464.t1	Egansuensis_E7080g914.t1	EpiGly_1.0g7961.t1	Einebrians_E818g2862.t1	FCul_PTD08379.1	FFUJ_09553m.01	FGSG_04107T0	Fman_CVL04593.1	Fox_PCD29260.1	FPRN_12712n	FPSE_00127T0	RGP58920.1	Fver_RBQ72804.1	Fusvirg6549.t1	MAC_01641n	MAJ_02391n	MAM_00186n	MAN_08293n	MBR_02807n	MGU_00204n	MRI_003573n	MAA_02473n	Triaru_rna9566	Trias1_71634	Tatro_299165	Trici_PTB65154.1	TrigamTGAM01_02867T0	Trigui_OPB41085	Triha_98280	Tripar1_rna39	Tvirens_89722	Ascsa1_10608	Phisc1_681207	Xylhe1_243083, Xylhe1_94720	CCE27522.1	KEY65609.1	jgi_Tolinf1_199223_TINF08911	TolopKND90756.1	Beaba1_3742	Cormi1_9431	Ampqui1_515127	Dicpug2136.t1	XP_035345466.1	Colch1_mrna_4511
OG0002235	EpiBra_1.0g2827.t1	ETyphina_1.0g1588.t1	E_amag4685.t1	Ebromicola_E7626g7329.t1	E_elyg1962.t1	EfeFl1g4177.t1	Egansuensis_E7080g7161.t1	EpiGly_1.0g7494.t1	Einebrians_E818g1740.t1	FCul_PTD13311.1	FFUJ_00885m.01	FGSG_00374T0	Fman_CVK83984.1	Fox_PCD45797.1	FPRN_01205n	FPSE_00035T0	RGP70455.1	Fver_RBQ72401.1	Fusvirg859.t1	MAC_08807n	MAJ_00888n	MAM_05779n	MAN_04800n	MBR_03219n	MGU_02977n	MRI_SRC1n	MAA_04322n	Triaru_rna4479	Trias1_85718	Tatro_28439	Trici_PTB65469.1	TrigamTGAM01_03697T0	Trigui_OPB42901	Triha_515799	Tripar1_rna5555	Tvirens_124096	Ascsa1_7658	Phisc1_686745, Phisc1_692813	Xylhe1_248058	CCE33352.1	KEY65989.1	jgi_Tolinf1_196792_TINF07292	TolopKND95349.1	Beaba1_4245	Cormi1_2253	Ampqui1_473894	Dicpug7337.t1	XP_035345550.1	Colch1_mrna_9683
OG0002241	EpiBra_1.0g2972.t1	ETyphina_1.0g579.t1	E_amag6533.t1	Ebromicola_E7626g2112.t1	E_elyg2857.t1	EfeFl1g7096.t1	Egansuensis_E7080g754.t1	EpiGly_1.0g5701.t1	Einebrians_E818g2494.t1	FCul_PTD09410.1	FFUJ_02658m.01	FGSG_07185T0	Fman_CVK89599.1	Fox_PCD37569.1	FPRN_04280n	FPSE_03198T0	RGP62197.1	Fver_RBQ75655.1	Fusvirg4311.t1	MAC_08396n	MAJ_08808n	MAM_06363n	MAN_10225n	MBR_06169n	MGU_09723n	MRI_005088n	MAA_09450n	Triaru_rna227	Trias1_78777	Tatro_83395	Trici_PTB67936.1	TrigamTGAM01_08055T0	Trigui_OPB40090	Triha_497008	Tripar1_rna1669	Tvirens_34593	Ascsa1_5137	Phisc1_225225, Phisc1_683924, Phisc1_743474	Xylhe1_273935	CCE28593.1	KEY69761.1	jgi_Tolinf1_195114_TINF05166	TolopKND93931.1	Beaba1_749	Cormi1_1369	Ampqui1_517675	Dicpug6858.t1	XP_035344657.1	Colch1_mrna_3546
OG0002244	EpiBra_1.0g3106.t1	ETyphina_1.0g409.t1	E_amag3229.t1	Ebromicola_E7626g3767.t1	E_elyg1648.t1	EfeFl1g3861.t1	Egansuensis_E7080g2855.t1	EpiGly_1.0g7463.t1	Einebrians_E818g3436.t1	FCul_PTD11862.1	FFUJ_01350m.01	FGSG_01162T0	Fman_CVK83229.1	Fox_PCD45342.1	FPRN_00754n	FPSE_02591T0	RGP59633.1	Fver_RBQ68898.1	Fusvirg1349.t1	MAC_04213n	MAJ_02167n	MAM_06875n	MAN_10160n	MBR_03644n	MGU_04834n	MRI_005879n	MAA_04018n	Triaru_rna6613	Trias1_61626	Tatro_221664	Trici_PTB69914.1	TrigamTGAM01_08595T0	Trigui_OPB43713	Triha_2582	Tripar1_rna7234	Tvirens_176839	Ascsa1_7994	Phisc1_680557	Xylhe1_243427	CCE35283.1	KEY64805.1	jgi_Tolinf1_196353_TINF07248	TolopKND90175.1	Beaba1_2053	Cormi1_6798	Ampqui1_499611	Dicpug666.t1	XP_035350616.1	Colch1_mrna_5954
OG0002253	EpiBra_1.0g3370.t1	ETyphina_1.0g3138.t1	E_amag5544.t1	Ebromicola_E7626g2143.t1	E_elyg256.t1	EfeFl1g6382.t1	Egansuensis_E7080g7525.t1	EpiGly_1.0g8907.t1	Einebrians_E818g5026.t1	FCul_PTD05194.1	FFUJ_08501m.01	FGSG_05379T0	Fman_CVL01288.1	Fox_PCD31009.1	FPRN_10495n	FPSE_09290T0	RGP76103.1	Fver_RBQ69634.1	Fusvirg9359.t1	MAC_06471n	MAJ_03642n	MAM_01659n	MAN_02302n	MBR_07512n	MGU_03805n	MRI_ANT1n	MAA_03634n	Triaru_rna8031	Trias1_153624	Tatro_296866	Trici_PTB61829.1	TrigamTGAM01_08262T0	Trigui_OPB45945	Triha_101217	Tripar1_rna5936	Tvirens_59437	Ascsa1_150	Phisc1_687651	Xylhe1_265505	CCE34357.1	KEY67270.1	jgi_Tolinf1_191447_TINF02096, jgi_Tolinf1_195596_TINF05833	TolopKND87653.1, TolopKND92633.1	Beaba1_9979	Cormi1_5794	Ampqui1_534229	Dicpug1990.t1	XP_035339508.1	Colch1_mrna_5197
OG0002254	EpiBra_1.0g3371.t1	ETyphina_1.0g3848.t1	E_amag5542.t1	Ebromicola_E7626g2144.t1	E_elyg255.t1	EfeFl1g6381.t1	Egansuensis_E7080g7524.t1	EpiGly_1.0g8908.t1	Einebrians_E818g5027.t1	FCul_PTD05198.1	FFUJ_08502m.01	FGSG_12724T0	Fman_CVL01287.1	Fox_PCD31008.1	FPRN_10494n	FPSE_09291T0	RGP76102.1	Fver_RBQ69632.1	Fusvirg9360.t1	MAC_06472n	MAJ_03641n	MAM_01658n	MAN_02301n	MBR_07513n	MGU_03806n	MRI_RIM13n	MAA_03633n	Triaru_rna8030	Trias1_153506	Tatro_158516	Trici_PTB61830.1	TrigamTGAM01_08263T0	Trigui_OPB45946	Triha_11319	Tripar1_rna5935	Tvirens_78188	Ascsa1_151	Phisc1_687653	Xylhe1_280291	CCE32294.1	KEY67269.1	jgi_Tolinf1_195597_TINF05985	TolopKND92850.1	Beaba1_9980	Cormi1_5793	Ampqui1_437660	Dicpug1991.t1	XP_035339509.1	Colch1_mrna_5198
OG0002278	EpiBra_1.0g3980.t1	ETyphina_1.0g1159.t1	E_amag4503.t1	Ebromicola_E7626g1371.t1	E_elyg1774.t1	EfeFl1g3988.t1	Egansuensis_E7080g7290.t1	EpiGly_1.0g7668.t1	Einebrians_E818g3238.t1	FCul_PTD09287.1	FFUJ_03243m.01	FGSG_07218T0	Fman_CVK88638.1	Fox_PCD38171.1	FPRN_04868n	FPSE_03161T0	RGP59289.1	Fver_RBQ68239.1	Fusvirg2768.t1	MAC_00360n	MAJ_01134n	MAM_02426n	MAN_03163n	MBR_01152n	MGU_01826n	MRI_BNI4n	MAA_06009n	Triaru_rna846	Trias1_126607	Tatro_301867	Trici_PTB64287.1	TrigamTGAM01_06562T0	Trigui_OPB39406	Triha_74739	Tripar1_rna3556	Tvirens_123725	Ascsa1_124	Phisc1_737697	Xylhe1_208782	CCE31418.1	KEY70253.1	jgi_Tolinf1_197249_TINF07395	TolopKND95269.1, TolopKND95270.1	Beaba1_5950	Cormi1_1815	Ampqui1_454208	Dicpug2093.t1	XP_035347917.1	Colch1_mrna_7164
OG0002289	EpiBra_1.0g4366.t1	ETyphina_1.0g1397.t1	E_amag1732.t1	Ebromicola_E7626g5426.t1	E_elyg5577.t1	EfeFl1g2655.t1	Egansuensis_E7080g2166.t1	EpiGly_1.0g9097.t1	Einebrians_E818g3388.t1	FCul_PTD05183.1	FFUJ_13079m.01	FGSG_05911T0	Fman_CVK87510.1	Fox_PCD41358.1	FPRN_05622n	FPSE_03068T0	RGP66819.1	Fver_RBQ81655.1	Fusvirg11640.t1	MAC_06013n	MAJ_10443n	MAM_06439n	MAN_09004n	MBR_00747n	MGU_00789n	MRI_RAM2n	MAA_06143n	Triaru_rna5034	Trias1_88773	Tatro_84335	Trici_PTB69476.1	TrigamTGAM01_08126T0	Trigui_OPB37248	Triha_2885	Tripar1_rna5211	Tvirens_79642	Ascsa1_6928	Phisc1_588064	Xylhe1_266915	CCE28589.1	KEY67823.1	jgi_Tolinf1_193239_TINF03986	TolopKND91984.1	Beaba1_7817	Cormi1_7916	Ampqui1_439802	Dicpug6513.t1	XP_035348891.1	Colch1_mrna_670
OG0002290	EpiBra_1.0g4369.t1	ETyphina_1.0g4534.t1	E_amag1730.t1	Ebromicola_E7626g5429.t1	E_elyg5579.t1	EfeFl1g2657.t1	Egansuensis_E7080g2164.t1	EpiGly_1.0g9100.t1	Einebrians_E818g3390.t1	FCul_PTD03804.1	FFUJ_13114m.01	FGSG_05884T0	Fman_CVK87447.1	Fox_PCD41390.1	FPRN_05656n	FPSE_12255T0	RGP66791.1	Fver_RBQ75761.1	Fusvirg11607.t1	MAC_06012n	MAJ_10442n	MAM_06438n	MAN_09003n	MBR_00748n	MGU_00788n	MRI_000451n	MAA_06142n	Triaru_rna6797	Trias1_57138	Tatro_287336	Trici_PTB69447.1	TrigamTGAM01_08098T0	Trigui_OPB37220	Triha_492041	Tripar1_rna3582	Tvirens_176299	Ascsa1_3322	Phisc1_608170	Xylhe1_226762	CCE28588.1	KEY67853.1	jgi_Tolinf1_193240_TINF04100	TolopKND91985.1	Beaba1_5811	Cormi1_2847	Ampqui1_52413	Dicpug11178.t1	XP_035344497.1	Colch1_mrna_660
OG0002291	EpiBra_1.0g4445.t1	ETyphina_1.0g5906.t1	E_amag5519.t1	Ebromicola_E7626g4786.t1	E_elyg230.t1	EfeFl1g6358.t1	Egansuensis_E7080g7499.t1	EpiGly_1.0g5269.t1	Einebrians_E818g1883.t1	FCul_PTD04654.1	FFUJ_08532m.01	FGSG_05406T0	Fman_CVL01257.1	Fox_PCD30977.1	FPRN_10464n	FPSE_09321T0	RGP63393.1	Fver_RBQ73321.1	Fusvirg9388.t1	MAC_06499n	MAJ_03615n	MAM_01631n	MAN_02276n	MBR_07540n	MGU_03831n	MRI_006051n	MAA_03607n	Triaru_rna720	Trias1_153638	Tatro_54757	Trici_PTB61852.1	TrigamTGAM01_08288T0	Trigui_OPB45977	Triha_501636	Tripar1_rna182	Tvirens_51258	Ascsa1_5283	Phisc1_611740	Xylhe1_264161, Xylhe1_282818	CCE32268.1	KEY64296.1	jgi_Tolinf1_195627_TINF05995	TolopKND92797.1	Beaba1_6372	Cormi1_5747	Ampqui1_42503	Dicpug7457.t1	XP_035340948.1	Colch1_mrna_5424
OG0002295	EpiBra_1.0g4607.t1	ETyphina_1.0g7027.t1	E_amag776.t1	Ebromicola_E7626g7115.t1	E_elyg1507.t1	EfeFl1g2110.t1	Egansuensis_E7080g4130.t1	EpiGly_1.0g3030.t1	Einebrians_E818g2383.t1	FCul_PTD12975.1	FFUJ_00705m.01	FGSG_00887T0	Fman_CVK84291.1	Fox_PCD45972.1	FPRN_01381n	FPSE_11668T0	RGP68441.1	Fver_RBQ67267.1	Fusvirg565.t1	MAC_06243n	MAJ_02571n	MAM_05332n	MAN_09983n	MBR_05611n	MGU_03167n	MRI_006798n	MAA_00687n	Triaru_rna7600	Trias1_140509	Tatro_173565	Trici_PTB68887.1	TrigamTGAM01_04537T0	Trigui_OPB44324	Triha_5664	Tripar1_rna3493	Tvirens_72409	Ascsa1_7129	Phisc1_328130	Xylhe1_266690	CCE35119.1	KEY70466.1	jgi_Tolinf1_194426_TINF04134	TolopKND91338.1	Beaba1_291	Cormi1_5435	Ampqui1_454195, Ampqui1_519445	Dicpug4819.t1	XP_035341806.1	Colch1_mrna_3854
OG0002297	EpiBra_1.0g4639.t1	ETyphina_1.0g6175.t1	E_amag2772.t1	Ebromicola_E7626g2485.t1	E_elyg4725.t1	EfeFl1g3399.t1	Egansuensis_E7080g831.t1	EpiGly_1.0g3506.t1	Einebrians_E818g1044.t1	FCul_PTD06913.1	FFUJ_09414m.01	FGSG_03999T0	Fman_CVL04759.1	Fox_PCD29393.1	FPRN_12849n	FPSE_05277T0	RGP59035.1	Fver_RBQ73875.1	Fusvirg12566.t1	MAC_05744n	MAJ_09449n	MAM_08393n	MAN_08992n	MBR_09358n	MGU_08600n	MRI_SEC11n	MAA_08708n	Triaru_rna4938	Trias1_67364	Tatro_297883	Trici_PTB67698.1	TrigamTGAM01_03255T0	Trigui_OPB42626	Triha_480680	Tripar1_rna294	Tvirens_61062	Ascsa1_8767	Phisc1_725735	Xylhe1_12926, Xylhe1_250763	CCE28433.1	KEY72352.1	jgi_Tolinf1_190106_TINF09972	TolopKND90239.1	Beaba1_7361	Cormi1_8319	Ampqui1_592088	Dicpug5740.t1	XP_035349149.1	Colch1_mrna_8458, Colch1_mrna_9398
OG0002308	EpiBra_1.0g4931.t1	ETyphina_1.0g7233.t1	E_amag2693.t1	Ebromicola_E7626g1552.t1	E_elyg3701.t1	EfeFl1g7539.t1	Egansuensis_E7080g333.t1	EpiGly_1.0g3241.t1	Einebrians_E818g1545.t1	FCul_PTD04268.1	FFUJ_13210m.01	FGSG_06016T0	Fman_CVK87253.1	Fox_PCD41482.1	FPRN_05749n	FPSE_02956T0	RGP76168.1	Fver_RBQ79975.1	Fusvirg2165.t1	MAC_03648n	MAJ_01702n	MAM_00868n	MAN_01521n	MBR_04694n	MGU_04264n	MRI_007444n	MAA_02540n	Triaru_rna875	Trias1_127098	Tatro_226751	Trici_PTB66446.1	TrigamTGAM01_06260T0	Trigui_OPB43171	Triha_291323	Tripar1_rna4195	Tvirens_56413	Ascsa1_4145	Phisc1_737505	Xylhe1_263199	CCE26830.1	KEY64491.1	jgi_Tolinf1_198312_TINF08408	TolopKND94054.1	Beaba1_8579	Cormi1_236	Ampqui1_517653	Dicpug3650.t1	XP_035339622.1	Colch1_mrna_223
OG0002312	EpiBra_1.0g5042.t1	ETyphina_1.0g4279.t1	E_amag694.t1	Ebromicola_E7626g1193.t1	E_elyg6169.t1	EfeFl1g5687.t1	Egansuensis_E7080g3098.t1	EpiGly_1.0g1692.t1	Einebrians_E818g5688.t1	FCul_PTD09260.1	FFUJ_02813m.01	FGSG_07040T0	Fman_CVK89342.1	Fox_PCD37729.1	FPRN_04439n	FPSE_02748T0	RGP58876.1	Fver_RBQ65222.1	Fusvirg2277.t1	MAC_07454n	MAJ_05843n	MAM_08339n	MAN_09503n	MBR_03027n	MGU_10243n	MRI_007984n	MAA_04619n	Triaru_rna3924	Trias1_348883	Tatro_127739	Trici_PTB61985.1	TrigamTGAM01_08739T0	Trigui_OPB36677	Triha_407313	Tripar1_rna1810	Tvirens_212560	Ascsa1_4312	Phisc1_686434	Xylhe1_211946	CCE30457.1	KEY67881.1	jgi_Tolinf1_191943_TINF02679	TolopKND87446.1	Beaba1_28	Cormi1_6117	Ampqui1_440238	Dicpug9148.t1	XP_035350589.1	Colch1_mrna_6855
OG0002338	EpiBra_1.0g5545.t1	ETyphina_1.0g1967.t1	E_amag1159.t1	Ebromicola_E7626g7393.t1	E_elyg6252.t1	EfeFl1g786.t1	Egansuensis_E7080g2989.t1	EpiGly_1.0g8551.t1	Einebrians_E818g6188.t1	FCul_PTD04775.1	FFUJ_05844m.01	FGSG_13380T0	Fman_CVK90505.1	Fox_PCD33270.1	FPRN_09006n	FPSE_08966T0	RGP61294.1	Fver_RBQ70877.1	Fusvirg5346.t1	MAC_04786n	MAJ_02533n	MAM_00620n	MAN_04506n	MBR_02662n	MGU_00351n	MRI_PEX30n	MAA_02345n	Triaru_rna1404	Trias1_55657	Tatro_319131	Trici_PTB62386.1	TrigamTGAM01_01856T0	Trigui_OPB36845	Triha_481027	Tripar1_rna6605	Tvirens_12255	Ascsa1_2521	Phisc1_611125	Xylhe1_238782	CCE31904.1	KEY75081.1	jgi_Tolinf1_199096_TINF09149	TolopKND86931.1	Beaba1_5687	Cormi1_5292	Ampqui1_526128	Dicpug3886.t1	XP_035346882.1	Colch1_mrna_7060
OG0002349	EpiBra_1.0g5901.t1	ETyphina_1.0g2879.t1	E_amag1696.t1	Ebromicola_E7626g3595.t1	E_elyg5689.t1	EfeFl1g2694.t1	Egansuensis_E7080g6396.t1	EpiGly_1.0g4511.t1	Einebrians_E818g832.t1	FCul_PTD05716.1	FFUJ_13363m.01	FGSG_05133T0	Fman_CVK87007.1	Fox_PCD41638.1	FPRN_05907n	FPSE_06528T0	RGP73523.1	Fver_RBQ68690.1	Fusvirg4074.t1	MAC_00356n	MAJ_05507n	MAM_02254n	MAN_06472n	MBR_07288n	MGU_06003n	MRI_002354n	MAA_01499n	Triaru_rna609	Trias1_67819	Tatro_134680	Trici_PTB69576.1	TrigamTGAM01_10136T0	Trigui_OPB37346	Triha_2987	Tripar1_rna6761	Tvirens_215192	Ascsa1_5613	Phisc1_674263	Xylhe1_282703	CCE28541.1	KEY73303.1	jgi_Tolinf1_195311_TINF05504		Beaba1_2578		Ampqui1_557651	Dicpug6873.t1	XP_035347057.1	Colch1_mrna_3407
OG0002350	EpiBra_1.0g5935.t1	ETyphina_1.0g3610.t1	E_amag672.t1	Ebromicola_E7626g2035.t1	E_elyg6147.t1	EfeFl1g5665.t1	Egansuensis_E7080g3251.t1	EpiGly_1.0g5664.t1	Einebrians_E818g1359.t1	FCul_PTD12231.1	FFUJ_00772m.01	FGSG_00841T0	Fman_CVK84182.1	Fox_PCD45912.1	FPRN_01317n	FPSE_11613T0	RGP61639.1	Fver_RBQ71451.1	Fusvirg725.t1	MAC_05674n	MAJ_00472n	MAM_06230n	MAN_04013n	MBR_02196n	MGU_04408n	MRI_004462n	MAA_01878n	Triaru_rna6527	Trias1_143172	Tatro_153608	Trici_PTB63915.1	TrigamTGAM01_07976T0	Trigui_OPB39826	Triha_95228	Tripar1_rna7624	Tvirens_164108	Ascsa1_8899	Phisc1_599518	Xylhe1_176811	CCE30069.1	KEY67006.1	jgi_Tolinf1_192538_TINF03275	TolopKND94488.1, TolopKND94489.1	Beaba1_5594	Cormi1_4805	Ampqui1_555723	Dicpug4028.t1	XP_035346901.1	Colch1_mrna_8083
OG0002369	EpiBra_1.0g6439.t1	ETyphina_1.0g5417.t1	E_amag1605.t1	Ebromicola_E7626g6047.t1	E_elyg6712.t1	EfeFl1g4892.t1	Egansuensis_E7080g6042.t1	EpiGly_1.0g2858.t1	Einebrians_E818g3406.t1	FCul_PTD02430.1	FFUJ_08983m.01	FGSG_08986T0	Fman_CVL00595.1	Fox_PCD30519.1	FPRN_10012n	FPSE_07115T0	RGP68984.1	Fver_RBQ80182.1	Fusvirg11141.t1	MAC_07340n	MAJ_09640n	MAM_07162n	MAN_06605n	MBR_09890n	MGU_07028n	MRI_000586n	MAA_09722n	Triaru_rna3978	Trias1_136255	Tatro_302301	Trici_PTB69414.1	TrigamTGAM01_08437T0	Trigui_OPB37187	Triha_349240	Tripar1_rna8846	Tvirens_215162	Ascsa1_8522	Phisc1_56726	Xylhe1_25217	CCE29168.1	KEY66261.1	jgi_Tolinf1_193266_TINF04076	TolopKND91852.1	Beaba1_6202	Cormi1_2514	Ampqui1_511361	Dicpug7061.t1	XP_035347391.1	Colch1_mrna_8967
OG0002371	EpiBra_1.0g6468.t1	ETyphina_1.0g2632.t1	E_amag5139.t1	Ebromicola_E7626g1075.t1	E_elyg2429.t1	EfeFl1g4649.t1	Egansuensis_E7080g4047.t1	EpiGly_1.0g7900.t1	Einebrians_E818g1099.t1	FCul_PTD09706.1	FFUJ_03284m.01	FGSG_06699T0	Fman_CVK88566.1	Fox_PCD38209.1	FPRN_04908n	FPSE_01546T0	RGP75593.1	Fver_RBQ67073.1	Fusvirg2817.t1	MAC_07167n	MAJ_06639n	MAM_02536n	MAN_02888n	MBR_00882n	MGU_06388n	MRI_003355n	MAA_07095n	Triaru_rna7026	Trias1_53027	Tatro_286890	Trici_PTB66366.1	TrigamTGAM01_05235T0	Trigui_OPB43094	Triha_516026	Tripar1_rna7068	Tvirens_207294	Ascsa1_2183, Ascsa1_6740	Phisc1_691843, Phisc1_783598		CCE31665.1	KEY65828.1	jgi_Tolinf1_197205_TINF07047, jgi_Tolinf1_197206_TINF06320	TolopKND94703.1	Beaba1_6001	Cormi1_1666	Ampqui1_520076	Dicpug7839.t1		Colch1_mrna_5578
OG0002373	EpiBra_1.0g6545.t1	ETyphina_1.0g3770.t1	E_amag5000.t1	Ebromicola_E7626g606.t1	E_elyg2292.t1	EfeFl1g4474.t1	Egansuensis_E7080g3016.t1	EpiGly_1.0g6571.t1	Einebrians_E818g346.t1	FCul_PTD10681.1	FFUJ_02884m.01	FGSG_06974T0	Fman_CVK89232.1	Fox_PCD37799.1	FPRN_04509n	FPSE_04746T0	RGP59162.1	Fver_RBQ80255.1	Fusvirg2588.t1	MAC_03746n	MAJ_01301n	MAM_05816n	MAN_03330n	MBR_01320n	MGU_01993n	MRI_003346n	MAA_05844n	Triaru_rna2267	Trias1_66971	Tatro_178795	Trici_PTB67444.1	TrigamTGAM01_02308T0	Trigui_OPB42264	Triha_81094	Tripar1_rna476	Tvirens_168495	Ascsa1_194, Ascsa1_597	Phisc1_577171, Phisc1_709804	Xylhe1_148639	CCE30935.1	KEY74173.1	jgi_Tolinf1_197092_TINF06281	TolopKND94827.1	Beaba1_4169	Cormi1_2598	Ampqui1_124647		XP_035342744.1	Colch1_mrna_7207
OG0002378	EpiBra_1.0g6736.t1	ETyphina_1.0g5564.t1	E_amag4117.t1	Ebromicola_E7626g1231.t1	E_elyg6551.t1	EfeFl1g5354.t1	Egansuensis_E7080g5123.t1	EpiGly_1.0g1653.t1	Einebrians_E818g7709.t1	FCul_PTD05657.1	FFUJ_13518m.01	FGSG_06284T0	Fman_CVK86780.1	Fox_PCD41797.1	FPRN_06065n	FPSE_00999T0	RGP59100.1	Fver_RBQ65753.1	Fusvirg2020.t1	MAC_06516n	MAJ_08305n	MAM_01012n	MAN_07564n	MBR_05170n	MGU_01502n	MRI_005942n	MAA_07647n	Triaru_rna1256	Trias1_135625	Tatro_213732	Trici_PTB67477.1	TrigamTGAM01_07657T0	Trigui_OPB42478	Triha_493368	Tripar1_rna7339	Tvirens_29820		Phisc1_220724	Xylhe1_207426	CCE31166.1	KEY70101.1	jgi_Tolinf1_192692_TINF03014	TolopKND94537.1, TolopKND94538.1	Beaba1_2177	Cormi1_8827	Ampqui1_489862	Dicpug3596.t1	XP_035342544.1	Colch1_mrna_8029
OG0002404	EpiBra_1.0g7403.t1	ETyphina_1.0g5493.t1	E_amag4293.t1	Ebromicola_E7626g343.t1	E_elyg6992.t1	EfeFl1g317.t1	Egansuensis_E7080g6359.t1	EpiGly_1.0g1535.t1	Einebrians_E818g2774.t1	FCul_PTD03652.1	FFUJ_13595m.01	FGSG_06356T0	Fman_CVK86701.1	Fox_PCD41875.1	FPRN_06142n	FPSE_01136T0	RGP66563.1	Fver_RBQ75194.1	Fusvirg1943.t1	MAC_04689n	MAJ_07403n	MAM_00055n	MAN_08426n	MBR_02939n	MGU_00071n	MRI_007470n	MAA_04538n	Triaru_rna3640	Trias1_133404	Tatro_319089	Trici_PTB62427.1	TrigamTGAM01_01806T0	Trigui_OPB36891	Triha_543285	Tripar1_rna2553	Tvirens_148539	Ascsa1_4313	Phisc1_122111	Xylhe1_269369	CCE29870.1	KEY67961.1	jgi_Tolinf1_190854_TINF01602, jgi_Tolinf1_194788_TINF04870	TolopKND93065.1	Beaba1_1284	Cormi1_1327	Ampqui1_534099	Dicpug9142.t1	XP_035342943.1	Colch1_mrna_6854
OG0002423	EpiBra_1.0g9.t1	ETyphina_1.0g4941.t1	E_amag6942.t1	Ebromicola_E7626g3015.t1	E_elyg3835.t1	EfeFl1g5556.t1	Egansuensis_E7080g4040.t1	EpiGly_1.0g9191.t1	Einebrians_E818g102.t1	FCul_PTD08635.1	FFUJ_08464m.01	FGSG_10746T0	Fman_CVL05843.1	Fox_PCD31046.1	FPRN_10531n	FPSE_01319T0	RGP66650.1	Fver_RBQ79234.1	Fusvirg3453.t1	MAC_08769n	MAJ_01565n	MAM_02948n	MAN_01386n	MBR_04560n	MGU_04129n	MRI_AAT1n	MAA_02669n	Triaru_rna1580	Trias1_50742	Tatro_318984	Trici_PTB70092.1	TrigamTGAM01_03468T0	Trigui_OPB43516	Triha_514051	Tripar1_rna5066	Tvirens_229456	Ascsa1_6257	Phisc1_784954	Xylhe1_32428	CCE26967.1	KEY69518.1	jgi_Tolinf1_194639_TINF04177	TolopKND94223.1	Beaba1_2297	Cormi1_7470	Ampqui1_498543	Dicpug9824.t1	XP_035341824.1	Colch1_mrna_1659
OG0002426	EpiBra_1.0g42.t1	ETyphina_1.0g947.t1	E_amag6905.t1	Ebromicola_E7626g6155.t1	E_elyg3800.t1	EfeFl1g5517.t1	Egansuensis_E7080g1489.t1	EpiGly_1.0g6504.t1	Einebrians_E818g6248.t1	FCul_PTD03560.1	FFUJ_08771m.01	FGSG_05635T0	Fman_CVL00946.1	Fox_PCD30731.1	FPRN_10224n	FPSE_06228T0	RGP63327.1	Fver_RBQ75902.1	Fusvirg9651.t1	MAC_00017n	MAJ_04388n	MAM_02654n	MAN_10310n	MBR_04850n	MGU_04596n	MRI_HIS2n	MAA_04845n	Triaru_rna9602	Trias1_57756	Tatro_40256	Trici_PTB64673.1	TrigamTGAM01_07526T0	Trigui_OPB45358	Triha_484407	Tripar1_rna8568	Tvirens_157484	Ascsa1_5745	Phisc1_647218	Xylhe1_211080	CCE33590.1	KEY66348.1	jgi_Tolinf1_195872_TINF06054	TolopKND92233.1	Beaba1_7566	Cormi1_7316	Ampqui1_518099	Dicpug4690.t1	XP_035341025.1	Colch1_mrna_9772
OG0002427	EpiBra_1.0g65.t1	ETyphina_1.0g6240.t1	E_amag4089.t1	Ebromicola_E7626g693.t1	E_elyg3777.t1	EfeFl1g5490.t1	Egansuensis_E7080g4805.t1	EpiGly_1.0g6885.t1	Einebrians_E818g2288.t1	FCul_PTD04704.1	FFUJ_12999m.01	FGSG_05844T0	Fman_CVK87639.1	Fox_PCD41277.1	FPRN_05542n	FPSE_05813T0	RGP60119.1	Fver_RBQ68868.1	Fusvirg11715.t1	MAC_00282n	MAJ_06809n	MAM_06036n	MAN_08796n	MBR_09233n	MGU_04341n	MRI_000658n	MAA_08219n	Triaru_rna3873	Trias1_57922	Tatro_131963	Trici_PTB64914.1	TrigamTGAM01_05152T0	Trigui_OPB45569	Triha_497410	Tripar1_rna1393	Tvirens_69423	Ascsa1_1257	Phisc1_627155	Xylhe1_244296	CCE33493.1	KEY64210.1	jgi_Tolinf1_196009_TINF06201	TolopKND92284.1	Beaba1_2144, Beaba1_4377	Cormi1_9268	Ampqui1_522237	Dicpug5444.t1	XP_035346815.1	Colch1_mrna_193
OG0002434	EpiBra_1.0g169.t1	ETyphina_1.0g201.t1	E_amag5887.t1	Ebromicola_E7626g7242.t1	E_elyg4337.t1	EfeFl1g2996.t1	Egansuensis_E7080g84.t1	EpiGly_1.0g7301.t1	Einebrians_E818g6352.t1	FCul_PTD11852.1	FFUJ_01679m.01	FGSG_01470T0	Fman_CVL03113.1	Fox_PCD44999.1	FPRN_00424n	FPSE_04972T0	RGP72124.1	Fver_RBQ80660.1	Fusvirg8204.t1	MAC_00084n	MAJ_06082n	MAM_04050n	MAN_03898n	MBR_06844n	MGU_04522n	MRI_ZPR1n	MAA_01767n	Triaru_rna9201	Trias1_142258	Tatro_128554	Trici_PTB63888.1	TrigamTGAM01_07798T0	Trigui_OPB39788	Triha_499238	Tripar1_rna6395	Tvirens_74944	Ascsa1_9879	Phisc1_679978	Xylhe1_251008	CCE34494.1	KEY66958.1	jgi_Tolinf1_192592_TINF03054	TolopKND94075.1	Beaba1_4592	Cormi1_5119	Ampqui1_590780	Dicpug4154.t1	XP_035344292.1	Colch1_mrna_7880
OG0002443	EpiBra_1.0g269.t1	ETyphina_1.0g1998.t1	E_amag834.t1	Ebromicola_E7626g1526.t1	E_elyg5106.t1	EfeFl1g2170.t1	Egansuensis_E7080g2584.t1	EpiGly_1.0g8008.t1	Einebrians_E818g464.t1	FCul_PTD12042.1	FFUJ_00573m.01	FGSG_11805T0	Fman_CVK84489.1	Fox_PCD46112.1	FPRN_01506n	FPSE_00650T0	RGP73205.1	Fver_RBQ79010.1	Fusvirg476.t1	MAC_07287n	MAJ_02631n	MAM_05278n	MAN_09926n	MBR_05670n	MGU_03223n	MRI_ATG6n	MAA_11399n	Triaru_rna5444	Trias1_69100	Tatro_296421	Trici_PTB68829.1	TrigamTGAM01_09640T0	Trigui_OPB44263	Triha_5601	Tripar1_rna7057	Tvirens_33419	Ascsa1_7443	Phisc1_776667	Xylhe1_279352	CCE33258.1	KEY65152.1	jgi_Tolinf1_194366_TINF04457	TolopKND91235.1	Beaba1_1765	Cormi1_4089	Ampqui1_522644	Dicpug4458.t1	XP_035340345.1	Colch1_mrna_5332
OG0002444	EpiBra_1.0g272.t1	ETyphina_1.0g1995.t1	E_amag831.t1	Ebromicola_E7626g1529.t1	E_elyg5103.t1	EfeFl1g2167.t1	Egansuensis_E7080g2581.t1	EpiGly_1.0g8005.t1	Einebrians_E818g461.t1	FCul_PTD11483.1	FFUJ_00582m.01	FGSG_00666T0	Fman_CVK84476.1	Fox_PCD46102.1	FPRN_01497n	FPSE_00638T0	RGP64082.1	Fver_RBQ81958.1	Fusvirg513.t1	MAC_07289n	MAJ_02628n	MAM_05279n	MAN_09929n	MBR_05668n	MGU_03221n	MRI_PEX13n	MAA_00744n	Triaru_rna5438	Trias1_140132	Tatro_253055	Trici_PTB68834.1	TrigamTGAM01_09645T0	Trigui_OPB44268	Triha_435360	Tripar1_rna7917	Tvirens_208209	Ascsa1_7481	Phisc1_571982	Xylhe1_207087	CCE33271.1	KEY65147.1	jgi_Tolinf1_194369_TINF04129	TolopKND91230.1	Beaba1_1445	Cormi1_5376	Ampqui1_522741	Dicpug4236.t1	XP_035340361.1	Colch1_mrna_3828
OG0002445	EpiBra_1.0g284.t1	ETyphina_1.0g4419.t1	E_amag2101.t1	Ebromicola_E7626g6168.t1	E_elyg1414.t1	EfeFl1g2020.t1	Egansuensis_E7080g5549.t1	EpiGly_1.0g7771.t1	Einebrians_E818g60.t1	FCul_PTD13381.1	FFUJ_01728m.01	FGSG_01519T0	Fman_CVL03031.1	Fox_PCD44951.1	FPRN_00376n	FPSE_05020T0	RGP72080.1	Fver_RBQ68503.1	Fusvirg8250.t1	MAC_07635n	MAJ_04879n	MAM_05446n	MAN_05887n	MBR_05474n	MGU_05535n	MRI_CSN12n	MAA_00545n	Triaru_rna7263	Trias1_175022	Tatro_152940	Trici_PTB65941.1	TrigamTGAM01_02963T0	Trigui_OPB37881	Triha_493893	Tripar1_rna1168	Tvirens_58905	Ascsa1_7205	Phisc1_326031	Xylhe1_247672	CCE34708.1	KEY65081.1	jgi_Tolinf1_194530_TINF04232	TolopKND91159.1	Beaba1_404	Cormi1_1030	Ampqui1_288719	Dicpug5347.t1	XP_035339590.1	Colch1_mrna_5272
OG0002446	EpiBra_1.0g289.t1	ETyphina_1.0g4414.t1	E_amag2106.t1	Ebromicola_E7626g154.t1	E_elyg1419.t1	EfeFl1g2025.t1	Egansuensis_E7080g5544.t1	EpiGly_1.0g7775.t1	Einebrians_E818g65.t1	FCul_PTD13115.1	FFUJ_01735m.01	FGSG_01526T0	Fman_CVL03017.1	Fox_PCD44944.1	FPRN_00370n	FPSE_00809T0	RGP72073.1	Fver_RBQ76003.1	Fusvirg8243.t1	MAC_07631n	MAJ_04874n	MAM_05441n	MAN_05892n	MBR_05469n	MGU_05530n	MRI_005030n	MAA_00540n	Triaru_rna7255	Trias1_72207	Tatro_152930	Trici_PTB65947.1	TrigamTGAM01_02957T0	Trigui_OPB37874	Triha_493886	Tripar1_rna1162	Tvirens_49384	Ascsa1_7289	Phisc1_691004, Phisc1_724864	Xylhe1_145554	CCE34705.1	KEY65074.1	jgi_Tolinf1_194525_TINF04481	TolopKND91345.1	Beaba1_1548	Cormi1_994	Ampqui1_283701	Dicpug5316.t1	XP_035339583.1	Colch1_mrna_5279
OG0002454	EpiBra_1.0g340.t1	ETyphina_1.0g1038.t1	E_amag234.t1	Ebromicola_E7626g446.t1	E_elyg6896.t1	EfeFl1g414.t1	Egansuensis_E7080g4456.t1	EpiGly_1.0g8384.t1	Einebrians_E818g5479.t1	FCul_PTD10547.1	FFUJ_13689m.01	FGSG_07942T0	Fman_CVK86607.1	Fox_PCD41970.1	FPRN_06237n	FPSE_10793T0	RGP60746.1	Fver_RBQ68508.1	Fusvirg1839.t1	MAC_01683n	MAJ_02345n	MAM_00140n	MAN_08339n	MBR_02852n	MGU_00159n	MRI_SDS23n	MAA_04451n	Triaru_rna10080	Trias1_124190	Tatro_302425	Trici_PTB66085.1	TrigamTGAM01_10743T0	Trigui_OPB37735	Triha_506953	Tripar1_rna3694	Tvirens_126838	Ascsa1_4500	Phisc1_787120	Xylhe1_251740	CCE27569.1	KEY64746.1	jgi_Tolinf1_199275_TINF09011	TolopKND90892.1	Beaba1_10204	Cormi1_1179	Ampqui1_508470	Dicpug8834.t1	XP_035342424.1	Colch1_mrna_10040
OG0002456	EpiBra_1.0g352.t1	ETyphina_1.0g1050.t1	E_amag246.t1	Ebromicola_E7626g435.t1	E_elyg6884.t1	EfeFl1g426.t1	Egansuensis_E7080g4444.t1	EpiGly_1.0g3791.t1	Einebrians_E818g999.t1	FCul_PTD06799.1	FFUJ_09586m.01	FGSG_04141T0	Fman_CVL04553.1	Fox_PCD29225.1	FPRN_12679n	FPSE_00161T0	RGP63115.1	Fver_RBQ71669.1	Fusvirg6515.t1	MAC_01667n	MAJ_02362n	MAM_00155n	MAN_08322n	MBR_02836n	MGU_00175n	MRI_001649n	MAA_02502n	Triaru_rna3780	Trias1_146746	Tatro_53388	Trici_PTB65229.1	TrigamTGAM01_07400T0	Trigui_OPB40961	Triha_500244	Tripar1_rna4272	Tvirens_213141	Ascsa1_5465	Phisc1_233184	Xylhe1_268132	CCE27555.1	KEY68998.1	jgi_Tolinf1_199257_TINF09188	TolopKND90851.1	Beaba1_3730	Cormi1_9442	Ampqui1_509828	Dicpug1466.t1	XP_035346823.1	Colch1_mrna_2609
OG0002457	EpiBra_1.0g354.t1	ETyphina_1.0g1052.t1	E_amag248.t1	Ebromicola_E7626g433.t1	E_elyg6882.t1	EfeFl1g428.t1	Egansuensis_E7080g4442.t1	EpiGly_1.0g3789.t1	Einebrians_E818g1001.t1	FCul_PTD07789.1	FFUJ_09584m.01	FGSG_04139T0	Fman_CVL04557.1	Fox_PCD29227.1	FPRN_12681n	FPSE_00159T0	RGP63113.1	Fver_RBQ71666.1	Fusvirg6517.t1	MAC_01666n	MAJ_02364n	MAM_00157n	MAN_08320n	MBR_02834n	MGU_00177n	MRI_TYR1n	MAA_02500n	Triaru_rna3777	Trias1_60520	Tatro_158094	Trici_PTB65227.1	TrigamTGAM01_07402T0	Trigui_OPB40963	Triha_512912	Tripar1_rna4270	Tvirens_52587	Ascsa1_5305	Phisc1_688908	Xylhe1_247135	CCE27553.1	KEY68996.1	jgi_Tolinf1_199255_TINF08877	TolopKND90854.1	Beaba1_3732	Cormi1_9440	Ampqui1_509936	Dicpug1464.t1	XP_035346851.1	Colch1_mrna_2611
OG0002463	EpiBra_1.0g416.t1	ETyphina_1.0g6120.t1	E_amag2076.t1	Ebromicola_E7626g3521.t1	E_elyg1389.t1	EfeFl1g1994.t1	Egansuensis_E7080g7448.t1	EpiGly_1.0g3172.t1	Einebrians_E818g5657.t1	FCul_PTD12181.1	FFUJ_01596m.01	FGSG_01392T0	Fman_CVL03254.1	Fox_PCD45084.1	FPRN_00506n	FPSE_08564T0	RGP72778.1	Fver_RBQ74654.1	Fusvirg8100.t1	MAC_01875n	MAJ_04908n	MAM_04711n	MAN_05859n	MBR_05502n	MGU_05560n	MRI_LYS12n	MAA_00573n	Triaru_rna4685	Trias1_89433	Tatro_299511	Trici_PTB64826.1	TrigamTGAM01_06790T0	Trigui_OPB45440	Triha_148210	Tripar1_rna8423	Tvirens_90651	Ascsa1_10067	Phisc1_614007	Xylhe1_242701	CCE31191.1, CCE34585.1	KEY65711.1	jgi_Tolinf1_194559_TINF04745	TolopKND91312.1	Beaba1_1606	Cormi1_6003	Ampqui1_521182	Dicpug11503.t1	XP_035339939.1	Colch1_mrna_7653
OG0002468	EpiBra_1.0g451.t1	ETyphina_1.0g250.t1	E_amag3040.t1	Ebromicola_E7626g793.t1	E_elyg4998.t1	EfeFl1g3670.t1	Egansuensis_E7080g3578.t1	EpiGly_1.0g8338.t1	Einebrians_E818g843.t1	FCul_PTD12680.1	FFUJ_01139m.01	FGSG_00615T0	Fman_CVK83562.1	Fox_PCD45548.1	FPRN_00957n	FPSE_04586T0	RGP70628.1	Fver_RBQ74498.1	Fusvirg1125.t1	MAC_03076n	MAJ_00666n	MAM_01862n	MAN_05021n	MBR_03442n	MGU_02754n	MRI_VPS10n	MAA_04106n	Triaru_rna2977	Trias1_196989	Tatro_212275	Trici_PTB67027.1	TrigamTGAM01_03585T0	Trigui_OPB46871	Triha_87676	Tripar1_rna7561	Tvirens_42850	Ascsa1_9005	Phisc1_599778	Xylhe1_229502	CCE35421.1	KEY74113.1	jgi_Tolinf1_196557_TINF07294	TolopKND89535.1	Beaba1_592	Cormi1_8162	Ampqui1_506915	Dicpug10973.t1	XP_035340114.1	Colch1_mrna_5645
OG0002472	EpiBra_1.0g472.t1	ETyphina_1.0g2389.t1	E_amag3008.t1	Ebromicola_E7626g6460.t1	E_elyg4965.t1	EfeFl1g3638.t1	Egansuensis_E7080g4548.t1	EpiGly_1.0g8676.t1	Einebrians_E818g7219.t1	FCul_PTD11404.1	FFUJ_01093m.01	FGSG_00574T0	Fman_CVK83634.1	Fox_PCD45589.1	FPRN_00999n	FPSE_03135T0	RGP70586.1	Fver_RBQ76849.1	Fusvirg1175.t1	MAC_03038n	MAJ_00705n	MAM_01897n	MAN_04982n	MBR_03402n	MGU_02792n	MRI_006039n	MAA_04144n	Triaru_rna7111	Trias1_66731	Tatro_237727	Trici_PTB62927.1	TrigamTGAM01_02734T0	Trigui_OPB42043	Triha_492848	Tripar1_rna1225	Tvirens_30881	Ascsa1_2629	Phisc1_578941	Xylhe1_12393	CCE30606.1	KEY66159.1	jgi_Tolinf1_196599_TINF06290	TolopKND94909.1	Beaba1_1981	Cormi1_7099	Ampqui1_527822	Dicpug10786.t1	XP_035342056.1	Colch1_mrna_9509
OG0002477	EpiBra_1.0g524.t1	ETyphina_1.0g3242.t1	E_amag6713.t1	Ebromicola_E7626g878.t1	E_elyg5281.t1	EfeFl1g2349.t1	Egansuensis_E7080g5654.t1	EpiGly_1.0g8996.t1	Einebrians_E818g933.t1	FCul_PTD04791.1	FFUJ_13017m.01	FGSG_05855T0	Fman_CVK87612.1	Fox_PCD41298.1	FPRN_05559n	FPSE_05803T0	RGP60109.1	Fver_RBQ81608.1	Fusvirg11670.t1	MAC_04053n	MAJ_08493n	MAM_07193n	MAN_06539n	MBR_07220n	MGU_06069n	MRI_000366n	MAA_01434n	Triaru_rna2304	Trias1_26211	Tatro_229470	Trici_PTB69367.1	TrigamTGAM01_01715T0	Trigui_OPB37514	Triha_359485	Tripar1_rna6038	Tvirens_47924	Ascsa1_8480	Phisc1_733541	Xylhe1_213534	CCE29091.1	KEY68050.1	jgi_Tolinf1_195469_TINF05195	TolopKND93450.1	Beaba1_6597	Cormi1_7947	Ampqui1_468208	Dicpug7109.t1	XP_035347456.1	Colch1_mrna_9027
OG0002478	EpiBra_1.0g528.t1	ETyphina_1.0g3239.t1	E_amag6710.t1	Ebromicola_E7626g881.t1	E_elyg5278.t1	EfeFl1g2345.t1	Egansuensis_E7080g3658.t1	EpiGly_1.0g8999.t1	Einebrians_E818g930.t1	FCul_PTD04150.1	FFUJ_13024m.01	FGSG_05861T0	Fman_CVK87598.1	Fox_PCD41305.1	FPRN_05565n	FPSE_05797T0	RGP66767.1	Fver_RBQ81613.1	Fusvirg11677.t1	MAC_04059n	MAJ_08487n	MAM_07197n	MAN_06531n	MBR_07227n	MGU_06063n	MRI_000975n	MAA_01442n	Triaru_rna2309	Trias1_137948	Tatro_146925	Trici_PTB69363.1	TrigamTGAM01_01710T0	Trigui_OPB37517	Triha_492402	Tripar1_rna6042	Tvirens_58515	Ascsa1_8489	Phisc1_584310	Xylhe1_253994	CCE29095.1	KEY68056.1	jgi_Tolinf1_195465_TINF05463	TolopKND93845.1	Beaba1_7790	Cormi1_7927	Ampqui1_511644	Dicpug11358.t1	XP_035347346.1	Colch1_mrna_7374
OG0002479	EpiBra_1.0g536.t1	ETyphina_1.0g7295.t1	E_amag6702.t1	Ebromicola_E7626g6928.t1	E_elyg5270.t1	EfeFl1g2337.t1	Egansuensis_E7080g3650.t1	EpiGly_1.0g9006.t1	Einebrians_E818g922.t1	FCul_PTD04624.1	FFUJ_13143m.01	FGSG_05954T0	Fman_CVK87404.1	Fox_PCD41415.1	FPRN_05683n	FPSE_03025T0	RGP62808.1	Fver_RBQ71787.1	Fusvirg11576.t1	MAC_04067n	MAJ_08479n	MAM_07207n	MAN_06523n	MBR_07235n	MGU_06055n	MRI_005224n	MAA_01450n	Triaru_rna2966	Trias1_46167	Tatro_302330	Trici_PTB69350.1	TrigamTGAM01_01695T0	Trigui_OPB37529	Triha_78444	Tripar1_rna462	Tvirens_181313	Ascsa1_8433	Phisc1_61093	Xylhe1_24910	CCE29103.1	KEY68066.1	jgi_Tolinf1_195458_TINF05559	TolopKND93375.1	Beaba1_6538	Cormi1_9495	Ampqui1_511388	Dicpug11342.t1	XP_035347319.1	Colch1_mrna_591
OG0002494	EpiBra_1.0g723.t1	ETyphina_1.0g3699.t1	E_amag4320.t1	Ebromicola_E7626g2678.t1	E_elyg7019.t1	EfeFl1g291.t1	Egansuensis_E7080g2485.t1	EpiGly_1.0g4489.t1	Einebrians_E818g720.t1	FCul_PTD07391.1	FFUJ_09774m.01	FGSG_04313T0	Fman_CVK98512.1	Fox_PCD29032.1	FPRN_12488n	FPSE_04834T0	RGP68147.1	Fver_RBQ72583.1	Fusvirg8046.t1	MAC_08053n	MAJ_02975n	MAM_04210n	MAN_08654n	MBR_01873n	MGU_02555n	MRI_GLC3n	MAA_05315n	Triaru_rna6032	Trias1_394592	Tatro_299280	Trici_PTB61761.1	TrigamTGAM01_08660T0	Trigui_OPB43200	Triha_499455	Tripar1_rna2961	Tvirens_88828	Ascsa1_9101	Phisc1_741305	Xylhe1_253805	CCE27404.1	KEY64440.1	jgi_Tolinf1_191008_TINF01658	TolopKND92720.1	Beaba1_8093	Cormi1_7406	Ampqui1_189785	Dicpug9997.t1	XP_035348567.1	Colch1_mrna_6329
OG0002496	EpiBra_1.0g731.t1	ETyphina_1.0g4774.t1	E_amag4327.t1	Ebromicola_E7626g2670.t1	E_elyg7027.t1	EfeFl1g284.t1	Egansuensis_E7080g5256.t1	EpiGly_1.0g4481.t1	Einebrians_E818g6647.t1	FCul_PTD06855.1	FFUJ_09787m.01	FGSG_04324T0	Fman_CVK98499.1	Fox_PCD29018.1	FPRN_12475n	FPSE_01499T0	RGP68158.1	Fver_RBQ65120.1	Fusvirg8033.t1	MAC_08042n	MAJ_02986n	MAM_04199n	MAN_08665n	MBR_01862n	MGU_02545n	MRI_HDA1n	MAA_05326n	Triaru_rna2320	Trias1_139165	Tatro_39952	Trici_PTB61776.1	TrigamTGAM01_08646T0	Trigui_OPB43212	Triha_95739	Tripar1_rna7590	Tvirens_88835	Ascsa1_9105	Phisc1_676386	Xylhe1_269901	CCE27396.1	KEY64450.1	jgi_Tolinf1_191020_TINF01672	TolopKND92533.1, TolopKND92534.1	Beaba1_4536	Cormi1_6694	Ampqui1_514819	Dicpug11776.t1	XP_035341722.1	Colch1_mrna_6639
OG0002498	EpiBra_1.0g748.t1	ETyphina_1.0g2345.t1	E_amag4354.t1	Ebromicola_E7626g4870.t1	E_elyg7055.t1	EfeFl1g257.t1	Egansuensis_E7080g1100.t1	EpiGly_1.0g6010.t1	Einebrians_E818g1242.t1	FCul_PTD07108.1	FFUJ_09822m.01	FGSG_04355T0	Fman_CVK98465.1	Fox_PCD28982.1	FPRN_12441n	FPSE_12089T0	RGP73380.1	Fver_RBQ73915.1	Fusvirg7992.t1	MAC_01841n	MAJ_03015n	MAM_04174n	MAN_08694n	MBR_01832n	MGU_02516n	MRI_SSN8n	MAA_05354n	Triaru_rna3773	Trias1_138273	Tatro_40849	Trici_PTB61808.1	TrigamTGAM01_08615T0	Trigui_OPB43240	Triha_524013	Tripar1_rna4490	Tvirens_83013	Ascsa1_9330	Phisc1_727896	Xylhe1_263701	CCE27368.1	KEY72770.1	jgi_Tolinf1_191057_TINF01683	TolopKND92671.1	Beaba1_4475	Cormi1_1134	Ampqui1_530255	Dicpug11761.t1	XP_035344233.1	Colch1_mrna_1671
OG0002502	EpiBra_1.0g815.t1	ETyphina_1.0g5252.t1	E_amag950.t1	Ebromicola_E7626g6281.t1	E_elyg5722.t1	EfeFl1g6690.t1	Egansuensis_E7080g561.t1	EpiGly_1.0g3642.t1	Einebrians_E818g1210.t1	FCul_PTD04576.1	FFUJ_08750m.01	FGSG_05615T0	Fman_CVL00981.1	Fox_PCD30753.1	FPRN_10244n	FPSE_06206T0	RGP72533.1	Fver_RBQ75921.1	Fusvirg9625.t1	MAC_09337n	MAJ_03188n	MAM_01398n	MAN_02039n	MBR_08851n	MGU_07178n	MRI_SAH1n	MAA_03376n	Triaru_rna9702	Trias1_31178	Tatro_129664	Trici_PTB62579.1	TrigamTGAM01_08827T0	Trigui_OPB41419	Triha_8151	Tripar1_rna666	Tvirens_82877	Ascsa1_8836	Phisc1_691287	Xylhe1_247924	CCE26575.1	KEY70010.1	jgi_Tolinf1_195831_TINF06053	TolopKND92194.1	Beaba1_1903	Cormi1_7225	Ampqui1_266365	Dicpug5990.t1	XP_035342228.1	Colch1_mrna_9422
OG0002504	EpiBra_1.0g832.t1	ETyphina_1.0g3991.t1	E_amag934.t1	Ebromicola_E7626g5009.t1	E_elyg5705.t1	EfeFl1g2787.t1	Egansuensis_E7080g3081.t1	EpiGly_1.0g5796.t1	Einebrians_E818g1225.t1	FCul_PTD05231.1	FFUJ_08734m.01	FGSG_05599T0	Fman_CVL01008.1	Fox_PCD30769.1	FPRN_10260n	FPSE_06190T0	RGP72549.1	Fver_RBQ75936.1	Fusvirg9604.t1	MAC_09321n	MAJ_03204n	MAM_01414n	MAN_02055n	MBR_08867n	MGU_07162n	MRI_001881n	MAA_03391n	Triaru_rna6003	Trias1_31139	Tatro_144839	Trici_PTB61523.1	TrigamTGAM01_08693T0	Trigui_OPB41542	Triha_92919	Tripar1_rna2861	Tvirens_183390	Ascsa1_3068	Phisc1_689026	Xylhe1_282495	CCE26559.1	KEY70025.1	jgi_Tolinf1_195819_TINF05753	TolopKND92209.1	Beaba1_7043	Cormi1_7247	Ampqui1_524147	Dicpug6204.t1	XP_035341343.1	Colch1_mrna_6055
OG0002506	EpiBra_1.0g845.t1	ETyphina_1.0g3098.t1	E_amag4217.t1	Ebromicola_E7626g1314.t1	E_elyg6082.t1	EfeFl1g5607.t1	Egansuensis_E7080g5493.t1	EpiGly_1.0g8517.t1	Einebrians_E818g7104.t1	FCul_PTD12776.1	FFUJ_12237m.01	FGSG_01920T0	Fman_CVK97264.1	Fox_PCD42483.1	FPRN_11363n	FPSE_09138T0	RGP74998.1	Fver_RBQ81240.1	Fusvirg5844.t1	MAC_09115n	MAJ_02947n	MAM_04238n	MAN_08625n	MBR_01902n	MGU_02584n	MRI_MCM3n	MAA_05286n	Triaru_rna5180	Trias1_24907	Tatro_282006	Trici_PTB64037.1	TrigamTGAM01_10539T0	Trigui_OPB37965	Triha_490067	Tripar1_rna4509	Tvirens_48757	Ascsa1_477	Phisc1_707431	Xylhe1_246170	CCE30514.1	KEY64516.1	jgi_Tolinf1_190700_TINF01450	TolopKND86866.1	Beaba1_6828	Cormi1_2915	Ampqui1_589626	Dicpug1004.t1	XP_035339647.1	Colch1_mrna_6350
OG0002519	EpiBra_1.0g999.t1	ETyphina_1.0g5631.t1	E_amag3660.t1	Ebromicola_E7626g3100.t1	E_elyg841.t1	EfeFl1g1421.t1	Egansuensis_E7080g6103.t1	EpiGly_1.0g6541.t1	Einebrians_E818g4801.t1	FCul_PTD04226.1	FFUJ_05119m.01	FGSG_05009T0	Fman_CVK99431.1	Fox_PCD44364.1	FPRN_02262n	FPSE_04899T0	RGP60568.1	Fver_RBQ80047.1	Fusvirg7240.t1	MAC_08418n	MAJ_01811n	MAM_03813n	MAN_00637n	MBR_00448n	MGU_01095n	MRI_008077n	MAA_06431n	Triaru_rna7357	Trias1_54573	Tatro_225527	Trici_PTB70704.1	TrigamTGAM01_07091T0	Trigui_OPB38367	Triha_104629	Tripar1_rna7126	Tvirens_60860	Ascsa1_1385	Phisc1_684844	Xylhe1_246254	CCE34116.1	KEY71423.1	jgi_Tolinf1_197795_TINF08003	TolopKND88778.1	Beaba1_5149	Cormi1_4687	Ampqui1_415247	Dicpug6137.t1	XP_035339653.1	Colch1_mrna_8629
OG0002526	EpiBra_1.0g1055.t1	ETyphina_1.0g1444.t1	E_amag4980.t1	Ebromicola_E7626g143.t1	E_elyg2271.t1	EfeFl1g4494.t1	Egansuensis_E7080g1238.t1	EpiGly_1.0g2462.t1	Einebrians_E818g7443.t1	FCul_PTD09644.1	FFUJ_02905m.01	FGSG_13028T0	Fman_CVK89196.1	Fox_PCD37820.1	FPRN_04530n	FPSE_04767T0	RGP66467.1	Fver_RBQ66145.1	Fusvirg2566.t1	MAC_03152n	MAJ_01323n	MAM_06975n	MAN_03351n	MBR_01341n	MGU_02015n	MRI_004111n	MAA_05822n	Triaru_rna424	Trias1_133889	Tatro_171818	Trici_PTB67428.1	TrigamTGAM01_02289T0	Trigui_OPB42246	Triha_493104	Tripar1_rna5752	Tvirens_168508	Ascsa1_4772	Phisc1_496134	Xylhe1_154247	CCE30912.1	KEY74155.1	jgi_Tolinf1_197049_TINF06730	TolopKND94782.1	Beaba1_4135	Cormi1_2622	Ampqui1_444601	Dicpug3014.t1, Dicpug7233.t1	XP_035345354.1	Colch1_mrna_9906
OG0002538	EpiBra_1.0g1179.t1	ETyphina_1.0g1002.t1	E_amag6161.t1	Ebromicola_E7626g6397.t1	E_elyg4008.t1	EfeFl1g5184.t1	Egansuensis_E7080g3196.t1	EpiGly_1.0g2194.t1	Einebrians_E818g1615.t1	FCul_PTD03082.1	FFUJ_07524m.01	FGSG_09940T0	Fman_CVK92900.1	Fox_PCD35435.1	FPRN_07845n	FPSE_03117T0	RGP74413.1	Fver_RBQ70649.1	Fusvirg3690.t1	MAC_04305n	MAJ_01412n	MAM_03085n	MAN_01268n	MBR_04408n	MGU_05723n	MRI_INO1n	MAA_02820n	Triaru_rna9407	Trias1_145420	Tatro_299863	Trici_PTB69773.1	TrigamTGAM01_06085T0	Trigui_OPB37100	Triha_79712	Tripar1_rna4018	Tvirens_82297	Ascsa1_6213	Phisc1_45435	Xylhe1_254274	CCE28926.1	KEY73712.1	jgi_Tolinf1_193144_TINF03835	TolopKND89758.1	Beaba1_6103	Cormi1_8387	Ampqui1_46762	Dicpug3267.t1	XP_035343042.1	Colch1_mrna_2465, Colch1_mrna_9998
OG0002549	EpiBra_1.0g1278.t1	ETyphina_1.0g4080.t1	E_amag5696.t1	Ebromicola_E7626g4040.t1	E_elyg697.t1	EfeFl1g6541.t1	Egansuensis_E7080g2736.t1	EpiGly_1.0g5126.t1	Einebrians_E818g1657.t1	FCul_PTD01277.1	FFUJ_04837m.01	FGSG_09668T0	Fman_CVK99821.1	Fox_PCD44080.1	FPRN_02554n	FPSE_04272T0	RGP75335.1	Fver_RBQ74015.1	Fusvirg7493.t1	MAC_03989n	MAJ_06177n	MAM_03447n	MAN_02809n	MBR_00802n	MGU_06308n	MRI_ALG10n	MAA_07026n	Triaru_rna3701	Trias1_70391	Tatro_289120	Trici_PTB66776.1	TrigamTGAM01_00470T0	Trigui_OPB47148	Triha_86515	Tripar1_rna4788	Tvirens_76479	Ascsa1_3504	Phisc1_596356	Xylhe1_244144	CCE26725.1	KEY68113.1	jgi_Tolinf1_197352_TINF07544	TolopKND91847.1	Beaba1_4548	Cormi1_15	Ampqui1_564235	Dicpug5721.t1	XP_035346800.1	Colch1_mrna_23
OG0002550	EpiBra_1.0g1286.t1	ETyphina_1.0g4073.t1	E_amag5688.t1	Ebromicola_E7626g4032.t1	E_elyg690.t1	EfeFl1g6533.t1	Egansuensis_E7080g2729.t1	EpiGly_1.0g5133.t1	Einebrians_E818g1665.t1	FCul_PTD05873.1	FFUJ_05801m.01	FGSG_08805T0	Fman_CVK90435.1	Fox_PCD33317.1	FPRN_08962n	FPSE_11973T0	RGP63425.1	Fver_RBQ73538.1	Fusvirg4802.t1	MAC_00951n	MAJ_03794n	MAM_03197n	MAN_02484n	MBR_08287n	MGU_03460n	MRI_007356n	MAA_03809n	Triaru_rna8518	Trias1_129781	Tatro_246716	Trici_PTB70340.1	TrigamTGAM01_10357T0	Trigui_OPB38707	Triha_489135	Tripar1_rna4248	Tvirens_216089	Ascsa1_2200	Phisc1_686959, Phisc1_688833	Xylhe1_213468	CCE26718.1	KEY68323.1	jgi_Tolinf1_193894_TINF00381	TolopKND88097.1	Beaba1_2377	Cormi1_3583	Ampqui1_531451	Dicpug10398.t1	XP_035350000.1	Colch1_mrna_144
OG0002554	EpiBra_1.0g1340.t1	ETyphina_1.0g1709.t1	E_amag4595.t1	Ebromicola_E7626g4383.t1	E_elyg1869.t1	EfeFl1g4081.t1	Egansuensis_E7080g4601.t1	EpiGly_1.0g4419.t1	Einebrians_E818g5381.t1	FCul_PTD11751.1	FFUJ_00982m.01	FGSG_00464T0	Fman_CVK83822.1	Fox_PCD45701.1	FPRN_01109n	FPSE_02021T0	RGP61184.1	Fver_RBQ74759.1	Fusvirg964.t1	MAC_03771n	MAJ_00802n	MAM_01996n	MAN_04884n	MBR_03304n	MGU_02890n	MRI_004226n	MAA_04242n	Triaru_rna5453	Trias1_366020	Tatro_298236	Trici_PTB67283.1	TrigamTGAM01_03903T0	Trigui_OPB42177	Triha_506291	Tripar1_rna8085	Tvirens_208595	Ascsa1_2583	Phisc1_682035	Xylhe1_12590	CCE34556.1	KEY72576.1	jgi_Tolinf1_196704_TINF07413	TolopKND94838.1	Beaba1_23	Cormi1_6122	Ampqui1_90820	Dicpug5781.t1	XP_035342067.1	Colch1_mrna_5627
OG0002557	EpiBra_1.0g1372.t1	ETyphina_1.0g5731.t1	E_amag4627.t1	Ebromicola_E7626g3505.t1	E_elyg1904.t1	EfeFl1g4115.t1	Egansuensis_E7080g1383.t1	EpiGly_1.0g3309.t1	Einebrians_E818g3672.t1	FCul_PTD10341.1	FFUJ_02774m.01	FGSG_13056T0	Fman_CVK89406.1	Fox_PCD37690.1	FPRN_04400n	FPSE_02705T0	RGP61954.1	Fver_RBQ72465.1	Fusvirg2330.t1	MAC_08130n	MAJ_00929n	MAM_05736n	MAN_04759n	MBR_03178n	MGU_03017n	MRI_008634n	MAA_04361n	Triaru_rna10032	Trias1_223855	Tatro_78278	Trici_PTB65423.1	TrigamTGAM01_03655T0	Trigui_OPB42944	Triha_282571	Tripar1_rna8604	Tvirens_214933	Ascsa1_8342	Phisc1_313446	Xylhe1_235830	CCE34678.1	KEY70673.1	jgi_Tolinf1_196836_TINF06762	TolopKND94712.1	Beaba1_4303	Cormi1_2205	Ampqui1_479498	Dicpug272.t1	XP_035340654.1	Colch1_mrna_9068
OG0002558	EpiBra_1.0g1373.t1	ETyphina_1.0g7352.t1	E_amag4628.t1	Ebromicola_E7626g3504.t1	E_elyg1905.t1	EfeFl1g4116.t1	Egansuensis_E7080g1382.t1	EpiGly_1.0g3310.t1	Einebrians_E818g3673.t1	FCul_PTD10338.1	FFUJ_02775m.01	FGSG_07077T0	Fman_CVK89404.1	Fox_PCD37689.1	FPRN_04401n	FPSE_02706T0	RGP61953.1	Fver_RBQ72466.1	Fusvirg2329.t1	MAC_06141n	MAJ_00930n	MAM_05735n	MAN_04758n	MBR_03177n	MGU_03018n	MRI_008641n	MAA_04362n	Triaru_rna10386	Trias1_223934	Tatro_301678	Trici_PTB65422.1	TrigamTGAM01_03654T0	Trigui_OPB42945	Triha_75793	Tripar1_rna8605	Tvirens_56240	Ascsa1_8343	Phisc1_680974	Xylhe1_226602	CCE34680.1	KEY70675.1	jgi_Tolinf1_196837_TINF06472	TolopKND94715.1	Beaba1_4304	Cormi1_2204	Ampqui1_579706	Dicpug275.t1	XP_035340661.1	Colch1_mrna_9069
OG0002561	EpiBra_1.0g1394.t1	ETyphina_1.0g2702.t1	E_amag3789.t1	Ebromicola_E7626g4376.t1	E_elyg968.t1	EfeFl1g1494.t1	Egansuensis_E7080g3051.t1	EpiGly_1.0g6137.t1	Einebrians_E818g5198.t1	FCul_PTD04567.1	FFUJ_04958m.01	FGSG_06189T0	Fman_CVK99607.1	Fox_PCD44203.1	FPRN_02432n	FPSE_02545T0	RGP65219.1	Fver_RBQ74581.1	Fusvirg7350.t1	MAC_01330n	MAJ_01892n	MAM_07961n	MAN_00717n	MBR_00528n	MGU_01013n	MRI_000389n	MAA_06353n	Triaru_rna2351	Trias1_321570	Tatro_258515	Trici_PTB70781.1	TrigamTGAM01_06313T0	Trigui_OPB38263	Triha_71152	Tripar1_rna5527	Tvirens_215971	Ascsa1_1500	Phisc1_710629	Xylhe1_237987	CCE28115.1	KEY74249.1	jgi_Tolinf1_197875_TINF08010	TolopKND88826.1	Beaba1_5737	Cormi1_2423	Ampqui1_521502	Dicpug4534.t1	XP_035348540.1	Colch1_mrna_8868
OG0002568	EpiBra_1.0g1465.t1	ETyphina_1.0g6887.t1	E_amag4904.t1	Ebromicola_E7626g321.t1	E_elyg2192.t1	EfeFl1g4409.t1	Egansuensis_E7080g6541.t1	EpiGly_1.0g8932.t1	Einebrians_E818g4322.t1	FCul_PTD10268.1	FFUJ_03001m.01	FGSG_06871T0	Fman_CVK89035.1	Fox_PCD37917.1	FPRN_04625n	FPSE_11794T0	RGP63603.1	Fver_RBQ76887.1	Fusvirg2466.t1	MAC_01008n	MAJ_04072n	MAM_05860n	MAN_03451n	MBR_01441n	MGU_02117n	MRI_006015n	MAA_05724n	Triaru_rna3067	Trias1_85868	Tatro_135877	Trici_PTB65331.1	TrigamTGAM01_05693T0	Trigui_OPB38986	Triha_478161	Tripar1_rna7303	Tvirens_184820	Ascsa1_8111	Phisc1_299901	Xylhe1_267086	CCE27902.1	KEY71275.1	jgi_Tolinf1_196957_TINF06917	TolopKND94659.1	Beaba1_971	Cormi1_2320	Ampqui1_1674	Dicpug862.t1	XP_035339799.1	Colch1_mrna_9165
OG0002573	EpiBra_1.0g1505.t1	ETyphina_1.0g5056.t1	E_amag1330.t1	Ebromicola_E7626g493.t1	E_elyg7153.t1	EfeFl1g163.t1	Egansuensis_E7080g6840.t1	EpiGly_1.0g5253.t1	Einebrians_E818g3557.t1	FCul_PTD04115.1	FFUJ_13240m.01	FGSG_06048T0	Fman_CVK87203.1	Fox_PCD41518.1	FPRN_05780n	FPSE_04201T0	RGP72930.1	Fver_RBQ75831.1	Fusvirg2196.t1	MAC_01922n	MAJ_05785n	MAM_04784n	MAN_09564n	MBR_03088n	MGU_04741n	MRI_008303n	MAA_04678n	Triaru_rna4446	Trias1_55549	Tatro_300285	Trici_PTB61922.1	TrigamTGAM01_09214T0	Trigui_OPB36738	Triha_507309	Tripar1_rna3670	Tvirens_111126	Ascsa1_10668, Ascsa1_4889	Phisc1_477765		CCE27103.1	KEY65383.1	jgi_Tolinf1_191710_TINF02724	TolopKND86809.1	Beaba1_1534	Cormi1_1004	Ampqui1_521391	Dicpug8700.t1	XP_035340037.1	Colch1_mrna_4716
OG0002574	EpiBra_1.0g1508.t1	ETyphina_1.0g5059.t1	E_amag1327.t1	Ebromicola_E7626g496.t1	E_elyg7150.t1	EfeFl1g166.t1	Egansuensis_E7080g6837.t1	EpiGly_1.0g5250.t1	Einebrians_E818g3554.t1	FCul_PTD04364.1	FFUJ_13243m.01	FGSG_06052T0	Fman_CVK87198.1	Fox_PCD41521.1	FPRN_05783n	FPSE_04204T0	RGP72933.1	Fver_RBQ75834.1	Fusvirg2200.t1	MAC_01918n	MAJ_05788n	MAM_04781n	MAN_09561n	MBR_03085n	MGU_04744n	MRI_008279n	MAA_04675n	Triaru_rna4443	Trias1_77577	Tatro_131324	Trici_PTB61925.1	TrigamTGAM01_09217T0	Trigui_OPB36735	Triha_494083	Tripar1_rna3667	Tvirens_79870	Ascsa1_4619	Phisc1_720276	Xylhe1_269284	CCE27106.1	KEY65386.1	jgi_Tolinf1_191714_TINF02525	TolopKND86798.1	Beaba1_1530	Cormi1_1008	Ampqui1_474243	Dicpug12252.t1	XP_035343567.1	Colch1_mrna_4679
OG0002581	EpiBra_1.0g1578.t1	ETyphina_1.0g934.t1	E_amag6918.t1	Ebromicola_E7626g2304.t1	E_elyg3813.t1	EfeFl1g5533.t1	Egansuensis_E7080g5622.t1	EpiGly_1.0g789.t1	Einebrians_E818g280.t1	FCul_PTD03824.1	FFUJ_13418m.01	FGSG_05179T0	Fman_CVK86921.1	Fox_PCD41695.1	FPRN_05962n	FPSE_10913T0	RGP69916.1	Fver_RBQ68907.1	Fusvirg2120.t1	MAC_05611n	MAJ_08756n	MAM_00921n	MAN_07452n	MBR_05058n	MGU_01613n	MRI_006837n	MAA_08827n	Triaru_rna6765	Trias1_45278	Tatro_143595	Trici_PTB67573.1	TrigamTGAM01_02212T0	Trigui_OPB42189	Triha_79901	Tripar1_rna7269	Tvirens_31312	Ascsa1_9647	Phisc1_165300	Xylhe1_271243	CCE33800.1	KEY67432.1	jgi_Tolinf1_198353_TINF08434	TolopKND94102.1	Beaba1_8751	Cormi1_6083	Ampqui1_460687	Dicpug3608.t1	XP_035339253.1	Colch1_mrna_8108
OG0002583	EpiBra_1.0g1587.t1	ETyphina_1.0g3965.t1	E_amag6927.t1	Ebromicola_E7626g2312.t1	E_elyg3821.t1	EfeFl1g5541.t1	Egansuensis_E7080g2716.t1	EpiGly_1.0g9206.t1	Einebrians_E818g4966.t1	FCul_PTD08929.1	FFUJ_08318m.01	FGSG_10882T0	Fman_CVL05599.1	Fox_PCD31205.1	FPRN_10680n	FPSE_09823T0	RGP75908.1	Fver_RBQ67223.1	Fusvirg3267.t1	MAC_03534n	MAJ_01581n	MAM_02931n	MAN_01402n	MBR_04577n	MGU_04145n	MRI_008214n	MAA_02653n	Triaru_rna1355	Trias1_150006	Tatro_292956	Trici_PTB70062.1	TrigamTGAM01_03439T0	Trigui_OPB43563	Triha_504847	Tripar1_rna4183	Tvirens_59132	Ascsa1_6328	Phisc1_644003	Xylhe1_244379	CCE26946.1, CCE26953.1	KEY69540.1	jgi_Tolinf1_194652_TINF04496	TolopKND94265.1	Beaba1_5719	Cormi1_2445	Ampqui1_513233	Dicpug3849.t1	XP_035342335.1	Colch1_mrna_6713
OG0002591	EpiBra_1.0g1741.t1	ETyphina_1.0g175.t1	E_amag197.t1	Ebromicola_E7626g4761.t1	E_elyg6051.t1	EfeFl1g5574.t1	Egansuensis_E7080g3234.t1	EpiGly_1.0g6624.t1	Einebrians_E818g2690.t1	FCul_PTD13450.1	FFUJ_12284m.01	FGSG_01954T0	Fman_CVK97334.1	Fox_PCD42443.1	FPRN_11408n	FPSE_09176T0	RGP74961.1	Fver_RBQ69757.1	Fusvirg5881.t1	MAC_08631n	MAJ_02916n	MAM_04268n	MAN_08591n	MBR_01934n	MGU_02615n	MRI_006202n	MAA_01104n	Triaru_rna3807	Trias1_187970	Tatro_238096	Trici_PTB64021.1	TrigamTGAM01_02601T0	Trigui_OPB37980	Triha_490051	Tripar1_rna7527	Tvirens_68946	Ascsa1_450	Phisc1_656041, Phisc1_691822	Xylhe1_260264	CCE31445.1	KEY70874.1	jgi_Tolinf1_190661_TINF01148	TolopKND90303.1	Beaba1_6851	Cormi1_2950	Ampqui1_503779	Dicpug10688.t1	XP_035339642.1	Colch1_mrna_6387
OG0002592	EpiBra_1.0g1746.t1	ETyphina_1.0g180.t1	E_amag203.t1	Ebromicola_E7626g1666.t1	E_elyg6056.t1	EfeFl1g5579.t1	Egansuensis_E7080g3406.t1	EpiGly_1.0g6619.t1	Einebrians_E818g2969.t1	FCul_PTD13454.1	FFUJ_12279m.01	FGSG_01949T0	Fman_CVK97325.1	Fox_PCD42448.1	FPRN_11403n	FPSE_09171T0	RGP74965.1	Fver_RBQ69763.1	Fusvirg5877.t1	MAC_08626n	MAJ_02921n	MAM_04263n	MAN_08596n	MBR_01929n	MGU_02610n	MRI_006269n	MAA_01099n	Triaru_rna3812	Trias1_135528	Tatro_91144	Trici_PTB64026.1	TrigamTGAM01_10528T0	Trigui_OPB37975	Triha_490057	Tripar1_rna7532	Tvirens_68951	Ascsa1_1496	Phisc1_675121	Xylhe1_246130	CCE31440.1	KEY70869.1	jgi_Tolinf1_190667_TINF01419	TolopKND90446.1	Beaba1_6846, Beaba1_7346	Cormi1_2945	Ampqui1_335877	Dicpug717.t1	XP_035348549.1	Colch1_mrna_6382
OG0002600	EpiBra_1.0g1884.t1	ETyphina_1.0g66.t1	E_amag4879.t1	Ebromicola_E7626g298.t1	E_elyg2164.t1	EfeFl1g4384.t1	Egansuensis_E7080g4072.t1	EpiGly_1.0g9387.t1	Einebrians_E818g7040.t1	FCul_PTD09998.1	FFUJ_03028m.01	FGSG_06844T0	Fman_CVK88990.1	Fox_PCD37949.1	FPRN_04654n	FPSE_11822T0	RGP62055.1	Fver_RBQ70577.1	Fusvirg2438.t1	MAC_01021n	MAJ_04059n	MAM_05873n	MAN_03464n	MBR_01454n	MGU_02129n	MRI_006151n	MAA_05711n	Triaru_rna3092	Trias1_85846	Tatro_321131	Trici_PTB65305.1	TrigamTGAM01_05667T0	Trigui_OPB39011	Triha_134056	Tripar1_rna2043	Tvirens_39044	Ascsa1_8039	Phisc1_607291	Xylhe1_261324	CCE27933.1	KEY67631.1	jgi_Tolinf1_196932_TINF06483	TolopKND95246.1	Beaba1_139	Cormi1_6361	Ampqui1_478223	Dicpug1132.t1	XP_035339749.1	Colch1_mrna_9095
OG0002606	EpiBra_1.0g1933.t1	ETyphina_1.0g512.t1	E_amag1801.t1	Ebromicola_E7626g4081.t1	E_elyg5512.t1	EfeFl1g2588.t1	Egansuensis_E7080g6067.t1	EpiGly_1.0g9287.t1	Einebrians_E818g757.t1	FCul_PTD09870.1	FFUJ_03061m.01	FGSG_06810T0	Fman_CVK88935.1	Fox_PCD37986.1	FPRN_04688n	FPSE_11855T0	RGP62088.1	Fver_RBQ77593.1	Fusvirg4224.t1	MAC_09605n	MAJ_04832n	MAM_00511n	MAN_05379n	MBR_07835n	MGU_08463n	MRI_001225n	MAA_10334n	Triaru_rna7039	Trias1_25878	Tatro_295508	Trici_PTB68008.1	TrigamTGAM01_04078T0	Trigui_OPB40169	Triha_7289	Tripar1_rna8277	Tvirens_33603	Ascsa1_5566	Phisc1_460277	Xylhe1_245058	CCE27694.1	KEY69899.1	jgi_Tolinf1_195189_TINF05381	TolopKND93729.1	Beaba1_2507	Cormi1_3134	Ampqui1_512233	Dicpug11267.t1	XP_035342765.1	Colch1_mrna_3384
OG0002608	EpiBra_1.0g1940.t1	ETyphina_1.0g5894.t1	E_amag5334.t1	Ebromicola_E7626g2190.t1	E_elyg34.t1	EfeFl1g6164.t1	Egansuensis_E7080g3313.t1	EpiGly_1.0g4992.t1	Einebrians_E818g977.t1	FCul_PTD01923.1	FFUJ_04451m.01	FGSG_09582T0	Fman_CVK93545.1	Fox_PCD43695.1	FPRN_02941n	FPSE_05858T0	RGP75251.1	Fver_RBQ71957.1	Fusvirg7002.t1	MAC_09411n	MAJ_04696n	MAM_06147n	MAN_05248n	MBR_07966n	MGU_07300n	MRI_003637n	MAA_10398n	Triaru_rna10421	Trias1_54810	Tatro_34457	Trici_PTB70935.1	TrigamTGAM01_05375T0	Trigui_OPB38090	Triha_204557	Tripar1_rna4554	Tvirens_171474	Ascsa1_1581	Phisc1_554016, Phisc1_554243	Xylhe1_22166	CCE30247.1	KEY70976.1	jgi_Tolinf1_190556_TINF01130	TolopKND87842.1	Beaba1_1694	Cormi1_4161	Ampqui1_495342	Dicpug261.t1	XP_035344490.1	Colch1_mrna_8678
OG0002610	EpiBra_1.0g1984.t1	ETyphina_1.0g1415.t1	E_amag3394.t1	Ebromicola_E7626g4314.t1	E_elyg627.t1	EfeFl1g5347.t1	Egansuensis_E7080g3985.t1	EpiGly_1.0g606.t1	Einebrians_E818g1062.t1	FCul_PTD05856.1	FFUJ_06192m.01	FGSG_08680T0	Fman_CVK91052.1	Fox_PCD32927.1	FPRN_09343n	FPSE_11704T0	RGP68077.1	Fver_RBQ65927.1	Fusvirg4998.t1	MAC_00893n	MAJ_03851n	MAM_03251n	MAN_02540n	MBR_08346n	MGU_03518n	MRI_007786n	MAA_03865n	Triaru_rna4992	Trias1_129554	Tatro_149459	Trici_PTB70533.1	TrigamTGAM01_08177T0	Trigui_OPB38505	Triha_71596	Tripar1_rna5862	Tvirens_179818	Ascsa1_5742	Phisc1_601574	Xylhe1_266060	CCE33677.1	KEY68670.1	jgi_Tolinf1_189982_TINF00026, jgi_Tolinf1_190281_TINF01022	TolopKND86262.1	Beaba1_6739	Cormi1_3258	Ampqui1_30234	Dicpug10336.t1	XP_035350010.1	Colch1_mrna_7140
OG0002613	EpiBra_1.0g2006.t1	ETyphina_1.0g6153.t1	E_amag1671.t1	Ebromicola_E7626g1698.t1	E_elyg5665.t1	EfeFl1g2721.t1	Egansuensis_E7080g6021.t1	EpiGly_1.0g8420.t1	Einebrians_E818g2101.t1	FCul_PTD04067.1	FFUJ_13330m.01	FGSG_06133T0	Fman_CVK87055.1	Fox_PCD41610.1	FPRN_05877n	FPSE_00893T0	RGP73018.1	Fver_RBQ75294.1	Fusvirg4106.t1	MAC_05085n	MAJ_03364n	MAM_00436n	MAN_05473n	MBR_07743n	MGU_05276n	MRI_000772n	MAA_08385n	Triaru_rna5420	Trias1_25947	Tatro_302157	Trici_PTB69614.1	TrigamTGAM01_04009T0	Trigui_OPB37385	Triha_78394	Tripar1_rna831	Tvirens_55533	Ascsa1_8386	Phisc1_584072	Xylhe1_213781	CCE28508.1	KEY73325.1	jgi_Tolinf1_195341_TINF05619	TolopKND93650.1	Beaba1_2737, Beaba1_9261	Cormi1_3053	Ampqui1_490154	Dicpug6752.t1	XP_035347315.1	Colch1_mrna_533
OG0002622	EpiBra_1.0g2066.t1	ETyphina_1.0g3494.t1	E_amag1122.t1	Ebromicola_E7626g1292.t1	E_elyg3160.t1	EfeFl1g734.t1	Egansuensis_E7080g7589.t1	EpiGly_1.0g1823.t1	Einebrians_E818g1621.t1	FCul_PTD10913.1	FFUJ_07707m.01	FGSG_02701T0	Fman_CVL01621.1	Fox_PCD35617.1	FPRN_08026n	FPSE_00410T0	RGP61795.1	Fver_RBQ66953.1	Fusvirg6657.t1	MAC_01581n	MAJ_02452n	MAM_00241n	MAN_08229n	MBR_02746n	MGU_00268n	MRI_007912n	MAA_10682n	Triaru_rna2801	Trias1_147122	Tatro_153960	Trici_PTB65095.1	TrigamTGAM01_02793T0	Trigui_OPB41005	Triha_500456	Tripar1_rna4633	Tvirens_203300	Ascsa1_3413	Phisc1_388370	Xylhe1_265042	CCE27472.1	KEY72429.1	jgi_Tolinf1_199165_TINF09097	TolopKND90818.1	Beaba1_2441	Cormi1_2069	Ampqui1_510119	Dicpug1358.t1	XP_035345442.1	Colch1_mrna_2567
OG0002627	EpiBra_1.0g2167.t1	ETyphina_1.0g7158.t1	E_amag2880.t1	Ebromicola_E7626g6279.t1	E_elyg4838.t1	EfeFl1g3505.t1	Egansuensis_E7080g95.t1	EpiGly_1.0g669.t1	Einebrians_E818g5344.t1	FCul_PTD12340.1	FFUJ_01571m.01	FGSG_01369T0	Fman_CVK82849.1	Fox_PCD45113.1	FPRN_00534n	FPSE_11543T0	RGP72800.1	Fver_RBQ71114.1	Fusvirg1599.t1	MAC_09072n	MAJ_04614n	MAM_03719n	MAN_08026n	MBR_05973n	MGU_06503n	MRI_CDC55n	MAA_00251n	Triaru_rna6073	Trias1_59766	Tatro_51365	Trici_PTB64057.1	TrigamTGAM01_08880T0	Trigui_OPB39649	Triha_316589	Tripar1_rna2207	Tvirens_82802	Ascsa1_8887	Phisc1_599575	Xylhe1_124638	CCE28341.1	KEY64974.1	jgi_Tolinf1_196129_TINF07408	TolopKND90410.1	Beaba1_9941	Cormi1_6667	Ampqui1_565626	Dicpug10984.t1	XP_035341364.1	Colch1_mrna_7625
OG0002633	EpiBra_1.0g2313.t1	ETyphina_1.0g981.t1	E_amag4950.t1	Ebromicola_E7626g112.t1	E_elyg2240.t1	EfeFl1g4525.t1	Egansuensis_E7080g6972.t1	EpiGly_1.0g8084.t1	Einebrians_E818g4680.t1	FCul_PTD10533.1	FFUJ_02941m.01	FGSG_06925T0	Fman_CVK89131.1	Fox_PCD37860.1	FPRN_04565n	FPSE_04801T0	RGP66500.1	Fver_RBQ80445.1	Fusvirg2531.t1	MAC_03122n	MAJ_01354n	MAM_07011n	MAN_03381n	MBR_01371n	MGU_02047n	MRI_004991n	MAA_05791n	Triaru_rna1869	Trias1_35645	Tatro_49509	Trici_PTB67397.1	TrigamTGAM01_02231T0	Trigui_OPB42215	Triha_506360	Tripar1_rna2323	Tvirens_61472	Ascsa1_4805	Phisc1_489399	Xylhe1_283801	CCE30881.1	KEY69396.1	jgi_Tolinf1_197015_TINF06888	TolopKND95019.1, TolopKND95020.1	Beaba1_4092	Cormi1_2664	Ampqui1_546637	Dicpug1539.t1	XP_035350867.1	Colch1_mrna_5461
OG0002636	EpiBra_1.0g2325.t1	ETyphina_1.0g994.t1	E_amag4962.t1	Ebromicola_E7626g124.t1	E_elyg2252.t1	EfeFl1g4512.t1	Egansuensis_E7080g6985.t1	EpiGly_1.0g8097.t1	Einebrians_E818g2848.t1	FCul_PTD09495.1	FFUJ_02926m.01	FGSG_06938T0	Fman_CVK89156.1	Fox_PCD37846.1	FPRN_04551n	FPSE_04787T0	RGP66486.1	Fver_RBQ80431.1	Fusvirg2545.t1	MAC_03135n	MAJ_01341n	MAM_06997n	MAN_03369n	MBR_01359n	MGU_02034n	MRI_004762n	MAA_05804n	Triaru_rna1854	Trias1_135109	Tatro_91536	Trici_PTB67410.1	TrigamTGAM01_02270T0	Trigui_OPB42228	Triha_81700	Tripar1_rna5885	Tvirens_145534	Ascsa1_5671	Phisc1_230583	Xylhe1_268040	CCE30893.1	KEY74135.1	jgi_Tolinf1_197028_TINF06414	TolopKND94692.1	Beaba1_4072	Cormi1_2702	Ampqui1_514277	Dicpug1620.t1	XP_035346219.1	Colch1_mrna_5544
OG0002653	EpiBra_1.0g2516.t1	ETyphina_1.0g492.t1	E_amag1778.t1	Ebromicola_E7626g1636.t1	E_elyg5533.t1	EfeFl1g2609.t1	Egansuensis_E7080g6089.t1	EpiGly_1.0g9051.t1	Einebrians_E818g2216.t1	FCul_PTD10075.1	FFUJ_02598m.01	FGSG_07344T0	Fman_CVK89702.1	Fox_PCD37513.1	FPRN_04221n	FPSE_04153T0	RGP65169.1	Fver_RBQ73005.1	Fusvirg4244.t1	MAC_05921n	MAJ_04809n	MAM_00535n	MAN_05356n	MBR_07857n	MGU_08486n	MRI_002693n	MAA_07873n	Triaru_rna463	Trias1_136379	Tatro_32174	Trici_PTB67988.1	TrigamTGAM01_04099T0	Trigui_OPB40151	Triha_7270	Tripar1_rna3963	Tvirens_207728	Ascsa1_8551	Phisc1_661790	Xylhe1_253981	CCE27675.1	KEY69879.1	jgi_Tolinf1_195169_TINF05596	TolopKND93757.1	Beaba1_4873	Cormi1_3744	Ampqui1_511524	Dicpug11095.t1	XP_035347532.1	Colch1_mrna_3455
OG0002656	EpiBra_1.0g2544.t1	ETyphina_1.0g5757.t1	E_amag7102.t1	Ebromicola_E7626g7126.t1	E_elyg4440.t1	EfeFl1g3101.t1	Egansuensis_E7080g5930.t1	EpiGly_1.0g7936.t1	Einebrians_E818g6577.t1	FCul_PTD03214.1	FFUJ_07443m.01	FGSG_10007T0	Fman_CVK92767.1	Fox_PCD35352.1	FPRN_07764n	FPSE_03905T0	RGP72322.1	Fver_RBQ71401.1	Fusvirg3551.t1	MAC_07725n	MAJ_07036n	MAM_05648n	MAN_04639n	MBR_08428n	MGU_06998n	MRI_000645n	MAA_00036n	Triaru_rna6717	Trias1_30734	Tatro_151310	Trici_PTB70002.1	TrigamTGAM01_03371T0	Trigui_OPB43621	Triha_2481	Tripar1_rna6476	Tvirens_77855	Ascsa1_6665, Ascsa1_6855	Phisc1_34639	Xylhe1_250698	CCE29361.1	KEY69977.1	jgi_Tolinf1_191325_TINF01963	TolopKND88967.1	Beaba1_6143	Cormi1_8400	Ampqui1_510107	Dicpug2900.t1	XP_035343179.1	Colch1_mrna_6001
OG0002658	EpiBra_1.0g2558.t1	ETyphina_1.0g2354.t1	E_amag7191.t1	Ebromicola_E7626g1755.t1	E_elyg4529.t1	EfeFl1g3192.t1	Egansuensis_E7080g2981.t1	EpiGly_1.0g3989.t1	Einebrians_E818g1479.t1	FCul_PTD11011.1	FFUJ_07983m.01	FGSG_02649T0	Fman_CVL02001.1	Fox_PCD35893.1	FPRN_08364n	FPSE_00357T0	RGP62330.1	Fver_RBQ70946.1	Fusvirg6350.t1	MAC_02476n	MAJ_07099n	MAM_06897n	MAN_07922n	MBR_05873n	MGU_06803n	MRI_BET3n	MAA_00350n	Triaru_rna7663	Trias1_24176	Tatro_300643	Trici_PTB68375.1	TrigamTGAM01_04776T0	Trigui_OPB41688	Triha_9603	Tripar1_rna4853	Tvirens_45658	Ascsa1_6568	Phisc1_683994	Xylhe1_208431	CCE29598.1	KEY68248.1	jgi_Tolinf1_191433_TINF01939	TolopKND87629.1	Beaba1_4488	Cormi1_6732	Ampqui1_540346	Dicpug11860.t1	XP_035341189.1	Colch1_mrna_6005
OG0002662	EpiBra_1.0g2592.t1	ETyphina_1.0g4623.t1	E_amag5118.t1	Ebromicola_E7626g1052.t1	E_elyg2407.t1	EfeFl1g4625.t1	Egansuensis_E7080g1655.t1	EpiGly_1.0g7877.t1	Einebrians_E818g2617.t1	FCul_PTD09957.1	FFUJ_03325m.01	FGSG_06661T0	Fman_CVK88493.1	Fox_PCD38254.1	FPRN_04950n	FPSE_01584T0	RGP75559.1	Fver_RBQ76778.1	Fusvirg2860.t1	MAC_01417n	MAJ_06596n	MAM_02483n	MAN_02844n	MBR_00839n	MGU_06344n	MRI_004591n	MAA_07058n	Triaru_rna8637	Trias1_128168	Tatro_250124	Trici_PTB66330.1	TrigamTGAM01_05266T0	Trigui_OPB43062	Triha_76407	Tripar1_rna8761	Tvirens_11461	Ascsa1_5511	Phisc1_716405	Xylhe1_263892	CCE31708.1	KEY64834.1	jgi_Tolinf1_197162_TINF07305, jgi_Tolinf1_199671_TINF09692	TolopKND87963.1	Beaba1_903	Cormi1_2808	Ampqui1_279499	Dicpug2198.t1	XP_035347086.1	Colch1_mrna_4146
OG0002666	EpiBra_1.0g2631.t1	ETyphina_1.0g6226.t1	E_amag2454.t1	Ebromicola_E7626g4489.t1	E_elyg3466.t1	EfeFl1g7300.t1	Egansuensis_E7080g1609.t1	EpiGly_1.0g9494.t1	Einebrians_E818g3658.t1	FCul_PTD02696.1	FFUJ_07077m.01	FGSG_10369T0	Fman_CVK92299.1	Fox_PCD34969.1	FPRN_07388n	FPSE_01199T0	RGP64804.1	Fver_RBQ67572.1	Fusvirg11394.t1	MAC_04944n	MAJ_07559n	MAM_08241n	MAN_00859n	MBR_04013n	MGU_06640n	MRI_003578n	MAA_03208n	Triaru_rna4965	Trias1_141597	Tatro_302895	Trici_PTB68509.1	TrigamTGAM01_04110T0	Trigui_OPB43949	Triha_508003	Tripar1_rna407	Tvirens_167968	Ascsa1_1078	Phisc1_709976	Xylhe1_244579	CCE32388.1	KEY72135.1	jgi_Tolinf1_192799_TINF03776	TolopKND88375.1	Beaba1_3324	Cormi1_9587	Ampqui1_535501	Dicpug2821.t1	XP_035342506.1	Colch1_mrna_1464
OG0002673	EpiBra_1.0g2674.t1	ETyphina_1.0g537.t1	E_amag4181.t1	Ebromicola_E7626g1409.t1	E_elyg6493.t1	EfeFl1g1032.t1	Egansuensis_E7080g3419.t1	EpiGly_1.0g2773.t1	Einebrians_E818g3650.t1	FCul_PTD05284.1	FFUJ_06032m.01	FGSG_08478T0	Fman_CVK90813.1	Fox_PCD33086.1	FPRN_09187n	FPSE_04644T0	RGP67822.1	Fver_RBQ78127.1	Fusvirg5284.t1	MAC_03422n	MAJ_00041n	MAM_00679n	MAN_04440n	MBR_02597n	MGU_00418n	MRI_RPL8Bn	MAA_02285n	Triaru_rna9830	Trias1_24475	Tatro_300420	Trici_PTB69113.1	TrigamTGAM01_06437T0	Trigui_OPB36542	Triha_4800	Tripar1_rna3841	Tvirens_215860	Ascsa1_10645	Phisc1_681168, Phisc1_770312	Xylhe1_252248	CCE30125.1	KEY67667.1	jgi_Tolinf1_199002_TINF08794	TolopKND90639.1	Beaba1_2837	Cormi1_4462	Ampqui1_524970	Dicpug3925.t1	XP_035349528.1	Colch1_mrna_4833
OG0002681	EpiBra_1.0g2812.t1	ETyphina_1.0g791.t1	E_amag6582.t1	Ebromicola_E7626g1444.t1	E_elyg2906.t1	EfeFl1g7149.t1	Egansuensis_E7080g6324.t1	EpiGly_1.0g4295.t1	Einebrians_E818g989.t1	FCul_PTD09635.1	FFUJ_02616m.01	FGSG_07330T0	Fman_CVK89676.1	Fox_PCD37528.1	FPRN_04238n	FPSE_04136T0	RGP68653.1	Fver_RBQ66157.1	Fusvirg4263.t1	MAC_05228n	MAJ_07892n	MAM_06421n	MAN_09741n	MBR_10055n	MGU_08442n	MRI_003491n	MAA_07561n	Triaru_rna5465	Trias1_67597	Tatro_129753	Trici_PTB67973.1	TrigamTGAM01_08017T0	Trigui_OPB40135	Triha_89809	Tripar1_rna1827	Tvirens_207735	Ascsa1_5339	Phisc1_682917	Xylhe1_269669	CCE34807.1	KEY69864.1	jgi_Tolinf1_195153_TINF05573	TolopKND93581.1	Beaba1_4855	Cormi1_3779	Ampqui1_473001	Dicpug11066.t1	XP_035346281.1	Colch1_mrna_3450
OG0002683	EpiBra_1.0g2858.t1	ETyphina_1.0g1784.t1	E_amag715.t1	Ebromicola_E7626g2921.t1	E_elyg6189.t1	EfeFl1g5710.t1	Egansuensis_E7080g4292.t1	EpiGly_1.0g2984.t1	Einebrians_E818g4693.t1	FCul_PTD03534.1	FFUJ_04588m.01	FGSG_05346T0	Fman_CVK93383.1	Fox_PCD43828.1	FPRN_02806n	FPSE_09259T0	RGP76130.1	Fver_RBQ81700.1	Fusvirg10833.t1	MAC_07993n	MAJ_00445n	MAM_06257n	MAN_04040n	MBR_02223n	MGU_04381n	MRI_005257n	MAA_01904n	Triaru_rna10144	Trias1_59782	Tatro_131943	Trici_PTB65530.1	TrigamTGAM01_01005T0	Trigui_OPB40591	Triha_499058	Tripar1_rna7652	Tvirens_228909	Ascsa1_3224	Phisc1_339338, Phisc1_694371	Xylhe1_258416	CCE29742.1	KEY66765.1	jgi_Tolinf1_198637_TINF09048	TolopKND92536.1	Beaba1_5034	Cormi1_1714	Ampqui1_590984	Dicpug8042.t1	XP_035349525.1	Colch1_mrna_462
OG0002691	EpiBra_1.0g2986.t1	ETyphina_1.0g3320.t1	E_amag4742.t1	Ebromicola_E7626g3220.t1	E_elyg2060.t1	EfeFl1g4279.t1	Egansuensis_E7080g3809.t1	EpiGly_1.0g3904.t1	Einebrians_E818g7059.t1	FCul_PTD09950.1	FFUJ_03040m.01	FGSG_06832T0	Fman_CVK88969.1	Fox_PCD37963.1	FPRN_04667n	FPSE_11834T0	RGP62067.1	Fver_RBQ64983.1	Fusvirg2426.t1	MAC_01034n	MAJ_04047n	MAM_05886n	MAN_03476n	MBR_01466n	MGU_02141n	MRI_006291n	MAA_05699n	Triaru_rna3110	Trias1_42605	Tatro_227009	Trici_PTB65347.1	TrigamTGAM01_05649T0	Trigui_OPB43019	Triha_75577	Tripar1_rna3604	Tvirens_38891	Ascsa1_8306	Phisc1_637154	Xylhe1_225686	CCE31009.1	KEY70585.1, KEY70586.1	jgi_Tolinf1_196919_TINF06489	TolopKND94882.1	Beaba1_171	Cormi1_6372	Ampqui1_522965	Dicpug1967.t1	XP_035340265.1	Colch1_mrna_9208
OG0002692	EpiBra_1.0g2989.t1	ETyphina_1.0g3323.t1	E_amag4745.t1	Ebromicola_E7626g3223.t1	E_elyg2057.t1	EfeFl1g4276.t1	Egansuensis_E7080g7708.t1	EpiGly_1.0g3907.t1	Einebrians_E818g4249.t1	FCul_PTD09945.1	FFUJ_03044m.01	FGSG_06827T0	Fman_CVK88963.1	Fox_PCD37967.1	FPRN_04671n	FPSE_11838T0	RGP62071.1	Fver_RBQ65839.1	Fusvirg2421.t1	MAC_01037n	MAJ_04044n	MAM_05889n	MAN_03479n	MBR_01469n	MGU_02144n	MRI_RPP0n	MAA_05696n	Triaru_rna3107	Trias1_42608	Tatro_258952	Trici_PTB65344.1	TrigamTGAM01_05652T0	Trigui_OPB43022	Triha_106205	Tripar1_rna3601	Tvirens_92231	Ascsa1_7817	Phisc1_290408	Xylhe1_251855	CCE31012.1	KEY70589.1	jgi_Tolinf1_196915_TINF06970	TolopKND94818.1	Beaba1_174	Cormi1_6374	Ampqui1_559529	Dicpug7566.t1	XP_035339543.1	Colch1_mrna_9212
OG0002693	EpiBra_1.0g3011.t1	ETyphina_1.0g6668.t1	E_amag3183.t1	Ebromicola_E7626g1954.t1	E_elyg1601.t1	EfeFl1g3815.t1	Egansuensis_E7080g2614.t1	EpiGly_1.0g2941.t1	Einebrians_E818g3328.t1	FCul_PTD13477.1	FFUJ_01297m.01	FGSG_01109T0	Fman_CVK83311.1	Fox_PCD45397.1	FPRN_00806n	FPSE_09066T0	RGP64528.1	Fver_RBQ80727.1	Fusvirg1287.t1	MAC_05275n	MAJ_02237n	MAM_06806n	MAN_05157n	MBR_03711n	MGU_04903n	MRI_CAS42n	MAA_03954n	Triaru_rna1954	Trias1_64408	Tatro_226433	Trici_PTB67177.1	TrigamTGAM01_07138T0	Trigui_OPB35988	Triha_11227	Tripar1_rna3154	Tvirens_152316	Ascsa1_7705	Phisc1_613422	Xylhe1_245322	CCE35329.1	KEY68466.1	jgi_Tolinf1_196399_TINF07080	TolopKND90102.1	Beaba1_1958	Cormi1_7049	Ampqui1_515912	Dicpug6050.t1	XP_035345500.1, XP_035349949.1	Colch1_mrna_9324
OG0002696	EpiBra_1.0g3025.t1	ETyphina_1.0g4152.t1	E_amag4804.t1	Ebromicola_E7626g3853.t1	E_elyg2085.t1	EfeFl1g4304.t1	Egansuensis_E7080g7403.t1	EpiGly_1.0g2328.t1	Einebrians_E818g35.t1	FCul_PTD10131.1	FFUJ_03252m.01	FGSG_07212T0	Fman_CVK88621.1	Fox_PCD38178.1	FPRN_04875n	FPSE_03168T0	RGP59296.1	Fver_RBQ68243.1	Fusvirg2776.t1	MAC_00370n	MAJ_01127n	MAM_02436n	MAN_03155n	MBR_01144n	MGU_01818n	MRI_000203n	MAA_06017n	Triaru_rna10191	Trias1_215909	Tatro_295192	Trici_PTB64281.1	TrigamTGAM01_06568T0	Trigui_OPB39413	Triha_478628	Tripar1_rna3550	Tvirens_214494	Ascsa1_1661	Phisc1_609274	Xylhe1_243879	CCE28014.1	KEY70258.1	jgi_Tolinf1_197243_TINF06822	TolopKND94815.1	Beaba1_5956	Cormi1_1819	Ampqui1_456381	Dicpug2086.t1	XP_035339466.1	Colch1_mrna_7168
[truncated: 1,071 more rows]
[truncated: 18 more columns]
